# Supplementary material for: Ancestral acetylcholine receptor β-subunit forms homopentamers that prime before opening spontaneously
Source: eLife. 2022 Jul 4;11:e76504. doi: 10.7554/eLife.76504 (PMC9365395; doi:10.7554/eLife.76504)
Supplement: Figure 4—figure supplement 2—source data 1. — Detected single-channel event durations for 2-[(2,6-dimethylphenyl)amino]-N,N,N-trimethyl-2-oxoethaniminium chloride (QX-222) block of the human adult muscle-type acetylcholine receptor. Recordings were in the presence of either 10 µM or 30 µM acetylcholine, and increasing concentrations of QX-222 (QX222; 10 µM, 30 µM, 60 µM, and 100 µM). Compressed file includes 30 TAC 4.3.3 event files (*.evt format) of the single-channel detections for three recordings for each condition (fileA, fileB, and fileC in each case) included in the kinetic analysis, as well as the associated R scripts (*.txt format) for defining and sorting bursts. [file elife-76504-fig4-figsupp2-data1.zip › F4S1-SD2/Source Data - Figure 4-figure supplement 2/Figure 4-figure supplement 2_WTMuscle30uMACh_60uMQX222_fileB.evt]

5
File
Acquire	C:\Users\daCostaLab\Desktop\WT-QX222 Dose Response\30A60Q\20-07-13-WTMuscle-BRBS-PA30Q60OOPS-120mV-20.acquire	0	
Sweeps
1	198.202107	0.000000	0.171115	0.0000000E+000	0.0000000E+000	
Segments
1	218	0.000000	0.171115	0.229927	0.335290	0.336184	0.400390	0.401720	0.484797	1.080975	1.253337	1.511191	1.736804	1.777976	2.248111	2.368472	2.478914	2.631571	2.737127	2.770074	2.871021	3.345853	3.527942	3.581014	3.737725	3.903771	4.145349	4.278544	4.598557	4.753827	4.854162	4.978105	5.111151	6.722460	6.904820	8.545714	8.676693	8.799266	8.914169	8.945896	9.160247	9.457413	9.639210	9.689528	10.096567	10.426261	10.526762	10.581552	10.751265	10.875410	10.978249	12.088940	12.189884	12.198200	12.312242	13.408130	13.510313	14.588926	14.689452	15.361306	15.563068	15.606072	15.793369	15.810123	15.954235	15.999288	16.450587	16.563343	16.801687	17.368603	17.491380	17.506616	17.597403	17.851218	17.990546	22.619936	22.805212	22.980987	23.108530	23.825749	23.944722	24.012515	24.247915	24.457393	24.591637	24.681092	24.869589	26.868440	27.054177	29.112079	29.233350	30.339188	30.740637	32.761891	32.861892	32.991776	33.091865	33.866035	33.966253	34.274344	34.419251	34.548542	34.660281	34.677048	35.118290	35.349500	35.543924	36.308358	36.409217	37.929810	38.081414	39.541966	39.652288	39.657784	39.944646	40.199697	40.973018	42.408452	42.647826	42.718547	42.911710	43.430313	44.031446	45.166867	45.358559	45.973209	46.097421	46.207660	46.368816	46.940647	47.099212	47.480803	47.611619	47.874436	48.156717	48.726800	48.888139	48.898360	48.994238	50.845679	50.959055	51.802197	51.949340	53.104404	53.313020	54.462862	54.737279	54.940356	55.320821	55.320888	55.689282	55.986425	56.187698	56.433348	56.634460	56.734897	56.842397	57.090243	57.220329	57.597140	58.159028	58.204472	58.308367	58.335544	58.473825	59.183414	59.292251	59.512598	59.663913	60.115188	60.247305	60.441405	60.634309	60.868023	61.036683	61.088056	61.186021	61.219128	61.441679	61.936637	62.279328	62.775372	62.964682	64.870443	65.072402	65.552709	65.657231	66.110276	66.250360	66.265400	66.492180	66.660092	66.836008	66.925764	67.079982	69.051808	69.174431	71.181531	71.415832	71.557924	71.731886	71.844650	71.992384	74.259055	74.369974	74.769669	75.022815	76.378342	76.532302	76.554552	76.815716	77.167402	77.288128	77.371060	77.696964	77.777973	77.925196	78.690797	78.791889	78.965447	79.179157	79.397222	79.749115	79.931716	80.583715	81.935799	82.406578	82.452792	82.970448	83.046619	83.565281	84.444105	84.605065	84.623399	85.111282	85.282745	85.440178	89.026369	89.134211	90.229155	90.330082	99.932495	100.073955	106.776954	107.053928	110.935439	111.116541	113.428554	113.585330	115.048585	115.407294	117.388691	118.176857	118.855744	119.015706	119.331188	119.436103	119.915119	120.209989	120.569282	121.186745	121.292905	121.393435	122.875363	122.975964	123.161879	123.379073	124.020324	124.125943	124.133688	124.308845	128.478172	128.579008	129.256146	129.539512	131.127446	131.290164	131.342648	131.473222	131.493235	131.603738	131.604792	131.723081	131.735864	131.797097	131.904081	132.007799	132.074293	132.351527	133.256799	133.566143	133.967788	134.241275	134.291768	134.756292	135.175774	135.492087	135.536952	136.017481	137.057293	137.191083	137.240888	137.332376	138.688540	138.903811	138.944824	139.109052	139.143892	139.244851	139.272504	139.379423	139.573735	139.845439	139.862328	139.984717	140.293749	140.719485	141.585719	142.349477	142.385776	142.575407	142.652734	143.114556	143.608075	144.029391	144.056632	144.140547	144.229900	145.429774	145.623705	145.916012	145.963186	146.064052	146.307265	146.603990	148.199397	148.429364	149.533623	149.979219	150.299302	150.798650	151.314026	151.620661	151.809683	151.982517	152.162520	152.738689	152.885463	153.451540	153.493816	153.835078	154.283535	154.503504	154.587893	154.860910	154.870072	155.334815	155.819961	155.931340	157.393625	157.674380	157.688120	157.991842	158.415589	158.778681	158.802798	158.903342	158.969767	159.107542	159.129912	159.225023	162.306648	162.742888	162.903779	163.405496	163.466242	163.587800	164.068983	164.223257	164.724417	164.956528	165.510798	165.648923	168.532654	168.992478	169.130025	169.234217	169.287992	169.588029	169.615672	170.001054	170.191513	170.297122	170.628170	170.728727	170.808709	170.999841	171.057464	171.143202	171.268319	171.522582	171.910830	172.367793	172.377733	172.542475	172.827981	173.081895	175.571773	175.725263	178.179079	178.329807	178.331960	178.443992	190.124561	190.332461	191.581361	191.773152	192.610604	192.782324	193.655299	193.955101	194.104543	194.434361	194.957466	195.094022	195.109176	195.515174	195.860450	196.006940	196.026680	196.110347	197.564252	197.725652	197.730616	197.913919	197.927224	198.202107	
Events
1	4.32813209	6.995712E-012	1.924571E-011	1	0.000000E+000
1	4.32820219	1.924571E-011	6.995712E-012	0	0.000000E+000
1	4.32885831	6.995712E-012	1.924571E-011	1	0.000000E+000
1	4.32892791	1.924571E-011	6.995712E-012	0	0.000000E+000
1	4.32893379	6.995712E-012	1.924571E-011	1	0.000000E+000
1	4.32917058	1.924571E-011	6.995712E-012	0	0.000000E+000
1	4.32959555	6.995712E-012	1.924571E-011	1	0.000000E+000
1	4.32982088	1.924571E-011	6.995712E-012	0	0.000000E+000
1	4.33123240	6.995712E-012	1.924571E-011	1	0.000000E+000
1	4.33129119	1.924571E-011	6.995712E-012	0	0.000000E+000
1	4.33143395	6.995712E-012	1.924571E-011	1	0.000000E+000
1	4.33168311	1.924571E-011	6.995712E-012	0	0.000000E+000
1	4.33447421	6.995712E-012	1.924571E-011	1	0.000000E+000
1	4.33462655	1.924571E-011	6.995712E-012	0	0.000000E+000
1	4.33475106	6.995712E-012	1.924571E-011	1	0.000000E+000
1	4.33479408	1.924571E-011	6.995712E-012	0	0.000000E+000
1	4.33758778	6.995712E-012	1.924571E-011	1	0.000000E+000
1	4.33762427	1.924571E-011	6.995712E-012	0	0.000000E+000
1	4.33848144	6.995712E-012	1.924571E-011	1	0.000000E+000
1	4.33853510	1.924571E-011	6.995712E-012	0	0.000000E+000
1	4.33932592	6.995712E-012	1.924571E-011	1	0.000000E+000
1	4.33960296	1.924571E-011	6.995712E-012	0	0.000000E+000
1	4.34170524	6.995712E-012	1.924571E-011	1	0.000000E+000
1	4.34186535	1.924571E-011	6.995712E-012	0	0.000000E+000
1	4.34262548	6.995712E-012	1.924571E-011	1	0.000000E+000
1	4.34301144	1.924571E-011	6.995712E-012	0	0.000000E+000
1	4.34578237	6.995712E-012	1.924571E-011	1	0.000000E+000
1	4.34592204	1.924571E-011	6.995712E-012	0	0.000000E+000
1	4.34827549	6.995712E-012	1.924571E-011	1	0.000000E+000
1	4.34864699	1.924571E-011	6.995712E-012	0	0.000000E+000
1	4.35145613	6.995712E-012	1.924571E-011	1	0.000000E+000
1	4.35154281	1.924571E-011	6.995712E-012	0	0.000000E+000
1	4.35292535	6.995712E-012	1.924571E-011	1	0.000000E+000
1	4.35293355	1.924571E-011	6.995712E-012	0	0.000000E+000
1	4.35388503	6.995712E-012	1.924571E-011	1	0.000000E+000
1	4.35389499	1.924571E-011	6.995712E-012	0	0.000000E+000
1	4.35541208	6.995712E-012	1.924571E-011	1	0.000000E+000
1	4.35554960	1.924571E-011	6.995712E-012	0	0.000000E+000
1	4.35558549	6.995712E-012	1.924571E-011	1	0.000000E+000
1	4.35564942	1.924571E-011	6.995712E-012	0	0.000000E+000
1	4.35811074	6.995712E-012	1.924571E-011	1	0.000000E+000
1	4.35820615	1.924571E-011	6.995712E-012	0	0.000000E+000
1	4.35825001	6.995712E-012	1.924571E-011	1	0.000000E+000
1	4.35829622	1.924571E-011	6.995712E-012	0	0.000000E+000
1	4.36055265	6.995712E-012	1.924571E-011	1	0.000000E+000
1	4.36076469	1.924571E-011	6.995712E-012	0	0.000000E+000
1	4.36222084	6.995712E-012	1.924571E-011	1	0.000000E+000
1	4.36234020	1.924571E-011	6.995712E-012	0	0.000000E+000
1	4.36517297	6.995712E-012	1.924571E-011	1	0.000000E+000
1	4.36527148	1.924571E-011	6.995712E-012	0	0.000000E+000
1	4.36533924	6.995712E-012	1.924571E-011	1	0.000000E+000
1	4.36547201	1.924571E-011	6.995712E-012	0	0.000000E+000
1	4.36624735	6.995712E-012	1.924571E-011	1	0.000000E+000
1	4.36625451	1.924571E-011	6.995712E-012	0	0.000000E+000
1	4.36729991	6.995712E-012	1.924571E-011	1	0.000000E+000
1	4.36779623	1.924571E-011	6.995712E-012	0	0.000000E+000
1	4.36907649	6.995712E-012	1.924571E-011	1	0.000000E+000
1	4.36923830	1.924571E-011	6.995712E-012	0	0.000000E+000
1	4.36968442	6.995712E-012	1.924571E-011	1	0.000000E+000
1	4.36972237	1.924571E-011	6.995712E-012	0	0.000000E+000
1	4.36975690	6.995712E-012	1.924571E-011	1	0.000000E+000
1	4.37005686	1.924571E-011	6.995712E-012	0	0.000000E+000
1	4.37038274	6.995712E-012	1.924571E-011	1	0.000000E+000
1	4.37049107	1.924571E-011	6.995712E-012	0	0.000000E+000
1	4.37191133	6.995712E-012	1.924571E-011	1	0.000000E+000
1	4.37222880	1.924571E-011	6.995712E-012	0	0.000000E+000
1	4.37224771	6.995712E-012	1.924571E-011	1	0.000000E+000
1	4.37238124	1.924571E-011	6.995712E-012	0	0.000000E+000
1	4.37248586	6.995712E-012	1.924571E-011	1	0.000000E+000
1	4.37249908	1.924571E-011	6.995712E-012	0	0.000000E+000
1	4.37379403	6.995712E-012	1.924571E-011	1	0.000000E+000
1	4.37381045	1.924571E-011	6.995712E-012	0	0.000000E+000
1	4.37495789	6.995712E-012	1.924571E-011	1	0.000000E+000
1	4.37536787	1.924571E-011	6.995712E-012	0	0.000000E+000
1	4.37554757	6.995712E-012	1.924571E-011	1	0.000000E+000
1	4.37591911	1.924571E-011	6.995712E-012	0	0.000000E+000
1	4.37607597	6.995712E-012	1.924571E-011	1	0.000000E+000
1	4.37613863	1.924571E-011	6.995712E-012	0	0.000000E+000
1	4.37782894	6.995712E-012	1.924571E-011	1	0.000000E+000
1	4.37795784	1.924571E-011	6.995712E-012	0	0.000000E+000
1	4.37953746	6.995712E-012	1.924571E-011	1	0.000000E+000
1	4.37981170	1.924571E-011	6.995712E-012	0	0.000000E+000
1	4.38074638	6.995712E-012	1.924571E-011	1	0.000000E+000
1	4.38079764	1.924571E-011	6.995712E-012	0	0.000000E+000
1	4.38204862	6.995712E-012	1.924571E-011	1	0.000000E+000
1	4.38213975	1.924571E-011	6.995712E-012	0	0.000000E+000
1	4.38371023	6.995712E-012	1.924571E-011	1	0.000000E+000
1	4.38373759	1.924571E-011	6.995712E-012	0	0.000000E+000
1	4.38411239	6.995712E-012	1.924571E-011	1	0.000000E+000
1	4.38427373	1.924571E-011	6.995712E-012	0	0.000000E+000
1	4.38438283	6.995712E-012	1.924571E-011	1	0.000000E+000
1	4.38479877	1.924571E-011	6.995712E-012	0	0.000000E+000
1	4.38758833	6.995712E-012	1.924571E-011	1	0.000000E+000
1	4.38791593	1.924571E-011	6.995712E-012	0	0.000000E+000
1	4.38840224	6.995712E-012	1.924571E-011	1	0.000000E+000
1	4.38843270	1.924571E-011	6.995712E-012	0	0.000000E+000
1	4.38854578	6.995712E-012	1.924571E-011	1	0.000000E+000
1	4.38878448	1.924571E-011	6.995712E-012	0	0.000000E+000
1	4.38941842	6.995712E-012	1.924571E-011	1	0.000000E+000
1	4.38953571	1.924571E-011	6.995712E-012	0	0.000000E+000
1	4.39042837	6.995712E-012	1.924571E-011	1	0.000000E+000
1	4.39053538	1.924571E-011	6.995712E-012	0	0.000000E+000
1	4.39056394	6.995712E-012	1.924571E-011	1	0.000000E+000
1	4.39060054	1.924571E-011	6.995712E-012	0	0.000000E+000
1	4.39208450	6.995712E-012	1.924571E-011	1	0.000000E+000
1	4.39227048	1.924571E-011	6.995712E-012	0	0.000000E+000
1	4.39514477	6.995712E-012	1.924571E-011	1	0.000000E+000
1	4.39529296	1.924571E-011	6.995712E-012	0	0.000000E+000
1	4.39646983	6.995712E-012	1.924571E-011	1	0.000000E+000
1	4.39658451	1.924571E-011	6.995712E-012	0	0.000000E+000
1	4.45487776	6.995712E-012	1.924571E-011	1	0.000000E+000
1	4.45499175	1.924571E-011	6.995712E-012	0	0.000000E+000
1	4.45576592	6.995712E-012	1.924571E-011	1	0.000000E+000
1	4.45578496	1.924571E-011	6.995712E-012	0	0.000000E+000
1	4.45581086	6.995712E-012	1.924571E-011	1	0.000000E+000
1	4.45584848	1.924571E-011	6.995712E-012	0	0.000000E+000
1	4.45673851	6.995712E-012	1.924571E-011	1	0.000000E+000
1	4.45682702	1.924571E-011	6.995712E-012	0	0.000000E+000
1	4.45744960	6.995712E-012	1.924571E-011	1	0.000000E+000
1	4.45762308	1.924571E-011	6.995712E-012	0	0.000000E+000
1	4.45858322	6.995712E-012	1.924571E-011	1	0.000000E+000
1	4.45865711	1.924571E-011	6.995712E-012	0	0.000000E+000
1	4.45949691	6.995712E-012	1.924571E-011	1	0.000000E+000
1	4.45974435	1.924571E-011	6.995712E-012	0	0.000000E+000
1	4.45979662	6.995712E-012	1.924571E-011	1	0.000000E+000
1	4.45987174	1.924571E-011	6.995712E-012	0	0.000000E+000
1	4.46126265	6.995712E-012	1.924571E-011	1	0.000000E+000
1	4.46129211	1.924571E-011	6.995712E-012	0	0.000000E+000
1	4.46238486	6.995712E-012	1.924571E-011	1	0.000000E+000
1	4.46262335	1.924571E-011	6.995712E-012	0	0.000000E+000
1	4.46280864	6.995712E-012	1.924571E-011	1	0.000000E+000
1	4.46294149	1.924571E-011	6.995712E-012	0	0.000000E+000
1	4.46328133	6.995712E-012	1.924571E-011	1	0.000000E+000
1	4.46331540	1.924571E-011	6.995712E-012	0	0.000000E+000
1	4.46356540	6.995712E-012	1.924571E-011	1	0.000000E+000
1	4.46368101	1.924571E-011	6.995712E-012	0	0.000000E+000
1	4.46380177	6.995712E-012	1.924571E-011	1	0.000000E+000
1	4.46403211	1.924571E-011	6.995712E-012	0	0.000000E+000
1	4.46467475	6.995712E-012	1.924571E-011	1	0.000000E+000
1	4.46473241	1.924571E-011	6.995712E-012	0	0.000000E+000
1	4.46555587	6.995712E-012	1.924571E-011	1	0.000000E+000
1	4.46582115	1.924571E-011	6.995712E-012	0	0.000000E+000
1	4.46669105	6.995712E-012	1.924571E-011	1	0.000000E+000
1	4.46676474	1.924571E-011	6.995712E-012	0	0.000000E+000
1	4.46742853	6.995712E-012	1.924571E-011	1	0.000000E+000
1	4.46752208	1.924571E-011	6.995712E-012	0	0.000000E+000
1	4.47183799	6.995712E-012	1.924571E-011	1	0.000000E+000
1	4.47190296	1.924571E-011	6.995712E-012	0	0.000000E+000
1	4.47265735	6.995712E-012	1.924571E-011	1	0.000000E+000
1	4.47278035	1.924571E-011	6.995712E-012	0	0.000000E+000
1	4.47456790	6.995712E-012	1.924571E-011	1	0.000000E+000
1	4.47466693	1.924571E-011	6.995712E-012	0	0.000000E+000
1	4.47560537	6.995712E-012	1.924571E-011	1	0.000000E+000
1	4.47569449	1.924571E-011	6.995712E-012	0	0.000000E+000
1	4.47699244	6.995712E-012	1.924571E-011	1	0.000000E+000
1	4.47707483	1.924571E-011	6.995712E-012	0	0.000000E+000
1	4.47782912	6.995712E-012	1.924571E-011	1	0.000000E+000
1	4.47790930	1.924571E-011	6.995712E-012	0	0.000000E+000
1	4.47801337	6.995712E-012	1.924571E-011	1	0.000000E+000
1	4.47824846	1.924571E-011	6.995712E-012	0	0.000000E+000
1	4.47847912	6.995712E-012	1.924571E-011	1	0.000000E+000
1	4.47866539	1.924571E-011	6.995712E-012	0	0.000000E+000
1	4.48161401	6.995712E-012	1.924571E-011	1	0.000000E+000
1	4.48170086	1.924571E-011	6.995712E-012	0	0.000000E+000
1	4.48905215	6.995712E-012	1.924571E-011	1	0.000000E+000
1	4.48909965	1.924571E-011	6.995712E-012	0	0.000000E+000
1	4.48934384	6.995712E-012	1.924571E-011	1	0.000000E+000
1	4.48954873	1.924571E-011	6.995712E-012	0	0.000000E+000
1	4.49252513	6.995712E-012	1.924571E-011	1	0.000000E+000
1	4.49259358	1.924571E-011	6.995712E-012	0	0.000000E+000
1	4.49364302	6.995712E-012	1.924571E-011	1	0.000000E+000
1	4.49375726	1.924571E-011	6.995712E-012	0	0.000000E+000
1	4.49467879	6.995712E-012	1.924571E-011	1	0.000000E+000
1	4.49480090	1.924571E-011	6.995712E-012	0	0.000000E+000
1	4.49795116	6.995712E-012	1.924571E-011	1	0.000000E+000
1	4.49807750	1.924571E-011	6.995712E-012	0	0.000000E+000
1	4.49902534	6.995712E-012	1.924571E-011	1	0.000000E+000
1	4.49916978	1.924571E-011	6.995712E-012	0	0.000000E+000
1	4.49939434	6.995712E-012	1.924571E-011	1	0.000000E+000
1	4.49945291	1.924571E-011	6.995712E-012	0	0.000000E+000
1	4.50198170	6.995712E-012	1.924571E-011	1	0.000000E+000
1	4.50198807	1.924571E-011	6.995712E-012	0	0.000000E+000
1	4.50201431	6.995712E-012	1.924571E-011	1	0.000000E+000
1	4.50211236	1.924571E-011	6.995712E-012	0	0.000000E+000
1	4.50214332	6.995712E-012	1.924571E-011	1	0.000000E+000
1	4.50255371	1.924571E-011	6.995712E-012	0	0.000000E+000
1	4.50277449	6.995712E-012	1.924571E-011	1	0.000000E+000
1	4.50299378	1.924571E-011	6.995712E-012	0	0.000000E+000
1	4.50311633	6.995712E-012	1.924571E-011	1	0.000000E+000
1	4.50316459	1.924571E-011	6.995712E-012	0	0.000000E+000
1	4.50326465	6.995712E-012	1.924571E-011	1	0.000000E+000
1	4.50333920	1.924571E-011	6.995712E-012	0	0.000000E+000
1	4.50376422	6.995712E-012	1.924571E-011	1	0.000000E+000
1	4.50385030	1.924571E-011	6.995712E-012	0	0.000000E+000
1	4.50415768	6.995712E-012	1.924571E-011	1	0.000000E+000
1	4.50419531	1.924571E-011	6.995712E-012	0	0.000000E+000
1	4.50469901	6.995712E-012	1.924571E-011	1	0.000000E+000
1	4.50475386	1.924571E-011	6.995712E-012	0	0.000000E+000
1	4.50500614	6.995712E-012	1.924571E-011	1	0.000000E+000
1	4.50513099	1.924571E-011	6.995712E-012	0	0.000000E+000
1	4.50699329	6.995712E-012	1.924571E-011	1	0.000000E+000
1	4.50728685	1.924571E-011	6.995712E-012	0	0.000000E+000
1	4.50730960	6.995712E-012	1.924571E-011	1	0.000000E+000
1	4.50761452	1.924571E-011	6.995712E-012	0	0.000000E+000
1	4.51011338	6.995712E-012	1.924571E-011	1	0.000000E+000
1	4.51023655	1.924571E-011	6.995712E-012	0	0.000000E+000
1	4.51075660	6.995712E-012	1.924571E-011	1	0.000000E+000
1	4.51083303	1.924571E-011	6.995712E-012	0	0.000000E+000
1	4.51104028	6.995712E-012	1.924571E-011	1	0.000000E+000
1	4.51129029	1.924571E-011	6.995712E-012	0	0.000000E+000
1	4.51283637	6.995712E-012	1.924571E-011	1	0.000000E+000
1	4.51286579	1.924571E-011	6.995712E-012	0	0.000000E+000
1	4.51330196	6.995712E-012	1.924571E-011	1	0.000000E+000
1	4.51405883	1.924571E-011	6.995712E-012	0	0.000000E+000
1	4.51418680	6.995712E-012	1.924571E-011	1	0.000000E+000
1	4.51437208	1.924571E-011	6.995712E-012	0	0.000000E+000
1	4.51589163	6.995712E-012	1.924571E-011	1	0.000000E+000
1	4.51606188	1.924571E-011	6.995712E-012	0	0.000000E+000
1	4.51609075	6.995712E-012	1.924571E-011	1	0.000000E+000
1	4.51616631	1.924571E-011	6.995712E-012	0	0.000000E+000
1	4.51913852	6.995712E-012	1.924571E-011	1	0.000000E+000
1	4.51938722	1.924571E-011	6.995712E-012	0	0.000000E+000
1	4.52000693	6.995712E-012	1.924571E-011	1	0.000000E+000
1	4.52014276	1.924571E-011	6.995712E-012	0	0.000000E+000
1	4.52360762	6.995712E-012	1.924571E-011	1	0.000000E+000
1	4.52367892	1.924571E-011	6.995712E-012	0	0.000000E+000
1	4.52379726	6.995712E-012	1.924571E-011	1	0.000000E+000
1	4.52390767	1.924571E-011	6.995712E-012	0	0.000000E+000
1	4.52656991	6.995712E-012	1.924571E-011	1	0.000000E+000
1	4.52658209	1.924571E-011	6.995712E-012	0	0.000000E+000
1	4.52671294	6.995712E-012	1.924571E-011	1	0.000000E+000
1	4.52676254	1.924571E-011	6.995712E-012	0	0.000000E+000
1	4.52926807	6.995712E-012	1.924571E-011	1	0.000000E+000
1	4.52936239	1.924571E-011	6.995712E-012	0	0.000000E+000
1	4.52979829	6.995712E-012	1.924571E-011	1	0.000000E+000
1	4.53005854	1.924571E-011	6.995712E-012	0	0.000000E+000
1	4.53106344	6.995712E-012	1.924571E-011	1	0.000000E+000
1	4.53121615	1.924571E-011	6.995712E-012	0	0.000000E+000
1	4.53358529	6.995712E-012	1.924571E-011	1	0.000000E+000
1	4.53361107	1.924571E-011	6.995712E-012	0	0.000000E+000
1	4.53427728	6.995712E-012	1.924571E-011	1	0.000000E+000
1	4.53440911	1.924571E-011	6.995712E-012	0	0.000000E+000
1	4.53575148	6.995712E-012	1.924571E-011	1	0.000000E+000
1	4.53589357	1.924571E-011	6.995712E-012	0	0.000000E+000
1	4.53690548	6.995712E-012	1.924571E-011	1	0.000000E+000
1	4.53716524	1.924571E-011	6.995712E-012	0	0.000000E+000
1	4.53945762	6.995712E-012	1.924571E-011	1	0.000000E+000
1	4.53948435	1.924571E-011	6.995712E-012	0	0.000000E+000
1	4.54170752	6.995712E-012	1.924571E-011	1	0.000000E+000
1	4.54174334	1.924571E-011	6.995712E-012	0	0.000000E+000
1	4.54346888	6.995712E-012	1.924571E-011	1	0.000000E+000
1	4.54353195	1.924571E-011	6.995712E-012	0	0.000000E+000
1	4.54473356	6.995712E-012	1.924571E-011	1	0.000000E+000
1	4.54478563	1.924571E-011	6.995712E-012	0	0.000000E+000
1	4.54643881	6.995712E-012	1.924571E-011	1	0.000000E+000
1	4.54661278	1.924571E-011	6.995712E-012	0	0.000000E+000
1	4.54731408	6.995712E-012	1.924571E-011	1	0.000000E+000
1	4.54739000	1.924571E-011	6.995712E-012	0	0.000000E+000
1	4.54798353	6.995712E-012	1.924571E-011	1	0.000000E+000
1	4.54827444	1.924571E-011	6.995712E-012	0	0.000000E+000
1	4.55069587	6.995712E-012	1.924571E-011	1	0.000000E+000
1	4.55071197	1.924571E-011	6.995712E-012	0	0.000000E+000
1	4.55108265	6.995712E-012	1.924571E-011	1	0.000000E+000
1	4.55116906	1.924571E-011	6.995712E-012	0	0.000000E+000
1	4.55147210	6.995712E-012	1.924571E-011	1	0.000000E+000
1	4.55150396	1.924571E-011	6.995712E-012	0	0.000000E+000
1	4.55317416	6.995712E-012	1.924571E-011	1	0.000000E+000
1	4.55337501	1.924571E-011	6.995712E-012	0	0.000000E+000
1	4.55490814	6.995712E-012	1.924571E-011	1	0.000000E+000
1	4.55493919	1.924571E-011	6.995712E-012	0	0.000000E+000
1	8.59317979	7.047894E-012	1.929789E-011	1	0.000000E+000
1	8.59322173	1.929789E-011	7.047894E-012	0	0.000000E+000
1	8.59375880	7.047894E-012	1.929789E-011	1	0.000000E+000
1	8.59389706	1.929789E-011	7.047894E-012	0	0.000000E+000
1	8.59597487	7.047894E-012	1.929789E-011	1	0.000000E+000
1	8.59626378	1.929789E-011	7.047894E-012	0	0.000000E+000
1	8.59648070	7.047894E-012	1.929789E-011	1	0.000000E+000
1	8.59660539	1.929789E-011	7.047894E-012	0	0.000000E+000
1	8.59663196	7.047894E-012	1.929789E-011	1	0.000000E+000
1	8.59673227	1.929789E-011	7.047894E-012	0	0.000000E+000
1	8.59858046	7.047894E-012	1.929789E-011	1	0.000000E+000
1	8.59871330	1.929789E-011	7.047894E-012	0	0.000000E+000
1	8.59891644	7.047894E-012	1.929789E-011	1	0.000000E+000
1	8.59898026	1.929789E-011	7.047894E-012	0	0.000000E+000
1	8.59900853	7.047894E-012	1.929789E-011	1	0.000000E+000
1	8.59910867	1.929789E-011	7.047894E-012	0	0.000000E+000
1	8.59976749	7.047894E-012	1.929789E-011	1	0.000000E+000
1	8.59977210	1.929789E-011	7.047894E-012	0	0.000000E+000
1	8.59993017	7.047894E-012	1.929789E-011	1	0.000000E+000
1	8.60002963	1.929789E-011	7.047894E-012	0	0.000000E+000
1	8.60455829	7.047894E-012	1.929789E-011	1	0.000000E+000
1	8.60457003	1.929789E-011	7.047894E-012	0	0.000000E+000
1	8.60503479	7.047894E-012	1.929789E-011	1	0.000000E+000
1	8.60507234	1.929789E-011	7.047894E-012	0	0.000000E+000
1	8.60602695	7.047894E-012	1.929789E-011	1	0.000000E+000
1	8.60614575	1.929789E-011	7.047894E-012	0	0.000000E+000
1	8.60617173	7.047894E-012	1.929789E-011	1	0.000000E+000
1	8.60633669	1.929789E-011	7.047894E-012	0	0.000000E+000
1	8.60711231	7.047894E-012	1.929789E-011	1	0.000000E+000
1	8.60718550	1.929789E-011	7.047894E-012	0	0.000000E+000
1	8.60951984	7.047894E-012	1.929789E-011	1	0.000000E+000
1	8.60976122	1.929789E-011	7.047894E-012	0	0.000000E+000
1	8.61019351	7.047894E-012	1.929789E-011	1	0.000000E+000
1	8.61060364	1.929789E-011	7.047894E-012	0	0.000000E+000
1	8.61160283	7.047894E-012	1.929789E-011	1	0.000000E+000
1	8.61175171	1.929789E-011	7.047894E-012	0	0.000000E+000
1	8.61194637	7.047894E-012	1.929789E-011	1	0.000000E+000
1	8.61197104	1.929789E-011	7.047894E-012	0	0.000000E+000
1	8.61431315	7.047894E-012	1.929789E-011	1	0.000000E+000
1	8.61464586	1.929789E-011	7.047894E-012	0	0.000000E+000
1	8.61466091	7.047894E-012	1.929789E-011	1	0.000000E+000
1	8.61487757	1.929789E-011	7.047894E-012	0	0.000000E+000
1	8.61862426	7.047894E-012	1.929789E-011	1	0.000000E+000
1	8.61868026	1.929789E-011	7.047894E-012	0	0.000000E+000
1	8.61888883	7.047894E-012	1.929789E-011	1	0.000000E+000
1	8.61905193	1.929789E-011	7.047894E-012	0	0.000000E+000
1	8.61944035	7.047894E-012	1.929789E-011	1	0.000000E+000
1	8.61955010	1.929789E-011	7.047894E-012	0	0.000000E+000
1	8.62047306	7.047894E-012	1.929789E-011	1	0.000000E+000
1	8.62052740	1.929789E-011	7.047894E-012	0	0.000000E+000
1	8.62149699	7.047894E-012	1.929789E-011	1	0.000000E+000
1	8.62163239	1.929789E-011	7.047894E-012	0	0.000000E+000
1	8.62168441	7.047894E-012	1.929789E-011	1	0.000000E+000
1	8.62179208	1.929789E-011	7.047894E-012	0	0.000000E+000
1	8.62279852	7.047894E-012	1.929789E-011	1	0.000000E+000
1	8.62285550	1.929789E-011	7.047894E-012	0	0.000000E+000
1	8.62347472	7.047894E-012	1.929789E-011	1	0.000000E+000
1	8.62386631	1.929789E-011	7.047894E-012	0	0.000000E+000
1	8.62445975	7.047894E-012	1.929789E-011	1	0.000000E+000
1	8.62461333	1.929789E-011	7.047894E-012	0	0.000000E+000
1	8.62546517	7.047894E-012	1.929789E-011	1	0.000000E+000
1	8.62559700	1.929789E-011	7.047894E-012	0	0.000000E+000
1	8.62609791	7.047894E-012	1.929789E-011	1	0.000000E+000
1	8.62632310	1.929789E-011	7.047894E-012	0	0.000000E+000
1	8.62635672	7.047894E-012	1.929789E-011	1	0.000000E+000
1	8.62647741	1.929789E-011	7.047894E-012	0	0.000000E+000
1	9.50763065	6.900687E-012	1.915069E-011	1	0.000000E+000
1	9.50775760	1.915069E-011	6.900687E-012	0	0.000000E+000
1	9.50779948	6.900687E-012	1.915069E-011	1	0.000000E+000
1	9.50806955	1.915069E-011	6.900687E-012	0	0.000000E+000
1	9.50943736	6.900687E-012	1.915069E-011	1	0.000000E+000
1	9.50961600	1.915069E-011	6.900687E-012	0	0.000000E+000
1	9.51158699	6.900687E-012	1.915069E-011	1	0.000000E+000
1	9.51164794	1.915069E-011	6.900687E-012	0	0.000000E+000
1	9.51267730	6.900687E-012	1.915069E-011	1	0.000000E+000
1	9.51274238	1.915069E-011	6.900687E-012	0	0.000000E+000
1	9.51565336	6.900687E-012	1.915069E-011	1	0.000000E+000
1	9.51568196	1.915069E-011	6.900687E-012	0	0.000000E+000
1	9.51637738	6.900687E-012	1.915069E-011	1	0.000000E+000
1	9.51646883	1.915069E-011	6.900687E-012	0	0.000000E+000
1	9.51776967	6.900687E-012	1.915069E-011	1	0.000000E+000
1	9.51785540	1.915069E-011	6.900687E-012	0	0.000000E+000
1	9.51859585	6.900687E-012	1.915069E-011	1	0.000000E+000
1	9.51865186	1.915069E-011	6.900687E-012	0	0.000000E+000
1	9.51883526	6.900687E-012	1.915069E-011	1	0.000000E+000
1	9.51894657	1.915069E-011	6.900687E-012	0	0.000000E+000
1	9.52054003	6.900687E-012	1.915069E-011	1	0.000000E+000
1	9.52058501	1.915069E-011	6.900687E-012	0	0.000000E+000
1	9.52202018	6.900687E-012	1.915069E-011	1	0.000000E+000
1	9.52225380	1.915069E-011	6.900687E-012	0	0.000000E+000
1	9.52344152	6.900687E-012	1.915069E-011	1	0.000000E+000
1	9.52358708	1.915069E-011	6.900687E-012	0	0.000000E+000
1	9.52381148	6.900687E-012	1.915069E-011	1	0.000000E+000
1	9.52383423	1.915069E-011	6.900687E-012	0	0.000000E+000
1	9.52398790	6.900687E-012	1.915069E-011	1	0.000000E+000
1	9.52431357	1.915069E-011	6.900687E-012	0	0.000000E+000
1	9.52465167	6.900687E-012	1.915069E-011	1	0.000000E+000
1	9.52491406	1.915069E-011	6.900687E-012	0	0.000000E+000
1	9.52521762	6.900687E-012	1.915069E-011	1	0.000000E+000
1	9.52582456	1.915069E-011	6.900687E-012	0	0.000000E+000
1	9.52587694	6.900687E-012	1.915069E-011	1	0.000000E+000
1	9.52592588	1.915069E-011	6.900687E-012	0	0.000000E+000
1	9.52645151	6.900687E-012	1.915069E-011	1	0.000000E+000
1	9.52658569	1.915069E-011	6.900687E-012	0	0.000000E+000
1	9.52742780	6.900687E-012	1.915069E-011	1	0.000000E+000
1	9.52749319	1.915069E-011	6.900687E-012	0	0.000000E+000
1	9.53010208	6.900687E-012	1.915069E-011	1	0.000000E+000
1	9.53018687	1.915069E-011	6.900687E-012	0	0.000000E+000
1	9.53040450	6.900687E-012	1.915069E-011	1	0.000000E+000
1	9.53045766	1.915069E-011	6.900687E-012	0	0.000000E+000
1	9.53047071	6.900687E-012	1.915069E-011	1	0.000000E+000
1	9.53055577	1.915069E-011	6.900687E-012	0	0.000000E+000
1	9.53272786	6.900687E-012	1.915069E-011	1	0.000000E+000
1	9.53279261	1.915069E-011	6.900687E-012	0	0.000000E+000
1	9.53284940	6.900687E-012	1.915069E-011	1	0.000000E+000
1	9.53294557	1.915069E-011	6.900687E-012	0	0.000000E+000
1	9.53308163	6.900687E-012	1.915069E-011	1	0.000000E+000
1	9.53317668	1.915069E-011	6.900687E-012	0	0.000000E+000
1	9.53345135	6.900687E-012	1.915069E-011	1	0.000000E+000
1	9.53357540	1.915069E-011	6.900687E-012	0	0.000000E+000
1	9.53434804	6.900687E-012	1.915069E-011	1	0.000000E+000
1	9.53440588	1.915069E-011	6.900687E-012	0	0.000000E+000
1	9.53664983	6.900687E-012	1.915069E-011	1	0.000000E+000
1	9.53685215	1.915069E-011	6.900687E-012	0	0.000000E+000
1	9.53755203	6.900687E-012	1.915069E-011	1	0.000000E+000
1	9.53777799	1.915069E-011	6.900687E-012	0	0.000000E+000
1	9.53936096	6.900687E-012	1.915069E-011	1	0.000000E+000
1	9.53944942	1.915069E-011	6.900687E-012	0	0.000000E+000
1	9.53946133	6.900687E-012	1.915069E-011	1	0.000000E+000
1	9.53952240	1.915069E-011	6.900687E-012	0	0.000000E+000
1	9.54131659	6.900687E-012	1.915069E-011	1	0.000000E+000
1	9.54148371	1.915069E-011	6.900687E-012	0	0.000000E+000
1	9.54169885	6.900687E-012	1.915069E-011	1	0.000000E+000
1	9.54175018	1.915069E-011	6.900687E-012	0	0.000000E+000
1	9.54207192	6.900687E-012	1.915069E-011	1	0.000000E+000
1	9.54210729	1.915069E-011	6.900687E-012	0	0.000000E+000
1	9.54216678	6.900687E-012	1.915069E-011	1	0.000000E+000
1	9.54236542	1.915069E-011	6.900687E-012	0	0.000000E+000
1	9.54383302	6.900687E-012	1.915069E-011	1	0.000000E+000
1	9.54406381	1.915069E-011	6.900687E-012	0	0.000000E+000
1	9.54409550	6.900687E-012	1.915069E-011	1	0.000000E+000
1	9.54460567	1.915069E-011	6.900687E-012	0	0.000000E+000
1	9.54579963	6.900687E-012	1.915069E-011	1	0.000000E+000
1	9.54581720	1.915069E-011	6.900687E-012	0	0.000000E+000
1	9.54621964	6.900687E-012	1.915069E-011	1	0.000000E+000
1	9.54624442	1.915069E-011	6.900687E-012	0	0.000000E+000
1	9.54729530	6.900687E-012	1.915069E-011	1	0.000000E+000
1	9.54758732	1.915069E-011	6.900687E-012	0	0.000000E+000
1	9.55139970	6.900687E-012	1.915069E-011	1	0.000000E+000
1	9.55143315	1.915069E-011	6.900687E-012	0	0.000000E+000
1	9.55187920	6.900687E-012	1.915069E-011	1	0.000000E+000
1	9.55198443	1.915069E-011	6.900687E-012	0	0.000000E+000
1	9.55201624	6.900687E-012	1.915069E-011	1	0.000000E+000
1	9.55213823	1.915069E-011	6.900687E-012	0	0.000000E+000
1	9.55435021	6.900687E-012	1.915069E-011	1	0.000000E+000
1	9.55465797	1.915069E-011	6.900687E-012	0	0.000000E+000
1	9.55487732	6.900687E-012	1.915069E-011	1	0.000000E+000
1	9.55513188	1.915069E-011	6.900687E-012	0	0.000000E+000
1	9.55516630	6.900687E-012	1.915069E-011	1	0.000000E+000
1	9.55534811	1.915069E-011	6.900687E-012	0	0.000000E+000
1	9.55598850	6.900687E-012	1.915069E-011	1	0.000000E+000
1	9.55606124	1.915069E-011	6.900687E-012	0	0.000000E+000
1	9.55788042	6.900687E-012	1.915069E-011	1	0.000000E+000
1	9.55801458	1.915069E-011	6.900687E-012	0	0.000000E+000
1	9.55836001	6.900687E-012	1.915069E-011	1	0.000000E+000
1	9.55870692	1.915069E-011	6.900687E-012	0	0.000000E+000
1	9.55981702	6.900687E-012	1.915069E-011	1	0.000000E+000
1	9.55995556	1.915069E-011	6.900687E-012	0	0.000000E+000
1	9.56060020	6.900687E-012	1.915069E-011	1	0.000000E+000
1	9.56082306	1.915069E-011	6.900687E-012	0	0.000000E+000
1	9.56086827	6.900687E-012	1.915069E-011	1	0.000000E+000
1	9.56098877	1.915069E-011	6.900687E-012	0	0.000000E+000
1	9.56100729	6.900687E-012	1.915069E-011	1	0.000000E+000
1	9.56105726	1.915069E-011	6.900687E-012	0	0.000000E+000
1	9.56266004	6.900687E-012	1.915069E-011	1	0.000000E+000
1	9.56272973	1.915069E-011	6.900687E-012	0	0.000000E+000
1	9.56565908	6.900687E-012	1.915069E-011	1	0.000000E+000
1	9.56580382	1.915069E-011	6.900687E-012	0	0.000000E+000
1	9.56671768	6.900687E-012	1.915069E-011	1	0.000000E+000
1	9.56709256	1.915069E-011	6.900687E-012	0	0.000000E+000
1	9.56712741	6.900687E-012	1.915069E-011	1	0.000000E+000
1	9.56721451	1.915069E-011	6.900687E-012	0	0.000000E+000
1	9.56736568	6.900687E-012	1.915069E-011	1	0.000000E+000
1	9.56744358	1.915069E-011	6.900687E-012	0	0.000000E+000
1	9.56787316	6.900687E-012	1.915069E-011	1	0.000000E+000
1	9.56789807	1.915069E-011	6.900687E-012	0	0.000000E+000
1	9.56894452	6.900687E-012	1.915069E-011	1	0.000000E+000
1	9.56899897	1.915069E-011	6.900687E-012	0	0.000000E+000
1	9.56908508	6.900687E-012	1.915069E-011	1	0.000000E+000
1	9.56921781	1.915069E-011	6.900687E-012	0	0.000000E+000
1	9.57123969	6.900687E-012	1.915069E-011	1	0.000000E+000
1	9.57141342	1.915069E-011	6.900687E-012	0	0.000000E+000
1	9.57152296	6.900687E-012	1.915069E-011	1	0.000000E+000
1	9.57162418	1.915069E-011	6.900687E-012	0	0.000000E+000
1	9.57232048	6.900687E-012	1.915069E-011	1	0.000000E+000
1	9.57246742	1.915069E-011	6.900687E-012	0	0.000000E+000
1	9.57291225	6.900687E-012	1.915069E-011	1	0.000000E+000
1	9.57311575	1.915069E-011	6.900687E-012	0	0.000000E+000
1	9.57370376	6.900687E-012	1.915069E-011	1	0.000000E+000
1	9.57374715	1.915069E-011	6.900687E-012	0	0.000000E+000
1	9.57377610	6.900687E-012	1.915069E-011	1	0.000000E+000
1	9.57396564	1.915069E-011	6.900687E-012	0	0.000000E+000
1	9.57530834	6.900687E-012	1.915069E-011	1	0.000000E+000
1	9.57536726	1.915069E-011	6.900687E-012	0	0.000000E+000
1	9.57935206	6.900687E-012	1.915069E-011	1	0.000000E+000
1	9.57942757	1.915069E-011	6.900687E-012	0	0.000000E+000
1	9.57943511	6.900687E-012	1.915069E-011	1	0.000000E+000
1	9.57970166	1.915069E-011	6.900687E-012	0	0.000000E+000
1	9.57981427	6.900687E-012	1.915069E-011	1	0.000000E+000
1	9.57995955	1.915069E-011	6.900687E-012	0	0.000000E+000
1	9.58036042	6.900687E-012	1.915069E-011	1	0.000000E+000
1	9.58040414	1.915069E-011	6.900687E-012	0	0.000000E+000
1	9.58157881	6.900687E-012	1.915069E-011	1	0.000000E+000
1	9.58162903	1.915069E-011	6.900687E-012	0	0.000000E+000
1	9.58192966	6.900687E-012	1.915069E-011	1	0.000000E+000
1	9.58197494	1.915069E-011	6.900687E-012	0	0.000000E+000
1	9.58267104	6.900687E-012	1.915069E-011	1	0.000000E+000
1	9.58278842	1.915069E-011	6.900687E-012	0	0.000000E+000
1	9.58330824	6.900687E-012	1.915069E-011	1	0.000000E+000
1	9.58335643	1.915069E-011	6.900687E-012	0	0.000000E+000
1	9.58497894	6.900687E-012	1.915069E-011	1	0.000000E+000
1	9.58502090	1.915069E-011	6.900687E-012	0	0.000000E+000
1	9.58588801	6.900687E-012	1.915069E-011	1	0.000000E+000
1	9.58600405	1.915069E-011	6.900687E-012	0	0.000000E+000
1	9.58617442	6.900687E-012	1.915069E-011	1	0.000000E+000
1	9.58646359	1.915069E-011	6.900687E-012	0	0.000000E+000
1	9.58664117	6.900687E-012	1.915069E-011	1	0.000000E+000
1	9.58686421	1.915069E-011	6.900687E-012	0	0.000000E+000
1	9.58701300	6.900687E-012	1.915069E-011	1	0.000000E+000
1	9.58756594	1.915069E-011	6.900687E-012	0	0.000000E+000
1	9.58861715	6.900687E-012	1.915069E-011	1	0.000000E+000
1	9.58880128	1.915069E-011	6.900687E-012	0	0.000000E+000
1	9.58955043	6.900687E-012	1.915069E-011	1	0.000000E+000
1	9.58969384	1.915069E-011	6.900687E-012	0	0.000000E+000
1	10.63178932	6.742466E-012	1.899247E-011	1	0.000000E+000
1	10.63214379	1.899247E-011	6.742466E-012	0	0.000000E+000
1	10.63229562	6.742466E-012	1.899247E-011	1	0.000000E+000
1	10.63254336	1.899247E-011	6.742466E-012	0	0.000000E+000
1	10.63327913	6.742466E-012	1.899247E-011	1	0.000000E+000
1	10.63335860	1.899247E-011	6.742466E-012	0	0.000000E+000
1	10.63393699	6.742466E-012	1.899247E-011	1	0.000000E+000
1	10.63402860	1.899247E-011	6.742466E-012	0	0.000000E+000
1	10.63573893	6.742466E-012	1.899247E-011	1	0.000000E+000
1	10.63583967	1.899247E-011	6.742466E-012	0	0.000000E+000
1	10.63724509	6.742466E-012	1.899247E-011	1	0.000000E+000
1	10.63732523	1.899247E-011	6.742466E-012	0	0.000000E+000
1	10.63952428	6.742466E-012	1.899247E-011	1	0.000000E+000
1	10.63997769	1.899247E-011	6.742466E-012	0	0.000000E+000
1	10.64043902	6.742466E-012	1.899247E-011	1	0.000000E+000
1	10.64060787	1.899247E-011	6.742466E-012	0	0.000000E+000
1	10.64085428	6.742466E-012	1.899247E-011	1	0.000000E+000
1	10.64108828	1.899247E-011	6.742466E-012	0	0.000000E+000
1	10.64623946	6.742466E-012	1.899247E-011	1	0.000000E+000
1	10.64643247	1.899247E-011	6.742466E-012	0	0.000000E+000
1	10.64703960	6.742466E-012	1.899247E-011	1	0.000000E+000
1	10.64716264	1.899247E-011	6.742466E-012	0	0.000000E+000
1	10.64921180	6.742466E-012	1.899247E-011	1	0.000000E+000
1	10.64923458	1.899247E-011	6.742466E-012	0	0.000000E+000
1	10.64928210	6.742466E-012	1.899247E-011	1	0.000000E+000
1	10.64934882	1.899247E-011	6.742466E-012	0	0.000000E+000
1	10.64974354	6.742466E-012	1.899247E-011	1	0.000000E+000
1	10.64978914	1.899247E-011	6.742466E-012	0	0.000000E+000
1	10.65121439	6.742466E-012	1.899247E-011	1	0.000000E+000
1	10.65124312	1.899247E-011	6.742466E-012	0	0.000000E+000
1	10.65194134	6.742466E-012	1.899247E-011	1	0.000000E+000
1	10.65233557	1.899247E-011	6.742466E-012	0	0.000000E+000
1	10.65270662	6.742466E-012	1.899247E-011	1	0.000000E+000
1	10.65323365	1.899247E-011	6.742466E-012	0	0.000000E+000
1	10.65441237	6.742466E-012	1.899247E-011	1	0.000000E+000
1	10.65448774	1.899247E-011	6.742466E-012	0	0.000000E+000
1	10.65456752	6.742466E-012	1.899247E-011	1	0.000000E+000
1	10.65475427	1.899247E-011	6.742466E-012	0	0.000000E+000
1	10.65513881	6.742466E-012	1.899247E-011	1	0.000000E+000
1	10.65516536	1.899247E-011	6.742466E-012	0	0.000000E+000
1	10.65786490	6.742466E-012	1.899247E-011	1	0.000000E+000
1	10.65806139	1.899247E-011	6.742466E-012	0	0.000000E+000
1	10.65894188	6.742466E-012	1.899247E-011	1	0.000000E+000
1	10.65920250	1.899247E-011	6.742466E-012	0	0.000000E+000
1	10.66103468	6.742466E-012	1.899247E-011	1	0.000000E+000
1	10.66106093	1.899247E-011	6.742466E-012	0	0.000000E+000
1	10.66255957	6.742466E-012	1.899247E-011	1	0.000000E+000
1	10.66264581	1.899247E-011	6.742466E-012	0	0.000000E+000
1	10.66277209	6.742466E-012	1.899247E-011	1	0.000000E+000
1	10.66296865	1.899247E-011	6.742466E-012	0	0.000000E+000
1	10.66485128	6.742466E-012	1.899247E-011	1	0.000000E+000
1	10.66494376	1.899247E-011	6.742466E-012	0	0.000000E+000
1	10.66495024	6.742466E-012	1.899247E-011	1	0.000000E+000
1	10.66503853	1.899247E-011	6.742466E-012	0	0.000000E+000
1	10.66507650	6.742466E-012	1.899247E-011	1	0.000000E+000
1	10.66512101	1.899247E-011	6.742466E-012	0	0.000000E+000
1	10.66538960	6.742466E-012	1.899247E-011	1	0.000000E+000
1	10.66542493	1.899247E-011	6.742466E-012	0	0.000000E+000
1	10.66545729	6.742466E-012	1.899247E-011	1	0.000000E+000
1	10.66550312	1.899247E-011	6.742466E-012	0	0.000000E+000
1	10.66617344	6.742466E-012	1.899247E-011	1	0.000000E+000
1	10.66636303	1.899247E-011	6.742466E-012	0	0.000000E+000
1	10.66701772	6.742466E-012	1.899247E-011	1	0.000000E+000
1	10.66709390	1.899247E-011	6.742466E-012	0	0.000000E+000
1	10.66785389	6.742466E-012	1.899247E-011	1	0.000000E+000
1	10.66801508	1.899247E-011	6.742466E-012	0	0.000000E+000
1	10.66809964	6.742466E-012	1.899247E-011	1	0.000000E+000
1	10.66839998	1.899247E-011	6.742466E-012	0	0.000000E+000
1	10.66853374	6.742466E-012	1.899247E-011	1	0.000000E+000
1	10.66862415	1.899247E-011	6.742466E-012	0	0.000000E+000
1	10.67087081	6.742466E-012	1.899247E-011	1	0.000000E+000
1	10.67091619	1.899247E-011	6.742466E-012	0	0.000000E+000
1	10.67129953	6.742466E-012	1.899247E-011	1	0.000000E+000
1	10.67145038	1.899247E-011	6.742466E-012	0	0.000000E+000
1	10.67217031	6.742466E-012	1.899247E-011	1	0.000000E+000
1	10.67224732	1.899247E-011	6.742466E-012	0	0.000000E+000
1	10.67225582	6.742466E-012	1.899247E-011	1	0.000000E+000
1	10.67249457	1.899247E-011	6.742466E-012	0	0.000000E+000
1	10.67395695	6.742466E-012	1.899247E-011	1	0.000000E+000
1	10.67413462	1.899247E-011	6.742466E-012	0	0.000000E+000
1	10.67768092	6.742466E-012	1.899247E-011	1	0.000000E+000
1	10.67789013	1.899247E-011	6.742466E-012	0	0.000000E+000
1	10.67793193	6.742466E-012	1.899247E-011	1	0.000000E+000
1	10.67795246	1.899247E-011	6.742466E-012	0	0.000000E+000
1	10.68034886	6.742466E-012	1.899247E-011	1	0.000000E+000
1	10.68038074	1.899247E-011	6.742466E-012	0	0.000000E+000
1	10.68083344	6.742466E-012	1.899247E-011	1	0.000000E+000
1	10.68095402	1.899247E-011	6.742466E-012	0	0.000000E+000
1	10.68267652	6.742466E-012	1.899247E-011	1	0.000000E+000
1	10.68274631	1.899247E-011	6.742466E-012	0	0.000000E+000
1	10.68343891	6.742466E-012	1.899247E-011	1	0.000000E+000
1	10.68345747	1.899247E-011	6.742466E-012	0	0.000000E+000
1	10.68441214	6.742466E-012	1.899247E-011	1	0.000000E+000
1	10.68463659	1.899247E-011	6.742466E-012	0	0.000000E+000
1	10.68521305	6.742466E-012	1.899247E-011	1	0.000000E+000
1	10.68523529	1.899247E-011	6.742466E-012	0	0.000000E+000
1	10.68528023	6.742466E-012	1.899247E-011	1	0.000000E+000
1	10.68542122	1.899247E-011	6.742466E-012	0	0.000000E+000
1	10.68675840	6.742466E-012	1.899247E-011	1	0.000000E+000
1	10.68701609	1.899247E-011	6.742466E-012	0	0.000000E+000
1	10.68766779	6.742466E-012	1.899247E-011	1	0.000000E+000
1	10.68775260	1.899247E-011	6.742466E-012	0	0.000000E+000
1	10.69046325	6.742466E-012	1.899247E-011	1	0.000000E+000
1	10.69053371	1.899247E-011	6.742466E-012	0	0.000000E+000
1	10.69097946	6.742466E-012	1.899247E-011	1	0.000000E+000
1	10.69100168	1.899247E-011	6.742466E-012	0	0.000000E+000
1	10.69236030	6.742466E-012	1.899247E-011	1	0.000000E+000
1	10.69247729	1.899247E-011	6.742466E-012	0	0.000000E+000
1	10.69305594	6.742466E-012	1.899247E-011	1	0.000000E+000
1	10.69316792	1.899247E-011	6.742466E-012	0	0.000000E+000
1	10.69372599	6.742466E-012	1.899247E-011	1	0.000000E+000
1	10.69393244	1.899247E-011	6.742466E-012	0	0.000000E+000
1	10.69667162	6.742466E-012	1.899247E-011	1	0.000000E+000
1	10.69704542	1.899247E-011	6.742466E-012	0	0.000000E+000
1	10.69724672	6.742466E-012	1.899247E-011	1	0.000000E+000
1	10.69734581	1.899247E-011	6.742466E-012	0	0.000000E+000
1	10.69797198	6.742466E-012	1.899247E-011	1	0.000000E+000
1	10.69803199	1.899247E-011	6.742466E-012	0	0.000000E+000
1	10.69904267	6.742466E-012	1.899247E-011	1	0.000000E+000
1	10.69911156	1.899247E-011	6.742466E-012	0	0.000000E+000
1	10.69916324	6.742466E-012	1.899247E-011	1	0.000000E+000
1	10.69930544	1.899247E-011	6.742466E-012	0	0.000000E+000
1	10.70067337	6.742466E-012	1.899247E-011	1	0.000000E+000
1	10.70097042	1.899247E-011	6.742466E-012	0	0.000000E+000
1	10.70156110	6.742466E-012	1.899247E-011	1	0.000000E+000
1	10.70158278	1.899247E-011	6.742466E-012	0	0.000000E+000
1	10.70222551	6.742466E-012	1.899247E-011	1	0.000000E+000
1	10.70226973	1.899247E-011	6.742466E-012	0	0.000000E+000
1	10.70412703	6.742466E-012	1.899247E-011	1	0.000000E+000
1	10.70433291	1.899247E-011	6.742466E-012	0	0.000000E+000
1	10.70531950	6.742466E-012	1.899247E-011	1	0.000000E+000
1	10.70542647	1.899247E-011	6.742466E-012	0	0.000000E+000
1	10.70653071	6.742466E-012	1.899247E-011	1	0.000000E+000
1	10.70674629	1.899247E-011	6.742466E-012	0	0.000000E+000
1	10.71076963	6.742466E-012	1.899247E-011	1	0.000000E+000
1	10.71092709	1.899247E-011	6.742466E-012	0	0.000000E+000
1	15.85987467	6.683537E-012	1.893354E-011	1	0.000000E+000
1	15.86008956	1.893354E-011	6.683537E-012	0	0.000000E+000
1	15.86059103	6.683537E-012	1.893354E-011	1	0.000000E+000
1	15.86062877	1.893354E-011	6.683537E-012	0	0.000000E+000
1	15.86067543	6.683537E-012	1.893354E-011	1	0.000000E+000
1	15.86082168	1.893354E-011	6.683537E-012	0	0.000000E+000
1	15.86098768	6.683537E-012	1.893354E-011	1	0.000000E+000
1	15.86133046	1.893354E-011	6.683537E-012	0	0.000000E+000
1	15.86472198	6.683537E-012	1.893354E-011	1	0.000000E+000
1	15.86494292	1.893354E-011	6.683537E-012	0	0.000000E+000
1	15.86494625	6.683537E-012	1.893354E-011	1	0.000000E+000
1	15.86501028	1.893354E-011	6.683537E-012	0	0.000000E+000
1	15.86523048	6.683537E-012	1.893354E-011	1	0.000000E+000
1	15.86531155	1.893354E-011	6.683537E-012	0	0.000000E+000
1	15.86546913	6.683537E-012	1.893354E-011	1	0.000000E+000
1	15.86550297	1.893354E-011	6.683537E-012	0	0.000000E+000
1	15.86635655	6.683537E-012	1.893354E-011	1	0.000000E+000
1	15.86661232	1.893354E-011	6.683537E-012	0	0.000000E+000
1	15.86721497	6.683537E-012	1.893354E-011	1	0.000000E+000
1	15.86736761	1.893354E-011	6.683537E-012	0	0.000000E+000
1	15.86752244	6.683537E-012	1.893354E-011	1	0.000000E+000
1	15.86760844	1.893354E-011	6.683537E-012	0	0.000000E+000
1	15.86931417	6.683537E-012	1.893354E-011	1	0.000000E+000
1	15.86944648	1.893354E-011	6.683537E-012	0	0.000000E+000
1	15.86951013	6.683537E-012	1.893354E-011	1	0.000000E+000
1	15.86955497	1.893354E-011	6.683537E-012	0	0.000000E+000
1	15.86961198	6.683537E-012	1.893354E-011	1	0.000000E+000
1	15.86971536	1.893354E-011	6.683537E-012	0	0.000000E+000
1	15.86972445	6.683537E-012	1.893354E-011	1	0.000000E+000
1	15.86976114	1.893354E-011	6.683537E-012	0	0.000000E+000
1	15.87016574	6.683537E-012	1.893354E-011	1	0.000000E+000
1	15.87020365	1.893354E-011	6.683537E-012	0	0.000000E+000
1	15.87231451	6.683537E-012	1.893354E-011	1	0.000000E+000
1	15.87255010	1.893354E-011	6.683537E-012	0	0.000000E+000
1	15.87275038	6.683537E-012	1.893354E-011	1	0.000000E+000
1	15.87304430	1.893354E-011	6.683537E-012	0	0.000000E+000
1	15.87610829	6.683537E-012	1.893354E-011	1	0.000000E+000
1	15.87612007	1.893354E-011	6.683537E-012	0	0.000000E+000
1	15.88145835	6.683537E-012	1.893354E-011	1	0.000000E+000
1	15.88164894	1.893354E-011	6.683537E-012	0	0.000000E+000
1	15.88170340	6.683537E-012	1.893354E-011	1	0.000000E+000
1	15.88172363	1.893354E-011	6.683537E-012	0	0.000000E+000
1	15.88361898	6.683537E-012	1.893354E-011	1	0.000000E+000
1	15.88400827	1.893354E-011	6.683537E-012	0	0.000000E+000
1	15.88423715	6.683537E-012	1.893354E-011	1	0.000000E+000
1	15.88448778	1.893354E-011	6.683537E-012	0	0.000000E+000
1	15.88524727	6.683537E-012	1.893354E-011	1	0.000000E+000
1	15.88527863	1.893354E-011	6.683537E-012	0	0.000000E+000
1	15.88538417	6.683537E-012	1.893354E-011	1	0.000000E+000
1	15.88576074	1.893354E-011	6.683537E-012	0	0.000000E+000
1	15.88594778	6.683537E-012	1.893354E-011	1	0.000000E+000
1	15.88598543	1.893354E-011	6.683537E-012	0	0.000000E+000
1	15.89051640	6.683537E-012	1.893354E-011	1	0.000000E+000
1	15.89055306	1.893354E-011	6.683537E-012	0	0.000000E+000
1	15.89107757	6.683537E-012	1.893354E-011	1	0.000000E+000
1	15.89114638	1.893354E-011	6.683537E-012	0	0.000000E+000
1	15.89191548	6.683537E-012	1.893354E-011	1	0.000000E+000
1	15.89256100	1.893354E-011	6.683537E-012	0	0.000000E+000
1	15.89398880	6.683537E-012	1.893354E-011	1	0.000000E+000
1	15.89405243	1.893354E-011	6.683537E-012	0	0.000000E+000
1	15.89408111	6.683537E-012	1.893354E-011	1	0.000000E+000
1	15.89415213	1.893354E-011	6.683537E-012	0	0.000000E+000
1	15.89774685	6.683537E-012	1.893354E-011	1	0.000000E+000
1	15.89781755	1.893354E-011	6.683537E-012	0	0.000000E+000
1	15.89843998	6.683537E-012	1.893354E-011	1	0.000000E+000
1	15.89850366	1.893354E-011	6.683537E-012	0	0.000000E+000
1	15.89859254	6.683537E-012	1.893354E-011	1	0.000000E+000
1	15.89864378	1.893354E-011	6.683537E-012	0	0.000000E+000
1	15.89884750	6.683537E-012	1.893354E-011	1	0.000000E+000
1	15.89923529	1.893354E-011	6.683537E-012	0	0.000000E+000
1	15.90344768	6.683537E-012	1.893354E-011	1	0.000000E+000
1	15.90359383	1.893354E-011	6.683537E-012	0	0.000000E+000
1	15.90362756	6.683537E-012	1.893354E-011	1	0.000000E+000
1	15.90375373	1.893354E-011	6.683537E-012	0	0.000000E+000
1	15.90429130	6.683537E-012	1.893354E-011	1	0.000000E+000
1	15.90431636	1.893354E-011	6.683537E-012	0	0.000000E+000
1	15.90437675	6.683537E-012	1.893354E-011	1	0.000000E+000
1	15.90460691	1.893354E-011	6.683537E-012	0	0.000000E+000
1	16.03234975	6.646221E-012	1.889622E-011	1	0.000000E+000
1	16.03251290	1.889622E-011	6.646221E-012	0	0.000000E+000
1	16.03365012	6.646221E-012	1.889622E-011	1	0.000000E+000
1	16.03367941	1.889622E-011	6.646221E-012	0	0.000000E+000
1	16.03588749	6.646221E-012	1.889622E-011	1	0.000000E+000
1	16.03593356	1.889622E-011	6.646221E-012	0	0.000000E+000
1	16.03676273	6.646221E-012	1.889622E-011	1	0.000000E+000
1	16.03687950	1.889622E-011	6.646221E-012	0	0.000000E+000
1	16.03701564	6.646221E-012	1.889622E-011	1	0.000000E+000
1	16.03705323	1.889622E-011	6.646221E-012	0	0.000000E+000
1	16.03778344	6.646221E-012	1.889622E-011	1	0.000000E+000
1	16.03781278	1.889622E-011	6.646221E-012	0	0.000000E+000
1	16.03816959	6.646221E-012	1.889622E-011	1	0.000000E+000
1	16.03821986	1.889622E-011	6.646221E-012	0	0.000000E+000
1	16.04088350	6.646221E-012	1.889622E-011	1	0.000000E+000
1	16.04090630	1.889622E-011	6.646221E-012	0	0.000000E+000
1	16.04130787	6.646221E-012	1.889622E-011	1	0.000000E+000
1	16.04134715	1.889622E-011	6.646221E-012	0	0.000000E+000
1	16.04307818	6.646221E-012	1.889622E-011	1	0.000000E+000
1	16.04314809	1.889622E-011	6.646221E-012	0	0.000000E+000
1	16.04666046	6.646221E-012	1.889622E-011	1	0.000000E+000
1	16.04690769	1.889622E-011	6.646221E-012	0	0.000000E+000
1	16.04761946	6.646221E-012	1.889622E-011	1	0.000000E+000
1	16.04767036	1.889622E-011	6.646221E-012	0	0.000000E+000
1	16.05008606	6.646221E-012	1.889622E-011	1	0.000000E+000
1	16.05015344	1.889622E-011	6.646221E-012	0	0.000000E+000
1	16.05119480	6.646221E-012	1.889622E-011	1	0.000000E+000
1	16.05128650	1.889622E-011	6.646221E-012	0	0.000000E+000
1	16.05459364	6.646221E-012	1.889622E-011	1	0.000000E+000
1	16.05469930	1.889622E-011	6.646221E-012	0	0.000000E+000
1	16.05478288	6.646221E-012	1.889622E-011	1	0.000000E+000
1	16.05482534	1.889622E-011	6.646221E-012	0	0.000000E+000
1	16.05579564	6.646221E-012	1.889622E-011	1	0.000000E+000
1	16.05599135	1.889622E-011	6.646221E-012	0	0.000000E+000
1	16.06033006	6.646221E-012	1.889622E-011	1	0.000000E+000
1	16.06050218	1.889622E-011	6.646221E-012	0	0.000000E+000
1	16.06203563	6.646221E-012	1.889622E-011	1	0.000000E+000
1	16.06208615	1.889622E-011	6.646221E-012	0	0.000000E+000
1	16.06261490	6.646221E-012	1.889622E-011	1	0.000000E+000
1	16.06279184	1.889622E-011	6.646221E-012	0	0.000000E+000
1	16.06282597	6.646221E-012	1.889622E-011	1	0.000000E+000
1	16.06287571	1.889622E-011	6.646221E-012	0	0.000000E+000
1	16.06313214	6.646221E-012	1.889622E-011	1	0.000000E+000
1	16.06414870	1.889622E-011	6.646221E-012	0	0.000000E+000
1	16.06446375	6.646221E-012	1.889622E-011	1	0.000000E+000
1	16.06453480	1.889622E-011	6.646221E-012	0	0.000000E+000
1	16.07105206	6.646221E-012	1.889622E-011	1	0.000000E+000
1	16.07128876	1.889622E-011	6.646221E-012	0	0.000000E+000
1	16.07197758	6.646221E-012	1.889622E-011	1	0.000000E+000
1	16.07200348	1.889622E-011	6.646221E-012	0	0.000000E+000
1	16.07310631	6.646221E-012	1.889622E-011	1	0.000000E+000
1	16.07317511	1.889622E-011	6.646221E-012	0	0.000000E+000
1	16.07363686	6.646221E-012	1.889622E-011	1	0.000000E+000
1	16.07391480	1.889622E-011	6.646221E-012	0	0.000000E+000
1	16.07430432	6.646221E-012	1.889622E-011	1	0.000000E+000
1	16.07450398	1.889622E-011	6.646221E-012	0	0.000000E+000
1	16.07662569	6.646221E-012	1.889622E-011	1	0.000000E+000
1	16.07676166	1.889622E-011	6.646221E-012	0	0.000000E+000
1	16.07677918	6.646221E-012	1.889622E-011	1	0.000000E+000
1	16.07709154	1.889622E-011	6.646221E-012	0	0.000000E+000
1	16.07760348	6.646221E-012	1.889622E-011	1	0.000000E+000
1	16.07800309	1.889622E-011	6.646221E-012	0	0.000000E+000
1	16.07801411	6.646221E-012	1.889622E-011	1	0.000000E+000
1	16.07808540	1.889622E-011	6.646221E-012	0	0.000000E+000
1	16.07843175	6.646221E-012	1.889622E-011	1	0.000000E+000
1	16.07847759	1.889622E-011	6.646221E-012	0	0.000000E+000
1	16.07857852	6.646221E-012	1.889622E-011	1	0.000000E+000
1	16.07878791	1.889622E-011	6.646221E-012	0	0.000000E+000
1	16.08007962	6.646221E-012	1.889622E-011	1	0.000000E+000
1	16.08013811	1.889622E-011	6.646221E-012	0	0.000000E+000
1	16.08296873	6.646221E-012	1.889622E-011	1	0.000000E+000
1	16.08330902	1.889622E-011	6.646221E-012	0	0.000000E+000
1	16.08416956	6.646221E-012	1.889622E-011	1	0.000000E+000
1	16.08419721	1.889622E-011	6.646221E-012	0	0.000000E+000
1	16.08634178	6.646221E-012	1.889622E-011	1	0.000000E+000
1	16.08662553	1.889622E-011	6.646221E-012	0	0.000000E+000
1	16.09417359	6.646221E-012	1.889622E-011	1	0.000000E+000
1	16.09429991	1.889622E-011	6.646221E-012	0	0.000000E+000
1	16.09557923	6.646221E-012	1.889622E-011	1	0.000000E+000
1	16.09567821	1.889622E-011	6.646221E-012	0	0.000000E+000
1	16.09774211	6.646221E-012	1.889622E-011	1	0.000000E+000
1	16.09791826	1.889622E-011	6.646221E-012	0	0.000000E+000
1	16.09831839	6.646221E-012	1.889622E-011	1	0.000000E+000
1	16.09843572	1.889622E-011	6.646221E-012	0	0.000000E+000
1	16.09989082	6.646221E-012	1.889622E-011	1	0.000000E+000
1	16.10020417	1.889622E-011	6.646221E-012	0	0.000000E+000
1	16.10024567	6.646221E-012	1.889622E-011	1	0.000000E+000
1	16.10032820	1.889622E-011	6.646221E-012	0	0.000000E+000
1	16.10139541	6.646221E-012	1.889622E-011	1	0.000000E+000
1	16.10152781	1.889622E-011	6.646221E-012	0	0.000000E+000
1	16.10230034	6.646221E-012	1.889622E-011	1	0.000000E+000
1	16.10240163	1.889622E-011	6.646221E-012	0	0.000000E+000
1	16.10323232	6.646221E-012	1.889622E-011	1	0.000000E+000
1	16.10339768	1.889622E-011	6.646221E-012	0	0.000000E+000
1	16.10462319	6.646221E-012	1.889622E-011	1	0.000000E+000
1	16.10467067	1.889622E-011	6.646221E-012	0	0.000000E+000
1	16.10535905	6.646221E-012	1.889622E-011	1	0.000000E+000
1	16.10554619	1.889622E-011	6.646221E-012	0	0.000000E+000
1	16.10721438	6.646221E-012	1.889622E-011	1	0.000000E+000
1	16.10727540	1.889622E-011	6.646221E-012	0	0.000000E+000
1	16.10907417	6.646221E-012	1.889622E-011	1	0.000000E+000
1	16.10911984	1.889622E-011	6.646221E-012	0	0.000000E+000
1	16.10929476	6.646221E-012	1.889622E-011	1	0.000000E+000
1	16.10932553	1.889622E-011	6.646221E-012	0	0.000000E+000
1	16.10978321	6.646221E-012	1.889622E-011	1	0.000000E+000
1	16.10987736	1.889622E-011	6.646221E-012	0	0.000000E+000
1	16.11002796	6.646221E-012	1.889622E-011	1	0.000000E+000
1	16.11009294	1.889622E-011	6.646221E-012	0	0.000000E+000
1	16.11313179	6.646221E-012	1.889622E-011	1	0.000000E+000
1	16.11325369	1.889622E-011	6.646221E-012	0	0.000000E+000
1	16.11431633	6.646221E-012	1.889622E-011	1	0.000000E+000
1	16.11456578	1.889622E-011	6.646221E-012	0	0.000000E+000
1	16.11612318	6.646221E-012	1.889622E-011	1	0.000000E+000
1	16.11623366	1.889622E-011	6.646221E-012	0	0.000000E+000
1	16.11633071	6.646221E-012	1.889622E-011	1	0.000000E+000
1	16.11638884	1.889622E-011	6.646221E-012	0	0.000000E+000
1	16.12252353	6.646221E-012	1.889622E-011	1	0.000000E+000
1	16.12264922	1.889622E-011	6.646221E-012	0	0.000000E+000
1	16.12331357	6.646221E-012	1.889622E-011	1	0.000000E+000
1	16.12341919	1.889622E-011	6.646221E-012	0	0.000000E+000
1	16.12514325	6.646221E-012	1.889622E-011	1	0.000000E+000
1	16.12520927	1.889622E-011	6.646221E-012	0	0.000000E+000
1	16.12744166	6.646221E-012	1.889622E-011	1	0.000000E+000
1	16.12748027	1.889622E-011	6.646221E-012	0	0.000000E+000
1	16.12752739	6.646221E-012	1.889622E-011	1	0.000000E+000
1	16.12762643	1.889622E-011	6.646221E-012	0	0.000000E+000
1	16.12931219	6.646221E-012	1.889622E-011	1	0.000000E+000
1	16.12939532	1.889622E-011	6.646221E-012	0	0.000000E+000
1	16.13446375	6.646221E-012	1.889622E-011	1	0.000000E+000
1	16.13458126	1.889622E-011	6.646221E-012	0	0.000000E+000
1	16.13487844	6.646221E-012	1.889622E-011	1	0.000000E+000
1	16.13504402	1.889622E-011	6.646221E-012	0	0.000000E+000
1	16.13567198	6.646221E-012	1.889622E-011	1	0.000000E+000
1	16.13585849	1.889622E-011	6.646221E-012	0	0.000000E+000
1	16.13617337	6.646221E-012	1.889622E-011	1	0.000000E+000
1	16.13624949	1.889622E-011	6.646221E-012	0	0.000000E+000
1	16.13739825	6.646221E-012	1.889622E-011	1	0.000000E+000
1	16.13748357	1.889622E-011	6.646221E-012	0	0.000000E+000
1	16.13788674	6.646221E-012	1.889622E-011	1	0.000000E+000
1	16.13823394	1.889622E-011	6.646221E-012	0	0.000000E+000
1	16.13945456	6.646221E-012	1.889622E-011	1	0.000000E+000
1	16.13957928	1.889622E-011	6.646221E-012	0	0.000000E+000
1	16.13974901	6.646221E-012	1.889622E-011	1	0.000000E+000
1	16.13975738	1.889622E-011	6.646221E-012	0	0.000000E+000
1	16.14149710	6.646221E-012	1.889622E-011	1	0.000000E+000
1	16.14168262	1.889622E-011	6.646221E-012	0	0.000000E+000
1	16.14248904	6.646221E-012	1.889622E-011	1	0.000000E+000
1	16.14257825	1.889622E-011	6.646221E-012	0	0.000000E+000
1	16.14430578	6.646221E-012	1.889622E-011	1	0.000000E+000
1	16.14441471	1.889622E-011	6.646221E-012	0	0.000000E+000
1	16.14532190	6.646221E-012	1.889622E-011	1	0.000000E+000
1	16.14536524	1.889622E-011	6.646221E-012	0	0.000000E+000
1	16.14568427	6.646221E-012	1.889622E-011	1	0.000000E+000
1	16.14581967	1.889622E-011	6.646221E-012	0	0.000000E+000
1	16.14584109	6.646221E-012	1.889622E-011	1	0.000000E+000
1	16.14591426	1.889622E-011	6.646221E-012	0	0.000000E+000
1	16.14803297	6.646221E-012	1.889622E-011	1	0.000000E+000
1	16.14817389	1.889622E-011	6.646221E-012	0	0.000000E+000
1	16.15099875	6.646221E-012	1.889622E-011	1	0.000000E+000
1	16.15104057	1.889622E-011	6.646221E-012	0	0.000000E+000
1	16.15322953	6.646221E-012	1.889622E-011	1	0.000000E+000
1	16.15347598	1.889622E-011	6.646221E-012	0	0.000000E+000
1	16.15366308	6.646221E-012	1.889622E-011	1	0.000000E+000
1	16.15368527	1.889622E-011	6.646221E-012	0	0.000000E+000
1	16.15694386	6.646221E-012	1.889622E-011	1	0.000000E+000
1	16.15700753	1.889622E-011	6.646221E-012	0	0.000000E+000
1	16.15902965	6.646221E-012	1.889622E-011	1	0.000000E+000
1	16.15905067	1.889622E-011	6.646221E-012	0	0.000000E+000
1	16.15912798	6.646221E-012	1.889622E-011	1	0.000000E+000
1	16.15945411	1.889622E-011	6.646221E-012	0	0.000000E+000
1	16.15946473	6.646221E-012	1.889622E-011	1	0.000000E+000
1	16.15956003	1.889622E-011	6.646221E-012	0	0.000000E+000
1	16.16074554	6.646221E-012	1.889622E-011	1	0.000000E+000
1	16.16083600	1.889622E-011	6.646221E-012	0	0.000000E+000
1	16.16610536	6.646221E-012	1.889622E-011	1	0.000000E+000
1	16.16631644	1.889622E-011	6.646221E-012	0	0.000000E+000
1	16.16836812	6.646221E-012	1.889622E-011	1	0.000000E+000
1	16.16837667	1.889622E-011	6.646221E-012	0	0.000000E+000
1	16.17121813	6.646221E-012	1.889622E-011	1	0.000000E+000
1	16.17130784	1.889622E-011	6.646221E-012	0	0.000000E+000
1	16.17190762	6.646221E-012	1.889622E-011	1	0.000000E+000
1	16.17202076	1.889622E-011	6.646221E-012	0	0.000000E+000
1	16.17409487	6.646221E-012	1.889622E-011	1	0.000000E+000
1	16.17454326	1.889622E-011	6.646221E-012	0	0.000000E+000
1	16.17510646	6.646221E-012	1.889622E-011	1	0.000000E+000
1	16.17556796	1.889622E-011	6.646221E-012	0	0.000000E+000
1	16.17557442	6.646221E-012	1.889622E-011	1	0.000000E+000
1	16.17571909	1.889622E-011	6.646221E-012	0	0.000000E+000
1	16.17736135	6.646221E-012	1.889622E-011	1	0.000000E+000
1	16.17749683	1.889622E-011	6.646221E-012	0	0.000000E+000
1	16.17869514	6.646221E-012	1.889622E-011	1	0.000000E+000
1	16.17874551	1.889622E-011	6.646221E-012	0	0.000000E+000
1	16.18069948	6.646221E-012	1.889622E-011	1	0.000000E+000
1	16.18071495	1.889622E-011	6.646221E-012	0	0.000000E+000
1	16.18253645	6.646221E-012	1.889622E-011	1	0.000000E+000
1	16.18263117	1.889622E-011	6.646221E-012	0	0.000000E+000
1	16.18287047	6.646221E-012	1.889622E-011	1	0.000000E+000
1	16.18304742	1.889622E-011	6.646221E-012	0	0.000000E+000
1	16.18306226	6.646221E-012	1.889622E-011	1	0.000000E+000
1	16.18318811	1.889622E-011	6.646221E-012	0	0.000000E+000
1	16.18349888	6.646221E-012	1.889622E-011	1	0.000000E+000
1	16.18352772	1.889622E-011	6.646221E-012	0	0.000000E+000
1	16.18695116	6.646221E-012	1.889622E-011	1	0.000000E+000
1	16.18719981	1.889622E-011	6.646221E-012	0	0.000000E+000
1	16.18925263	6.646221E-012	1.889622E-011	1	0.000000E+000
1	16.18936926	1.889622E-011	6.646221E-012	0	0.000000E+000
1	16.18946080	6.646221E-012	1.889622E-011	1	0.000000E+000
1	16.18950389	1.889622E-011	6.646221E-012	0	0.000000E+000
1	16.19339655	6.646221E-012	1.889622E-011	1	0.000000E+000
1	16.19383420	1.889622E-011	6.646221E-012	0	0.000000E+000
1	16.19499617	6.646221E-012	1.889622E-011	1	0.000000E+000
1	16.19513907	1.889622E-011	6.646221E-012	0	0.000000E+000
1	16.19550965	6.646221E-012	1.889622E-011	1	0.000000E+000
1	16.19574716	1.889622E-011	6.646221E-012	0	0.000000E+000
1	16.19637089	6.646221E-012	1.889622E-011	1	0.000000E+000
1	16.19646434	1.889622E-011	6.646221E-012	0	0.000000E+000
1	16.19664292	6.646221E-012	1.889622E-011	1	0.000000E+000
1	16.19682307	1.889622E-011	6.646221E-012	0	0.000000E+000
1	16.19718232	6.646221E-012	1.889622E-011	1	0.000000E+000
1	16.19724408	1.889622E-011	6.646221E-012	0	0.000000E+000
1	16.19986513	6.646221E-012	1.889622E-011	1	0.000000E+000
1	16.19990109	1.889622E-011	6.646221E-012	0	0.000000E+000
1	16.20035482	6.646221E-012	1.889622E-011	1	0.000000E+000
1	16.20038080	1.889622E-011	6.646221E-012	0	0.000000E+000
1	16.20125921	6.646221E-012	1.889622E-011	1	0.000000E+000
1	16.20129028	1.889622E-011	6.646221E-012	0	0.000000E+000
1	16.20783817	6.646221E-012	1.889622E-011	1	0.000000E+000
1	16.20793910	1.889622E-011	6.646221E-012	0	0.000000E+000
1	16.20872288	6.646221E-012	1.889622E-011	1	0.000000E+000
1	16.20881471	1.889622E-011	6.646221E-012	0	0.000000E+000
1	16.20883437	6.646221E-012	1.889622E-011	1	0.000000E+000
1	16.20893675	1.889622E-011	6.646221E-012	0	0.000000E+000
1	16.20910114	6.646221E-012	1.889622E-011	1	0.000000E+000
1	16.20914057	1.889622E-011	6.646221E-012	0	0.000000E+000
1	16.20916640	6.646221E-012	1.889622E-011	1	0.000000E+000
1	16.20954033	1.889622E-011	6.646221E-012	0	0.000000E+000
1	16.21478466	6.646221E-012	1.889622E-011	1	0.000000E+000
1	16.21481655	1.889622E-011	6.646221E-012	0	0.000000E+000
1	16.21532776	6.646221E-012	1.889622E-011	1	0.000000E+000
1	16.21548498	1.889622E-011	6.646221E-012	0	0.000000E+000
1	16.21745829	6.646221E-012	1.889622E-011	1	0.000000E+000
1	16.21751655	1.889622E-011	6.646221E-012	0	0.000000E+000
1	16.21888271	6.646221E-012	1.889622E-011	1	0.000000E+000
1	16.21942120	1.889622E-011	6.646221E-012	0	0.000000E+000
1	16.21973482	6.646221E-012	1.889622E-011	1	0.000000E+000
1	16.21983447	1.889622E-011	6.646221E-012	0	0.000000E+000
1	16.21988061	6.646221E-012	1.889622E-011	1	0.000000E+000
1	16.21997972	1.889622E-011	6.646221E-012	0	0.000000E+000
1	16.22055404	6.646221E-012	1.889622E-011	1	0.000000E+000
1	16.22056764	1.889622E-011	6.646221E-012	0	0.000000E+000
1	16.22277082	6.646221E-012	1.889622E-011	1	0.000000E+000
1	16.22289100	1.889622E-011	6.646221E-012	0	0.000000E+000
1	16.22391251	6.646221E-012	1.889622E-011	1	0.000000E+000
1	16.22427344	1.889622E-011	6.646221E-012	0	0.000000E+000
1	16.22943012	6.646221E-012	1.889622E-011	1	0.000000E+000
1	16.22955709	1.889622E-011	6.646221E-012	0	0.000000E+000
1	16.22969602	6.646221E-012	1.889622E-011	1	0.000000E+000
1	16.22990053	1.889622E-011	6.646221E-012	0	0.000000E+000
1	16.23052005	6.646221E-012	1.889622E-011	1	0.000000E+000
1	16.23055101	1.889622E-011	6.646221E-012	0	0.000000E+000
1	16.23150577	6.646221E-012	1.889622E-011	1	0.000000E+000
1	16.23156656	1.889622E-011	6.646221E-012	0	0.000000E+000
1	16.23195410	6.646221E-012	1.889622E-011	1	0.000000E+000
1	16.23202740	1.889622E-011	6.646221E-012	0	0.000000E+000
1	16.23267245	6.646221E-012	1.889622E-011	1	0.000000E+000
1	16.23270242	1.889622E-011	6.646221E-012	0	0.000000E+000
1	16.23463530	6.646221E-012	1.889622E-011	1	0.000000E+000
1	16.23478843	1.889622E-011	6.646221E-012	0	0.000000E+000
1	16.23483059	6.646221E-012	1.889622E-011	1	0.000000E+000
1	16.23492080	1.889622E-011	6.646221E-012	0	0.000000E+000
1	16.23638349	6.646221E-012	1.889622E-011	1	0.000000E+000
1	16.23640093	1.889622E-011	6.646221E-012	0	0.000000E+000
1	16.23692365	6.646221E-012	1.889622E-011	1	0.000000E+000
1	16.23712039	1.889622E-011	6.646221E-012	0	0.000000E+000
1	16.23792495	6.646221E-012	1.889622E-011	1	0.000000E+000
1	16.23797658	1.889622E-011	6.646221E-012	0	0.000000E+000
1	16.23807195	6.646221E-012	1.889622E-011	1	0.000000E+000
1	16.23821463	1.889622E-011	6.646221E-012	0	0.000000E+000
1	16.23835797	6.646221E-012	1.889622E-011	1	0.000000E+000
1	16.23840547	1.889622E-011	6.646221E-012	0	0.000000E+000
1	16.23962250	6.646221E-012	1.889622E-011	1	0.000000E+000
1	16.23973063	1.889622E-011	6.646221E-012	0	0.000000E+000
1	16.23977180	6.646221E-012	1.889622E-011	1	0.000000E+000
1	16.23992185	1.889622E-011	6.646221E-012	0	0.000000E+000
1	16.24287994	6.646221E-012	1.889622E-011	1	0.000000E+000
1	16.24314521	1.889622E-011	6.646221E-012	0	0.000000E+000
1	16.24513545	6.646221E-012	1.889622E-011	1	0.000000E+000
1	16.24518194	1.889622E-011	6.646221E-012	0	0.000000E+000
1	16.24548266	6.646221E-012	1.889622E-011	1	0.000000E+000
1	16.24553934	1.889622E-011	6.646221E-012	0	0.000000E+000
1	16.24557800	6.646221E-012	1.889622E-011	1	0.000000E+000
1	16.24580680	1.889622E-011	6.646221E-012	0	0.000000E+000
1	16.24606890	6.646221E-012	1.889622E-011	1	0.000000E+000
1	16.24620697	1.889622E-011	6.646221E-012	0	0.000000E+000
1	16.24624994	6.646221E-012	1.889622E-011	1	0.000000E+000
1	16.24627779	1.889622E-011	6.646221E-012	0	0.000000E+000
1	16.24635248	6.646221E-012	1.889622E-011	1	0.000000E+000
1	16.24645832	1.889622E-011	6.646221E-012	0	0.000000E+000
1	16.24837278	6.646221E-012	1.889622E-011	1	0.000000E+000
1	16.24857586	1.889622E-011	6.646221E-012	0	0.000000E+000
1	16.24882859	6.646221E-012	1.889622E-011	1	0.000000E+000
1	16.24892775	1.889622E-011	6.646221E-012	0	0.000000E+000
1	16.25315526	6.646221E-012	1.889622E-011	1	0.000000E+000
1	16.25316619	1.889622E-011	6.646221E-012	0	0.000000E+000
1	16.25381001	6.646221E-012	1.889622E-011	1	0.000000E+000
1	16.25404990	1.889622E-011	6.646221E-012	0	0.000000E+000
1	16.25510690	6.646221E-012	1.889622E-011	1	0.000000E+000
1	16.25533478	1.889622E-011	6.646221E-012	0	0.000000E+000
1	16.25548604	6.646221E-012	1.889622E-011	1	0.000000E+000
1	16.25568702	1.889622E-011	6.646221E-012	0	0.000000E+000
1	16.25646133	6.646221E-012	1.889622E-011	1	0.000000E+000
1	16.25647448	1.889622E-011	6.646221E-012	0	0.000000E+000
1	16.26181913	6.646221E-012	1.889622E-011	1	0.000000E+000
1	16.26219141	1.889622E-011	6.646221E-012	0	0.000000E+000
1	16.26711508	6.646221E-012	1.889622E-011	1	0.000000E+000
1	16.26732722	1.889622E-011	6.646221E-012	0	0.000000E+000
1	16.26736658	6.646221E-012	1.889622E-011	1	0.000000E+000
1	16.26754068	1.889622E-011	6.646221E-012	0	0.000000E+000
1	16.26932591	6.646221E-012	1.889622E-011	1	0.000000E+000
1	16.26950342	1.889622E-011	6.646221E-012	0	0.000000E+000
1	16.27047733	6.646221E-012	1.889622E-011	1	0.000000E+000
1	16.27057506	1.889622E-011	6.646221E-012	0	0.000000E+000
1	16.27097068	6.646221E-012	1.889622E-011	1	0.000000E+000
1	16.27098568	1.889622E-011	6.646221E-012	0	0.000000E+000
1	16.27101760	6.646221E-012	1.889622E-011	1	0.000000E+000
1	16.27113733	1.889622E-011	6.646221E-012	0	0.000000E+000
1	16.27121279	6.646221E-012	1.889622E-011	1	0.000000E+000
1	16.27155776	1.889622E-011	6.646221E-012	0	0.000000E+000
1	16.27211827	6.646221E-012	1.889622E-011	1	0.000000E+000
1	16.27230864	1.889622E-011	6.646221E-012	0	0.000000E+000
1	16.27267404	6.646221E-012	1.889622E-011	1	0.000000E+000
1	16.27278903	1.889622E-011	6.646221E-012	0	0.000000E+000
1	16.27280782	6.646221E-012	1.889622E-011	1	0.000000E+000
1	16.27284026	1.889622E-011	6.646221E-012	0	0.000000E+000
1	16.27300966	6.646221E-012	1.889622E-011	1	0.000000E+000
1	16.27339670	1.889622E-011	6.646221E-012	0	0.000000E+000
1	16.27373140	6.646221E-012	1.889622E-011	1	0.000000E+000
1	16.27397140	1.889622E-011	6.646221E-012	0	0.000000E+000
1	16.27781486	6.646221E-012	1.889622E-011	1	0.000000E+000
1	16.27783900	1.889622E-011	6.646221E-012	0	0.000000E+000
1	16.27847614	6.646221E-012	1.889622E-011	1	0.000000E+000
1	16.27858887	1.889622E-011	6.646221E-012	0	0.000000E+000
1	16.27959767	6.646221E-012	1.889622E-011	1	0.000000E+000
1	16.27973745	1.889622E-011	6.646221E-012	0	0.000000E+000
1	16.28138064	6.646221E-012	1.889622E-011	1	0.000000E+000
1	16.28169615	1.889622E-011	6.646221E-012	0	0.000000E+000
1	16.28276120	6.646221E-012	1.889622E-011	1	0.000000E+000
1	16.28296031	1.889622E-011	6.646221E-012	0	0.000000E+000
1	16.28329850	6.646221E-012	1.889622E-011	1	0.000000E+000
1	16.28334565	1.889622E-011	6.646221E-012	0	0.000000E+000
1	16.28336701	6.646221E-012	1.889622E-011	1	0.000000E+000
1	16.28343922	1.889622E-011	6.646221E-012	0	0.000000E+000
1	16.28458270	6.646221E-012	1.889622E-011	1	0.000000E+000
1	16.28467111	1.889622E-011	6.646221E-012	0	0.000000E+000
1	16.28715541	6.646221E-012	1.889622E-011	1	0.000000E+000
1	16.28719718	1.889622E-011	6.646221E-012	0	0.000000E+000
1	16.28996814	6.646221E-012	1.889622E-011	1	0.000000E+000
1	16.29011284	1.889622E-011	6.646221E-012	0	0.000000E+000
1	16.29127865	6.646221E-012	1.889622E-011	1	0.000000E+000
1	16.29129643	1.889622E-011	6.646221E-012	0	0.000000E+000
1	16.29334936	6.646221E-012	1.889622E-011	1	0.000000E+000
1	16.29359089	1.889622E-011	6.646221E-012	0	0.000000E+000
1	16.29675123	6.646221E-012	1.889622E-011	1	0.000000E+000
1	16.29680319	1.889622E-011	6.646221E-012	0	0.000000E+000
1	16.29756906	6.646221E-012	1.889622E-011	1	0.000000E+000
1	16.29758786	1.889622E-011	6.646221E-012	0	0.000000E+000
1	16.29824815	6.646221E-012	1.889622E-011	1	0.000000E+000
1	16.29834819	1.889622E-011	6.646221E-012	0	0.000000E+000
1	16.29875948	6.646221E-012	1.889622E-011	1	0.000000E+000
1	16.29883989	1.889622E-011	6.646221E-012	0	0.000000E+000
1	16.29984495	6.646221E-012	1.889622E-011	1	0.000000E+000
1	16.29989221	1.889622E-011	6.646221E-012	0	0.000000E+000
1	16.30068570	6.646221E-012	1.889622E-011	1	0.000000E+000
1	16.30078410	1.889622E-011	6.646221E-012	0	0.000000E+000
1	16.30173997	6.646221E-012	1.889622E-011	1	0.000000E+000
1	16.30187208	1.889622E-011	6.646221E-012	0	0.000000E+000
1	16.30195306	6.646221E-012	1.889622E-011	1	0.000000E+000
1	16.30208258	1.889622E-011	6.646221E-012	0	0.000000E+000
1	16.30263372	6.646221E-012	1.889622E-011	1	0.000000E+000
1	16.30271836	1.889622E-011	6.646221E-012	0	0.000000E+000
1	16.30595279	6.646221E-012	1.889622E-011	1	0.000000E+000
1	16.30611984	1.889622E-011	6.646221E-012	0	0.000000E+000
1	16.30983551	6.646221E-012	1.889622E-011	1	0.000000E+000
1	16.30999281	1.889622E-011	6.646221E-012	0	0.000000E+000
1	16.31394955	6.646221E-012	1.889622E-011	1	0.000000E+000
1	16.31423416	1.889622E-011	6.646221E-012	0	0.000000E+000
1	16.31541749	6.646221E-012	1.889622E-011	1	0.000000E+000
1	16.31543121	1.889622E-011	6.646221E-012	0	0.000000E+000
1	16.32377678	6.646221E-012	1.889622E-011	1	0.000000E+000
1	16.32392120	1.889622E-011	6.646221E-012	0	0.000000E+000
1	16.32504896	6.646221E-012	1.889622E-011	1	0.000000E+000
1	16.32533494	1.889622E-011	6.646221E-012	0	0.000000E+000
1	16.32687946	6.646221E-012	1.889622E-011	1	0.000000E+000
1	16.32709155	1.889622E-011	6.646221E-012	0	0.000000E+000
1	16.32741811	6.646221E-012	1.889622E-011	1	0.000000E+000
1	16.32750996	1.889622E-011	6.646221E-012	0	0.000000E+000
1	16.32836654	6.646221E-012	1.889622E-011	1	0.000000E+000
1	16.32875474	1.889622E-011	6.646221E-012	0	0.000000E+000
1	16.33039129	6.646221E-012	1.889622E-011	1	0.000000E+000
1	16.33044578	1.889622E-011	6.646221E-012	0	0.000000E+000
1	16.33464856	6.646221E-012	1.889622E-011	1	0.000000E+000
1	16.33474477	1.889622E-011	6.646221E-012	0	0.000000E+000
1	16.33515133	6.646221E-012	1.889622E-011	1	0.000000E+000
1	16.33531618	1.889622E-011	6.646221E-012	0	0.000000E+000
1	16.33547351	6.646221E-012	1.889622E-011	1	0.000000E+000
1	16.33558754	1.889622E-011	6.646221E-012	0	0.000000E+000
1	16.33915643	6.646221E-012	1.889622E-011	1	0.000000E+000
1	16.33945303	1.889622E-011	6.646221E-012	0	0.000000E+000
1	16.34398210	6.646221E-012	1.889622E-011	1	0.000000E+000
1	16.34430261	1.889622E-011	6.646221E-012	0	0.000000E+000
1	16.34871797	6.646221E-012	1.889622E-011	1	0.000000E+000
1	16.34882016	1.889622E-011	6.646221E-012	0	0.000000E+000
1	16.34895929	6.646221E-012	1.889622E-011	1	0.000000E+000
1	16.34912553	1.889622E-011	6.646221E-012	0	0.000000E+000
1	16.34914752	6.646221E-012	1.889622E-011	1	0.000000E+000
1	16.34939679	1.889622E-011	6.646221E-012	0	0.000000E+000
1	16.35004457	6.646221E-012	1.889622E-011	1	0.000000E+000
1	16.35018593	1.889622E-011	6.646221E-012	0	0.000000E+000
1	16.35647214	6.646221E-012	1.889622E-011	1	0.000000E+000
1	16.35663835	1.889622E-011	6.646221E-012	0	0.000000E+000
1	16.35842887	6.646221E-012	1.889622E-011	1	0.000000E+000
1	16.35861419	1.889622E-011	6.646221E-012	0	0.000000E+000
1	16.36111144	6.646221E-012	1.889622E-011	1	0.000000E+000
1	16.36124221	1.889622E-011	6.646221E-012	0	0.000000E+000
1	16.36135656	6.646221E-012	1.889622E-011	1	0.000000E+000
1	16.36150332	1.889622E-011	6.646221E-012	0	0.000000E+000
1	16.36232679	6.646221E-012	1.889622E-011	1	0.000000E+000
1	16.36236516	1.889622E-011	6.646221E-012	0	0.000000E+000
1	16.36240160	6.646221E-012	1.889622E-011	1	0.000000E+000
1	16.36246421	1.889622E-011	6.646221E-012	0	0.000000E+000
1	16.36311481	6.646221E-012	1.889622E-011	1	0.000000E+000
1	16.36347806	1.889622E-011	6.646221E-012	0	0.000000E+000
1	16.36533977	6.646221E-012	1.889622E-011	1	0.000000E+000
1	16.36538019	1.889622E-011	6.646221E-012	0	0.000000E+000
1	16.36687843	6.646221E-012	1.889622E-011	1	0.000000E+000
1	16.36694454	1.889622E-011	6.646221E-012	0	0.000000E+000
1	16.36732478	6.646221E-012	1.889622E-011	1	0.000000E+000
1	16.36775782	1.889622E-011	6.646221E-012	0	0.000000E+000
1	16.36819413	6.646221E-012	1.889622E-011	1	0.000000E+000
1	16.36826869	1.889622E-011	6.646221E-012	0	0.000000E+000
1	16.36827448	6.646221E-012	1.889622E-011	1	0.000000E+000
1	16.36831928	1.889622E-011	6.646221E-012	0	0.000000E+000
1	16.36859026	6.646221E-012	1.889622E-011	1	0.000000E+000
1	16.36884629	1.889622E-011	6.646221E-012	0	0.000000E+000
1	16.37296806	6.646221E-012	1.889622E-011	1	0.000000E+000
1	16.37304701	1.889622E-011	6.646221E-012	0	0.000000E+000
1	16.37426774	6.646221E-012	1.889622E-011	1	0.000000E+000
1	16.37439055	1.889622E-011	6.646221E-012	0	0.000000E+000
1	16.37677805	6.646221E-012	1.889622E-011	1	0.000000E+000
1	16.37689560	1.889622E-011	6.646221E-012	0	0.000000E+000
1	16.37911940	6.646221E-012	1.889622E-011	1	0.000000E+000
1	16.37914999	1.889622E-011	6.646221E-012	0	0.000000E+000
1	16.38006355	6.646221E-012	1.889622E-011	1	0.000000E+000
1	16.38026502	1.889622E-011	6.646221E-012	0	0.000000E+000
1	16.38182420	6.646221E-012	1.889622E-011	1	0.000000E+000
1	16.38194688	1.889622E-011	6.646221E-012	0	0.000000E+000
1	16.38548144	6.646221E-012	1.889622E-011	1	0.000000E+000
1	16.38563036	1.889622E-011	6.646221E-012	0	0.000000E+000
1	16.38725275	6.646221E-012	1.889622E-011	1	0.000000E+000
1	16.38743539	1.889622E-011	6.646221E-012	0	0.000000E+000
1	16.38968370	6.646221E-012	1.889622E-011	1	0.000000E+000
1	16.38976864	1.889622E-011	6.646221E-012	0	0.000000E+000
1	16.38983628	6.646221E-012	1.889622E-011	1	0.000000E+000
1	16.38997388	1.889622E-011	6.646221E-012	0	0.000000E+000
1	16.39000510	6.646221E-012	1.889622E-011	1	0.000000E+000
1	16.39010976	1.889622E-011	6.646221E-012	0	0.000000E+000
1	16.39255686	6.646221E-012	1.889622E-011	1	0.000000E+000
1	16.39284080	1.889622E-011	6.646221E-012	0	0.000000E+000
1	16.39356557	6.646221E-012	1.889622E-011	1	0.000000E+000
1	16.39366796	1.889622E-011	6.646221E-012	0	0.000000E+000
1	16.39399577	6.646221E-012	1.889622E-011	1	0.000000E+000
1	16.39408461	1.889622E-011	6.646221E-012	0	0.000000E+000
1	16.39482582	6.646221E-012	1.889622E-011	1	0.000000E+000
1	16.39485864	1.889622E-011	6.646221E-012	0	0.000000E+000
1	16.39595810	6.646221E-012	1.889622E-011	1	0.000000E+000
1	16.39599684	1.889622E-011	6.646221E-012	0	0.000000E+000
1	16.39850308	6.646221E-012	1.889622E-011	1	0.000000E+000
1	16.39869760	1.889622E-011	6.646221E-012	0	0.000000E+000
1	16.39966012	6.646221E-012	1.889622E-011	1	0.000000E+000
1	16.40028331	1.889622E-011	6.646221E-012	0	0.000000E+000
1	16.40042997	6.646221E-012	1.889622E-011	1	0.000000E+000
1	16.40048748	1.889622E-011	6.646221E-012	0	0.000000E+000
1	16.61164840	6.725417E-012	1.897542E-011	1	0.000000E+000
1	16.61182980	1.897542E-011	6.725417E-012	0	0.000000E+000
1	16.61254842	6.725417E-012	1.897542E-011	1	0.000000E+000
1	16.61263137	1.897542E-011	6.725417E-012	0	0.000000E+000
1	16.61296000	6.725417E-012	1.897542E-011	1	0.000000E+000
1	16.61311956	1.897542E-011	6.725417E-012	0	0.000000E+000
1	16.61374064	6.725417E-012	1.897542E-011	1	0.000000E+000
1	16.61393060	1.897542E-011	6.725417E-012	0	0.000000E+000
1	16.61427233	6.725417E-012	1.897542E-011	1	0.000000E+000
1	16.61430477	1.897542E-011	6.725417E-012	0	0.000000E+000
1	16.61487204	6.725417E-012	1.897542E-011	1	0.000000E+000
1	16.61494475	1.897542E-011	6.725417E-012	0	0.000000E+000
1	16.61906679	6.725417E-012	1.897542E-011	1	0.000000E+000
1	16.61907859	1.897542E-011	6.725417E-012	0	0.000000E+000
1	16.62127313	6.725417E-012	1.897542E-011	1	0.000000E+000
1	16.62129206	1.897542E-011	6.725417E-012	0	0.000000E+000
1	16.62207377	6.725417E-012	1.897542E-011	1	0.000000E+000
1	16.62220417	1.897542E-011	6.725417E-012	0	0.000000E+000
1	16.62596119	6.725417E-012	1.897542E-011	1	0.000000E+000
1	16.62615681	1.897542E-011	6.725417E-012	0	0.000000E+000
1	16.62813369	6.725417E-012	1.897542E-011	1	0.000000E+000
1	16.62830644	1.897542E-011	6.725417E-012	0	0.000000E+000
1	16.62858866	6.725417E-012	1.897542E-011	1	0.000000E+000
1	16.62873723	1.897542E-011	6.725417E-012	0	0.000000E+000
1	16.63041034	6.725417E-012	1.897542E-011	1	0.000000E+000
1	16.63092387	1.897542E-011	6.725417E-012	0	0.000000E+000
1	16.63155408	6.725417E-012	1.897542E-011	1	0.000000E+000
1	16.63167529	1.897542E-011	6.725417E-012	0	0.000000E+000
1	16.63180204	6.725417E-012	1.897542E-011	1	0.000000E+000
1	16.63185053	1.897542E-011	6.725417E-012	0	0.000000E+000
1	16.63225923	6.725417E-012	1.897542E-011	1	0.000000E+000
1	16.63230312	1.897542E-011	6.725417E-012	0	0.000000E+000
1	16.63426455	6.725417E-012	1.897542E-011	1	0.000000E+000
1	16.63466697	1.897542E-011	6.725417E-012	0	0.000000E+000
1	16.63530640	6.725417E-012	1.897542E-011	1	0.000000E+000
1	16.63557378	1.897542E-011	6.725417E-012	0	0.000000E+000
1	16.63659317	6.725417E-012	1.897542E-011	1	0.000000E+000
1	16.63677733	1.897542E-011	6.725417E-012	0	0.000000E+000
1	16.63678642	6.725417E-012	1.897542E-011	1	0.000000E+000
1	16.63714194	1.897542E-011	6.725417E-012	0	0.000000E+000
1	16.63760288	6.725417E-012	1.897542E-011	1	0.000000E+000
1	16.63775596	1.897542E-011	6.725417E-012	0	0.000000E+000
1	16.63925304	6.725417E-012	1.897542E-011	1	0.000000E+000
1	16.63942897	1.897542E-011	6.725417E-012	0	0.000000E+000
1	16.64023813	6.725417E-012	1.897542E-011	1	0.000000E+000
1	16.64027593	1.897542E-011	6.725417E-012	0	0.000000E+000
1	16.64038954	6.725417E-012	1.897542E-011	1	0.000000E+000
1	16.64042649	1.897542E-011	6.725417E-012	0	0.000000E+000
1	16.64082865	6.725417E-012	1.897542E-011	1	0.000000E+000
1	16.64107782	1.897542E-011	6.725417E-012	0	0.000000E+000
1	16.64188123	6.725417E-012	1.897542E-011	1	0.000000E+000
1	16.64208297	1.897542E-011	6.725417E-012	0	0.000000E+000
1	16.64422481	6.725417E-012	1.897542E-011	1	0.000000E+000
1	16.64429586	1.897542E-011	6.725417E-012	0	0.000000E+000
1	16.64439574	6.725417E-012	1.897542E-011	1	0.000000E+000
1	16.64444242	1.897542E-011	6.725417E-012	0	0.000000E+000
1	16.64582596	6.725417E-012	1.897542E-011	1	0.000000E+000
1	16.64594018	1.897542E-011	6.725417E-012	0	0.000000E+000
1	16.64607415	6.725417E-012	1.897542E-011	1	0.000000E+000
1	16.64623911	1.897542E-011	6.725417E-012	0	0.000000E+000
1	16.64759935	6.725417E-012	1.897542E-011	1	0.000000E+000
1	16.64766542	1.897542E-011	6.725417E-012	0	0.000000E+000
1	16.64774241	6.725417E-012	1.897542E-011	1	0.000000E+000
1	16.64803743	1.897542E-011	6.725417E-012	0	0.000000E+000
1	16.64809312	6.725417E-012	1.897542E-011	1	0.000000E+000
1	16.64845683	1.897542E-011	6.725417E-012	0	0.000000E+000
1	16.64850368	6.725417E-012	1.897542E-011	1	0.000000E+000
1	16.64858745	1.897542E-011	6.725417E-012	0	0.000000E+000
1	16.64910507	6.725417E-012	1.897542E-011	1	0.000000E+000
1	16.64916159	1.897542E-011	6.725417E-012	0	0.000000E+000
1	16.65362410	6.725417E-012	1.897542E-011	1	0.000000E+000
1	16.65391208	1.897542E-011	6.725417E-012	0	0.000000E+000
1	16.65402110	6.725417E-012	1.897542E-011	1	0.000000E+000
1	16.65413886	1.897542E-011	6.725417E-012	0	0.000000E+000
1	16.65431799	6.725417E-012	1.897542E-011	1	0.000000E+000
1	16.65445942	1.897542E-011	6.725417E-012	0	0.000000E+000
1	16.65464204	6.725417E-012	1.897542E-011	1	0.000000E+000
1	16.65471983	1.897542E-011	6.725417E-012	0	0.000000E+000
1	16.65744106	6.725417E-012	1.897542E-011	1	0.000000E+000
1	16.65772774	1.897542E-011	6.725417E-012	0	0.000000E+000
1	16.65775748	6.725417E-012	1.897542E-011	1	0.000000E+000
1	16.65795724	1.897542E-011	6.725417E-012	0	0.000000E+000
1	16.65923135	6.725417E-012	1.897542E-011	1	0.000000E+000
1	16.65937252	1.897542E-011	6.725417E-012	0	0.000000E+000
1	16.66019869	6.725417E-012	1.897542E-011	1	0.000000E+000
1	16.66024165	1.897542E-011	6.725417E-012	0	0.000000E+000
1	16.66043999	6.725417E-012	1.897542E-011	1	0.000000E+000
1	16.66052056	1.897542E-011	6.725417E-012	0	0.000000E+000
1	16.66172771	6.725417E-012	1.897542E-011	1	0.000000E+000
1	16.66191887	1.897542E-011	6.725417E-012	0	0.000000E+000
1	16.66225468	6.725417E-012	1.897542E-011	1	0.000000E+000
1	16.66229221	1.897542E-011	6.725417E-012	0	0.000000E+000
1	16.66385084	6.725417E-012	1.897542E-011	1	0.000000E+000
1	16.66387371	1.897542E-011	6.725417E-012	0	0.000000E+000
1	16.66589525	6.725417E-012	1.897542E-011	1	0.000000E+000
1	16.66613238	1.897542E-011	6.725417E-012	0	0.000000E+000
1	16.66791845	6.725417E-012	1.897542E-011	1	0.000000E+000
1	16.66795050	1.897542E-011	6.725417E-012	0	0.000000E+000
1	16.67053659	6.725417E-012	1.897542E-011	1	0.000000E+000
1	16.67055219	1.897542E-011	6.725417E-012	0	0.000000E+000
1	16.67344509	6.725417E-012	1.897542E-011	1	0.000000E+000
1	16.67351560	1.897542E-011	6.725417E-012	0	0.000000E+000
1	16.67355901	6.725417E-012	1.897542E-011	1	0.000000E+000
1	16.67359670	1.897542E-011	6.725417E-012	0	0.000000E+000
1	16.67557166	6.725417E-012	1.897542E-011	1	0.000000E+000
1	16.67561424	1.897542E-011	6.725417E-012	0	0.000000E+000
1	16.67899724	6.725417E-012	1.897542E-011	1	0.000000E+000
1	16.67904760	1.897542E-011	6.725417E-012	0	0.000000E+000
1	16.68002828	6.725417E-012	1.897542E-011	1	0.000000E+000
1	16.68026575	1.897542E-011	6.725417E-012	0	0.000000E+000
1	16.68289711	6.725417E-012	1.897542E-011	1	0.000000E+000
1	16.68294389	1.897542E-011	6.725417E-012	0	0.000000E+000
1	16.68465178	6.725417E-012	1.897542E-011	1	0.000000E+000
1	16.68467881	1.897542E-011	6.725417E-012	0	0.000000E+000
1	16.68541635	6.725417E-012	1.897542E-011	1	0.000000E+000
1	16.68549228	1.897542E-011	6.725417E-012	0	0.000000E+000
1	16.68613197	6.725417E-012	1.897542E-011	1	0.000000E+000
1	16.68627853	1.897542E-011	6.725417E-012	0	0.000000E+000
1	16.68635425	6.725417E-012	1.897542E-011	1	0.000000E+000
1	16.68654748	1.897542E-011	6.725417E-012	0	0.000000E+000
1	16.68882847	6.725417E-012	1.897542E-011	1	0.000000E+000
1	16.68918465	1.897542E-011	6.725417E-012	0	0.000000E+000
1	16.69019300	6.725417E-012	1.897542E-011	1	0.000000E+000
1	16.69024190	1.897542E-011	6.725417E-012	0	0.000000E+000
1	16.69201454	6.725417E-012	1.897542E-011	1	0.000000E+000
1	16.69222641	1.897542E-011	6.725417E-012	0	0.000000E+000
1	16.69273105	6.725417E-012	1.897542E-011	1	0.000000E+000
1	16.69312230	1.897542E-011	6.725417E-012	0	0.000000E+000
1	16.69455023	6.725417E-012	1.897542E-011	1	0.000000E+000
1	16.69487391	1.897542E-011	6.725417E-012	0	0.000000E+000
1	16.69508949	6.725417E-012	1.897542E-011	1	0.000000E+000
1	16.69535965	1.897542E-011	6.725417E-012	0	0.000000E+000
1	16.69688418	6.725417E-012	1.897542E-011	1	0.000000E+000
1	16.69691025	1.897542E-011	6.725417E-012	0	0.000000E+000
1	16.69716915	6.725417E-012	1.897542E-011	1	0.000000E+000
1	16.69718978	1.897542E-011	6.725417E-012	0	0.000000E+000
1	16.69750785	6.725417E-012	1.897542E-011	1	0.000000E+000
1	16.69781604	1.897542E-011	6.725417E-012	0	0.000000E+000
1	16.70352439	6.725417E-012	1.897542E-011	1	0.000000E+000
1	16.70355083	1.897542E-011	6.725417E-012	0	0.000000E+000
1	16.70599914	6.725417E-012	1.897542E-011	1	0.000000E+000
1	16.70641710	1.897542E-011	6.725417E-012	0	0.000000E+000
1	16.70660602	6.725417E-012	1.897542E-011	1	0.000000E+000
1	16.70678824	1.897542E-011	6.725417E-012	0	0.000000E+000
1	16.70806796	6.725417E-012	1.897542E-011	1	0.000000E+000
1	16.70809806	1.897542E-011	6.725417E-012	0	0.000000E+000
1	16.70999996	6.725417E-012	1.897542E-011	1	0.000000E+000
1	16.71018093	1.897542E-011	6.725417E-012	0	0.000000E+000
1	16.71319047	6.725417E-012	1.897542E-011	1	0.000000E+000
1	16.71343125	1.897542E-011	6.725417E-012	0	0.000000E+000
1	16.71631793	6.725417E-012	1.897542E-011	1	0.000000E+000
1	16.71671935	1.897542E-011	6.725417E-012	0	0.000000E+000
1	16.71752336	6.725417E-012	1.897542E-011	1	0.000000E+000
1	16.71769964	1.897542E-011	6.725417E-012	0	0.000000E+000
1	16.71843652	6.725417E-012	1.897542E-011	1	0.000000E+000
1	16.71846192	1.897542E-011	6.725417E-012	0	0.000000E+000
1	16.71869463	6.725417E-012	1.897542E-011	1	0.000000E+000
1	16.71886395	1.897542E-011	6.725417E-012	0	0.000000E+000
1	16.71967732	6.725417E-012	1.897542E-011	1	0.000000E+000
1	16.71986977	1.897542E-011	6.725417E-012	0	0.000000E+000
1	16.72190168	6.725417E-012	1.897542E-011	1	0.000000E+000
1	16.72209076	1.897542E-011	6.725417E-012	0	0.000000E+000
1	16.72211375	6.725417E-012	1.897542E-011	1	0.000000E+000
1	16.72237335	1.897542E-011	6.725417E-012	0	0.000000E+000
1	16.72366298	6.725417E-012	1.897542E-011	1	0.000000E+000
1	16.72370663	1.897542E-011	6.725417E-012	0	0.000000E+000
1	16.72380956	6.725417E-012	1.897542E-011	1	0.000000E+000
1	16.72394010	1.897542E-011	6.725417E-012	0	0.000000E+000
1	16.72452633	6.725417E-012	1.897542E-011	1	0.000000E+000
1	16.72478574	1.897542E-011	6.725417E-012	0	0.000000E+000
1	16.72623553	6.725417E-012	1.897542E-011	1	0.000000E+000
1	16.72646165	1.897542E-011	6.725417E-012	0	0.000000E+000
1	16.73497257	6.725417E-012	1.897542E-011	1	0.000000E+000
1	16.73504154	1.897542E-011	6.725417E-012	0	0.000000E+000
1	16.73508724	6.725417E-012	1.897542E-011	1	0.000000E+000
1	16.73534480	1.897542E-011	6.725417E-012	0	0.000000E+000
1	16.73588532	6.725417E-012	1.897542E-011	1	0.000000E+000
1	16.73603836	1.897542E-011	6.725417E-012	0	0.000000E+000
1	16.73745107	6.725417E-012	1.897542E-011	1	0.000000E+000
1	16.73746939	1.897542E-011	6.725417E-012	0	0.000000E+000
1	16.73864523	6.725417E-012	1.897542E-011	1	0.000000E+000
1	16.73884274	1.897542E-011	6.725417E-012	0	0.000000E+000
1	16.74064976	6.725417E-012	1.897542E-011	1	0.000000E+000
1	16.74092531	1.897542E-011	6.725417E-012	0	0.000000E+000
1	16.74319557	6.725417E-012	1.897542E-011	1	0.000000E+000
1	16.74327604	1.897542E-011	6.725417E-012	0	0.000000E+000
1	16.74471616	6.725417E-012	1.897542E-011	1	0.000000E+000
1	16.74477362	1.897542E-011	6.725417E-012	0	0.000000E+000
1	16.74649149	6.725417E-012	1.897542E-011	1	0.000000E+000
1	16.74650260	1.897542E-011	6.725417E-012	0	0.000000E+000
1	16.74833945	6.725417E-012	1.897542E-011	1	0.000000E+000
1	16.74845404	1.897542E-011	6.725417E-012	0	0.000000E+000
1	16.74879713	6.725417E-012	1.897542E-011	1	0.000000E+000
1	16.74881820	1.897542E-011	6.725417E-012	0	0.000000E+000
1	16.75116610	6.725417E-012	1.897542E-011	1	0.000000E+000
1	16.75142748	1.897542E-011	6.725417E-012	0	0.000000E+000
1	16.75267442	6.725417E-012	1.897542E-011	1	0.000000E+000
1	16.75270647	1.897542E-011	6.725417E-012	0	0.000000E+000
1	16.75350825	6.725417E-012	1.897542E-011	1	0.000000E+000
1	16.75355336	1.897542E-011	6.725417E-012	0	0.000000E+000
1	16.75637751	6.725417E-012	1.897542E-011	1	0.000000E+000
1	16.75648429	1.897542E-011	6.725417E-012	0	0.000000E+000
1	17.41862452	6.644790E-012	1.889479E-011	1	0.000000E+000
1	17.41869428	1.889479E-011	6.644790E-012	0	0.000000E+000
1	17.41890574	6.644790E-012	1.889479E-011	1	0.000000E+000
1	17.41922837	1.889479E-011	6.644790E-012	0	0.000000E+000
1	17.42238051	6.644790E-012	1.889479E-011	1	0.000000E+000
1	17.42244763	1.889479E-011	6.644790E-012	0	0.000000E+000
1	17.42593356	6.644790E-012	1.889479E-011	1	0.000000E+000
1	17.42606530	1.889479E-011	6.644790E-012	0	0.000000E+000
1	17.42722992	6.644790E-012	1.889479E-011	1	0.000000E+000
1	17.42769013	1.889479E-011	6.644790E-012	0	0.000000E+000
1	17.42952886	6.644790E-012	1.889479E-011	1	0.000000E+000
1	17.43009078	1.889479E-011	6.644790E-012	0	0.000000E+000
1	17.43068967	6.644790E-012	1.889479E-011	1	0.000000E+000
1	17.43073464	1.889479E-011	6.644790E-012	0	0.000000E+000
1	17.43099699	6.644790E-012	1.889479E-011	1	0.000000E+000
1	17.43100125	1.889479E-011	6.644790E-012	0	0.000000E+000
1	17.43106910	6.644790E-012	1.889479E-011	1	0.000000E+000
1	17.43113213	1.889479E-011	6.644790E-012	0	0.000000E+000
1	17.43156200	6.644790E-012	1.889479E-011	1	0.000000E+000
1	17.43160019	1.889479E-011	6.644790E-012	0	0.000000E+000
1	17.43505119	6.644790E-012	1.889479E-011	1	0.000000E+000
1	17.43513006	1.889479E-011	6.644790E-012	0	0.000000E+000
1	17.43527983	6.644790E-012	1.889479E-011	1	0.000000E+000
1	17.43529752	1.889479E-011	6.644790E-012	0	0.000000E+000
1	17.43569425	6.644790E-012	1.889479E-011	1	0.000000E+000
1	17.43581472	1.889479E-011	6.644790E-012	0	0.000000E+000
1	17.43585251	6.644790E-012	1.889479E-011	1	0.000000E+000
1	17.43599213	1.889479E-011	6.644790E-012	0	0.000000E+000
1	17.43601235	6.644790E-012	1.889479E-011	1	0.000000E+000
1	17.43605035	1.889479E-011	6.644790E-012	0	0.000000E+000
1	17.43714301	6.644790E-012	1.889479E-011	1	0.000000E+000
1	17.43720903	1.889479E-011	6.644790E-012	0	0.000000E+000
1	17.43781046	6.644790E-012	1.889479E-011	1	0.000000E+000
1	17.43822882	1.889479E-011	6.644790E-012	0	0.000000E+000
1	17.43959419	6.644790E-012	1.889479E-011	1	0.000000E+000
1	17.43979554	1.889479E-011	6.644790E-012	0	0.000000E+000
1	17.43981934	6.644790E-012	1.889479E-011	1	0.000000E+000
1	17.43983524	1.889479E-011	6.644790E-012	0	0.000000E+000
1	17.44007187	6.644790E-012	1.889479E-011	1	0.000000E+000
1	17.44057801	1.889479E-011	6.644790E-012	0	0.000000E+000
1	17.44063059	6.644790E-012	1.889479E-011	1	0.000000E+000
1	17.44075801	1.889479E-011	6.644790E-012	0	0.000000E+000
1	17.44078551	6.644790E-012	1.889479E-011	1	0.000000E+000
1	17.44109907	1.889479E-011	6.644790E-012	0	0.000000E+000
1	17.44153183	6.644790E-012	1.889479E-011	1	0.000000E+000
1	17.44156110	1.889479E-011	6.644790E-012	0	0.000000E+000
1	24.06270927	6.389467E-012	1.863947E-011	1	0.000000E+000
1	24.06305153	1.863947E-011	6.389467E-012	0	0.000000E+000
1	24.06715143	6.389467E-012	1.863947E-011	1	0.000000E+000
1	24.06721570	1.863947E-011	6.389467E-012	0	0.000000E+000
1	24.06755699	6.389467E-012	1.863947E-011	1	0.000000E+000
1	24.06763615	1.863947E-011	6.389467E-012	0	0.000000E+000
1	24.07051332	6.389467E-012	1.863947E-011	1	0.000000E+000
1	24.07065900	1.863947E-011	6.389467E-012	0	0.000000E+000
1	24.07258161	6.389467E-012	1.863947E-011	1	0.000000E+000
1	24.07270153	1.863947E-011	6.389467E-012	0	0.000000E+000
1	24.07353559	6.389467E-012	1.863947E-011	1	0.000000E+000
1	24.07363026	1.863947E-011	6.389467E-012	0	0.000000E+000
1	24.07407915	6.389467E-012	1.863947E-011	1	0.000000E+000
1	24.07413351	1.863947E-011	6.389467E-012	0	0.000000E+000
1	24.07797411	6.389467E-012	1.863947E-011	1	0.000000E+000
1	24.07798807	1.863947E-011	6.389467E-012	0	0.000000E+000
1	24.07805175	6.389467E-012	1.863947E-011	1	0.000000E+000
1	24.07813762	1.863947E-011	6.389467E-012	0	0.000000E+000
1	24.07983658	6.389467E-012	1.863947E-011	1	0.000000E+000
1	24.07990323	1.863947E-011	6.389467E-012	0	0.000000E+000
1	24.08047395	6.389467E-012	1.863947E-011	1	0.000000E+000
1	24.08081867	1.863947E-011	6.389467E-012	0	0.000000E+000
1	24.08215808	6.389467E-012	1.863947E-011	1	0.000000E+000
1	24.08239426	1.863947E-011	6.389467E-012	0	0.000000E+000
1	24.08244590	6.389467E-012	1.863947E-011	1	0.000000E+000
1	24.08245957	1.863947E-011	6.389467E-012	0	0.000000E+000
1	24.08248773	6.389467E-012	1.863947E-011	1	0.000000E+000
1	24.08315969	1.863947E-011	6.389467E-012	0	0.000000E+000
1	24.08454789	6.389467E-012	1.863947E-011	1	0.000000E+000
1	24.08485864	1.863947E-011	6.389467E-012	0	0.000000E+000
1	24.08522734	6.389467E-012	1.863947E-011	1	0.000000E+000
1	24.08525112	1.863947E-011	6.389467E-012	0	0.000000E+000
1	24.08541513	6.389467E-012	1.863947E-011	1	0.000000E+000
1	24.08546425	1.863947E-011	6.389467E-012	0	0.000000E+000
1	24.08566626	6.389467E-012	1.863947E-011	1	0.000000E+000
1	24.08570388	1.863947E-011	6.389467E-012	0	0.000000E+000
1	24.08706534	6.389467E-012	1.863947E-011	1	0.000000E+000
1	24.08711615	1.863947E-011	6.389467E-012	0	0.000000E+000
1	24.08713622	6.389467E-012	1.863947E-011	1	0.000000E+000
1	24.08727895	1.863947E-011	6.389467E-012	0	0.000000E+000
1	24.09266001	6.389467E-012	1.863947E-011	1	0.000000E+000
1	24.09266703	1.863947E-011	6.389467E-012	0	0.000000E+000
1	24.09349435	6.389467E-012	1.863947E-011	1	0.000000E+000
1	24.09356166	1.863947E-011	6.389467E-012	0	0.000000E+000
1	24.09911339	6.389467E-012	1.863947E-011	1	0.000000E+000
1	24.09919938	1.863947E-011	6.389467E-012	0	0.000000E+000
1	24.09921933	6.389467E-012	1.863947E-011	1	0.000000E+000
1	24.09953629	1.863947E-011	6.389467E-012	0	0.000000E+000
1	24.10274950	6.389467E-012	1.863947E-011	1	0.000000E+000
1	24.10289327	1.863947E-011	6.389467E-012	0	0.000000E+000
1	24.10300808	6.389467E-012	1.863947E-011	1	0.000000E+000
1	24.10308691	1.863947E-011	6.389467E-012	0	0.000000E+000
1	24.10384985	6.389467E-012	1.863947E-011	1	0.000000E+000
1	24.10409922	1.863947E-011	6.389467E-012	0	0.000000E+000
1	24.10555371	6.389467E-012	1.863947E-011	1	0.000000E+000
1	24.10586588	1.863947E-011	6.389467E-012	0	0.000000E+000
1	24.10726159	6.389467E-012	1.863947E-011	1	0.000000E+000
1	24.10751227	1.863947E-011	6.389467E-012	0	0.000000E+000
1	24.16020417	6.389467E-012	1.863947E-011	1	0.000000E+000
1	24.16029201	1.863947E-011	6.389467E-012	0	0.000000E+000
1	24.16406749	6.389467E-012	1.863947E-011	1	0.000000E+000
1	24.16411588	1.863947E-011	6.389467E-012	0	0.000000E+000
1	24.16430736	6.389467E-012	1.863947E-011	1	0.000000E+000
1	24.16472388	1.863947E-011	6.389467E-012	0	0.000000E+000
1	24.16546340	6.389467E-012	1.863947E-011	1	0.000000E+000
1	24.16561159	1.863947E-011	6.389467E-012	0	0.000000E+000
1	24.16696759	6.389467E-012	1.863947E-011	1	0.000000E+000
1	24.16699774	1.863947E-011	6.389467E-012	0	0.000000E+000
1	24.16965785	6.389467E-012	1.863947E-011	1	0.000000E+000
1	24.16980203	1.863947E-011	6.389467E-012	0	0.000000E+000
1	24.16986760	6.389467E-012	1.863947E-011	1	0.000000E+000
1	24.17027281	1.863947E-011	6.389467E-012	0	0.000000E+000
1	24.17507948	6.389467E-012	1.863947E-011	1	0.000000E+000
1	24.17520665	1.863947E-011	6.389467E-012	0	0.000000E+000
1	24.17667775	6.389467E-012	1.863947E-011	1	0.000000E+000
1	24.17676494	1.863947E-011	6.389467E-012	0	0.000000E+000
1	24.17949099	6.389467E-012	1.863947E-011	1	0.000000E+000
1	24.17955439	1.863947E-011	6.389467E-012	0	0.000000E+000
1	24.18020193	6.389467E-012	1.863947E-011	1	0.000000E+000
1	24.18022246	1.863947E-011	6.389467E-012	0	0.000000E+000
1	24.18023525	6.389467E-012	1.863947E-011	1	0.000000E+000
1	24.18047749	1.863947E-011	6.389467E-012	0	0.000000E+000
1	24.18049224	6.389467E-012	1.863947E-011	1	0.000000E+000
1	24.18053874	1.863947E-011	6.389467E-012	0	0.000000E+000
1	24.18318582	6.389467E-012	1.863947E-011	1	0.000000E+000
1	24.18328346	1.863947E-011	6.389467E-012	0	0.000000E+000
1	24.18349941	6.389467E-012	1.863947E-011	1	0.000000E+000
1	24.18367610	1.863947E-011	6.389467E-012	0	0.000000E+000
1	24.18388664	6.389467E-012	1.863947E-011	1	0.000000E+000
1	24.18402700	1.863947E-011	6.389467E-012	0	0.000000E+000
1	24.18524163	6.389467E-012	1.863947E-011	1	0.000000E+000
1	24.18538113	1.863947E-011	6.389467E-012	0	0.000000E+000
1	24.18542580	6.389467E-012	1.863947E-011	1	0.000000E+000
1	24.18555147	1.863947E-011	6.389467E-012	0	0.000000E+000
1	24.18565594	6.389467E-012	1.863947E-011	1	0.000000E+000
1	24.18574213	1.863947E-011	6.389467E-012	0	0.000000E+000
1	24.19732346	6.389467E-012	1.863947E-011	1	0.000000E+000
1	24.19771275	1.863947E-011	6.389467E-012	0	0.000000E+000
1	24.19887227	6.389467E-012	1.863947E-011	1	0.000000E+000
1	24.19889144	1.863947E-011	6.389467E-012	0	0.000000E+000
1	24.19999400	6.389467E-012	1.863947E-011	1	0.000000E+000
1	24.20007946	1.863947E-011	6.389467E-012	0	0.000000E+000
1	24.20122779	6.389467E-012	1.863947E-011	1	0.000000E+000
1	24.20136941	1.863947E-011	6.389467E-012	0	0.000000E+000
1	24.73062660	6.361156E-012	1.861116E-011	1	0.000000E+000
1	24.73086744	1.861116E-011	6.361156E-012	0	0.000000E+000
1	24.73154668	6.361156E-012	1.861116E-011	1	0.000000E+000
1	24.73158741	1.861116E-011	6.361156E-012	0	0.000000E+000
1	24.73164951	6.361156E-012	1.861116E-011	1	0.000000E+000
1	24.73174911	1.861116E-011	6.361156E-012	0	0.000000E+000
1	24.73258142	6.361156E-012	1.861116E-011	1	0.000000E+000
1	24.73277904	1.861116E-011	6.361156E-012	0	0.000000E+000
1	24.73444183	6.361156E-012	1.861116E-011	1	0.000000E+000
1	24.73462599	1.861116E-011	6.361156E-012	0	0.000000E+000
1	24.73554375	6.361156E-012	1.861116E-011	1	0.000000E+000
1	24.73567103	1.861116E-011	6.361156E-012	0	0.000000E+000
1	24.73626905	6.361156E-012	1.861116E-011	1	0.000000E+000
1	24.73635157	1.861116E-011	6.361156E-012	0	0.000000E+000
1	24.73782134	6.361156E-012	1.861116E-011	1	0.000000E+000
1	24.73799594	1.861116E-011	6.361156E-012	0	0.000000E+000
1	24.74092303	6.361156E-012	1.861116E-011	1	0.000000E+000
1	24.74102962	1.861116E-011	6.361156E-012	0	0.000000E+000
1	24.74140296	6.361156E-012	1.861116E-011	1	0.000000E+000
1	24.74175035	1.861116E-011	6.361156E-012	0	0.000000E+000
1	24.74296125	6.361156E-012	1.861116E-011	1	0.000000E+000
1	24.74301749	1.861116E-011	6.361156E-012	0	0.000000E+000
1	24.74344359	6.361156E-012	1.861116E-011	1	0.000000E+000
1	24.74403565	1.861116E-011	6.361156E-012	0	0.000000E+000
1	24.74630839	6.361156E-012	1.861116E-011	1	0.000000E+000
1	24.74663525	1.861116E-011	6.361156E-012	0	0.000000E+000
1	24.74677808	6.361156E-012	1.861116E-011	1	0.000000E+000
1	24.74687757	1.861116E-011	6.361156E-012	0	0.000000E+000
1	24.75004009	6.361156E-012	1.861116E-011	1	0.000000E+000
1	24.75008951	1.861116E-011	6.361156E-012	0	0.000000E+000
1	24.75073421	6.361156E-012	1.861116E-011	1	0.000000E+000
1	24.75085190	1.861116E-011	6.361156E-012	0	0.000000E+000
1	24.75137395	6.361156E-012	1.861116E-011	1	0.000000E+000
1	24.75160098	1.861116E-011	6.361156E-012	0	0.000000E+000
1	24.75239319	6.361156E-012	1.861116E-011	1	0.000000E+000
1	24.75277886	1.861116E-011	6.361156E-012	0	0.000000E+000
1	24.75495266	6.361156E-012	1.861116E-011	1	0.000000E+000
1	24.75505524	1.861116E-011	6.361156E-012	0	0.000000E+000
1	24.75526132	6.361156E-012	1.861116E-011	1	0.000000E+000
1	24.75539356	1.861116E-011	6.361156E-012	0	0.000000E+000
1	24.75655977	6.361156E-012	1.861116E-011	1	0.000000E+000
1	24.75716691	1.861116E-011	6.361156E-012	0	0.000000E+000
1	24.75887644	6.361156E-012	1.861116E-011	1	0.000000E+000
1	24.75890203	1.861116E-011	6.361156E-012	0	0.000000E+000
1	24.75925272	6.361156E-012	1.861116E-011	1	0.000000E+000
1	24.75939552	1.861116E-011	6.361156E-012	0	0.000000E+000
1	24.76091427	6.361156E-012	1.861116E-011	1	0.000000E+000
1	24.76093784	1.861116E-011	6.361156E-012	0	0.000000E+000
1	24.76317035	6.361156E-012	1.861116E-011	1	0.000000E+000
1	24.76328124	1.861116E-011	6.361156E-012	0	0.000000E+000
1	24.76349301	6.361156E-012	1.861116E-011	1	0.000000E+000
1	24.76371143	1.861116E-011	6.361156E-012	0	0.000000E+000
1	24.76414497	6.361156E-012	1.861116E-011	1	0.000000E+000
1	24.76430056	1.861116E-011	6.361156E-012	0	0.000000E+000
1	24.76433844	6.361156E-012	1.861116E-011	1	0.000000E+000
1	24.76439508	1.861116E-011	6.361156E-012	0	0.000000E+000
1	24.76553349	6.361156E-012	1.861116E-011	1	0.000000E+000
1	24.76565334	1.861116E-011	6.361156E-012	0	0.000000E+000
1	24.76647234	6.361156E-012	1.861116E-011	1	0.000000E+000
1	24.76649614	1.861116E-011	6.361156E-012	0	0.000000E+000
1	24.76862881	6.361156E-012	1.861116E-011	1	0.000000E+000
1	24.76864792	1.861116E-011	6.361156E-012	0	0.000000E+000
1	24.76907883	6.361156E-012	1.861116E-011	1	0.000000E+000
1	24.76909399	1.861116E-011	6.361156E-012	0	0.000000E+000
1	24.76974562	6.361156E-012	1.861116E-011	1	0.000000E+000
1	24.76979472	1.861116E-011	6.361156E-012	0	0.000000E+000
1	24.77055350	6.361156E-012	1.861116E-011	1	0.000000E+000
1	24.77069074	1.861116E-011	6.361156E-012	0	0.000000E+000
1	24.77269877	6.361156E-012	1.861116E-011	1	0.000000E+000
1	24.77291896	1.861116E-011	6.361156E-012	0	0.000000E+000
1	24.77332385	6.361156E-012	1.861116E-011	1	0.000000E+000
1	24.77359951	1.861116E-011	6.361156E-012	0	0.000000E+000
1	24.77816771	6.361156E-012	1.861116E-011	1	0.000000E+000
1	24.77839249	1.861116E-011	6.361156E-012	0	0.000000E+000
1	24.78237429	6.361156E-012	1.861116E-011	1	0.000000E+000
1	24.78244875	1.861116E-011	6.361156E-012	0	0.000000E+000
1	24.78525613	6.361156E-012	1.861116E-011	1	0.000000E+000
1	24.78529103	1.861116E-011	6.361156E-012	0	0.000000E+000
1	24.78539810	6.361156E-012	1.861116E-011	1	0.000000E+000
1	24.78553208	1.861116E-011	6.361156E-012	0	0.000000E+000
1	24.78705529	6.361156E-012	1.861116E-011	1	0.000000E+000
1	24.78712452	1.861116E-011	6.361156E-012	0	0.000000E+000
1	24.79053096	6.361156E-012	1.861116E-011	1	0.000000E+000
1	24.79058293	1.861116E-011	6.361156E-012	0	0.000000E+000
1	24.79099330	6.361156E-012	1.861116E-011	1	0.000000E+000
1	24.79107767	1.861116E-011	6.361156E-012	0	0.000000E+000
1	24.79242266	6.361156E-012	1.861116E-011	1	0.000000E+000
1	24.79252575	1.861116E-011	6.361156E-012	0	0.000000E+000
1	24.79477864	6.361156E-012	1.861116E-011	1	0.000000E+000
1	24.79502285	1.861116E-011	6.361156E-012	0	0.000000E+000
1	24.79534932	6.361156E-012	1.861116E-011	1	0.000000E+000
1	24.79565887	1.861116E-011	6.361156E-012	0	0.000000E+000
1	24.79629962	6.361156E-012	1.861116E-011	1	0.000000E+000
1	24.79632681	1.861116E-011	6.361156E-012	0	0.000000E+000
1	24.80056708	6.361156E-012	1.861116E-011	1	0.000000E+000
1	24.80091460	1.861116E-011	6.361156E-012	0	0.000000E+000
1	24.80093848	6.361156E-012	1.861116E-011	1	0.000000E+000
1	24.80143534	1.861116E-011	6.361156E-012	0	0.000000E+000
1	24.80390755	6.361156E-012	1.861116E-011	1	0.000000E+000
1	24.80396018	1.861116E-011	6.361156E-012	0	0.000000E+000
1	24.80399672	6.361156E-012	1.861116E-011	1	0.000000E+000
1	24.80402656	1.861116E-011	6.361156E-012	0	0.000000E+000
1	24.80492158	6.361156E-012	1.861116E-011	1	0.000000E+000
1	24.80497010	1.861116E-011	6.361156E-012	0	0.000000E+000
1	24.80507406	6.361156E-012	1.861116E-011	1	0.000000E+000
1	24.80555129	1.861116E-011	6.361156E-012	0	0.000000E+000
1	24.80557010	6.361156E-012	1.861116E-011	1	0.000000E+000
1	24.80564812	1.861116E-011	6.361156E-012	0	0.000000E+000
1	24.80604434	6.361156E-012	1.861116E-011	1	0.000000E+000
1	24.80625362	1.861116E-011	6.361156E-012	0	0.000000E+000
1	24.80848614	6.361156E-012	1.861116E-011	1	0.000000E+000
1	24.80853622	1.861116E-011	6.361156E-012	0	0.000000E+000
1	24.80899815	6.361156E-012	1.861116E-011	1	0.000000E+000
1	24.80914144	1.861116E-011	6.361156E-012	0	0.000000E+000
1	24.80985508	6.361156E-012	1.861116E-011	1	0.000000E+000
1	24.81001627	1.861116E-011	6.361156E-012	0	0.000000E+000
1	24.81015219	6.361156E-012	1.861116E-011	1	0.000000E+000
1	24.81025494	1.861116E-011	6.361156E-012	0	0.000000E+000
1	24.81196348	6.361156E-012	1.861116E-011	1	0.000000E+000
1	24.81237247	1.861116E-011	6.361156E-012	0	0.000000E+000
1	24.81345474	6.361156E-012	1.861116E-011	1	0.000000E+000
1	24.81360957	1.861116E-011	6.361156E-012	0	0.000000E+000
1	24.81455718	6.361156E-012	1.861116E-011	1	0.000000E+000
1	24.81457864	1.861116E-011	6.361156E-012	0	0.000000E+000
1	24.81607867	6.361156E-012	1.861116E-011	1	0.000000E+000
1	24.81613863	1.861116E-011	6.361156E-012	0	0.000000E+000
1	24.81645895	6.361156E-012	1.861116E-011	1	0.000000E+000
1	24.81654894	1.861116E-011	6.361156E-012	0	0.000000E+000
1	24.81680499	6.361156E-012	1.861116E-011	1	0.000000E+000
1	24.81695720	1.861116E-011	6.361156E-012	0	0.000000E+000
1	24.81697776	6.361156E-012	1.861116E-011	1	0.000000E+000
1	24.81702961	1.861116E-011	6.361156E-012	0	0.000000E+000
1	24.81879598	6.361156E-012	1.861116E-011	1	0.000000E+000
1	24.81920163	1.861116E-011	6.361156E-012	0	0.000000E+000
1	24.81958690	6.361156E-012	1.861116E-011	1	0.000000E+000
1	24.81976614	1.861116E-011	6.361156E-012	0	0.000000E+000
1	24.82154290	6.361156E-012	1.861116E-011	1	0.000000E+000
1	24.82162338	1.861116E-011	6.361156E-012	0	0.000000E+000
1	29.15786330	6.242061E-012	1.849206E-011	1	0.000000E+000
1	29.15794695	1.849206E-011	6.242061E-012	0	0.000000E+000
1	29.15885519	6.242061E-012	1.849206E-011	1	0.000000E+000
1	29.15886943	1.849206E-011	6.242061E-012	0	0.000000E+000
1	29.16191129	6.242061E-012	1.849206E-011	1	0.000000E+000
1	29.16195012	1.849206E-011	6.242061E-012	0	0.000000E+000
1	29.16232717	6.242061E-012	1.849206E-011	1	0.000000E+000
1	29.16267107	1.849206E-011	6.242061E-012	0	0.000000E+000
1	29.16458148	6.242061E-012	1.849206E-011	1	0.000000E+000
1	29.16466347	1.849206E-011	6.242061E-012	0	0.000000E+000
1	29.16709455	6.242061E-012	1.849206E-011	1	0.000000E+000
1	29.16728123	1.849206E-011	6.242061E-012	0	0.000000E+000
1	29.16783855	6.242061E-012	1.849206E-011	1	0.000000E+000
1	29.16796717	1.849206E-011	6.242061E-012	0	0.000000E+000
1	29.16804726	6.242061E-012	1.849206E-011	1	0.000000E+000
1	29.16820728	1.849206E-011	6.242061E-012	0	0.000000E+000
1	29.16839547	6.242061E-012	1.849206E-011	1	0.000000E+000
1	29.16864756	1.849206E-011	6.242061E-012	0	0.000000E+000
1	29.17000537	6.242061E-012	1.849206E-011	1	0.000000E+000
1	29.17052422	1.849206E-011	6.242061E-012	0	0.000000E+000
1	29.17134340	6.242061E-012	1.849206E-011	1	0.000000E+000
1	29.17143515	1.849206E-011	6.242061E-012	0	0.000000E+000
1	29.17235079	6.242061E-012	1.849206E-011	1	0.000000E+000
1	29.17262654	1.849206E-011	6.242061E-012	0	0.000000E+000
1	29.17264727	6.242061E-012	1.849206E-011	1	0.000000E+000
1	29.17314609	1.849206E-011	6.242061E-012	0	0.000000E+000
1	29.17334467	6.242061E-012	1.849206E-011	1	0.000000E+000
1	29.17355008	1.849206E-011	6.242061E-012	0	0.000000E+000
1	29.17701334	6.242061E-012	1.849206E-011	1	0.000000E+000
1	29.17706323	1.849206E-011	6.242061E-012	0	0.000000E+000
1	29.17955342	6.242061E-012	1.849206E-011	1	0.000000E+000
1	29.17971110	1.849206E-011	6.242061E-012	0	0.000000E+000
1	29.17983431	6.242061E-012	1.849206E-011	1	0.000000E+000
1	29.18018210	1.849206E-011	6.242061E-012	0	0.000000E+000
1	29.18188178	6.242061E-012	1.849206E-011	1	0.000000E+000
1	29.18197798	1.849206E-011	6.242061E-012	0	0.000000E+000
1	29.18243622	6.242061E-012	1.849206E-011	1	0.000000E+000
1	29.18249478	1.849206E-011	6.242061E-012	0	0.000000E+000
1	29.18250449	6.242061E-012	1.849206E-011	1	0.000000E+000
1	29.18289167	1.849206E-011	6.242061E-012	0	0.000000E+000
1	29.18311496	6.242061E-012	1.849206E-011	1	0.000000E+000
1	29.18337681	1.849206E-011	6.242061E-012	0	0.000000E+000
1	29.18576649	6.242061E-012	1.849206E-011	1	0.000000E+000
1	29.18583713	1.849206E-011	6.242061E-012	0	0.000000E+000
1	29.18662122	6.242061E-012	1.849206E-011	1	0.000000E+000
1	29.18665712	1.849206E-011	6.242061E-012	0	0.000000E+000
1	30.37752915	6.362804E-012	1.861280E-011	1	0.000000E+000
1	30.37765239	1.861280E-011	6.362804E-012	0	0.000000E+000
1	30.37861698	6.362804E-012	1.861280E-011	1	0.000000E+000
1	30.37874112	1.861280E-011	6.362804E-012	0	0.000000E+000
1	30.38292355	6.362804E-012	1.861280E-011	1	0.000000E+000
1	30.38298517	1.861280E-011	6.362804E-012	0	0.000000E+000
1	30.38443541	6.362804E-012	1.861280E-011	1	0.000000E+000
1	30.38466852	1.861280E-011	6.362804E-012	0	0.000000E+000
1	30.38818417	6.362804E-012	1.861280E-011	1	0.000000E+000
1	30.38835351	1.861280E-011	6.362804E-012	0	0.000000E+000
1	30.38836641	6.362804E-012	1.861280E-011	1	0.000000E+000
1	30.38847072	1.861280E-011	6.362804E-012	0	0.000000E+000
1	30.38935767	6.362804E-012	1.861280E-011	1	0.000000E+000
1	30.38948075	1.861280E-011	6.362804E-012	0	0.000000E+000
1	30.38951120	6.362804E-012	1.861280E-011	1	0.000000E+000
1	30.38999213	1.861280E-011	6.362804E-012	0	0.000000E+000
1	30.39454973	6.362804E-012	1.861280E-011	1	0.000000E+000
1	30.39466245	1.861280E-011	6.362804E-012	0	0.000000E+000
1	30.39556468	6.362804E-012	1.861280E-011	1	0.000000E+000
1	30.39598518	1.861280E-011	6.362804E-012	0	0.000000E+000
1	30.39599655	6.362804E-012	1.861280E-011	1	0.000000E+000
1	30.39616222	1.861280E-011	6.362804E-012	0	0.000000E+000
1	30.39674929	6.362804E-012	1.861280E-011	1	0.000000E+000
1	30.39681704	1.861280E-011	6.362804E-012	0	0.000000E+000
1	30.39779733	6.362804E-012	1.861280E-011	1	0.000000E+000
1	30.39794298	1.861280E-011	6.362804E-012	0	0.000000E+000
1	30.39849126	6.362804E-012	1.861280E-011	1	0.000000E+000
1	30.39865552	1.861280E-011	6.362804E-012	0	0.000000E+000
1	30.40101105	6.362804E-012	1.861280E-011	1	0.000000E+000
1	30.40124262	1.861280E-011	6.362804E-012	0	0.000000E+000
1	30.40146040	6.362804E-012	1.861280E-011	1	0.000000E+000
1	30.40159357	1.861280E-011	6.362804E-012	0	0.000000E+000
1	30.40234331	6.362804E-012	1.861280E-011	1	0.000000E+000
1	30.40240366	1.861280E-011	6.362804E-012	0	0.000000E+000
1	30.40248978	6.362804E-012	1.861280E-011	1	0.000000E+000
1	30.40279014	1.861280E-011	6.362804E-012	0	0.000000E+000
1	30.40282154	6.362804E-012	1.861280E-011	1	0.000000E+000
1	30.40285225	1.861280E-011	6.362804E-012	0	0.000000E+000
1	30.40468118	6.362804E-012	1.861280E-011	1	0.000000E+000
1	30.40485366	1.861280E-011	6.362804E-012	0	0.000000E+000
1	30.40570710	6.362804E-012	1.861280E-011	1	0.000000E+000
1	30.40603004	1.861280E-011	6.362804E-012	0	0.000000E+000
1	30.40824833	6.362804E-012	1.861280E-011	1	0.000000E+000
1	30.40836714	1.861280E-011	6.362804E-012	0	0.000000E+000
1	30.40857477	6.362804E-012	1.861280E-011	1	0.000000E+000
1	30.40895330	1.861280E-011	6.362804E-012	0	0.000000E+000
1	30.40947207	6.362804E-012	1.861280E-011	1	0.000000E+000
1	30.40949740	1.861280E-011	6.362804E-012	0	0.000000E+000
1	30.41150059	6.362804E-012	1.861280E-011	1	0.000000E+000
1	30.41152704	1.861280E-011	6.362804E-012	0	0.000000E+000
1	30.41161251	6.362804E-012	1.861280E-011	1	0.000000E+000
1	30.41189915	1.861280E-011	6.362804E-012	0	0.000000E+000
1	30.41220799	6.362804E-012	1.861280E-011	1	0.000000E+000
1	30.41238423	1.861280E-011	6.362804E-012	0	0.000000E+000
1	30.41338764	6.362804E-012	1.861280E-011	1	0.000000E+000
1	30.41361442	1.861280E-011	6.362804E-012	0	0.000000E+000
1	30.41866051	6.362804E-012	1.861280E-011	1	0.000000E+000
1	30.41871018	1.861280E-011	6.362804E-012	0	0.000000E+000
1	30.41889904	6.362804E-012	1.861280E-011	1	0.000000E+000
1	30.41893967	1.861280E-011	6.362804E-012	0	0.000000E+000
1	30.42219324	6.362804E-012	1.861280E-011	1	0.000000E+000
1	30.42224442	1.861280E-011	6.362804E-012	0	0.000000E+000
1	30.42466433	6.362804E-012	1.861280E-011	1	0.000000E+000
1	30.42481458	1.861280E-011	6.362804E-012	0	0.000000E+000
1	30.42769215	6.362804E-012	1.861280E-011	1	0.000000E+000
1	30.42786319	1.861280E-011	6.362804E-012	0	0.000000E+000
1	30.42787750	6.362804E-012	1.861280E-011	1	0.000000E+000
1	30.42801149	1.861280E-011	6.362804E-012	0	0.000000E+000
1	30.42927460	6.362804E-012	1.861280E-011	1	0.000000E+000
1	30.42931636	1.861280E-011	6.362804E-012	0	0.000000E+000
1	30.42997638	6.362804E-012	1.861280E-011	1	0.000000E+000
1	30.43009766	1.861280E-011	6.362804E-012	0	0.000000E+000
1	30.43169520	6.362804E-012	1.861280E-011	1	0.000000E+000
1	30.43181229	1.861280E-011	6.362804E-012	0	0.000000E+000
1	30.43196353	6.362804E-012	1.861280E-011	1	0.000000E+000
1	30.43216299	1.861280E-011	6.362804E-012	0	0.000000E+000
1	30.43365154	6.362804E-012	1.861280E-011	1	0.000000E+000
1	30.43367868	1.861280E-011	6.362804E-012	0	0.000000E+000
1	30.43428673	6.362804E-012	1.861280E-011	1	0.000000E+000
1	30.43437364	1.861280E-011	6.362804E-012	0	0.000000E+000
1	30.43647572	6.362804E-012	1.861280E-011	1	0.000000E+000
1	30.43664109	1.861280E-011	6.362804E-012	0	0.000000E+000
1	30.43817211	6.362804E-012	1.861280E-011	1	0.000000E+000
1	30.43836346	1.861280E-011	6.362804E-012	0	0.000000E+000
1	30.43980428	6.362804E-012	1.861280E-011	1	0.000000E+000
1	30.44008284	1.861280E-011	6.362804E-012	0	0.000000E+000
1	30.44024926	6.362804E-012	1.861280E-011	1	0.000000E+000
1	30.44035439	1.861280E-011	6.362804E-012	0	0.000000E+000
1	30.44042458	6.362804E-012	1.861280E-011	1	0.000000E+000
1	30.44050254	1.861280E-011	6.362804E-012	0	0.000000E+000
1	30.44254852	6.362804E-012	1.861280E-011	1	0.000000E+000
1	30.44268862	1.861280E-011	6.362804E-012	0	0.000000E+000
1	30.44470008	6.362804E-012	1.861280E-011	1	0.000000E+000
1	30.44512912	1.861280E-011	6.362804E-012	0	0.000000E+000
1	30.44554467	6.362804E-012	1.861280E-011	1	0.000000E+000
1	30.44571612	1.861280E-011	6.362804E-012	0	0.000000E+000
1	30.44763809	6.362804E-012	1.861280E-011	1	0.000000E+000
1	30.44771935	1.861280E-011	6.362804E-012	0	0.000000E+000
1	30.44774881	6.362804E-012	1.861280E-011	1	0.000000E+000
1	30.44783214	1.861280E-011	6.362804E-012	0	0.000000E+000
1	30.44790483	6.362804E-012	1.861280E-011	1	0.000000E+000
1	30.44814132	1.861280E-011	6.362804E-012	0	0.000000E+000
1	30.45187991	6.362804E-012	1.861280E-011	1	0.000000E+000
1	30.45239313	1.861280E-011	6.362804E-012	0	0.000000E+000
1	30.45478351	6.362804E-012	1.861280E-011	1	0.000000E+000
1	30.45487230	1.861280E-011	6.362804E-012	0	0.000000E+000
1	30.45574601	6.362804E-012	1.861280E-011	1	0.000000E+000
1	30.45576457	1.861280E-011	6.362804E-012	0	0.000000E+000
1	30.45804736	6.362804E-012	1.861280E-011	1	0.000000E+000
1	30.45836096	1.861280E-011	6.362804E-012	0	0.000000E+000
1	30.45859868	6.362804E-012	1.861280E-011	1	0.000000E+000
1	30.45863152	1.861280E-011	6.362804E-012	0	0.000000E+000
1	30.45868952	6.362804E-012	1.861280E-011	1	0.000000E+000
1	30.45870455	1.861280E-011	6.362804E-012	0	0.000000E+000
1	30.45984692	6.362804E-012	1.861280E-011	1	0.000000E+000
1	30.46051207	1.861280E-011	6.362804E-012	0	0.000000E+000
1	30.46256188	6.362804E-012	1.861280E-011	1	0.000000E+000
1	30.46263167	1.861280E-011	6.362804E-012	0	0.000000E+000
1	30.46265493	6.362804E-012	1.861280E-011	1	0.000000E+000
1	30.46297677	1.861280E-011	6.362804E-012	0	0.000000E+000
1	30.46302347	6.362804E-012	1.861280E-011	1	0.000000E+000
1	30.46340585	1.861280E-011	6.362804E-012	0	0.000000E+000
1	30.46587454	6.362804E-012	1.861280E-011	1	0.000000E+000
1	30.46594513	1.861280E-011	6.362804E-012	0	0.000000E+000
1	30.46630846	6.362804E-012	1.861280E-011	1	0.000000E+000
1	30.46636971	1.861280E-011	6.362804E-012	0	0.000000E+000
1	30.46859019	6.362804E-012	1.861280E-011	1	0.000000E+000
1	30.46875014	1.861280E-011	6.362804E-012	0	0.000000E+000
1	30.47007454	6.362804E-012	1.861280E-011	1	0.000000E+000
1	30.47017374	1.861280E-011	6.362804E-012	0	0.000000E+000
1	30.47099054	6.362804E-012	1.861280E-011	1	0.000000E+000
1	30.47104741	1.861280E-011	6.362804E-012	0	0.000000E+000
1	30.47489780	6.362804E-012	1.861280E-011	1	0.000000E+000
1	30.47506679	1.861280E-011	6.362804E-012	0	0.000000E+000
1	30.47649615	6.362804E-012	1.861280E-011	1	0.000000E+000
1	30.47653219	1.861280E-011	6.362804E-012	0	0.000000E+000
1	30.47656087	6.362804E-012	1.861280E-011	1	0.000000E+000
1	30.47661652	1.861280E-011	6.362804E-012	0	0.000000E+000
1	30.48098388	6.362804E-012	1.861280E-011	1	0.000000E+000
1	30.48103545	1.861280E-011	6.362804E-012	0	0.000000E+000
1	30.48107973	6.362804E-012	1.861280E-011	1	0.000000E+000
1	30.48120444	1.861280E-011	6.362804E-012	0	0.000000E+000
1	30.48129935	6.362804E-012	1.861280E-011	1	0.000000E+000
1	30.48168061	1.861280E-011	6.362804E-012	0	0.000000E+000
1	30.48202687	6.362804E-012	1.861280E-011	1	0.000000E+000
1	30.48222655	1.861280E-011	6.362804E-012	0	0.000000E+000
1	30.48852238	6.362804E-012	1.861280E-011	1	0.000000E+000
1	30.48860228	1.861280E-011	6.362804E-012	0	0.000000E+000
1	30.49099740	6.362804E-012	1.861280E-011	1	0.000000E+000
1	30.49120727	1.861280E-011	6.362804E-012	0	0.000000E+000
1	30.49400317	6.362804E-012	1.861280E-011	1	0.000000E+000
1	30.49425432	1.861280E-011	6.362804E-012	0	0.000000E+000
1	30.49599872	6.362804E-012	1.861280E-011	1	0.000000E+000
1	30.49602808	1.861280E-011	6.362804E-012	0	0.000000E+000
1	30.49606377	6.362804E-012	1.861280E-011	1	0.000000E+000
1	30.49631842	1.861280E-011	6.362804E-012	0	0.000000E+000
1	30.50074389	6.362804E-012	1.861280E-011	1	0.000000E+000
1	30.50085470	1.861280E-011	6.362804E-012	0	0.000000E+000
1	30.50208162	6.362804E-012	1.861280E-011	1	0.000000E+000
1	30.50220701	1.861280E-011	6.362804E-012	0	0.000000E+000
1	30.50381907	6.362804E-012	1.861280E-011	1	0.000000E+000
1	30.50414166	1.861280E-011	6.362804E-012	0	0.000000E+000
1	30.50431076	6.362804E-012	1.861280E-011	1	0.000000E+000
1	30.50469658	1.861280E-011	6.362804E-012	0	0.000000E+000
1	30.50515586	6.362804E-012	1.861280E-011	1	0.000000E+000
1	30.50531633	1.861280E-011	6.362804E-012	0	0.000000E+000
1	30.50571254	6.362804E-012	1.861280E-011	1	0.000000E+000
1	30.50579520	1.861280E-011	6.362804E-012	0	0.000000E+000
1	30.50781669	6.362804E-012	1.861280E-011	1	0.000000E+000
1	30.50790563	1.861280E-011	6.362804E-012	0	0.000000E+000
1	30.50907265	6.362804E-012	1.861280E-011	1	0.000000E+000
1	30.50913482	1.861280E-011	6.362804E-012	0	0.000000E+000
1	30.51511659	6.362804E-012	1.861280E-011	1	0.000000E+000
1	30.51514984	1.861280E-011	6.362804E-012	0	0.000000E+000
1	30.51639979	6.362804E-012	1.861280E-011	1	0.000000E+000
1	30.51671686	1.861280E-011	6.362804E-012	0	0.000000E+000
1	30.51989084	6.362804E-012	1.861280E-011	1	0.000000E+000
1	30.52017491	1.861280E-011	6.362804E-012	0	0.000000E+000
1	30.52021592	6.362804E-012	1.861280E-011	1	0.000000E+000
1	30.52037668	1.861280E-011	6.362804E-012	0	0.000000E+000
1	30.52675643	6.362804E-012	1.861280E-011	1	0.000000E+000
1	30.52691771	1.861280E-011	6.362804E-012	0	0.000000E+000
1	30.52695059	6.362804E-012	1.861280E-011	1	0.000000E+000
1	30.52729511	1.861280E-011	6.362804E-012	0	0.000000E+000
1	30.52785520	6.362804E-012	1.861280E-011	1	0.000000E+000
1	30.52798581	1.861280E-011	6.362804E-012	0	0.000000E+000
1	30.52984515	6.362804E-012	1.861280E-011	1	0.000000E+000
1	30.52991415	1.861280E-011	6.362804E-012	0	0.000000E+000
1	30.53449806	6.362804E-012	1.861280E-011	1	0.000000E+000
1	30.53462614	1.861280E-011	6.362804E-012	0	0.000000E+000
1	30.53551247	6.362804E-012	1.861280E-011	1	0.000000E+000
1	30.53565421	1.861280E-011	6.362804E-012	0	0.000000E+000
1	30.53917843	6.362804E-012	1.861280E-011	1	0.000000E+000
1	30.53933558	1.861280E-011	6.362804E-012	0	0.000000E+000
1	30.53953274	6.362804E-012	1.861280E-011	1	0.000000E+000
1	30.53957157	1.861280E-011	6.362804E-012	0	0.000000E+000
1	30.53970619	6.362804E-012	1.861280E-011	1	0.000000E+000
1	30.53972767	1.861280E-011	6.362804E-012	0	0.000000E+000
1	30.54122725	6.362804E-012	1.861280E-011	1	0.000000E+000
1	30.54133903	1.861280E-011	6.362804E-012	0	0.000000E+000
1	30.54212546	6.362804E-012	1.861280E-011	1	0.000000E+000
1	30.54232901	1.861280E-011	6.362804E-012	0	0.000000E+000
1	30.54386036	6.362804E-012	1.861280E-011	1	0.000000E+000
1	30.54395417	1.861280E-011	6.362804E-012	0	0.000000E+000
1	30.54402308	6.362804E-012	1.861280E-011	1	0.000000E+000
1	30.54406998	1.861280E-011	6.362804E-012	0	0.000000E+000
1	30.54530782	6.362804E-012	1.861280E-011	1	0.000000E+000
1	30.54536876	1.861280E-011	6.362804E-012	0	0.000000E+000
1	30.54547084	6.362804E-012	1.861280E-011	1	0.000000E+000
1	30.54549735	1.861280E-011	6.362804E-012	0	0.000000E+000
1	30.54561300	6.362804E-012	1.861280E-011	1	0.000000E+000
1	30.54567503	1.861280E-011	6.362804E-012	0	0.000000E+000
1	30.54575535	6.362804E-012	1.861280E-011	1	0.000000E+000
1	30.54593360	1.861280E-011	6.362804E-012	0	0.000000E+000
1	30.54669286	6.362804E-012	1.861280E-011	1	0.000000E+000
1	30.54672884	1.861280E-011	6.362804E-012	0	0.000000E+000
1	30.54678389	6.362804E-012	1.861280E-011	1	0.000000E+000
1	30.54679923	1.861280E-011	6.362804E-012	0	0.000000E+000
1	30.54798664	6.362804E-012	1.861280E-011	1	0.000000E+000
1	30.54815462	1.861280E-011	6.362804E-012	0	0.000000E+000
1	30.54847130	6.362804E-012	1.861280E-011	1	0.000000E+000
1	30.54870824	1.861280E-011	6.362804E-012	0	0.000000E+000
1	30.55225616	6.362804E-012	1.861280E-011	1	0.000000E+000
1	30.55229966	1.861280E-011	6.362804E-012	0	0.000000E+000
1	30.55804748	6.362804E-012	1.861280E-011	1	0.000000E+000
1	30.55819071	1.861280E-011	6.362804E-012	0	0.000000E+000
1	30.55952663	6.362804E-012	1.861280E-011	1	0.000000E+000
1	30.55971446	1.861280E-011	6.362804E-012	0	0.000000E+000
1	30.56045422	6.362804E-012	1.861280E-011	1	0.000000E+000
1	30.56054068	1.861280E-011	6.362804E-012	0	0.000000E+000
1	30.56110625	6.362804E-012	1.861280E-011	1	0.000000E+000
1	30.56129112	1.861280E-011	6.362804E-012	0	0.000000E+000
1	30.56507677	6.362804E-012	1.861280E-011	1	0.000000E+000
1	30.56534745	1.861280E-011	6.362804E-012	0	0.000000E+000
1	30.56679954	6.362804E-012	1.861280E-011	1	0.000000E+000
1	30.56683905	1.861280E-011	6.362804E-012	0	0.000000E+000
1	30.57001215	6.362804E-012	1.861280E-011	1	0.000000E+000
1	30.57002331	1.861280E-011	6.362804E-012	0	0.000000E+000
1	30.57059053	6.362804E-012	1.861280E-011	1	0.000000E+000
1	30.57064511	1.861280E-011	6.362804E-012	0	0.000000E+000
1	30.57780742	6.362804E-012	1.861280E-011	1	0.000000E+000
1	30.57800171	1.861280E-011	6.362804E-012	0	0.000000E+000
1	30.58022964	6.362804E-012	1.861280E-011	1	0.000000E+000
1	30.58074005	1.861280E-011	6.362804E-012	0	0.000000E+000
1	30.58103245	6.362804E-012	1.861280E-011	1	0.000000E+000
1	30.58106028	1.861280E-011	6.362804E-012	0	0.000000E+000
1	30.58219390	6.362804E-012	1.861280E-011	1	0.000000E+000
1	30.58259365	1.861280E-011	6.362804E-012	0	0.000000E+000
1	30.58310420	6.362804E-012	1.861280E-011	1	0.000000E+000
1	30.58312358	1.861280E-011	6.362804E-012	0	0.000000E+000
1	30.58324749	6.362804E-012	1.861280E-011	1	0.000000E+000
1	30.58331319	1.861280E-011	6.362804E-012	0	0.000000E+000
1	30.58334409	6.362804E-012	1.861280E-011	1	0.000000E+000
1	30.58382160	1.861280E-011	6.362804E-012	0	0.000000E+000
1	30.58740933	6.362804E-012	1.861280E-011	1	0.000000E+000
1	30.58800723	1.861280E-011	6.362804E-012	0	0.000000E+000
1	30.58848459	6.362804E-012	1.861280E-011	1	0.000000E+000
1	30.58861176	1.861280E-011	6.362804E-012	0	0.000000E+000
1	30.59028272	6.362804E-012	1.861280E-011	1	0.000000E+000
1	30.59033722	1.861280E-011	6.362804E-012	0	0.000000E+000
1	30.59197924	6.362804E-012	1.861280E-011	1	0.000000E+000
1	30.59213568	1.861280E-011	6.362804E-012	0	0.000000E+000
1	30.59260377	6.362804E-012	1.861280E-011	1	0.000000E+000
1	30.59281583	1.861280E-011	6.362804E-012	0	0.000000E+000
1	30.59324823	6.362804E-012	1.861280E-011	1	0.000000E+000
1	30.59326748	1.861280E-011	6.362804E-012	0	0.000000E+000
1	30.59352986	6.362804E-012	1.861280E-011	1	0.000000E+000
1	30.59356135	1.861280E-011	6.362804E-012	0	0.000000E+000
1	30.59427238	6.362804E-012	1.861280E-011	1	0.000000E+000
1	30.59429367	1.861280E-011	6.362804E-012	0	0.000000E+000
1	30.59809907	6.362804E-012	1.861280E-011	1	0.000000E+000
1	30.59817880	1.861280E-011	6.362804E-012	0	0.000000E+000
1	30.59936652	6.362804E-012	1.861280E-011	1	0.000000E+000
1	30.59943241	1.861280E-011	6.362804E-012	0	0.000000E+000
1	30.59944496	6.362804E-012	1.861280E-011	1	0.000000E+000
1	30.59956666	1.861280E-011	6.362804E-012	0	0.000000E+000
1	30.60258953	6.362804E-012	1.861280E-011	1	0.000000E+000
1	30.60266939	1.861280E-011	6.362804E-012	0	0.000000E+000
1	30.60332726	6.362804E-012	1.861280E-011	1	0.000000E+000
1	30.60342465	1.861280E-011	6.362804E-012	0	0.000000E+000
1	30.60437938	6.362804E-012	1.861280E-011	1	0.000000E+000
1	30.60454827	1.861280E-011	6.362804E-012	0	0.000000E+000
1	30.60586541	6.362804E-012	1.861280E-011	1	0.000000E+000
1	30.60591234	1.861280E-011	6.362804E-012	0	0.000000E+000
1	30.60624868	6.362804E-012	1.861280E-011	1	0.000000E+000
1	30.60651340	1.861280E-011	6.362804E-012	0	0.000000E+000
1	30.60876478	6.362804E-012	1.861280E-011	1	0.000000E+000
1	30.60891303	1.861280E-011	6.362804E-012	0	0.000000E+000
1	30.61247358	6.362804E-012	1.861280E-011	1	0.000000E+000
1	30.61266018	1.861280E-011	6.362804E-012	0	0.000000E+000
1	30.61624236	6.362804E-012	1.861280E-011	1	0.000000E+000
1	30.61629044	1.861280E-011	6.362804E-012	0	0.000000E+000
1	30.61630235	6.362804E-012	1.861280E-011	1	0.000000E+000
1	30.61686310	1.861280E-011	6.362804E-012	0	0.000000E+000
1	30.62178806	6.362804E-012	1.861280E-011	1	0.000000E+000
1	30.62185445	1.861280E-011	6.362804E-012	0	0.000000E+000
1	30.62197092	6.362804E-012	1.861280E-011	1	0.000000E+000
1	30.62212471	1.861280E-011	6.362804E-012	0	0.000000E+000
1	30.62234745	6.362804E-012	1.861280E-011	1	0.000000E+000
1	30.62246921	1.861280E-011	6.362804E-012	0	0.000000E+000
1	30.62255818	6.362804E-012	1.861280E-011	1	0.000000E+000
1	30.62266948	1.861280E-011	6.362804E-012	0	0.000000E+000
1	30.62270160	6.362804E-012	1.861280E-011	1	0.000000E+000
1	30.62326794	1.861280E-011	6.362804E-012	0	0.000000E+000
1	30.62456611	6.362804E-012	1.861280E-011	1	0.000000E+000
1	30.62459824	1.861280E-011	6.362804E-012	0	0.000000E+000
1	30.62801206	6.362804E-012	1.861280E-011	1	0.000000E+000
1	30.62811382	1.861280E-011	6.362804E-012	0	0.000000E+000
1	30.63023725	6.362804E-012	1.861280E-011	1	0.000000E+000
1	30.63025672	1.861280E-011	6.362804E-012	0	0.000000E+000
1	30.63027869	6.362804E-012	1.861280E-011	1	0.000000E+000
1	30.63037956	1.861280E-011	6.362804E-012	0	0.000000E+000
1	30.63137417	6.362804E-012	1.861280E-011	1	0.000000E+000
1	30.63141578	1.861280E-011	6.362804E-012	0	0.000000E+000
1	30.63203575	6.362804E-012	1.861280E-011	1	0.000000E+000
1	30.63213067	1.861280E-011	6.362804E-012	0	0.000000E+000
1	30.63559566	6.362804E-012	1.861280E-011	1	0.000000E+000
1	30.63587551	1.861280E-011	6.362804E-012	0	0.000000E+000
1	30.63943350	6.362804E-012	1.861280E-011	1	0.000000E+000
1	30.63969974	1.861280E-011	6.362804E-012	0	0.000000E+000
1	30.64053315	6.362804E-012	1.861280E-011	1	0.000000E+000
1	30.64073671	1.861280E-011	6.362804E-012	0	0.000000E+000
1	30.64209543	6.362804E-012	1.861280E-011	1	0.000000E+000
1	30.64222255	1.861280E-011	6.362804E-012	0	0.000000E+000
1	30.64281064	6.362804E-012	1.861280E-011	1	0.000000E+000
1	30.64281423	1.861280E-011	6.362804E-012	0	0.000000E+000
1	30.64359174	6.362804E-012	1.861280E-011	1	0.000000E+000
1	30.64361033	1.861280E-011	6.362804E-012	0	0.000000E+000
1	30.64706514	6.362804E-012	1.861280E-011	1	0.000000E+000
1	30.64710039	1.861280E-011	6.362804E-012	0	0.000000E+000
1	30.64973687	6.362804E-012	1.861280E-011	1	0.000000E+000
1	30.64979157	1.861280E-011	6.362804E-012	0	0.000000E+000
1	30.65020391	6.362804E-012	1.861280E-011	1	0.000000E+000
1	30.65022486	1.861280E-011	6.362804E-012	0	0.000000E+000
1	30.65187744	6.362804E-012	1.861280E-011	1	0.000000E+000
1	30.65198487	1.861280E-011	6.362804E-012	0	0.000000E+000
1	30.65272562	6.362804E-012	1.861280E-011	1	0.000000E+000
1	30.65288915	1.861280E-011	6.362804E-012	0	0.000000E+000
1	30.65357129	6.362804E-012	1.861280E-011	1	0.000000E+000
1	30.65381244	1.861280E-011	6.362804E-012	0	0.000000E+000
1	30.65821252	6.362804E-012	1.861280E-011	1	0.000000E+000
1	30.65826210	1.861280E-011	6.362804E-012	0	0.000000E+000
1	30.65929189	6.362804E-012	1.861280E-011	1	0.000000E+000
1	30.65938464	1.861280E-011	6.362804E-012	0	0.000000E+000
1	30.65943378	6.362804E-012	1.861280E-011	1	0.000000E+000
1	30.65953084	1.861280E-011	6.362804E-012	0	0.000000E+000
1	30.66170084	6.362804E-012	1.861280E-011	1	0.000000E+000
1	30.66176635	1.861280E-011	6.362804E-012	0	0.000000E+000
1	30.66197541	6.362804E-012	1.861280E-011	1	0.000000E+000
1	30.66220054	1.861280E-011	6.362804E-012	0	0.000000E+000
1	30.66223664	6.362804E-012	1.861280E-011	1	0.000000E+000
1	30.66256436	1.861280E-011	6.362804E-012	0	0.000000E+000
1	30.66310696	6.362804E-012	1.861280E-011	1	0.000000E+000
1	30.66321486	1.861280E-011	6.362804E-012	0	0.000000E+000
1	30.66379170	6.362804E-012	1.861280E-011	1	0.000000E+000
1	30.66382043	1.861280E-011	6.362804E-012	0	0.000000E+000
1	30.66408746	6.362804E-012	1.861280E-011	1	0.000000E+000
1	30.66414181	1.861280E-011	6.362804E-012	0	0.000000E+000
1	30.66984150	6.362804E-012	1.861280E-011	1	0.000000E+000
1	30.66992195	1.861280E-011	6.362804E-012	0	0.000000E+000
1	30.67076541	6.362804E-012	1.861280E-011	1	0.000000E+000
1	30.67110043	1.861280E-011	6.362804E-012	0	0.000000E+000
1	30.67169101	6.362804E-012	1.861280E-011	1	0.000000E+000
1	30.67177723	1.861280E-011	6.362804E-012	0	0.000000E+000
1	30.67178535	6.362804E-012	1.861280E-011	1	0.000000E+000
1	30.67213182	1.861280E-011	6.362804E-012	0	0.000000E+000
1	30.67302632	6.362804E-012	1.861280E-011	1	0.000000E+000
1	30.67310051	1.861280E-011	6.362804E-012	0	0.000000E+000
1	30.67377647	6.362804E-012	1.861280E-011	1	0.000000E+000
1	30.67404965	1.861280E-011	6.362804E-012	0	0.000000E+000
1	30.67762702	6.362804E-012	1.861280E-011	1	0.000000E+000
1	30.67795447	1.861280E-011	6.362804E-012	0	0.000000E+000
1	30.67821456	6.362804E-012	1.861280E-011	1	0.000000E+000
1	30.67824358	1.861280E-011	6.362804E-012	0	0.000000E+000
1	30.67903397	6.362804E-012	1.861280E-011	1	0.000000E+000
1	30.67946806	1.861280E-011	6.362804E-012	0	0.000000E+000
1	30.68079975	6.362804E-012	1.861280E-011	1	0.000000E+000
1	30.68092444	1.861280E-011	6.362804E-012	0	0.000000E+000
1	30.68593825	6.362804E-012	1.861280E-011	1	0.000000E+000
1	30.68600018	1.861280E-011	6.362804E-012	0	0.000000E+000
1	30.68719683	6.362804E-012	1.861280E-011	1	0.000000E+000
1	30.68724092	1.861280E-011	6.362804E-012	0	0.000000E+000
1	30.68756907	6.362804E-012	1.861280E-011	1	0.000000E+000
1	30.68759877	1.861280E-011	6.362804E-012	0	0.000000E+000
1	30.68771190	6.362804E-012	1.861280E-011	1	0.000000E+000
1	30.68782403	1.861280E-011	6.362804E-012	0	0.000000E+000
1	30.69005942	6.362804E-012	1.861280E-011	1	0.000000E+000
1	30.69039557	1.861280E-011	6.362804E-012	0	0.000000E+000
1	30.69242602	6.362804E-012	1.861280E-011	1	0.000000E+000
1	30.69250657	1.861280E-011	6.362804E-012	0	0.000000E+000
1	30.69283065	6.362804E-012	1.861280E-011	1	0.000000E+000
1	30.69284909	1.861280E-011	6.362804E-012	0	0.000000E+000
1	30.69313819	6.362804E-012	1.861280E-011	1	0.000000E+000
1	30.69319580	1.861280E-011	6.362804E-012	0	0.000000E+000
1	34.32423975	6.398764E-012	1.864876E-011	1	0.000000E+000
1	34.32434274	1.864876E-011	6.398764E-012	0	0.000000E+000
1	34.32464372	6.398764E-012	1.864876E-011	1	0.000000E+000
1	34.32486233	1.864876E-011	6.398764E-012	0	0.000000E+000
1	34.32563578	6.398764E-012	1.864876E-011	1	0.000000E+000
1	34.32569221	1.864876E-011	6.398764E-012	0	0.000000E+000
1	34.32572760	6.398764E-012	1.864876E-011	1	0.000000E+000
1	34.32609011	1.864876E-011	6.398764E-012	0	0.000000E+000
1	34.32612441	6.398764E-012	1.864876E-011	1	0.000000E+000
1	34.32626546	1.864876E-011	6.398764E-012	0	0.000000E+000
1	34.32724205	6.398764E-012	1.864876E-011	1	0.000000E+000
1	34.32752866	1.864876E-011	6.398764E-012	0	0.000000E+000
1	34.32753929	6.398764E-012	1.864876E-011	1	0.000000E+000
1	34.32769172	1.864876E-011	6.398764E-012	0	0.000000E+000
1	34.32880834	6.398764E-012	1.864876E-011	1	0.000000E+000
1	34.32888854	1.864876E-011	6.398764E-012	0	0.000000E+000
1	34.32918962	6.398764E-012	1.864876E-011	1	0.000000E+000
1	34.32938082	1.864876E-011	6.398764E-012	0	0.000000E+000
1	34.33332245	6.398764E-012	1.864876E-011	1	0.000000E+000
1	34.33367553	1.864876E-011	6.398764E-012	0	0.000000E+000
1	34.33471279	6.398764E-012	1.864876E-011	1	0.000000E+000
1	34.33486059	1.864876E-011	6.398764E-012	0	0.000000E+000
1	34.33531581	6.398764E-012	1.864876E-011	1	0.000000E+000
1	34.33563137	1.864876E-011	6.398764E-012	0	0.000000E+000
1	34.33567286	6.398764E-012	1.864876E-011	1	0.000000E+000
1	34.33570320	1.864876E-011	6.398764E-012	0	0.000000E+000
1	34.33578673	6.398764E-012	1.864876E-011	1	0.000000E+000
1	34.33585675	1.864876E-011	6.398764E-012	0	0.000000E+000
1	34.33631337	6.398764E-012	1.864876E-011	1	0.000000E+000
1	34.33637848	1.864876E-011	6.398764E-012	0	0.000000E+000
1	34.33686232	6.398764E-012	1.864876E-011	1	0.000000E+000
1	34.33689939	1.864876E-011	6.398764E-012	0	0.000000E+000
1	34.34032763	6.398764E-012	1.864876E-011	1	0.000000E+000
1	34.34069266	1.864876E-011	6.398764E-012	0	0.000000E+000
1	34.34455869	6.398764E-012	1.864876E-011	1	0.000000E+000
1	34.34458319	1.864876E-011	6.398764E-012	0	0.000000E+000
1	34.34740404	6.398764E-012	1.864876E-011	1	0.000000E+000
1	34.34755665	1.864876E-011	6.398764E-012	0	0.000000E+000
1	34.34757362	6.398764E-012	1.864876E-011	1	0.000000E+000
1	34.34765061	1.864876E-011	6.398764E-012	0	0.000000E+000
1	34.35028900	6.398764E-012	1.864876E-011	1	0.000000E+000
1	34.35038063	1.864876E-011	6.398764E-012	0	0.000000E+000
1	34.35303792	6.398764E-012	1.864876E-011	1	0.000000E+000
1	34.35387234	1.864876E-011	6.398764E-012	0	0.000000E+000
1	34.35529248	6.398764E-012	1.864876E-011	1	0.000000E+000
1	34.35534466	1.864876E-011	6.398764E-012	0	0.000000E+000
1	34.35576603	6.398764E-012	1.864876E-011	1	0.000000E+000
1	34.35624346	1.864876E-011	6.398764E-012	0	0.000000E+000
1	34.35794342	6.398764E-012	1.864876E-011	1	0.000000E+000
1	34.35832977	1.864876E-011	6.398764E-012	0	0.000000E+000
1	34.35976518	6.398764E-012	1.864876E-011	1	0.000000E+000
1	34.35989218	1.864876E-011	6.398764E-012	0	0.000000E+000
1	34.36099440	6.398764E-012	1.864876E-011	1	0.000000E+000
1	34.36115867	1.864876E-011	6.398764E-012	0	0.000000E+000
1	34.36319401	6.398764E-012	1.864876E-011	1	0.000000E+000
1	34.36369882	1.864876E-011	6.398764E-012	0	0.000000E+000
1	34.36511969	6.398764E-012	1.864876E-011	1	0.000000E+000
1	34.36559461	1.864876E-011	6.398764E-012	0	0.000000E+000
1	34.36726092	6.398764E-012	1.864876E-011	1	0.000000E+000
1	34.36752176	1.864876E-011	6.398764E-012	0	0.000000E+000
1	34.36802860	6.398764E-012	1.864876E-011	1	0.000000E+000
1	34.36821232	1.864876E-011	6.398764E-012	0	0.000000E+000
1	34.36859998	6.398764E-012	1.864876E-011	1	0.000000E+000
1	34.36887450	1.864876E-011	6.398764E-012	0	0.000000E+000
1	34.36889217	6.398764E-012	1.864876E-011	1	0.000000E+000
1	34.36895119	1.864876E-011	6.398764E-012	0	0.000000E+000
1	34.36923080	6.398764E-012	1.864876E-011	1	0.000000E+000
1	34.36935943	1.864876E-011	6.398764E-012	0	0.000000E+000
1	35.39925316	6.110902E-012	1.836090E-011	1	0.000000E+000
1	35.39931787	1.836090E-011	6.110902E-012	0	0.000000E+000
1	35.39976093	6.110902E-012	1.836090E-011	1	0.000000E+000
1	35.40020338	1.836090E-011	6.110902E-012	0	0.000000E+000
1	35.40144833	6.110902E-012	1.836090E-011	1	0.000000E+000
1	35.40152912	1.836090E-011	6.110902E-012	0	0.000000E+000
1	35.40156020	6.110902E-012	1.836090E-011	1	0.000000E+000
1	35.40171592	1.836090E-011	6.110902E-012	0	0.000000E+000
1	35.40182161	6.110902E-012	1.836090E-011	1	0.000000E+000
1	35.40193828	1.836090E-011	6.110902E-012	0	0.000000E+000
1	35.40515277	6.110902E-012	1.836090E-011	1	0.000000E+000
1	35.40534004	1.836090E-011	6.110902E-012	0	0.000000E+000
1	35.40540870	6.110902E-012	1.836090E-011	1	0.000000E+000
1	35.40549605	1.836090E-011	6.110902E-012	0	0.000000E+000
1	35.40554079	6.110902E-012	1.836090E-011	1	0.000000E+000
1	35.40562286	1.836090E-011	6.110902E-012	0	0.000000E+000
1	35.40783731	6.110902E-012	1.836090E-011	1	0.000000E+000
1	35.40788188	1.836090E-011	6.110902E-012	0	0.000000E+000
1	35.40957525	6.110902E-012	1.836090E-011	1	0.000000E+000
1	35.40976293	1.836090E-011	6.110902E-012	0	0.000000E+000
1	35.40994733	6.110902E-012	1.836090E-011	1	0.000000E+000
1	35.40999096	1.836090E-011	6.110902E-012	0	0.000000E+000
1	35.41047151	6.110902E-012	1.836090E-011	1	0.000000E+000
1	35.41089029	1.836090E-011	6.110902E-012	0	0.000000E+000
1	35.41284460	6.110902E-012	1.836090E-011	1	0.000000E+000
1	35.41312103	1.836090E-011	6.110902E-012	0	0.000000E+000
1	35.41438100	6.110902E-012	1.836090E-011	1	0.000000E+000
1	35.41441132	1.836090E-011	6.110902E-012	0	0.000000E+000
1	35.41556777	6.110902E-012	1.836090E-011	1	0.000000E+000
1	35.41570625	1.836090E-011	6.110902E-012	0	0.000000E+000
1	35.41677635	6.110902E-012	1.836090E-011	1	0.000000E+000
1	35.41678868	1.836090E-011	6.110902E-012	0	0.000000E+000
1	35.41688118	6.110902E-012	1.836090E-011	1	0.000000E+000
1	35.41728382	1.836090E-011	6.110902E-012	0	0.000000E+000
1	35.41817662	6.110902E-012	1.836090E-011	1	0.000000E+000
1	35.41826287	1.836090E-011	6.110902E-012	0	0.000000E+000
1	35.41860981	6.110902E-012	1.836090E-011	1	0.000000E+000
1	35.41863159	1.836090E-011	6.110902E-012	0	0.000000E+000
1	35.41909655	6.110902E-012	1.836090E-011	1	0.000000E+000
1	35.41912442	1.836090E-011	6.110902E-012	0	0.000000E+000
1	35.42006136	6.110902E-012	1.836090E-011	1	0.000000E+000
1	35.42008226	1.836090E-011	6.110902E-012	0	0.000000E+000
1	35.42021046	6.110902E-012	1.836090E-011	1	0.000000E+000
1	35.42029115	1.836090E-011	6.110902E-012	0	0.000000E+000
1	35.42078026	6.110902E-012	1.836090E-011	1	0.000000E+000
1	35.42080344	1.836090E-011	6.110902E-012	0	0.000000E+000
1	35.42082656	6.110902E-012	1.836090E-011	1	0.000000E+000
1	35.42117186	1.836090E-011	6.110902E-012	0	0.000000E+000
1	35.42202433	6.110902E-012	1.836090E-011	1	0.000000E+000
1	35.42206048	1.836090E-011	6.110902E-012	0	0.000000E+000
1	35.42338303	6.110902E-012	1.836090E-011	1	0.000000E+000
1	35.42353167	1.836090E-011	6.110902E-012	0	0.000000E+000
1	35.42422068	6.110902E-012	1.836090E-011	1	0.000000E+000
1	35.42444693	1.836090E-011	6.110902E-012	0	0.000000E+000
1	35.42539691	6.110902E-012	1.836090E-011	1	0.000000E+000
1	35.42544224	1.836090E-011	6.110902E-012	0	0.000000E+000
1	35.42626207	6.110902E-012	1.836090E-011	1	0.000000E+000
1	35.42629688	1.836090E-011	6.110902E-012	0	0.000000E+000
1	35.42790200	6.110902E-012	1.836090E-011	1	0.000000E+000
1	35.42797152	1.836090E-011	6.110902E-012	0	0.000000E+000
1	35.42950949	6.110902E-012	1.836090E-011	1	0.000000E+000
1	35.42962266	1.836090E-011	6.110902E-012	0	0.000000E+000
1	35.42966122	6.110902E-012	1.836090E-011	1	0.000000E+000
1	35.42994486	1.836090E-011	6.110902E-012	0	0.000000E+000
1	35.43063296	6.110902E-012	1.836090E-011	1	0.000000E+000
1	35.43105974	1.836090E-011	6.110902E-012	0	0.000000E+000
1	35.43238884	6.110902E-012	1.836090E-011	1	0.000000E+000
1	35.43281842	1.836090E-011	6.110902E-012	0	0.000000E+000
1	35.43339622	6.110902E-012	1.836090E-011	1	0.000000E+000
1	35.43347408	1.836090E-011	6.110902E-012	0	0.000000E+000
1	35.43504324	6.110902E-012	1.836090E-011	1	0.000000E+000
1	35.43510337	1.836090E-011	6.110902E-012	0	0.000000E+000
1	35.43660231	6.110902E-012	1.836090E-011	1	0.000000E+000
1	35.43673250	1.836090E-011	6.110902E-012	0	0.000000E+000
1	35.44036054	6.110902E-012	1.836090E-011	1	0.000000E+000
1	35.44066094	1.836090E-011	6.110902E-012	0	0.000000E+000
1	35.44478592	6.110902E-012	1.836090E-011	1	0.000000E+000
1	35.44486103	1.836090E-011	6.110902E-012	0	0.000000E+000
1	35.44694065	6.110902E-012	1.836090E-011	1	0.000000E+000
1	35.44711970	1.836090E-011	6.110902E-012	0	0.000000E+000
1	35.44749346	6.110902E-012	1.836090E-011	1	0.000000E+000
1	35.44766421	1.836090E-011	6.110902E-012	0	0.000000E+000
1	35.44798750	6.110902E-012	1.836090E-011	1	0.000000E+000
1	35.44808485	1.836090E-011	6.110902E-012	0	0.000000E+000
1	35.44829003	6.110902E-012	1.836090E-011	1	0.000000E+000
1	35.44852077	1.836090E-011	6.110902E-012	0	0.000000E+000
1	35.44928939	6.110902E-012	1.836090E-011	1	0.000000E+000
1	35.44937781	1.836090E-011	6.110902E-012	0	0.000000E+000
1	35.45071685	6.110902E-012	1.836090E-011	1	0.000000E+000
1	35.45085892	1.836090E-011	6.110902E-012	0	0.000000E+000
1	35.45146485	6.110902E-012	1.836090E-011	1	0.000000E+000
1	35.45154177	1.836090E-011	6.110902E-012	0	0.000000E+000
1	35.45316247	6.110902E-012	1.836090E-011	1	0.000000E+000
1	35.45329994	1.836090E-011	6.110902E-012	0	0.000000E+000
1	35.45415866	6.110902E-012	1.836090E-011	1	0.000000E+000
1	35.45425735	1.836090E-011	6.110902E-012	0	0.000000E+000
1	35.45575426	6.110902E-012	1.836090E-011	1	0.000000E+000
1	35.45576974	1.836090E-011	6.110902E-012	0	0.000000E+000
1	35.46061806	6.110902E-012	1.836090E-011	1	0.000000E+000
1	35.46085896	1.836090E-011	6.110902E-012	0	0.000000E+000
1	35.46556529	6.110902E-012	1.836090E-011	1	0.000000E+000
1	35.46558833	1.836090E-011	6.110902E-012	0	0.000000E+000
1	35.46843197	6.110902E-012	1.836090E-011	1	0.000000E+000
1	35.46843806	1.836090E-011	6.110902E-012	0	0.000000E+000
1	35.46848812	6.110902E-012	1.836090E-011	1	0.000000E+000
1	35.46859667	1.836090E-011	6.110902E-012	0	0.000000E+000
1	35.47455646	6.110902E-012	1.836090E-011	1	0.000000E+000
1	35.47469260	1.836090E-011	6.110902E-012	0	0.000000E+000
1	35.47518051	6.110902E-012	1.836090E-011	1	0.000000E+000
1	35.47533175	1.836090E-011	6.110902E-012	0	0.000000E+000
1	35.47680296	6.110902E-012	1.836090E-011	1	0.000000E+000
1	35.47683138	1.836090E-011	6.110902E-012	0	0.000000E+000
1	35.47723163	6.110902E-012	1.836090E-011	1	0.000000E+000
1	35.47771613	1.836090E-011	6.110902E-012	0	0.000000E+000
1	35.47821893	6.110902E-012	1.836090E-011	1	0.000000E+000
1	35.47827248	1.836090E-011	6.110902E-012	0	0.000000E+000
1	35.47848380	6.110902E-012	1.836090E-011	1	0.000000E+000
1	35.47850903	1.836090E-011	6.110902E-012	0	0.000000E+000
1	35.47853356	6.110902E-012	1.836090E-011	1	0.000000E+000
1	35.47874593	1.836090E-011	6.110902E-012	0	0.000000E+000
1	35.47908417	6.110902E-012	1.836090E-011	1	0.000000E+000
1	35.47922882	1.836090E-011	6.110902E-012	0	0.000000E+000
1	35.48011208	6.110902E-012	1.836090E-011	1	0.000000E+000
1	35.48015009	1.836090E-011	6.110902E-012	0	0.000000E+000
1	35.48020966	6.110902E-012	1.836090E-011	1	0.000000E+000
1	35.48031727	1.836090E-011	6.110902E-012	0	0.000000E+000
1	35.48219838	6.110902E-012	1.836090E-011	1	0.000000E+000
1	35.48252611	1.836090E-011	6.110902E-012	0	0.000000E+000
1	35.48329135	6.110902E-012	1.836090E-011	1	0.000000E+000
1	35.48335555	1.836090E-011	6.110902E-012	0	0.000000E+000
1	35.48473737	6.110902E-012	1.836090E-011	1	0.000000E+000
1	35.48488745	1.836090E-011	6.110902E-012	0	0.000000E+000
1	35.48614046	6.110902E-012	1.836090E-011	1	0.000000E+000
1	35.48634247	1.836090E-011	6.110902E-012	0	0.000000E+000
1	35.48644207	6.110902E-012	1.836090E-011	1	0.000000E+000
1	35.48652071	1.836090E-011	6.110902E-012	0	0.000000E+000
1	35.48874119	6.110902E-012	1.836090E-011	1	0.000000E+000
1	35.48891993	1.836090E-011	6.110902E-012	0	0.000000E+000
1	35.49333649	6.110902E-012	1.836090E-011	1	0.000000E+000
1	35.49372210	1.836090E-011	6.110902E-012	0	0.000000E+000
1	35.49731228	6.110902E-012	1.836090E-011	1	0.000000E+000
1	35.49733564	1.836090E-011	6.110902E-012	0	0.000000E+000
1	35.49793394	6.110902E-012	1.836090E-011	1	0.000000E+000
1	35.49800274	1.836090E-011	6.110902E-012	0	0.000000E+000
1	35.50188099	6.110902E-012	1.836090E-011	1	0.000000E+000
1	35.50203347	1.836090E-011	6.110902E-012	0	0.000000E+000
1	35.50318327	6.110902E-012	1.836090E-011	1	0.000000E+000
1	35.50330124	1.836090E-011	6.110902E-012	0	0.000000E+000
1	35.50413771	6.110902E-012	1.836090E-011	1	0.000000E+000
1	35.50425451	1.836090E-011	6.110902E-012	0	0.000000E+000
1	39.67444224	6.052119E-012	1.830212E-011	1	0.000000E+000
1	39.67487809	1.830212E-011	6.052119E-012	0	0.000000E+000
1	39.67510321	6.052119E-012	1.830212E-011	1	0.000000E+000
1	39.67524394	1.830212E-011	6.052119E-012	0	0.000000E+000
1	39.67537733	6.052119E-012	1.830212E-011	1	0.000000E+000
1	39.67542749	1.830212E-011	6.052119E-012	0	0.000000E+000
1	39.67762262	6.052119E-012	1.830212E-011	1	0.000000E+000
1	39.67767004	1.830212E-011	6.052119E-012	0	0.000000E+000
1	39.67841844	6.052119E-012	1.830212E-011	1	0.000000E+000
1	39.67855715	1.830212E-011	6.052119E-012	0	0.000000E+000
1	39.67887288	6.052119E-012	1.830212E-011	1	0.000000E+000
1	39.67908211	1.830212E-011	6.052119E-012	0	0.000000E+000
1	39.67970686	6.052119E-012	1.830212E-011	1	0.000000E+000
1	39.67977688	1.830212E-011	6.052119E-012	0	0.000000E+000
1	39.68001247	6.052119E-012	1.830212E-011	1	0.000000E+000
1	39.68006779	1.830212E-011	6.052119E-012	0	0.000000E+000
1	39.68009688	6.052119E-012	1.830212E-011	1	0.000000E+000
1	39.68021677	1.830212E-011	6.052119E-012	0	0.000000E+000
1	39.68122701	6.052119E-012	1.830212E-011	1	0.000000E+000
1	39.68125855	1.830212E-011	6.052119E-012	0	0.000000E+000
1	39.68127419	6.052119E-012	1.830212E-011	1	0.000000E+000
1	39.68158373	1.830212E-011	6.052119E-012	0	0.000000E+000
1	39.68175460	6.052119E-012	1.830212E-011	1	0.000000E+000
1	39.68183927	1.830212E-011	6.052119E-012	0	0.000000E+000
1	39.68241546	6.052119E-012	1.830212E-011	1	0.000000E+000
1	39.68251334	1.830212E-011	6.052119E-012	0	0.000000E+000
1	39.68460813	6.052119E-012	1.830212E-011	1	0.000000E+000
1	39.68463082	1.830212E-011	6.052119E-012	0	0.000000E+000
1	39.68483469	6.052119E-012	1.830212E-011	1	0.000000E+000
1	39.68493243	1.830212E-011	6.052119E-012	0	0.000000E+000
1	39.68632732	6.052119E-012	1.830212E-011	1	0.000000E+000
1	39.68646860	1.830212E-011	6.052119E-012	0	0.000000E+000
1	39.68688561	6.052119E-012	1.830212E-011	1	0.000000E+000
1	39.68759083	1.830212E-011	6.052119E-012	0	0.000000E+000
1	39.69015488	6.052119E-012	1.830212E-011	1	0.000000E+000
1	39.69032552	1.830212E-011	6.052119E-012	0	0.000000E+000
1	39.69222586	6.052119E-012	1.830212E-011	1	0.000000E+000
1	39.69223864	1.830212E-011	6.052119E-012	0	0.000000E+000
1	39.69527743	6.052119E-012	1.830212E-011	1	0.000000E+000
1	39.69552131	1.830212E-011	6.052119E-012	0	0.000000E+000
1	39.69643672	6.052119E-012	1.830212E-011	1	0.000000E+000
1	39.69645234	1.830212E-011	6.052119E-012	0	0.000000E+000
1	39.69673775	6.052119E-012	1.830212E-011	1	0.000000E+000
1	39.69680768	1.830212E-011	6.052119E-012	0	0.000000E+000
1	39.69747838	6.052119E-012	1.830212E-011	1	0.000000E+000
1	39.69751442	1.830212E-011	6.052119E-012	0	0.000000E+000
1	39.69779587	6.052119E-012	1.830212E-011	1	0.000000E+000
1	39.69793496	1.830212E-011	6.052119E-012	0	0.000000E+000
1	39.69845458	6.052119E-012	1.830212E-011	1	0.000000E+000
1	39.69864794	1.830212E-011	6.052119E-012	0	0.000000E+000
1	39.70000203	6.052119E-012	1.830212E-011	1	0.000000E+000
1	39.70028277	1.830212E-011	6.052119E-012	0	0.000000E+000
1	39.70173450	6.052119E-012	1.830212E-011	1	0.000000E+000
1	39.70185452	1.830212E-011	6.052119E-012	0	0.000000E+000
1	39.70257676	6.052119E-012	1.830212E-011	1	0.000000E+000
1	39.70262288	1.830212E-011	6.052119E-012	0	0.000000E+000
1	39.70312838	6.052119E-012	1.830212E-011	1	0.000000E+000
1	39.70318287	1.830212E-011	6.052119E-012	0	0.000000E+000
1	39.70320433	6.052119E-012	1.830212E-011	1	0.000000E+000
1	39.70336792	1.830212E-011	6.052119E-012	0	0.000000E+000
1	39.70650658	6.052119E-012	1.830212E-011	1	0.000000E+000
1	39.70655188	1.830212E-011	6.052119E-012	0	0.000000E+000
1	39.70693060	6.052119E-012	1.830212E-011	1	0.000000E+000
1	39.70704842	1.830212E-011	6.052119E-012	0	0.000000E+000
1	39.70783439	6.052119E-012	1.830212E-011	1	0.000000E+000
1	39.70818816	1.830212E-011	6.052119E-012	0	0.000000E+000
1	39.70822905	6.052119E-012	1.830212E-011	1	0.000000E+000
1	39.70841291	1.830212E-011	6.052119E-012	0	0.000000E+000
1	39.71355676	6.052119E-012	1.830212E-011	1	0.000000E+000
1	39.71381964	1.830212E-011	6.052119E-012	0	0.000000E+000
1	39.71496913	6.052119E-012	1.830212E-011	1	0.000000E+000
1	39.71505617	1.830212E-011	6.052119E-012	0	0.000000E+000
1	39.71595249	6.052119E-012	1.830212E-011	1	0.000000E+000
1	39.71633674	1.830212E-011	6.052119E-012	0	0.000000E+000
1	39.71759069	6.052119E-012	1.830212E-011	1	0.000000E+000
1	39.71760397	1.830212E-011	6.052119E-012	0	0.000000E+000
1	39.71772961	6.052119E-012	1.830212E-011	1	0.000000E+000
1	39.71786244	1.830212E-011	6.052119E-012	0	0.000000E+000
1	39.71787708	6.052119E-012	1.830212E-011	1	0.000000E+000
1	39.71814384	1.830212E-011	6.052119E-012	0	0.000000E+000
1	39.71907531	6.052119E-012	1.830212E-011	1	0.000000E+000
1	39.71957904	1.830212E-011	6.052119E-012	0	0.000000E+000
1	39.71990591	6.052119E-012	1.830212E-011	1	0.000000E+000
1	39.72007739	1.830212E-011	6.052119E-012	0	0.000000E+000
1	39.72112072	6.052119E-012	1.830212E-011	1	0.000000E+000
1	39.72123275	1.830212E-011	6.052119E-012	0	0.000000E+000
1	39.72325699	6.052119E-012	1.830212E-011	1	0.000000E+000
1	39.72327768	1.830212E-011	6.052119E-012	0	0.000000E+000
1	39.72394646	6.052119E-012	1.830212E-011	1	0.000000E+000
1	39.72438863	1.830212E-011	6.052119E-012	0	0.000000E+000
1	39.72440819	6.052119E-012	1.830212E-011	1	0.000000E+000
1	39.72452691	1.830212E-011	6.052119E-012	0	0.000000E+000
1	39.72473079	6.052119E-012	1.830212E-011	1	0.000000E+000
1	39.72484443	1.830212E-011	6.052119E-012	0	0.000000E+000
1	39.72497422	6.052119E-012	1.830212E-011	1	0.000000E+000
1	39.72506517	1.830212E-011	6.052119E-012	0	0.000000E+000
1	39.72528447	6.052119E-012	1.830212E-011	1	0.000000E+000
1	39.72534974	1.830212E-011	6.052119E-012	0	0.000000E+000
1	39.72627242	6.052119E-012	1.830212E-011	1	0.000000E+000
1	39.72633156	1.830212E-011	6.052119E-012	0	0.000000E+000
1	39.73073347	6.052119E-012	1.830212E-011	1	0.000000E+000
1	39.73098450	1.830212E-011	6.052119E-012	0	0.000000E+000
1	39.73192436	6.052119E-012	1.830212E-011	1	0.000000E+000
1	39.73201729	1.830212E-011	6.052119E-012	0	0.000000E+000
1	39.73507229	6.052119E-012	1.830212E-011	1	0.000000E+000
1	39.73513184	1.830212E-011	6.052119E-012	0	0.000000E+000
1	39.73919057	6.052119E-012	1.830212E-011	1	0.000000E+000
1	39.73940219	1.830212E-011	6.052119E-012	0	0.000000E+000
1	39.74005006	6.052119E-012	1.830212E-011	1	0.000000E+000
1	39.74013118	1.830212E-011	6.052119E-012	0	0.000000E+000
1	39.74031753	6.052119E-012	1.830212E-011	1	0.000000E+000
1	39.74045350	1.830212E-011	6.052119E-012	0	0.000000E+000
1	39.74055264	6.052119E-012	1.830212E-011	1	0.000000E+000
1	39.74073920	1.830212E-011	6.052119E-012	0	0.000000E+000
1	39.74433479	6.052119E-012	1.830212E-011	1	0.000000E+000
1	39.74446028	1.830212E-011	6.052119E-012	0	0.000000E+000
1	39.74517935	6.052119E-012	1.830212E-011	1	0.000000E+000
1	39.74536528	1.830212E-011	6.052119E-012	0	0.000000E+000
1	39.74646085	6.052119E-012	1.830212E-011	1	0.000000E+000
1	39.74647905	1.830212E-011	6.052119E-012	0	0.000000E+000
1	39.74693608	6.052119E-012	1.830212E-011	1	0.000000E+000
1	39.74699164	1.830212E-011	6.052119E-012	0	0.000000E+000
1	39.75041599	6.052119E-012	1.830212E-011	1	0.000000E+000
1	39.75051091	1.830212E-011	6.052119E-012	0	0.000000E+000
1	39.75063981	6.052119E-012	1.830212E-011	1	0.000000E+000
1	39.75092133	1.830212E-011	6.052119E-012	0	0.000000E+000
1	39.75154663	6.052119E-012	1.830212E-011	1	0.000000E+000
1	39.75162472	1.830212E-011	6.052119E-012	0	0.000000E+000
1	39.75286992	6.052119E-012	1.830212E-011	1	0.000000E+000
1	39.75296378	1.830212E-011	6.052119E-012	0	0.000000E+000
1	39.75310275	6.052119E-012	1.830212E-011	1	0.000000E+000
1	39.75329347	1.830212E-011	6.052119E-012	0	0.000000E+000
1	39.75347190	6.052119E-012	1.830212E-011	1	0.000000E+000
1	39.75363312	1.830212E-011	6.052119E-012	0	0.000000E+000
1	39.75393208	6.052119E-012	1.830212E-011	1	0.000000E+000
1	39.75415288	1.830212E-011	6.052119E-012	0	0.000000E+000
1	39.75876148	6.052119E-012	1.830212E-011	1	0.000000E+000
1	39.75890284	1.830212E-011	6.052119E-012	0	0.000000E+000
1	39.75911788	6.052119E-012	1.830212E-011	1	0.000000E+000
1	39.75927931	1.830212E-011	6.052119E-012	0	0.000000E+000
1	39.75929969	6.052119E-012	1.830212E-011	1	0.000000E+000
1	39.75933490	1.830212E-011	6.052119E-012	0	0.000000E+000
1	39.76223551	6.052119E-012	1.830212E-011	1	0.000000E+000
1	39.76232034	1.830212E-011	6.052119E-012	0	0.000000E+000
1	39.76563453	6.052119E-012	1.830212E-011	1	0.000000E+000
1	39.76568811	1.830212E-011	6.052119E-012	0	0.000000E+000
1	39.76752327	6.052119E-012	1.830212E-011	1	0.000000E+000
1	39.76786306	1.830212E-011	6.052119E-012	0	0.000000E+000
1	39.76819869	6.052119E-012	1.830212E-011	1	0.000000E+000
1	39.76828603	1.830212E-011	6.052119E-012	0	0.000000E+000
1	39.76846641	6.052119E-012	1.830212E-011	1	0.000000E+000
1	39.76848380	1.830212E-011	6.052119E-012	0	0.000000E+000
1	39.76962384	6.052119E-012	1.830212E-011	1	0.000000E+000
1	39.76968413	1.830212E-011	6.052119E-012	0	0.000000E+000
1	39.77135262	6.052119E-012	1.830212E-011	1	0.000000E+000
1	39.77145087	1.830212E-011	6.052119E-012	0	0.000000E+000
1	39.77421423	6.052119E-012	1.830212E-011	1	0.000000E+000
1	39.77441114	1.830212E-011	6.052119E-012	0	0.000000E+000
1	39.77490391	6.052119E-012	1.830212E-011	1	0.000000E+000
1	39.77498052	1.830212E-011	6.052119E-012	0	0.000000E+000
1	39.78268560	6.052119E-012	1.830212E-011	1	0.000000E+000
1	39.78276758	1.830212E-011	6.052119E-012	0	0.000000E+000
1	39.78342591	6.052119E-012	1.830212E-011	1	0.000000E+000
1	39.78349237	1.830212E-011	6.052119E-012	0	0.000000E+000
1	39.78514844	6.052119E-012	1.830212E-011	1	0.000000E+000
1	39.78519065	1.830212E-011	6.052119E-012	0	0.000000E+000
1	39.78586911	6.052119E-012	1.830212E-011	1	0.000000E+000
1	39.78591965	1.830212E-011	6.052119E-012	0	0.000000E+000
1	39.78615709	6.052119E-012	1.830212E-011	1	0.000000E+000
1	39.78634497	1.830212E-011	6.052119E-012	0	0.000000E+000
1	39.78858056	6.052119E-012	1.830212E-011	1	0.000000E+000
1	39.78877358	1.830212E-011	6.052119E-012	0	0.000000E+000
1	39.78878377	6.052119E-012	1.830212E-011	1	0.000000E+000
1	39.78885456	1.830212E-011	6.052119E-012	0	0.000000E+000
1	39.79312041	6.052119E-012	1.830212E-011	1	0.000000E+000
1	39.79314639	1.830212E-011	6.052119E-012	0	0.000000E+000
1	39.79332595	6.052119E-012	1.830212E-011	1	0.000000E+000
1	39.79340336	1.830212E-011	6.052119E-012	0	0.000000E+000
1	39.79550241	6.052119E-012	1.830212E-011	1	0.000000E+000
1	39.79562735	1.830212E-011	6.052119E-012	0	0.000000E+000
1	39.79564995	6.052119E-012	1.830212E-011	1	0.000000E+000
1	39.79576899	1.830212E-011	6.052119E-012	0	0.000000E+000
1	39.80044777	6.052119E-012	1.830212E-011	1	0.000000E+000
1	39.80051925	1.830212E-011	6.052119E-012	0	0.000000E+000
1	39.80622749	6.052119E-012	1.830212E-011	1	0.000000E+000
1	39.80626335	1.830212E-011	6.052119E-012	0	0.000000E+000
1	39.80683119	6.052119E-012	1.830212E-011	1	0.000000E+000
1	39.80686811	1.830212E-011	6.052119E-012	0	0.000000E+000
1	39.80799920	6.052119E-012	1.830212E-011	1	0.000000E+000
1	39.80818985	1.830212E-011	6.052119E-012	0	0.000000E+000
1	39.81029359	6.052119E-012	1.830212E-011	1	0.000000E+000
1	39.81035163	1.830212E-011	6.052119E-012	0	0.000000E+000
1	39.81250813	6.052119E-012	1.830212E-011	1	0.000000E+000
1	39.81259777	1.830212E-011	6.052119E-012	0	0.000000E+000
1	39.81595476	6.052119E-012	1.830212E-011	1	0.000000E+000
1	39.81627031	1.830212E-011	6.052119E-012	0	0.000000E+000
1	39.81649339	6.052119E-012	1.830212E-011	1	0.000000E+000
1	39.81656954	1.830212E-011	6.052119E-012	0	0.000000E+000
1	39.81777800	6.052119E-012	1.830212E-011	1	0.000000E+000
1	39.81782082	1.830212E-011	6.052119E-012	0	0.000000E+000
1	39.81782973	6.052119E-012	1.830212E-011	1	0.000000E+000
1	39.81800237	1.830212E-011	6.052119E-012	0	0.000000E+000
1	39.81833265	6.052119E-012	1.830212E-011	1	0.000000E+000
1	39.81849838	1.830212E-011	6.052119E-012	0	0.000000E+000
1	39.82065615	6.052119E-012	1.830212E-011	1	0.000000E+000
1	39.82068589	1.830212E-011	6.052119E-012	0	0.000000E+000
1	39.82175388	6.052119E-012	1.830212E-011	1	0.000000E+000
1	39.82179933	1.830212E-011	6.052119E-012	0	0.000000E+000
1	39.82395688	6.052119E-012	1.830212E-011	1	0.000000E+000
1	39.82423364	1.830212E-011	6.052119E-012	0	0.000000E+000
1	39.82434442	6.052119E-012	1.830212E-011	1	0.000000E+000
1	39.82442994	1.830212E-011	6.052119E-012	0	0.000000E+000
1	39.82647179	6.052119E-012	1.830212E-011	1	0.000000E+000
1	39.82652267	1.830212E-011	6.052119E-012	0	0.000000E+000
1	39.82836255	6.052119E-012	1.830212E-011	1	0.000000E+000
1	39.82850396	1.830212E-011	6.052119E-012	0	0.000000E+000
1	39.83108986	6.052119E-012	1.830212E-011	1	0.000000E+000
1	39.83123998	1.830212E-011	6.052119E-012	0	0.000000E+000
1	39.83227256	6.052119E-012	1.830212E-011	1	0.000000E+000
1	39.83230135	1.830212E-011	6.052119E-012	0	0.000000E+000
1	39.83232072	6.052119E-012	1.830212E-011	1	0.000000E+000
1	39.83240292	1.830212E-011	6.052119E-012	0	0.000000E+000
1	39.83516682	6.052119E-012	1.830212E-011	1	0.000000E+000
1	39.83531723	1.830212E-011	6.052119E-012	0	0.000000E+000
1	39.83534791	6.052119E-012	1.830212E-011	1	0.000000E+000
1	39.83541730	1.830212E-011	6.052119E-012	0	0.000000E+000
1	39.83544237	6.052119E-012	1.830212E-011	1	0.000000E+000
1	39.83550942	1.830212E-011	6.052119E-012	0	0.000000E+000
1	39.83581374	6.052119E-012	1.830212E-011	1	0.000000E+000
1	39.83583508	1.830212E-011	6.052119E-012	0	0.000000E+000
1	39.83713459	6.052119E-012	1.830212E-011	1	0.000000E+000
1	39.83724640	1.830212E-011	6.052119E-012	0	0.000000E+000
1	39.84021847	6.052119E-012	1.830212E-011	1	0.000000E+000
1	39.84052370	1.830212E-011	6.052119E-012	0	0.000000E+000
1	39.84056378	6.052119E-012	1.830212E-011	1	0.000000E+000
1	39.84064446	1.830212E-011	6.052119E-012	0	0.000000E+000
1	39.84065803	6.052119E-012	1.830212E-011	1	0.000000E+000
1	39.84077354	1.830212E-011	6.052119E-012	0	0.000000E+000
1	39.84167792	6.052119E-012	1.830212E-011	1	0.000000E+000
1	39.84199675	1.830212E-011	6.052119E-012	0	0.000000E+000
1	39.84202121	6.052119E-012	1.830212E-011	1	0.000000E+000
1	39.84206461	1.830212E-011	6.052119E-012	0	0.000000E+000
1	39.84244654	6.052119E-012	1.830212E-011	1	0.000000E+000
1	39.84272494	1.830212E-011	6.052119E-012	0	0.000000E+000
1	39.84477852	6.052119E-012	1.830212E-011	1	0.000000E+000
1	39.84487485	1.830212E-011	6.052119E-012	0	0.000000E+000
1	39.84602903	6.052119E-012	1.830212E-011	1	0.000000E+000
1	39.84608508	1.830212E-011	6.052119E-012	0	0.000000E+000
1	39.84631597	6.052119E-012	1.830212E-011	1	0.000000E+000
1	39.84633700	1.830212E-011	6.052119E-012	0	0.000000E+000
1	39.84847311	6.052119E-012	1.830212E-011	1	0.000000E+000
1	39.84853476	1.830212E-011	6.052119E-012	0	0.000000E+000
1	39.84901544	6.052119E-012	1.830212E-011	1	0.000000E+000
1	39.84905918	1.830212E-011	6.052119E-012	0	0.000000E+000
1	39.85013979	6.052119E-012	1.830212E-011	1	0.000000E+000
1	39.85067792	1.830212E-011	6.052119E-012	0	0.000000E+000
1	39.85324463	6.052119E-012	1.830212E-011	1	0.000000E+000
1	39.85334867	1.830212E-011	6.052119E-012	0	0.000000E+000
1	39.85429046	6.052119E-012	1.830212E-011	1	0.000000E+000
1	39.85462615	1.830212E-011	6.052119E-012	0	0.000000E+000
1	39.85570844	6.052119E-012	1.830212E-011	1	0.000000E+000
1	39.85572715	1.830212E-011	6.052119E-012	0	0.000000E+000
1	39.85581208	6.052119E-012	1.830212E-011	1	0.000000E+000
1	39.85595139	1.830212E-011	6.052119E-012	0	0.000000E+000
1	39.85771178	6.052119E-012	1.830212E-011	1	0.000000E+000
1	39.85794477	1.830212E-011	6.052119E-012	0	0.000000E+000
1	39.85885290	6.052119E-012	1.830212E-011	1	0.000000E+000
1	39.85911998	1.830212E-011	6.052119E-012	0	0.000000E+000
1	39.86070949	6.052119E-012	1.830212E-011	1	0.000000E+000
1	39.86083078	1.830212E-011	6.052119E-012	0	0.000000E+000
1	39.86109773	6.052119E-012	1.830212E-011	1	0.000000E+000
1	39.86111355	1.830212E-011	6.052119E-012	0	0.000000E+000
1	39.86231422	6.052119E-012	1.830212E-011	1	0.000000E+000
1	39.86243763	1.830212E-011	6.052119E-012	0	0.000000E+000
1	39.86411747	6.052119E-012	1.830212E-011	1	0.000000E+000
1	39.86415035	1.830212E-011	6.052119E-012	0	0.000000E+000
1	39.86829165	6.052119E-012	1.830212E-011	1	0.000000E+000
1	39.86838263	1.830212E-011	6.052119E-012	0	0.000000E+000
1	39.87093125	6.052119E-012	1.830212E-011	1	0.000000E+000
1	39.87123602	1.830212E-011	6.052119E-012	0	0.000000E+000
1	39.87125822	6.052119E-012	1.830212E-011	1	0.000000E+000
1	39.87140778	1.830212E-011	6.052119E-012	0	0.000000E+000
1	39.87217662	6.052119E-012	1.830212E-011	1	0.000000E+000
1	39.87252110	1.830212E-011	6.052119E-012	0	0.000000E+000
1	39.87259340	6.052119E-012	1.830212E-011	1	0.000000E+000
1	39.87262659	1.830212E-011	6.052119E-012	0	0.000000E+000
1	39.87436092	6.052119E-012	1.830212E-011	1	0.000000E+000
1	39.87442854	1.830212E-011	6.052119E-012	0	0.000000E+000
1	39.87445301	6.052119E-012	1.830212E-011	1	0.000000E+000
1	39.87465320	1.830212E-011	6.052119E-012	0	0.000000E+000
1	39.87466675	6.052119E-012	1.830212E-011	1	0.000000E+000
1	39.87471709	1.830212E-011	6.052119E-012	0	0.000000E+000
1	39.87899926	6.052119E-012	1.830212E-011	1	0.000000E+000
1	39.87902010	1.830212E-011	6.052119E-012	0	0.000000E+000
1	39.87904750	6.052119E-012	1.830212E-011	1	0.000000E+000
1	39.87909643	1.830212E-011	6.052119E-012	0	0.000000E+000
1	39.87936815	6.052119E-012	1.830212E-011	1	0.000000E+000
1	39.87962010	1.830212E-011	6.052119E-012	0	0.000000E+000
1	39.88026619	6.052119E-012	1.830212E-011	1	0.000000E+000
1	39.88028967	1.830212E-011	6.052119E-012	0	0.000000E+000
1	39.88128731	6.052119E-012	1.830212E-011	1	0.000000E+000
1	39.88141741	1.830212E-011	6.052119E-012	0	0.000000E+000
1	39.88166312	6.052119E-012	1.830212E-011	1	0.000000E+000
1	39.88200939	1.830212E-011	6.052119E-012	0	0.000000E+000
1	39.88346956	6.052119E-012	1.830212E-011	1	0.000000E+000
1	39.88383799	1.830212E-011	6.052119E-012	0	0.000000E+000
1	39.88404239	6.052119E-012	1.830212E-011	1	0.000000E+000
1	39.88415428	1.830212E-011	6.052119E-012	0	0.000000E+000
1	39.88451134	6.052119E-012	1.830212E-011	1	0.000000E+000
1	39.88456670	1.830212E-011	6.052119E-012	0	0.000000E+000
1	39.88529647	6.052119E-012	1.830212E-011	1	0.000000E+000
1	39.88544253	1.830212E-011	6.052119E-012	0	0.000000E+000
1	39.88565992	6.052119E-012	1.830212E-011	1	0.000000E+000
1	39.88570911	1.830212E-011	6.052119E-012	0	0.000000E+000
1	39.88680340	6.052119E-012	1.830212E-011	1	0.000000E+000
1	39.88706844	1.830212E-011	6.052119E-012	0	0.000000E+000
1	39.88835099	6.052119E-012	1.830212E-011	1	0.000000E+000
1	39.88837526	1.830212E-011	6.052119E-012	0	0.000000E+000
1	39.88958463	6.052119E-012	1.830212E-011	1	0.000000E+000
1	39.88998056	1.830212E-011	6.052119E-012	0	0.000000E+000
1	39.89134801	6.052119E-012	1.830212E-011	1	0.000000E+000
1	39.89141581	1.830212E-011	6.052119E-012	0	0.000000E+000
1	39.89378031	6.052119E-012	1.830212E-011	1	0.000000E+000
1	39.89428632	1.830212E-011	6.052119E-012	0	0.000000E+000
1	39.89447527	6.052119E-012	1.830212E-011	1	0.000000E+000
1	39.89464075	1.830212E-011	6.052119E-012	0	0.000000E+000
1	39.89737637	6.052119E-012	1.830212E-011	1	0.000000E+000
1	39.89744532	1.830212E-011	6.052119E-012	0	0.000000E+000
1	39.89843942	6.052119E-012	1.830212E-011	1	0.000000E+000
1	39.89854511	1.830212E-011	6.052119E-012	0	0.000000E+000
1	40.21379921	6.065070E-012	1.831507E-011	1	0.000000E+000
1	40.21381104	1.831507E-011	6.065070E-012	0	0.000000E+000
1	40.21547720	6.065070E-012	1.831507E-011	1	0.000000E+000
1	40.21561578	1.831507E-011	6.065070E-012	0	0.000000E+000
1	40.21855650	6.065070E-012	1.831507E-011	1	0.000000E+000
1	40.21857056	1.831507E-011	6.065070E-012	0	0.000000E+000
1	40.21956247	6.065070E-012	1.831507E-011	1	0.000000E+000
1	40.21972223	1.831507E-011	6.065070E-012	0	0.000000E+000
1	40.22055601	6.065070E-012	1.831507E-011	1	0.000000E+000
1	40.22058499	1.831507E-011	6.065070E-012	0	0.000000E+000
1	40.22177681	6.065070E-012	1.831507E-011	1	0.000000E+000
1	40.22189820	1.831507E-011	6.065070E-012	0	0.000000E+000
1	40.22191698	6.065070E-012	1.831507E-011	1	0.000000E+000
1	40.22215653	1.831507E-011	6.065070E-012	0	0.000000E+000
1	40.22361188	6.065070E-012	1.831507E-011	1	0.000000E+000
1	40.22364861	1.831507E-011	6.065070E-012	0	0.000000E+000
1	40.22740565	6.065070E-012	1.831507E-011	1	0.000000E+000
1	40.22752074	1.831507E-011	6.065070E-012	0	0.000000E+000
1	40.22754199	6.065070E-012	1.831507E-011	1	0.000000E+000
1	40.22761526	1.831507E-011	6.065070E-012	0	0.000000E+000
1	40.22845066	6.065070E-012	1.831507E-011	1	0.000000E+000
1	40.22851845	1.831507E-011	6.065070E-012	0	0.000000E+000
1	40.23086606	6.065070E-012	1.831507E-011	1	0.000000E+000
1	40.23088748	1.831507E-011	6.065070E-012	0	0.000000E+000
1	40.23104208	6.065070E-012	1.831507E-011	1	0.000000E+000
1	40.23112382	1.831507E-011	6.065070E-012	0	0.000000E+000
1	40.23282816	6.065070E-012	1.831507E-011	1	0.000000E+000
1	40.23289562	1.831507E-011	6.065070E-012	0	0.000000E+000
1	40.23308747	6.065070E-012	1.831507E-011	1	0.000000E+000
1	40.23317977	1.831507E-011	6.065070E-012	0	0.000000E+000
1	40.23343774	6.065070E-012	1.831507E-011	1	0.000000E+000
1	40.23373482	1.831507E-011	6.065070E-012	0	0.000000E+000
1	40.23376737	6.065070E-012	1.831507E-011	1	0.000000E+000
1	40.23386679	1.831507E-011	6.065070E-012	0	0.000000E+000
1	40.23388156	6.065070E-012	1.831507E-011	1	0.000000E+000
1	40.23406764	1.831507E-011	6.065070E-012	0	0.000000E+000
1	40.23430959	6.065070E-012	1.831507E-011	1	0.000000E+000
1	40.23442198	1.831507E-011	6.065070E-012	0	0.000000E+000
1	40.23483839	6.065070E-012	1.831507E-011	1	0.000000E+000
1	40.23497802	1.831507E-011	6.065070E-012	0	0.000000E+000
1	40.23589459	6.065070E-012	1.831507E-011	1	0.000000E+000
1	40.23599516	1.831507E-011	6.065070E-012	0	0.000000E+000
1	40.23609825	6.065070E-012	1.831507E-011	1	0.000000E+000
1	40.23634924	1.831507E-011	6.065070E-012	0	0.000000E+000
1	40.23770192	6.065070E-012	1.831507E-011	1	0.000000E+000
1	40.23780132	1.831507E-011	6.065070E-012	0	0.000000E+000
1	40.23831277	6.065070E-012	1.831507E-011	1	0.000000E+000
1	40.23902295	1.831507E-011	6.065070E-012	0	0.000000E+000
1	40.23904138	6.065070E-012	1.831507E-011	1	0.000000E+000
1	40.23907801	1.831507E-011	6.065070E-012	0	0.000000E+000
1	40.23919389	6.065070E-012	1.831507E-011	1	0.000000E+000
1	40.23930559	1.831507E-011	6.065070E-012	0	0.000000E+000
1	40.24106079	6.065070E-012	1.831507E-011	1	0.000000E+000
1	40.24128459	1.831507E-011	6.065070E-012	0	0.000000E+000
1	40.24130814	6.065070E-012	1.831507E-011	1	0.000000E+000
1	40.24134093	1.831507E-011	6.065070E-012	0	0.000000E+000
1	40.24586546	6.065070E-012	1.831507E-011	1	0.000000E+000
1	40.24616762	1.831507E-011	6.065070E-012	0	0.000000E+000
1	40.24726868	6.065070E-012	1.831507E-011	1	0.000000E+000
1	40.24736775	1.831507E-011	6.065070E-012	0	0.000000E+000
1	40.25067185	6.065070E-012	1.831507E-011	1	0.000000E+000
1	40.25088106	1.831507E-011	6.065070E-012	0	0.000000E+000
1	40.25335605	6.065070E-012	1.831507E-011	1	0.000000E+000
1	40.25360412	1.831507E-011	6.065070E-012	0	0.000000E+000
1	40.25473315	6.065070E-012	1.831507E-011	1	0.000000E+000
1	40.25497449	1.831507E-011	6.065070E-012	0	0.000000E+000
1	40.25627865	6.065070E-012	1.831507E-011	1	0.000000E+000
1	40.25641245	1.831507E-011	6.065070E-012	0	0.000000E+000
1	40.25813537	6.065070E-012	1.831507E-011	1	0.000000E+000
1	40.25826670	1.831507E-011	6.065070E-012	0	0.000000E+000
1	40.25988428	6.065070E-012	1.831507E-011	1	0.000000E+000
1	40.26017414	1.831507E-011	6.065070E-012	0	0.000000E+000
1	40.26156886	6.065070E-012	1.831507E-011	1	0.000000E+000
1	40.26204422	1.831507E-011	6.065070E-012	0	0.000000E+000
1	40.26447039	6.065070E-012	1.831507E-011	1	0.000000E+000
1	40.26452816	1.831507E-011	6.065070E-012	0	0.000000E+000
1	40.26454988	6.065070E-012	1.831507E-011	1	0.000000E+000
1	40.26468056	1.831507E-011	6.065070E-012	0	0.000000E+000
1	40.26470486	6.065070E-012	1.831507E-011	1	0.000000E+000
1	40.26474493	1.831507E-011	6.065070E-012	0	0.000000E+000
1	40.26488209	6.065070E-012	1.831507E-011	1	0.000000E+000
1	40.26506193	1.831507E-011	6.065070E-012	0	0.000000E+000
1	40.26509855	6.065070E-012	1.831507E-011	1	0.000000E+000
1	40.26518955	1.831507E-011	6.065070E-012	0	0.000000E+000
1	40.26651361	6.065070E-012	1.831507E-011	1	0.000000E+000
1	40.26666636	1.831507E-011	6.065070E-012	0	0.000000E+000
1	40.27617510	6.065070E-012	1.831507E-011	1	0.000000E+000
1	40.27640272	1.831507E-011	6.065070E-012	0	0.000000E+000
1	40.27689514	6.065070E-012	1.831507E-011	1	0.000000E+000
1	40.27700688	1.831507E-011	6.065070E-012	0	0.000000E+000
1	40.27703886	6.065070E-012	1.831507E-011	1	0.000000E+000
1	40.27715732	1.831507E-011	6.065070E-012	0	0.000000E+000
1	40.27780735	6.065070E-012	1.831507E-011	1	0.000000E+000
1	40.27786937	1.831507E-011	6.065070E-012	0	0.000000E+000
1	40.27877286	6.065070E-012	1.831507E-011	1	0.000000E+000
1	40.27884071	1.831507E-011	6.065070E-012	0	0.000000E+000
1	40.28009063	6.065070E-012	1.831507E-011	1	0.000000E+000
1	40.28010226	1.831507E-011	6.065070E-012	0	0.000000E+000
1	40.28141197	6.065070E-012	1.831507E-011	1	0.000000E+000
1	40.28150045	1.831507E-011	6.065070E-012	0	0.000000E+000
1	40.28167629	6.065070E-012	1.831507E-011	1	0.000000E+000
1	40.28178780	1.831507E-011	6.065070E-012	0	0.000000E+000
1	40.28181686	6.065070E-012	1.831507E-011	1	0.000000E+000
1	40.28198513	1.831507E-011	6.065070E-012	0	0.000000E+000
1	40.28273426	6.065070E-012	1.831507E-011	1	0.000000E+000
1	40.28296962	1.831507E-011	6.065070E-012	0	0.000000E+000
1	40.28356741	6.065070E-012	1.831507E-011	1	0.000000E+000
1	40.28373980	1.831507E-011	6.065070E-012	0	0.000000E+000
1	40.28419319	6.065070E-012	1.831507E-011	1	0.000000E+000
1	40.28428330	1.831507E-011	6.065070E-012	0	0.000000E+000
1	40.28535374	6.065070E-012	1.831507E-011	1	0.000000E+000
1	40.28539530	1.831507E-011	6.065070E-012	0	0.000000E+000
1	40.28572478	6.065070E-012	1.831507E-011	1	0.000000E+000
1	40.28585312	1.831507E-011	6.065070E-012	0	0.000000E+000
1	40.28841345	6.065070E-012	1.831507E-011	1	0.000000E+000
1	40.28851390	1.831507E-011	6.065070E-012	0	0.000000E+000
1	40.29099033	6.065070E-012	1.831507E-011	1	0.000000E+000
1	40.29102652	1.831507E-011	6.065070E-012	0	0.000000E+000
1	40.29247738	6.065070E-012	1.831507E-011	1	0.000000E+000
1	40.29256466	1.831507E-011	6.065070E-012	0	0.000000E+000
1	40.29260442	6.065070E-012	1.831507E-011	1	0.000000E+000
1	40.29268473	1.831507E-011	6.065070E-012	0	0.000000E+000
1	40.29383100	6.065070E-012	1.831507E-011	1	0.000000E+000
1	40.29396491	1.831507E-011	6.065070E-012	0	0.000000E+000
1	40.29512342	6.065070E-012	1.831507E-011	1	0.000000E+000
1	40.29519808	1.831507E-011	6.065070E-012	0	0.000000E+000
1	40.29528434	6.065070E-012	1.831507E-011	1	0.000000E+000
1	40.29541770	1.831507E-011	6.065070E-012	0	0.000000E+000
1	40.29789006	6.065070E-012	1.831507E-011	1	0.000000E+000
1	40.29792586	1.831507E-011	6.065070E-012	0	0.000000E+000
1	40.29795711	6.065070E-012	1.831507E-011	1	0.000000E+000
1	40.29837146	1.831507E-011	6.065070E-012	0	0.000000E+000
1	40.29967632	6.065070E-012	1.831507E-011	1	0.000000E+000
1	40.29981143	1.831507E-011	6.065070E-012	0	0.000000E+000
1	40.30320280	6.065070E-012	1.831507E-011	1	0.000000E+000
1	40.30361688	1.831507E-011	6.065070E-012	0	0.000000E+000
1	40.30363735	6.065070E-012	1.831507E-011	1	0.000000E+000
1	40.30387146	1.831507E-011	6.065070E-012	0	0.000000E+000
1	40.30390082	6.065070E-012	1.831507E-011	1	0.000000E+000
1	40.30418239	1.831507E-011	6.065070E-012	0	0.000000E+000
1	40.30459342	6.065070E-012	1.831507E-011	1	0.000000E+000
1	40.30486072	1.831507E-011	6.065070E-012	0	0.000000E+000
1	40.30525554	6.065070E-012	1.831507E-011	1	0.000000E+000
1	40.30536866	1.831507E-011	6.065070E-012	0	0.000000E+000
1	40.30538314	6.065070E-012	1.831507E-011	1	0.000000E+000
1	40.30546527	1.831507E-011	6.065070E-012	0	0.000000E+000
1	40.30732980	6.065070E-012	1.831507E-011	1	0.000000E+000
1	40.30739970	1.831507E-011	6.065070E-012	0	0.000000E+000
1	40.31028793	6.065070E-012	1.831507E-011	1	0.000000E+000
1	40.31032317	1.831507E-011	6.065070E-012	0	0.000000E+000
1	40.31230336	6.065070E-012	1.831507E-011	1	0.000000E+000
1	40.31233968	1.831507E-011	6.065070E-012	0	0.000000E+000
1	40.31355838	6.065070E-012	1.831507E-011	1	0.000000E+000
1	40.31361510	1.831507E-011	6.065070E-012	0	0.000000E+000
1	40.31435212	6.065070E-012	1.831507E-011	1	0.000000E+000
1	40.31439439	1.831507E-011	6.065070E-012	0	0.000000E+000
1	40.31577639	6.065070E-012	1.831507E-011	1	0.000000E+000
1	40.31627890	1.831507E-011	6.065070E-012	0	0.000000E+000
1	40.31714209	6.065070E-012	1.831507E-011	1	0.000000E+000
1	40.31724326	1.831507E-011	6.065070E-012	0	0.000000E+000
1	40.31945980	6.065070E-012	1.831507E-011	1	0.000000E+000
1	40.31974219	1.831507E-011	6.065070E-012	0	0.000000E+000
1	40.31978319	6.065070E-012	1.831507E-011	1	0.000000E+000
1	40.31987710	1.831507E-011	6.065070E-012	0	0.000000E+000
1	40.32104515	6.065070E-012	1.831507E-011	1	0.000000E+000
1	40.32123050	1.831507E-011	6.065070E-012	0	0.000000E+000
1	40.32135270	6.065070E-012	1.831507E-011	1	0.000000E+000
1	40.32139059	1.831507E-011	6.065070E-012	0	0.000000E+000
1	40.32294376	6.065070E-012	1.831507E-011	1	0.000000E+000
1	40.32348771	1.831507E-011	6.065070E-012	0	0.000000E+000
1	40.32644139	6.065070E-012	1.831507E-011	1	0.000000E+000
1	40.32650651	1.831507E-011	6.065070E-012	0	0.000000E+000
1	40.32668454	6.065070E-012	1.831507E-011	1	0.000000E+000
1	40.32729408	1.831507E-011	6.065070E-012	0	0.000000E+000
1	40.33234384	6.065070E-012	1.831507E-011	1	0.000000E+000
1	40.33271564	1.831507E-011	6.065070E-012	0	0.000000E+000
1	40.33617218	6.065070E-012	1.831507E-011	1	0.000000E+000
1	40.33621824	1.831507E-011	6.065070E-012	0	0.000000E+000
1	40.33652087	6.065070E-012	1.831507E-011	1	0.000000E+000
1	40.33664393	1.831507E-011	6.065070E-012	0	0.000000E+000
1	40.33698542	6.065070E-012	1.831507E-011	1	0.000000E+000
1	40.33702344	1.831507E-011	6.065070E-012	0	0.000000E+000
1	40.33826148	6.065070E-012	1.831507E-011	1	0.000000E+000
1	40.33834945	1.831507E-011	6.065070E-012	0	0.000000E+000
1	40.34144581	6.065070E-012	1.831507E-011	1	0.000000E+000
1	40.34145365	1.831507E-011	6.065070E-012	0	0.000000E+000
1	40.34166423	6.065070E-012	1.831507E-011	1	0.000000E+000
1	40.34175540	1.831507E-011	6.065070E-012	0	0.000000E+000
1	40.34218628	6.065070E-012	1.831507E-011	1	0.000000E+000
1	40.34224969	1.831507E-011	6.065070E-012	0	0.000000E+000
1	40.34295882	6.065070E-012	1.831507E-011	1	0.000000E+000
1	40.34304253	1.831507E-011	6.065070E-012	0	0.000000E+000
1	40.34440948	6.065070E-012	1.831507E-011	1	0.000000E+000
1	40.34464225	1.831507E-011	6.065070E-012	0	0.000000E+000
1	40.34521477	6.065070E-012	1.831507E-011	1	0.000000E+000
1	40.34536985	1.831507E-011	6.065070E-012	0	0.000000E+000
1	40.34572534	6.065070E-012	1.831507E-011	1	0.000000E+000
1	40.34575290	1.831507E-011	6.065070E-012	0	0.000000E+000
1	40.34621718	6.065070E-012	1.831507E-011	1	0.000000E+000
1	40.34636318	1.831507E-011	6.065070E-012	0	0.000000E+000
1	40.34642154	6.065070E-012	1.831507E-011	1	0.000000E+000
1	40.34642586	1.831507E-011	6.065070E-012	0	0.000000E+000
1	40.34672014	6.065070E-012	1.831507E-011	1	0.000000E+000
1	40.34675266	1.831507E-011	6.065070E-012	0	0.000000E+000
1	40.34690513	6.065070E-012	1.831507E-011	1	0.000000E+000
1	40.34701319	1.831507E-011	6.065070E-012	0	0.000000E+000
1	40.34806025	6.065070E-012	1.831507E-011	1	0.000000E+000
1	40.34824415	1.831507E-011	6.065070E-012	0	0.000000E+000
1	40.35031152	6.065070E-012	1.831507E-011	1	0.000000E+000
1	40.35049287	1.831507E-011	6.065070E-012	0	0.000000E+000
1	40.35053922	6.065070E-012	1.831507E-011	1	0.000000E+000
1	40.35059528	1.831507E-011	6.065070E-012	0	0.000000E+000
1	40.35100902	6.065070E-012	1.831507E-011	1	0.000000E+000
1	40.35103605	1.831507E-011	6.065070E-012	0	0.000000E+000
1	40.35175076	6.065070E-012	1.831507E-011	1	0.000000E+000
1	40.35182194	1.831507E-011	6.065070E-012	0	0.000000E+000
1	40.35204060	6.065070E-012	1.831507E-011	1	0.000000E+000
1	40.35214307	1.831507E-011	6.065070E-012	0	0.000000E+000
1	40.35434280	6.065070E-012	1.831507E-011	1	0.000000E+000
1	40.35436898	1.831507E-011	6.065070E-012	0	0.000000E+000
1	40.35504573	6.065070E-012	1.831507E-011	1	0.000000E+000
1	40.35535407	1.831507E-011	6.065070E-012	0	0.000000E+000
1	40.35777202	6.065070E-012	1.831507E-011	1	0.000000E+000
1	40.35781342	1.831507E-011	6.065070E-012	0	0.000000E+000
1	40.35975954	6.065070E-012	1.831507E-011	1	0.000000E+000
1	40.35982916	1.831507E-011	6.065070E-012	0	0.000000E+000
1	40.36060834	6.065070E-012	1.831507E-011	1	0.000000E+000
1	40.36069982	1.831507E-011	6.065070E-012	0	0.000000E+000
1	40.36143920	6.065070E-012	1.831507E-011	1	0.000000E+000
1	40.36154518	1.831507E-011	6.065070E-012	0	0.000000E+000
1	40.36249531	6.065070E-012	1.831507E-011	1	0.000000E+000
1	40.36259458	1.831507E-011	6.065070E-012	0	0.000000E+000
1	40.36298697	6.065070E-012	1.831507E-011	1	0.000000E+000
1	40.36311325	1.831507E-011	6.065070E-012	0	0.000000E+000
1	40.36313815	6.065070E-012	1.831507E-011	1	0.000000E+000
1	40.36341970	1.831507E-011	6.065070E-012	0	0.000000E+000
1	40.36594979	6.065070E-012	1.831507E-011	1	0.000000E+000
1	40.36605495	1.831507E-011	6.065070E-012	0	0.000000E+000
1	40.36692417	6.065070E-012	1.831507E-011	1	0.000000E+000
1	40.36697856	1.831507E-011	6.065070E-012	0	0.000000E+000
1	40.37036269	6.065070E-012	1.831507E-011	1	0.000000E+000
1	40.37069018	1.831507E-011	6.065070E-012	0	0.000000E+000
1	40.37097396	6.065070E-012	1.831507E-011	1	0.000000E+000
1	40.37115832	1.831507E-011	6.065070E-012	0	0.000000E+000
1	40.37210993	6.065070E-012	1.831507E-011	1	0.000000E+000
1	40.37226589	1.831507E-011	6.065070E-012	0	0.000000E+000
1	40.37300875	6.065070E-012	1.831507E-011	1	0.000000E+000
1	40.37305816	1.831507E-011	6.065070E-012	0	0.000000E+000
1	40.37360623	6.065070E-012	1.831507E-011	1	0.000000E+000
1	40.37361488	1.831507E-011	6.065070E-012	0	0.000000E+000
1	40.37433158	6.065070E-012	1.831507E-011	1	0.000000E+000
1	40.37436881	1.831507E-011	6.065070E-012	0	0.000000E+000
1	40.37471137	6.065070E-012	1.831507E-011	1	0.000000E+000
1	40.37473937	1.831507E-011	6.065070E-012	0	0.000000E+000
1	40.37989128	6.065070E-012	1.831507E-011	1	0.000000E+000
1	40.37993145	1.831507E-011	6.065070E-012	0	0.000000E+000
1	40.38083843	6.065070E-012	1.831507E-011	1	0.000000E+000
1	40.38155639	1.831507E-011	6.065070E-012	0	0.000000E+000
1	40.38174314	6.065070E-012	1.831507E-011	1	0.000000E+000
1	40.38176534	1.831507E-011	6.065070E-012	0	0.000000E+000
1	40.38339457	6.065070E-012	1.831507E-011	1	0.000000E+000
1	40.38345951	1.831507E-011	6.065070E-012	0	0.000000E+000
1	40.38425207	6.065070E-012	1.831507E-011	1	0.000000E+000
1	40.38428715	1.831507E-011	6.065070E-012	0	0.000000E+000
1	40.38546420	6.065070E-012	1.831507E-011	1	0.000000E+000
1	40.38548484	1.831507E-011	6.065070E-012	0	0.000000E+000
1	40.39036121	6.065070E-012	1.831507E-011	1	0.000000E+000
1	40.39060623	1.831507E-011	6.065070E-012	0	0.000000E+000
1	40.39093093	6.065070E-012	1.831507E-011	1	0.000000E+000
1	40.39117170	1.831507E-011	6.065070E-012	0	0.000000E+000
1	40.39150645	6.065070E-012	1.831507E-011	1	0.000000E+000
1	40.39168318	1.831507E-011	6.065070E-012	0	0.000000E+000
1	40.39226893	6.065070E-012	1.831507E-011	1	0.000000E+000
1	40.39229892	1.831507E-011	6.065070E-012	0	0.000000E+000
1	40.39404309	6.065070E-012	1.831507E-011	1	0.000000E+000
1	40.39478509	1.831507E-011	6.065070E-012	0	0.000000E+000
1	40.39784448	6.065070E-012	1.831507E-011	1	0.000000E+000
1	40.39823717	1.831507E-011	6.065070E-012	0	0.000000E+000
1	40.40126777	6.065070E-012	1.831507E-011	1	0.000000E+000
1	40.40132552	1.831507E-011	6.065070E-012	0	0.000000E+000
1	40.40235884	6.065070E-012	1.831507E-011	1	0.000000E+000
1	40.40296945	1.831507E-011	6.065070E-012	0	0.000000E+000
1	40.40301948	6.065070E-012	1.831507E-011	1	0.000000E+000
1	40.40307360	1.831507E-011	6.065070E-012	0	0.000000E+000
1	40.40342574	6.065070E-012	1.831507E-011	1	0.000000E+000
1	40.40370884	1.831507E-011	6.065070E-012	0	0.000000E+000
1	40.40374369	6.065070E-012	1.831507E-011	1	0.000000E+000
1	40.40417348	1.831507E-011	6.065070E-012	0	0.000000E+000
1	40.40453399	6.065070E-012	1.831507E-011	1	0.000000E+000
1	40.40455025	1.831507E-011	6.065070E-012	0	0.000000E+000
1	40.40499761	6.065070E-012	1.831507E-011	1	0.000000E+000
1	40.40504606	1.831507E-011	6.065070E-012	0	0.000000E+000
1	40.40634610	6.065070E-012	1.831507E-011	1	0.000000E+000
1	40.40640631	1.831507E-011	6.065070E-012	0	0.000000E+000
1	40.40643643	6.065070E-012	1.831507E-011	1	0.000000E+000
1	40.40694130	1.831507E-011	6.065070E-012	0	0.000000E+000
1	40.40696709	6.065070E-012	1.831507E-011	1	0.000000E+000
1	40.40702879	1.831507E-011	6.065070E-012	0	0.000000E+000
1	40.40707757	6.065070E-012	1.831507E-011	1	0.000000E+000
1	40.40715227	1.831507E-011	6.065070E-012	0	0.000000E+000
1	40.40755521	6.065070E-012	1.831507E-011	1	0.000000E+000
1	40.40759940	1.831507E-011	6.065070E-012	0	0.000000E+000
1	40.41043268	6.065070E-012	1.831507E-011	1	0.000000E+000
1	40.41053966	1.831507E-011	6.065070E-012	0	0.000000E+000
1	40.41101621	6.065070E-012	1.831507E-011	1	0.000000E+000
1	40.41119921	1.831507E-011	6.065070E-012	0	0.000000E+000
1	40.41121874	6.065070E-012	1.831507E-011	1	0.000000E+000
1	40.41137738	1.831507E-011	6.065070E-012	0	0.000000E+000
1	40.41141848	6.065070E-012	1.831507E-011	1	0.000000E+000
1	40.41180754	1.831507E-011	6.065070E-012	0	0.000000E+000
1	40.41200322	6.065070E-012	1.831507E-011	1	0.000000E+000
1	40.41207421	1.831507E-011	6.065070E-012	0	0.000000E+000
1	40.46963878	6.065070E-012	1.831507E-011	1	0.000000E+000
1	40.46972720	1.831507E-011	6.065070E-012	0	0.000000E+000
1	40.47058743	6.065070E-012	1.831507E-011	1	0.000000E+000
1	40.47067108	1.831507E-011	6.065070E-012	0	0.000000E+000
1	40.47138028	6.065070E-012	1.831507E-011	1	0.000000E+000
1	40.47141087	1.831507E-011	6.065070E-012	0	0.000000E+000
1	40.47167278	6.065070E-012	1.831507E-011	1	0.000000E+000
1	40.47191489	1.831507E-011	6.065070E-012	0	0.000000E+000
1	40.47206973	6.065070E-012	1.831507E-011	1	0.000000E+000
1	40.47220619	1.831507E-011	6.065070E-012	0	0.000000E+000
1	40.47266603	6.065070E-012	1.831507E-011	1	0.000000E+000
1	40.47272857	1.831507E-011	6.065070E-012	0	0.000000E+000
1	40.47341421	6.065070E-012	1.831507E-011	1	0.000000E+000
1	40.47359559	1.831507E-011	6.065070E-012	0	0.000000E+000
1	40.47445096	6.065070E-012	1.831507E-011	1	0.000000E+000
1	40.47479750	1.831507E-011	6.065070E-012	0	0.000000E+000
1	40.47481338	6.065070E-012	1.831507E-011	1	0.000000E+000
1	40.47499357	1.831507E-011	6.065070E-012	0	0.000000E+000
1	40.47572786	6.065070E-012	1.831507E-011	1	0.000000E+000
1	40.47587040	1.831507E-011	6.065070E-012	0	0.000000E+000
1	40.47711490	6.065070E-012	1.831507E-011	1	0.000000E+000
1	40.47725656	1.831507E-011	6.065070E-012	0	0.000000E+000
1	40.47847958	6.065070E-012	1.831507E-011	1	0.000000E+000
1	40.47912163	1.831507E-011	6.065070E-012	0	0.000000E+000
1	40.48216049	6.065070E-012	1.831507E-011	1	0.000000E+000
1	40.48248792	1.831507E-011	6.065070E-012	0	0.000000E+000
1	40.48275275	6.065070E-012	1.831507E-011	1	0.000000E+000
1	40.48305126	1.831507E-011	6.065070E-012	0	0.000000E+000
1	40.48509333	6.065070E-012	1.831507E-011	1	0.000000E+000
1	40.48524100	1.831507E-011	6.065070E-012	0	0.000000E+000
1	40.48983099	6.065070E-012	1.831507E-011	1	0.000000E+000
1	40.48986482	1.831507E-011	6.065070E-012	0	0.000000E+000
1	40.49079366	6.065070E-012	1.831507E-011	1	0.000000E+000
1	40.49114116	1.831507E-011	6.065070E-012	0	0.000000E+000
1	40.49237593	6.065070E-012	1.831507E-011	1	0.000000E+000
1	40.49261168	1.831507E-011	6.065070E-012	0	0.000000E+000
1	40.49409340	6.065070E-012	1.831507E-011	1	0.000000E+000
1	40.49414882	1.831507E-011	6.065070E-012	0	0.000000E+000
1	40.49533370	6.065070E-012	1.831507E-011	1	0.000000E+000
1	40.49549789	1.831507E-011	6.065070E-012	0	0.000000E+000
1	40.49587050	6.065070E-012	1.831507E-011	1	0.000000E+000
1	40.49591833	1.831507E-011	6.065070E-012	0	0.000000E+000
1	40.49626047	6.065070E-012	1.831507E-011	1	0.000000E+000
1	40.49633954	1.831507E-011	6.065070E-012	0	0.000000E+000
1	40.49647340	6.065070E-012	1.831507E-011	1	0.000000E+000
1	40.49667922	1.831507E-011	6.065070E-012	0	0.000000E+000
1	40.49674035	6.065070E-012	1.831507E-011	1	0.000000E+000
1	40.49675777	1.831507E-011	6.065070E-012	0	0.000000E+000
1	40.49801042	6.065070E-012	1.831507E-011	1	0.000000E+000
1	40.49812573	1.831507E-011	6.065070E-012	0	0.000000E+000
1	40.50113431	6.065070E-012	1.831507E-011	1	0.000000E+000
1	40.50122981	1.831507E-011	6.065070E-012	0	0.000000E+000
1	40.50320092	6.065070E-012	1.831507E-011	1	0.000000E+000
1	40.50327363	1.831507E-011	6.065070E-012	0	0.000000E+000
1	40.50490828	6.065070E-012	1.831507E-011	1	0.000000E+000
1	40.50515183	1.831507E-011	6.065070E-012	0	0.000000E+000
1	40.50517988	6.065070E-012	1.831507E-011	1	0.000000E+000
1	40.50531042	1.831507E-011	6.065070E-012	0	0.000000E+000
1	40.50566687	6.065070E-012	1.831507E-011	1	0.000000E+000
1	40.50574838	1.831507E-011	6.065070E-012	0	0.000000E+000
1	40.50850456	6.065070E-012	1.831507E-011	1	0.000000E+000
1	40.50851549	1.831507E-011	6.065070E-012	0	0.000000E+000
1	40.50865224	6.065070E-012	1.831507E-011	1	0.000000E+000
1	40.50875356	1.831507E-011	6.065070E-012	0	0.000000E+000
1	40.50979623	6.065070E-012	1.831507E-011	1	0.000000E+000
1	40.50991308	1.831507E-011	6.065070E-012	0	0.000000E+000
1	40.51130135	6.065070E-012	1.831507E-011	1	0.000000E+000
1	40.51148956	1.831507E-011	6.065070E-012	0	0.000000E+000
1	40.51350873	6.065070E-012	1.831507E-011	1	0.000000E+000
1	40.51359813	1.831507E-011	6.065070E-012	0	0.000000E+000
1	40.51363314	6.065070E-012	1.831507E-011	1	0.000000E+000
1	40.51379198	1.831507E-011	6.065070E-012	0	0.000000E+000
1	40.51503697	6.065070E-012	1.831507E-011	1	0.000000E+000
1	40.51530249	1.831507E-011	6.065070E-012	0	0.000000E+000
1	40.51645623	6.065070E-012	1.831507E-011	1	0.000000E+000
1	40.51650138	1.831507E-011	6.065070E-012	0	0.000000E+000
1	40.51762902	6.065070E-012	1.831507E-011	1	0.000000E+000
1	40.51765332	1.831507E-011	6.065070E-012	0	0.000000E+000
1	40.51822909	6.065070E-012	1.831507E-011	1	0.000000E+000
1	40.51826461	1.831507E-011	6.065070E-012	0	0.000000E+000
1	40.52209550	6.065070E-012	1.831507E-011	1	0.000000E+000
1	40.52218102	1.831507E-011	6.065070E-012	0	0.000000E+000
1	40.52295461	6.065070E-012	1.831507E-011	1	0.000000E+000
1	40.52301244	1.831507E-011	6.065070E-012	0	0.000000E+000
1	40.52338425	6.065070E-012	1.831507E-011	1	0.000000E+000
1	40.52347100	1.831507E-011	6.065070E-012	0	0.000000E+000
1	40.52511569	6.065070E-012	1.831507E-011	1	0.000000E+000
1	40.52518521	1.831507E-011	6.065070E-012	0	0.000000E+000
1	40.52654136	6.065070E-012	1.831507E-011	1	0.000000E+000
1	40.52702729	1.831507E-011	6.065070E-012	0	0.000000E+000
1	40.52724976	6.065070E-012	1.831507E-011	1	0.000000E+000
1	40.52766392	1.831507E-011	6.065070E-012	0	0.000000E+000
1	40.52864211	6.065070E-012	1.831507E-011	1	0.000000E+000
1	40.52883741	1.831507E-011	6.065070E-012	0	0.000000E+000
1	40.52888597	6.065070E-012	1.831507E-011	1	0.000000E+000
1	40.52917311	1.831507E-011	6.065070E-012	0	0.000000E+000
1	40.52921784	6.065070E-012	1.831507E-011	1	0.000000E+000
1	40.52949345	1.831507E-011	6.065070E-012	0	0.000000E+000
1	40.53131833	6.065070E-012	1.831507E-011	1	0.000000E+000
1	40.53148406	1.831507E-011	6.065070E-012	0	0.000000E+000
1	40.53177111	6.065070E-012	1.831507E-011	1	0.000000E+000
1	40.53190729	1.831507E-011	6.065070E-012	0	0.000000E+000
1	40.53486687	6.065070E-012	1.831507E-011	1	0.000000E+000
1	40.53496123	1.831507E-011	6.065070E-012	0	0.000000E+000
1	40.53761452	6.065070E-012	1.831507E-011	1	0.000000E+000
1	40.53775497	1.831507E-011	6.065070E-012	0	0.000000E+000
1	40.53785850	6.065070E-012	1.831507E-011	1	0.000000E+000
1	40.53790146	1.831507E-011	6.065070E-012	0	0.000000E+000
1	40.53860795	6.065070E-012	1.831507E-011	1	0.000000E+000
1	40.53864269	1.831507E-011	6.065070E-012	0	0.000000E+000
1	40.53874620	6.065070E-012	1.831507E-011	1	0.000000E+000
1	40.53913680	1.831507E-011	6.065070E-012	0	0.000000E+000
1	40.54216544	6.065070E-012	1.831507E-011	1	0.000000E+000
1	40.54234346	1.831507E-011	6.065070E-012	0	0.000000E+000
1	40.54352282	6.065070E-012	1.831507E-011	1	0.000000E+000
1	40.54353643	1.831507E-011	6.065070E-012	0	0.000000E+000
1	40.54365574	6.065070E-012	1.831507E-011	1	0.000000E+000
1	40.54367586	1.831507E-011	6.065070E-012	0	0.000000E+000
1	40.54411743	6.065070E-012	1.831507E-011	1	0.000000E+000
1	40.54421917	1.831507E-011	6.065070E-012	0	0.000000E+000
1	40.54528456	6.065070E-012	1.831507E-011	1	0.000000E+000
1	40.54540021	1.831507E-011	6.065070E-012	0	0.000000E+000
1	40.54567514	6.065070E-012	1.831507E-011	1	0.000000E+000
1	40.54576186	1.831507E-011	6.065070E-012	0	0.000000E+000
1	40.54625910	6.065070E-012	1.831507E-011	1	0.000000E+000
1	40.54643839	1.831507E-011	6.065070E-012	0	0.000000E+000
1	40.54704044	6.065070E-012	1.831507E-011	1	0.000000E+000
1	40.54719857	1.831507E-011	6.065070E-012	0	0.000000E+000
1	40.54752259	6.065070E-012	1.831507E-011	1	0.000000E+000
1	40.54754339	1.831507E-011	6.065070E-012	0	0.000000E+000
1	40.54819539	6.065070E-012	1.831507E-011	1	0.000000E+000
1	40.54843429	1.831507E-011	6.065070E-012	0	0.000000E+000
1	40.54990878	6.065070E-012	1.831507E-011	1	0.000000E+000
1	40.55022183	1.831507E-011	6.065070E-012	0	0.000000E+000
1	40.55212920	6.065070E-012	1.831507E-011	1	0.000000E+000
1	40.55223394	1.831507E-011	6.065070E-012	0	0.000000E+000
1	40.55295121	6.065070E-012	1.831507E-011	1	0.000000E+000
1	40.55298403	1.831507E-011	6.065070E-012	0	0.000000E+000
1	40.55606808	6.065070E-012	1.831507E-011	1	0.000000E+000
1	40.55635810	1.831507E-011	6.065070E-012	0	0.000000E+000
1	40.55774810	6.065070E-012	1.831507E-011	1	0.000000E+000
1	40.55812382	1.831507E-011	6.065070E-012	0	0.000000E+000
1	40.55958468	6.065070E-012	1.831507E-011	1	0.000000E+000
1	40.55962178	1.831507E-011	6.065070E-012	0	0.000000E+000
1	40.56020253	6.065070E-012	1.831507E-011	1	0.000000E+000
1	40.56025719	1.831507E-011	6.065070E-012	0	0.000000E+000
1	40.56091619	6.065070E-012	1.831507E-011	1	0.000000E+000
1	40.56094444	1.831507E-011	6.065070E-012	0	0.000000E+000
1	40.56182027	6.065070E-012	1.831507E-011	1	0.000000E+000
1	40.56184305	1.831507E-011	6.065070E-012	0	0.000000E+000
1	40.56234726	6.065070E-012	1.831507E-011	1	0.000000E+000
1	40.56235988	1.831507E-011	6.065070E-012	0	0.000000E+000
1	40.56394263	6.065070E-012	1.831507E-011	1	0.000000E+000
1	40.56401853	1.831507E-011	6.065070E-012	0	0.000000E+000
1	40.56448502	6.065070E-012	1.831507E-011	1	0.000000E+000
1	40.56470141	1.831507E-011	6.065070E-012	0	0.000000E+000
1	40.56783222	6.065070E-012	1.831507E-011	1	0.000000E+000
1	40.56786748	1.831507E-011	6.065070E-012	0	0.000000E+000
1	40.57015106	6.065070E-012	1.831507E-011	1	0.000000E+000
1	40.57085379	1.831507E-011	6.065070E-012	0	0.000000E+000
1	40.57086905	6.065070E-012	1.831507E-011	1	0.000000E+000
1	40.57092062	1.831507E-011	6.065070E-012	0	0.000000E+000
1	40.57216858	6.065070E-012	1.831507E-011	1	0.000000E+000
1	40.57253088	1.831507E-011	6.065070E-012	0	0.000000E+000
1	40.57255881	6.065070E-012	1.831507E-011	1	0.000000E+000
1	40.57259275	1.831507E-011	6.065070E-012	0	0.000000E+000
1	40.57451082	6.065070E-012	1.831507E-011	1	0.000000E+000
1	40.57464009	1.831507E-011	6.065070E-012	0	0.000000E+000
1	40.57714635	6.065070E-012	1.831507E-011	1	0.000000E+000
1	40.57739332	1.831507E-011	6.065070E-012	0	0.000000E+000
1	40.57854683	6.065070E-012	1.831507E-011	1	0.000000E+000
1	40.57863652	1.831507E-011	6.065070E-012	0	0.000000E+000
1	40.57870874	6.065070E-012	1.831507E-011	1	0.000000E+000
1	40.57874719	1.831507E-011	6.065070E-012	0	0.000000E+000
1	40.57880418	6.065070E-012	1.831507E-011	1	0.000000E+000
1	40.57896042	1.831507E-011	6.065070E-012	0	0.000000E+000
1	40.58090278	6.065070E-012	1.831507E-011	1	0.000000E+000
1	40.58095157	1.831507E-011	6.065070E-012	0	0.000000E+000
1	40.58100866	6.065070E-012	1.831507E-011	1	0.000000E+000
1	40.58111685	1.831507E-011	6.065070E-012	0	0.000000E+000
1	40.58164036	6.065070E-012	1.831507E-011	1	0.000000E+000
1	40.58171751	1.831507E-011	6.065070E-012	0	0.000000E+000
1	40.58355783	6.065070E-012	1.831507E-011	1	0.000000E+000
1	40.58382257	1.831507E-011	6.065070E-012	0	0.000000E+000
1	40.58410234	6.065070E-012	1.831507E-011	1	0.000000E+000
1	40.58454863	1.831507E-011	6.065070E-012	0	0.000000E+000
1	40.58549608	6.065070E-012	1.831507E-011	1	0.000000E+000
1	40.58554860	1.831507E-011	6.065070E-012	0	0.000000E+000
1	40.58683240	6.065070E-012	1.831507E-011	1	0.000000E+000
1	40.58704666	1.831507E-011	6.065070E-012	0	0.000000E+000
1	40.58729167	6.065070E-012	1.831507E-011	1	0.000000E+000
1	40.58736359	1.831507E-011	6.065070E-012	0	0.000000E+000
1	40.59055226	6.065070E-012	1.831507E-011	1	0.000000E+000
1	40.59060718	1.831507E-011	6.065070E-012	0	0.000000E+000
1	40.59184696	6.065070E-012	1.831507E-011	1	0.000000E+000
1	40.59216504	1.831507E-011	6.065070E-012	0	0.000000E+000
1	40.59219883	6.065070E-012	1.831507E-011	1	0.000000E+000
1	40.59234064	1.831507E-011	6.065070E-012	0	0.000000E+000
1	40.59334517	6.065070E-012	1.831507E-011	1	0.000000E+000
1	40.59342322	1.831507E-011	6.065070E-012	0	0.000000E+000
1	40.59349214	6.065070E-012	1.831507E-011	1	0.000000E+000
1	40.59355990	1.831507E-011	6.065070E-012	0	0.000000E+000
1	40.66247299	6.065070E-012	1.831507E-011	1	0.000000E+000
1	40.66285774	1.831507E-011	6.065070E-012	0	0.000000E+000
1	40.66388946	6.065070E-012	1.831507E-011	1	0.000000E+000
1	40.66391624	1.831507E-011	6.065070E-012	0	0.000000E+000
1	40.66403364	6.065070E-012	1.831507E-011	1	0.000000E+000
1	40.66421009	1.831507E-011	6.065070E-012	0	0.000000E+000
1	40.66579338	6.065070E-012	1.831507E-011	1	0.000000E+000
1	40.66585949	1.831507E-011	6.065070E-012	0	0.000000E+000
1	40.66668790	6.065070E-012	1.831507E-011	1	0.000000E+000
1	40.66697097	1.831507E-011	6.065070E-012	0	0.000000E+000
1	40.66854817	6.065070E-012	1.831507E-011	1	0.000000E+000
1	40.66867045	1.831507E-011	6.065070E-012	0	0.000000E+000
1	40.67059949	6.065070E-012	1.831507E-011	1	0.000000E+000
1	40.67068304	1.831507E-011	6.065070E-012	0	0.000000E+000
1	40.67092395	6.065070E-012	1.831507E-011	1	0.000000E+000
1	40.67094398	1.831507E-011	6.065070E-012	0	0.000000E+000
1	40.67474273	6.065070E-012	1.831507E-011	1	0.000000E+000
1	40.67484195	1.831507E-011	6.065070E-012	0	0.000000E+000
1	40.67495382	6.065070E-012	1.831507E-011	1	0.000000E+000
1	40.67502505	1.831507E-011	6.065070E-012	0	0.000000E+000
1	40.67521886	6.065070E-012	1.831507E-011	1	0.000000E+000
1	40.67541974	1.831507E-011	6.065070E-012	0	0.000000E+000
1	40.67639838	6.065070E-012	1.831507E-011	1	0.000000E+000
1	40.67649585	1.831507E-011	6.065070E-012	0	0.000000E+000
1	40.67899359	6.065070E-012	1.831507E-011	1	0.000000E+000
1	40.67903401	1.831507E-011	6.065070E-012	0	0.000000E+000
1	40.67916112	6.065070E-012	1.831507E-011	1	0.000000E+000
1	40.67925752	1.831507E-011	6.065070E-012	0	0.000000E+000
1	40.67934842	6.065070E-012	1.831507E-011	1	0.000000E+000
1	40.67952148	1.831507E-011	6.065070E-012	0	0.000000E+000
1	40.68142394	6.065070E-012	1.831507E-011	1	0.000000E+000
1	40.68146476	1.831507E-011	6.065070E-012	0	0.000000E+000
1	40.68159535	6.065070E-012	1.831507E-011	1	0.000000E+000
1	40.68165076	1.831507E-011	6.065070E-012	0	0.000000E+000
1	40.68214598	6.065070E-012	1.831507E-011	1	0.000000E+000
1	40.68229129	1.831507E-011	6.065070E-012	0	0.000000E+000
1	40.68455604	6.065070E-012	1.831507E-011	1	0.000000E+000
1	40.68488995	1.831507E-011	6.065070E-012	0	0.000000E+000
1	40.68490455	6.065070E-012	1.831507E-011	1	0.000000E+000
1	40.68508246	1.831507E-011	6.065070E-012	0	0.000000E+000
1	40.68779261	6.065070E-012	1.831507E-011	1	0.000000E+000
1	40.68793359	1.831507E-011	6.065070E-012	0	0.000000E+000
1	40.69104192	6.065070E-012	1.831507E-011	1	0.000000E+000
1	40.69119880	1.831507E-011	6.065070E-012	0	0.000000E+000
1	40.69139312	6.065070E-012	1.831507E-011	1	0.000000E+000
1	40.69149707	1.831507E-011	6.065070E-012	0	0.000000E+000
1	40.69151603	6.065070E-012	1.831507E-011	1	0.000000E+000
1	40.69154795	1.831507E-011	6.065070E-012	0	0.000000E+000
1	40.69184630	6.065070E-012	1.831507E-011	1	0.000000E+000
1	40.69201796	1.831507E-011	6.065070E-012	0	0.000000E+000
1	40.69296967	6.065070E-012	1.831507E-011	1	0.000000E+000
1	40.69344871	1.831507E-011	6.065070E-012	0	0.000000E+000
1	40.69347254	6.065070E-012	1.831507E-011	1	0.000000E+000
1	40.69351501	1.831507E-011	6.065070E-012	0	0.000000E+000
1	40.69354234	6.065070E-012	1.831507E-011	1	0.000000E+000
1	40.69371823	1.831507E-011	6.065070E-012	0	0.000000E+000
1	40.69822556	6.065070E-012	1.831507E-011	1	0.000000E+000
1	40.69831750	1.831507E-011	6.065070E-012	0	0.000000E+000
1	40.69833302	6.065070E-012	1.831507E-011	1	0.000000E+000
1	40.69896224	1.831507E-011	6.065070E-012	0	0.000000E+000
1	40.70097741	6.065070E-012	1.831507E-011	1	0.000000E+000
1	40.70110952	1.831507E-011	6.065070E-012	0	0.000000E+000
1	40.70272232	6.065070E-012	1.831507E-011	1	0.000000E+000
1	40.70273251	1.831507E-011	6.065070E-012	0	0.000000E+000
1	40.70356746	6.065070E-012	1.831507E-011	1	0.000000E+000
1	40.70374333	1.831507E-011	6.065070E-012	0	0.000000E+000
1	40.70375714	6.065070E-012	1.831507E-011	1	0.000000E+000
1	40.70405120	1.831507E-011	6.065070E-012	0	0.000000E+000
1	40.70482892	6.065070E-012	1.831507E-011	1	0.000000E+000
1	40.70518049	1.831507E-011	6.065070E-012	0	0.000000E+000
1	40.70542923	6.065070E-012	1.831507E-011	1	0.000000E+000
1	40.70590667	1.831507E-011	6.065070E-012	0	0.000000E+000
1	40.70714407	6.065070E-012	1.831507E-011	1	0.000000E+000
1	40.70723297	1.831507E-011	6.065070E-012	0	0.000000E+000
1	40.70751866	6.065070E-012	1.831507E-011	1	0.000000E+000
1	40.70769270	1.831507E-011	6.065070E-012	0	0.000000E+000
1	40.70941214	6.065070E-012	1.831507E-011	1	0.000000E+000
1	40.70942927	1.831507E-011	6.065070E-012	0	0.000000E+000
1	40.71121064	6.065070E-012	1.831507E-011	1	0.000000E+000
1	40.71159454	1.831507E-011	6.065070E-012	0	0.000000E+000
1	40.71293776	6.065070E-012	1.831507E-011	1	0.000000E+000
1	40.71301971	1.831507E-011	6.065070E-012	0	0.000000E+000
1	40.71492945	6.065070E-012	1.831507E-011	1	0.000000E+000
1	40.71497980	1.831507E-011	6.065070E-012	0	0.000000E+000
1	40.71869330	6.065070E-012	1.831507E-011	1	0.000000E+000
1	40.71890095	1.831507E-011	6.065070E-012	0	0.000000E+000
1	40.72009468	6.065070E-012	1.831507E-011	1	0.000000E+000
1	40.72024151	1.831507E-011	6.065070E-012	0	0.000000E+000
1	40.72154633	6.065070E-012	1.831507E-011	1	0.000000E+000
1	40.72169580	1.831507E-011	6.065070E-012	0	0.000000E+000
1	40.72208724	6.065070E-012	1.831507E-011	1	0.000000E+000
1	40.72218227	1.831507E-011	6.065070E-012	0	0.000000E+000
1	40.72249417	6.065070E-012	1.831507E-011	1	0.000000E+000
1	40.72252277	1.831507E-011	6.065070E-012	0	0.000000E+000
1	40.72341436	6.065070E-012	1.831507E-011	1	0.000000E+000
1	40.72377526	1.831507E-011	6.065070E-012	0	0.000000E+000
1	40.72400683	6.065070E-012	1.831507E-011	1	0.000000E+000
1	40.72416315	1.831507E-011	6.065070E-012	0	0.000000E+000
1	40.72462047	6.065070E-012	1.831507E-011	1	0.000000E+000
1	40.72475639	1.831507E-011	6.065070E-012	0	0.000000E+000
1	40.72485955	6.065070E-012	1.831507E-011	1	0.000000E+000
1	40.72528764	1.831507E-011	6.065070E-012	0	0.000000E+000
1	40.72563753	6.065070E-012	1.831507E-011	1	0.000000E+000
1	40.72576267	1.831507E-011	6.065070E-012	0	0.000000E+000
1	40.72792460	6.065070E-012	1.831507E-011	1	0.000000E+000
1	40.72796862	1.831507E-011	6.065070E-012	0	0.000000E+000
1	40.72875881	6.065070E-012	1.831507E-011	1	0.000000E+000
1	40.72878637	1.831507E-011	6.065070E-012	0	0.000000E+000
1	40.72914181	6.065070E-012	1.831507E-011	1	0.000000E+000
1	40.72921764	1.831507E-011	6.065070E-012	0	0.000000E+000
1	40.73021302	6.065070E-012	1.831507E-011	1	0.000000E+000
1	40.73038709	1.831507E-011	6.065070E-012	0	0.000000E+000
1	40.73253221	6.065070E-012	1.831507E-011	1	0.000000E+000
1	40.73259583	1.831507E-011	6.065070E-012	0	0.000000E+000
1	40.73333150	6.065070E-012	1.831507E-011	1	0.000000E+000
1	40.73347900	1.831507E-011	6.065070E-012	0	0.000000E+000
1	40.73542107	6.065070E-012	1.831507E-011	1	0.000000E+000
1	40.73547865	1.831507E-011	6.065070E-012	0	0.000000E+000
1	40.73566325	6.065070E-012	1.831507E-011	1	0.000000E+000
1	40.73577062	1.831507E-011	6.065070E-012	0	0.000000E+000
1	40.73714426	6.065070E-012	1.831507E-011	1	0.000000E+000
1	40.73746950	1.831507E-011	6.065070E-012	0	0.000000E+000
1	40.74089900	6.065070E-012	1.831507E-011	1	0.000000E+000
1	40.74107769	1.831507E-011	6.065070E-012	0	0.000000E+000
1	40.74356496	6.065070E-012	1.831507E-011	1	0.000000E+000
1	40.74359377	1.831507E-011	6.065070E-012	0	0.000000E+000
1	40.74438833	6.065070E-012	1.831507E-011	1	0.000000E+000
1	40.74522510	1.831507E-011	6.065070E-012	0	0.000000E+000
1	40.74527332	6.065070E-012	1.831507E-011	1	0.000000E+000
1	40.74558993	1.831507E-011	6.065070E-012	0	0.000000E+000
1	40.74621022	6.065070E-012	1.831507E-011	1	0.000000E+000
1	40.74625259	1.831507E-011	6.065070E-012	0	0.000000E+000
1	40.74674414	6.065070E-012	1.831507E-011	1	0.000000E+000
1	40.74682271	1.831507E-011	6.065070E-012	0	0.000000E+000
1	40.74805253	6.065070E-012	1.831507E-011	1	0.000000E+000
1	40.74810607	1.831507E-011	6.065070E-012	0	0.000000E+000
1	40.74841773	6.065070E-012	1.831507E-011	1	0.000000E+000
1	40.74863471	1.831507E-011	6.065070E-012	0	0.000000E+000
1	40.74901337	6.065070E-012	1.831507E-011	1	0.000000E+000
1	40.74924676	1.831507E-011	6.065070E-012	0	0.000000E+000
1	40.74925130	6.065070E-012	1.831507E-011	1	0.000000E+000
1	40.74948732	1.831507E-011	6.065070E-012	0	0.000000E+000
1	40.75056613	6.065070E-012	1.831507E-011	1	0.000000E+000
1	40.75080754	1.831507E-011	6.065070E-012	0	0.000000E+000
1	40.75265143	6.065070E-012	1.831507E-011	1	0.000000E+000
1	40.75287114	1.831507E-011	6.065070E-012	0	0.000000E+000
1	40.75689902	6.065070E-012	1.831507E-011	1	0.000000E+000
1	40.75698265	1.831507E-011	6.065070E-012	0	0.000000E+000
1	40.75746199	6.065070E-012	1.831507E-011	1	0.000000E+000
1	40.75750140	1.831507E-011	6.065070E-012	0	0.000000E+000
1	40.75823822	6.065070E-012	1.831507E-011	1	0.000000E+000
1	40.75826597	1.831507E-011	6.065070E-012	0	0.000000E+000
1	40.75829241	6.065070E-012	1.831507E-011	1	0.000000E+000
1	40.75877572	1.831507E-011	6.065070E-012	0	0.000000E+000
1	40.78393683	6.065070E-012	1.831507E-011	1	0.000000E+000
1	40.78395697	1.831507E-011	6.065070E-012	0	0.000000E+000
1	40.81220863	6.065070E-012	1.831507E-011	1	0.000000E+000
1	40.81228350	1.831507E-011	6.065070E-012	0	0.000000E+000
1	40.81298799	6.065070E-012	1.831507E-011	1	0.000000E+000
1	40.81328811	1.831507E-011	6.065070E-012	0	0.000000E+000
1	40.81338857	6.065070E-012	1.831507E-011	1	0.000000E+000
1	40.81346027	1.831507E-011	6.065070E-012	0	0.000000E+000
1	40.81427896	6.065070E-012	1.831507E-011	1	0.000000E+000
1	40.81467593	1.831507E-011	6.065070E-012	0	0.000000E+000
1	40.81469137	6.065070E-012	1.831507E-011	1	0.000000E+000
1	40.81494408	1.831507E-011	6.065070E-012	0	0.000000E+000
1	40.81717085	6.065070E-012	1.831507E-011	1	0.000000E+000
1	40.81727885	1.831507E-011	6.065070E-012	0	0.000000E+000
1	40.81731816	6.065070E-012	1.831507E-011	1	0.000000E+000
1	40.81741619	1.831507E-011	6.065070E-012	0	0.000000E+000
1	40.81801488	6.065070E-012	1.831507E-011	1	0.000000E+000
1	40.81807628	1.831507E-011	6.065070E-012	0	0.000000E+000
1	40.81823061	6.065070E-012	1.831507E-011	1	0.000000E+000
1	40.81852233	1.831507E-011	6.065070E-012	0	0.000000E+000
1	40.81907868	6.065070E-012	1.831507E-011	1	0.000000E+000
1	40.81908646	1.831507E-011	6.065070E-012	0	0.000000E+000
1	40.81987339	6.065070E-012	1.831507E-011	1	0.000000E+000
1	40.81999179	1.831507E-011	6.065070E-012	0	0.000000E+000
1	40.82006930	6.065070E-012	1.831507E-011	1	0.000000E+000
1	40.82010264	1.831507E-011	6.065070E-012	0	0.000000E+000
1	40.82025398	6.065070E-012	1.831507E-011	1	0.000000E+000
1	40.82046997	1.831507E-011	6.065070E-012	0	0.000000E+000
1	40.82049441	6.065070E-012	1.831507E-011	1	0.000000E+000
1	40.82051387	1.831507E-011	6.065070E-012	0	0.000000E+000
1	40.82173893	6.065070E-012	1.831507E-011	1	0.000000E+000
1	40.82175870	1.831507E-011	6.065070E-012	0	0.000000E+000
1	40.82239569	6.065070E-012	1.831507E-011	1	0.000000E+000
1	40.82253401	1.831507E-011	6.065070E-012	0	0.000000E+000
1	40.82256978	6.065070E-012	1.831507E-011	1	0.000000E+000
1	40.82344370	1.831507E-011	6.065070E-012	0	0.000000E+000
1	40.82375180	6.065070E-012	1.831507E-011	1	0.000000E+000
1	40.82403961	1.831507E-011	6.065070E-012	0	0.000000E+000
1	40.82489829	6.065070E-012	1.831507E-011	1	0.000000E+000
1	40.82499696	1.831507E-011	6.065070E-012	0	0.000000E+000
1	40.83263756	6.065070E-012	1.831507E-011	1	0.000000E+000
1	40.83270852	1.831507E-011	6.065070E-012	0	0.000000E+000
1	40.83308033	6.065070E-012	1.831507E-011	1	0.000000E+000
1	40.83311927	1.831507E-011	6.065070E-012	0	0.000000E+000
1	40.83457917	6.065070E-012	1.831507E-011	1	0.000000E+000
1	40.83462356	1.831507E-011	6.065070E-012	0	0.000000E+000
1	40.83512465	6.065070E-012	1.831507E-011	1	0.000000E+000
1	40.83539092	1.831507E-011	6.065070E-012	0	0.000000E+000
1	40.83889850	6.065070E-012	1.831507E-011	1	0.000000E+000
1	40.83912386	1.831507E-011	6.065070E-012	0	0.000000E+000
1	40.83919301	6.065070E-012	1.831507E-011	1	0.000000E+000
1	40.83923615	1.831507E-011	6.065070E-012	0	0.000000E+000
1	40.84190598	6.065070E-012	1.831507E-011	1	0.000000E+000
1	40.84201273	1.831507E-011	6.065070E-012	0	0.000000E+000
1	40.84283015	6.065070E-012	1.831507E-011	1	0.000000E+000
1	40.84292232	1.831507E-011	6.065070E-012	0	0.000000E+000
1	40.84307917	6.065070E-012	1.831507E-011	1	0.000000E+000
1	40.84329158	1.831507E-011	6.065070E-012	0	0.000000E+000
1	40.84403046	6.065070E-012	1.831507E-011	1	0.000000E+000
1	40.84422489	1.831507E-011	6.065070E-012	0	0.000000E+000
1	40.84423802	6.065070E-012	1.831507E-011	1	0.000000E+000
1	40.84435039	1.831507E-011	6.065070E-012	0	0.000000E+000
1	40.84566587	6.065070E-012	1.831507E-011	1	0.000000E+000
1	40.84572068	1.831507E-011	6.065070E-012	0	0.000000E+000
1	40.84643146	6.065070E-012	1.831507E-011	1	0.000000E+000
1	40.84648741	1.831507E-011	6.065070E-012	0	0.000000E+000
1	40.84726941	6.065070E-012	1.831507E-011	1	0.000000E+000
1	40.84755829	1.831507E-011	6.065070E-012	0	0.000000E+000
1	40.85433497	6.065070E-012	1.831507E-011	1	0.000000E+000
1	40.85451654	1.831507E-011	6.065070E-012	0	0.000000E+000
1	40.85502158	6.065070E-012	1.831507E-011	1	0.000000E+000
1	40.85508334	1.831507E-011	6.065070E-012	0	0.000000E+000
1	40.85930247	6.065070E-012	1.831507E-011	1	0.000000E+000
1	40.85934865	1.831507E-011	6.065070E-012	0	0.000000E+000
1	40.85997223	6.065070E-012	1.831507E-011	1	0.000000E+000
1	40.86012890	1.831507E-011	6.065070E-012	0	0.000000E+000
1	40.86048296	6.065070E-012	1.831507E-011	1	0.000000E+000
1	40.86083422	1.831507E-011	6.065070E-012	0	0.000000E+000
1	40.86090653	6.065070E-012	1.831507E-011	1	0.000000E+000
1	40.86095823	1.831507E-011	6.065070E-012	0	0.000000E+000
1	40.86215699	6.065070E-012	1.831507E-011	1	0.000000E+000
1	40.86231133	1.831507E-011	6.065070E-012	0	0.000000E+000
1	40.86530941	6.065070E-012	1.831507E-011	1	0.000000E+000
1	40.86542891	1.831507E-011	6.065070E-012	0	0.000000E+000
1	40.86676775	6.065070E-012	1.831507E-011	1	0.000000E+000
1	40.86679613	1.831507E-011	6.065070E-012	0	0.000000E+000
1	40.86688262	6.065070E-012	1.831507E-011	1	0.000000E+000
1	40.86695213	1.831507E-011	6.065070E-012	0	0.000000E+000
1	40.86703246	6.065070E-012	1.831507E-011	1	0.000000E+000
1	40.86708224	1.831507E-011	6.065070E-012	0	0.000000E+000
1	40.86716813	6.065070E-012	1.831507E-011	1	0.000000E+000
1	40.86747340	1.831507E-011	6.065070E-012	0	0.000000E+000
1	40.86796945	6.065070E-012	1.831507E-011	1	0.000000E+000
1	40.86839240	1.831507E-011	6.065070E-012	0	0.000000E+000
1	40.86921416	6.065070E-012	1.831507E-011	1	0.000000E+000
1	40.86925742	1.831507E-011	6.065070E-012	0	0.000000E+000
1	40.86939188	6.065070E-012	1.831507E-011	1	0.000000E+000
1	40.86973723	1.831507E-011	6.065070E-012	0	0.000000E+000
1	40.86976153	6.065070E-012	1.831507E-011	1	0.000000E+000
1	40.86979915	1.831507E-011	6.065070E-012	0	0.000000E+000
1	40.87147910	6.065070E-012	1.831507E-011	1	0.000000E+000
1	40.87181824	1.831507E-011	6.065070E-012	0	0.000000E+000
1	40.87186322	6.065070E-012	1.831507E-011	1	0.000000E+000
1	40.87232586	1.831507E-011	6.065070E-012	0	0.000000E+000
1	40.87416916	6.065070E-012	1.831507E-011	1	0.000000E+000
1	40.87451853	1.831507E-011	6.065070E-012	0	0.000000E+000
1	40.87485827	6.065070E-012	1.831507E-011	1	0.000000E+000
1	40.87546404	1.831507E-011	6.065070E-012	0	0.000000E+000
1	40.87790370	6.065070E-012	1.831507E-011	1	0.000000E+000
1	40.87799510	1.831507E-011	6.065070E-012	0	0.000000E+000
1	40.88506110	6.065070E-012	1.831507E-011	1	0.000000E+000
1	40.88532332	1.831507E-011	6.065070E-012	0	0.000000E+000
1	40.88706252	6.065070E-012	1.831507E-011	1	0.000000E+000
1	40.88730431	1.831507E-011	6.065070E-012	0	0.000000E+000
1	40.88786217	6.065070E-012	1.831507E-011	1	0.000000E+000
1	40.88800170	1.831507E-011	6.065070E-012	0	0.000000E+000
1	40.88801334	6.065070E-012	1.831507E-011	1	0.000000E+000
1	40.88804218	1.831507E-011	6.065070E-012	0	0.000000E+000
1	40.89356167	6.065070E-012	1.831507E-011	1	0.000000E+000
1	40.89366469	1.831507E-011	6.065070E-012	0	0.000000E+000
1	40.89486988	6.065070E-012	1.831507E-011	1	0.000000E+000
1	40.89497596	1.831507E-011	6.065070E-012	0	0.000000E+000
1	40.89503596	6.065070E-012	1.831507E-011	1	0.000000E+000
1	40.89515201	1.831507E-011	6.065070E-012	0	0.000000E+000
1	40.89597875	6.065070E-012	1.831507E-011	1	0.000000E+000
1	40.89599710	1.831507E-011	6.065070E-012	0	0.000000E+000
1	40.89646097	6.065070E-012	1.831507E-011	1	0.000000E+000
1	40.89657257	1.831507E-011	6.065070E-012	0	0.000000E+000
1	40.89657604	6.065070E-012	1.831507E-011	1	0.000000E+000
1	40.89664841	1.831507E-011	6.065070E-012	0	0.000000E+000
1	40.90059009	6.065070E-012	1.831507E-011	1	0.000000E+000
1	40.90064534	1.831507E-011	6.065070E-012	0	0.000000E+000
1	40.90361386	6.065070E-012	1.831507E-011	1	0.000000E+000
1	40.90384116	1.831507E-011	6.065070E-012	0	0.000000E+000
1	40.90479986	6.065070E-012	1.831507E-011	1	0.000000E+000
1	40.90524537	1.831507E-011	6.065070E-012	0	0.000000E+000
1	40.90674834	6.065070E-012	1.831507E-011	1	0.000000E+000
1	40.90677787	1.831507E-011	6.065070E-012	0	0.000000E+000
1	40.90737581	6.065070E-012	1.831507E-011	1	0.000000E+000
1	40.90747226	1.831507E-011	6.065070E-012	0	0.000000E+000
1	40.91086294	6.065070E-012	1.831507E-011	1	0.000000E+000
1	40.91090340	1.831507E-011	6.065070E-012	0	0.000000E+000
1	40.91236008	6.065070E-012	1.831507E-011	1	0.000000E+000
1	40.91256273	1.831507E-011	6.065070E-012	0	0.000000E+000
1	40.91310694	6.065070E-012	1.831507E-011	1	0.000000E+000
1	40.91342985	1.831507E-011	6.065070E-012	0	0.000000E+000
1	40.91688206	6.065070E-012	1.831507E-011	1	0.000000E+000
1	40.91699980	1.831507E-011	6.065070E-012	0	0.000000E+000
1	40.91773727	6.065070E-012	1.831507E-011	1	0.000000E+000
1	40.91818866	1.831507E-011	6.065070E-012	0	0.000000E+000
1	40.91836530	6.065070E-012	1.831507E-011	1	0.000000E+000
1	40.91870002	1.831507E-011	6.065070E-012	0	0.000000E+000
1	40.91943814	6.065070E-012	1.831507E-011	1	0.000000E+000
1	40.91955221	1.831507E-011	6.065070E-012	0	0.000000E+000
1	40.91958909	6.065070E-012	1.831507E-011	1	0.000000E+000
1	40.91963271	1.831507E-011	6.065070E-012	0	0.000000E+000
1	40.92083787	6.065070E-012	1.831507E-011	1	0.000000E+000
1	40.92094940	1.831507E-011	6.065070E-012	0	0.000000E+000
1	40.92230503	6.065070E-012	1.831507E-011	1	0.000000E+000
1	40.92258536	1.831507E-011	6.065070E-012	0	0.000000E+000
1	40.92261435	6.065070E-012	1.831507E-011	1	0.000000E+000
1	40.92263094	1.831507E-011	6.065070E-012	0	0.000000E+000
1	40.92299171	6.065070E-012	1.831507E-011	1	0.000000E+000
1	40.92309055	1.831507E-011	6.065070E-012	0	0.000000E+000
1	40.92310487	6.065070E-012	1.831507E-011	1	0.000000E+000
1	40.92322716	1.831507E-011	6.065070E-012	0	0.000000E+000
1	42.45435196	6.020172E-012	1.827017E-011	1	0.000000E+000
1	42.45436286	1.827017E-011	6.020172E-012	0	0.000000E+000
1	42.45625824	6.020172E-012	1.827017E-011	1	0.000000E+000
1	42.45631135	1.827017E-011	6.020172E-012	0	0.000000E+000
1	42.45799635	6.020172E-012	1.827017E-011	1	0.000000E+000
1	42.45805347	1.827017E-011	6.020172E-012	0	0.000000E+000
1	42.45830722	6.020172E-012	1.827017E-011	1	0.000000E+000
1	42.45839535	1.827017E-011	6.020172E-012	0	0.000000E+000
1	42.45860432	6.020172E-012	1.827017E-011	1	0.000000E+000
1	42.45870375	1.827017E-011	6.020172E-012	0	0.000000E+000
1	42.45887982	6.020172E-012	1.827017E-011	1	0.000000E+000
1	42.45910041	1.827017E-011	6.020172E-012	0	0.000000E+000
1	42.46342541	6.020172E-012	1.827017E-011	1	0.000000E+000
1	42.46345167	1.827017E-011	6.020172E-012	0	0.000000E+000
1	42.46542157	6.020172E-012	1.827017E-011	1	0.000000E+000
1	42.46579212	1.827017E-011	6.020172E-012	0	0.000000E+000
1	42.46581262	6.020172E-012	1.827017E-011	1	0.000000E+000
1	42.46592515	1.827017E-011	6.020172E-012	0	0.000000E+000
1	42.46804848	6.020172E-012	1.827017E-011	1	0.000000E+000
1	42.46807831	1.827017E-011	6.020172E-012	0	0.000000E+000
1	42.46864807	6.020172E-012	1.827017E-011	1	0.000000E+000
1	42.46906411	1.827017E-011	6.020172E-012	0	0.000000E+000
1	42.47122609	6.020172E-012	1.827017E-011	1	0.000000E+000
1	42.47125119	1.827017E-011	6.020172E-012	0	0.000000E+000
1	42.47195390	6.020172E-012	1.827017E-011	1	0.000000E+000
1	42.47206644	1.827017E-011	6.020172E-012	0	0.000000E+000
1	42.47208118	6.020172E-012	1.827017E-011	1	0.000000E+000
1	42.47258901	1.827017E-011	6.020172E-012	0	0.000000E+000
1	42.47334829	6.020172E-012	1.827017E-011	1	0.000000E+000
1	42.47343191	1.827017E-011	6.020172E-012	0	0.000000E+000
1	42.47469275	6.020172E-012	1.827017E-011	1	0.000000E+000
1	42.47476087	1.827017E-011	6.020172E-012	0	0.000000E+000
1	42.47495183	6.020172E-012	1.827017E-011	1	0.000000E+000
1	42.47496087	1.827017E-011	6.020172E-012	0	0.000000E+000
1	42.47603558	6.020172E-012	1.827017E-011	1	0.000000E+000
1	42.47608135	1.827017E-011	6.020172E-012	0	0.000000E+000
1	42.47830906	6.020172E-012	1.827017E-011	1	0.000000E+000
1	42.47834973	1.827017E-011	6.020172E-012	0	0.000000E+000
1	42.47858478	6.020172E-012	1.827017E-011	1	0.000000E+000
1	42.47868138	1.827017E-011	6.020172E-012	0	0.000000E+000
1	42.47874637	6.020172E-012	1.827017E-011	1	0.000000E+000
1	42.47918955	1.827017E-011	6.020172E-012	0	0.000000E+000
1	42.47942671	6.020172E-012	1.827017E-011	1	0.000000E+000
1	42.47984439	1.827017E-011	6.020172E-012	0	0.000000E+000
1	42.48115812	6.020172E-012	1.827017E-011	1	0.000000E+000
1	42.48129324	1.827017E-011	6.020172E-012	0	0.000000E+000
1	42.48442248	6.020172E-012	1.827017E-011	1	0.000000E+000
1	42.48466189	1.827017E-011	6.020172E-012	0	0.000000E+000
1	42.48526296	6.020172E-012	1.827017E-011	1	0.000000E+000
1	42.48575734	1.827017E-011	6.020172E-012	0	0.000000E+000
1	42.48644958	6.020172E-012	1.827017E-011	1	0.000000E+000
1	42.48651247	1.827017E-011	6.020172E-012	0	0.000000E+000
1	42.48804259	6.020172E-012	1.827017E-011	1	0.000000E+000
1	42.48829041	1.827017E-011	6.020172E-012	0	0.000000E+000
1	42.48836021	6.020172E-012	1.827017E-011	1	0.000000E+000
1	42.48842384	1.827017E-011	6.020172E-012	0	0.000000E+000
1	42.48850798	6.020172E-012	1.827017E-011	1	0.000000E+000
1	42.48868182	1.827017E-011	6.020172E-012	0	0.000000E+000
1	42.48920890	6.020172E-012	1.827017E-011	1	0.000000E+000
1	42.48929430	1.827017E-011	6.020172E-012	0	0.000000E+000
1	42.49114810	6.020172E-012	1.827017E-011	1	0.000000E+000
1	42.49115343	1.827017E-011	6.020172E-012	0	0.000000E+000
1	42.49353330	6.020172E-012	1.827017E-011	1	0.000000E+000
1	42.49357704	1.827017E-011	6.020172E-012	0	0.000000E+000
1	42.49379987	6.020172E-012	1.827017E-011	1	0.000000E+000
1	42.49391378	1.827017E-011	6.020172E-012	0	0.000000E+000
1	42.49428313	6.020172E-012	1.827017E-011	1	0.000000E+000
1	42.49432587	1.827017E-011	6.020172E-012	0	0.000000E+000
1	42.49538694	6.020172E-012	1.827017E-011	1	0.000000E+000
1	42.49547914	1.827017E-011	6.020172E-012	0	0.000000E+000
1	42.50009492	6.020172E-012	1.827017E-011	1	0.000000E+000
1	42.50011476	1.827017E-011	6.020172E-012	0	0.000000E+000
1	42.50141836	6.020172E-012	1.827017E-011	1	0.000000E+000
1	42.50148786	1.827017E-011	6.020172E-012	0	0.000000E+000
1	42.50269511	6.020172E-012	1.827017E-011	1	0.000000E+000
1	42.50298554	1.827017E-011	6.020172E-012	0	0.000000E+000
1	42.50299996	6.020172E-012	1.827017E-011	1	0.000000E+000
1	42.50320127	1.827017E-011	6.020172E-012	0	0.000000E+000
1	42.50330536	6.020172E-012	1.827017E-011	1	0.000000E+000
1	42.50334109	1.827017E-011	6.020172E-012	0	0.000000E+000
1	42.50386271	6.020172E-012	1.827017E-011	1	0.000000E+000
1	42.50390152	1.827017E-011	6.020172E-012	0	0.000000E+000
1	42.50398488	6.020172E-012	1.827017E-011	1	0.000000E+000
1	42.50401623	1.827017E-011	6.020172E-012	0	0.000000E+000
1	42.50407135	6.020172E-012	1.827017E-011	1	0.000000E+000
1	42.50418055	1.827017E-011	6.020172E-012	0	0.000000E+000
1	42.50592307	6.020172E-012	1.827017E-011	1	0.000000E+000
1	42.50611195	1.827017E-011	6.020172E-012	0	0.000000E+000
1	42.50617975	6.020172E-012	1.827017E-011	1	0.000000E+000
1	42.50623753	1.827017E-011	6.020172E-012	0	0.000000E+000
1	42.50774639	6.020172E-012	1.827017E-011	1	0.000000E+000
1	42.50780275	1.827017E-011	6.020172E-012	0	0.000000E+000
1	42.50808290	6.020172E-012	1.827017E-011	1	0.000000E+000
1	42.50818186	1.827017E-011	6.020172E-012	0	0.000000E+000
1	42.50895803	6.020172E-012	1.827017E-011	1	0.000000E+000
1	42.50976116	1.827017E-011	6.020172E-012	0	0.000000E+000
1	42.51007292	6.020172E-012	1.827017E-011	1	0.000000E+000
1	42.51007429	1.827017E-011	6.020172E-012	0	0.000000E+000
1	42.51099346	6.020172E-012	1.827017E-011	1	0.000000E+000
1	42.51105364	1.827017E-011	6.020172E-012	0	0.000000E+000
1	42.51109525	6.020172E-012	1.827017E-011	1	0.000000E+000
1	42.51111286	1.827017E-011	6.020172E-012	0	0.000000E+000
1	42.51206140	6.020172E-012	1.827017E-011	1	0.000000E+000
1	42.51222427	1.827017E-011	6.020172E-012	0	0.000000E+000
1	42.51299263	6.020172E-012	1.827017E-011	1	0.000000E+000
1	42.51301450	1.827017E-011	6.020172E-012	0	0.000000E+000
1	42.51419839	6.020172E-012	1.827017E-011	1	0.000000E+000
1	42.51432646	1.827017E-011	6.020172E-012	0	0.000000E+000
1	42.51723969	6.020172E-012	1.827017E-011	1	0.000000E+000
1	42.51751089	1.827017E-011	6.020172E-012	0	0.000000E+000
1	42.51753437	6.020172E-012	1.827017E-011	1	0.000000E+000
1	42.51768489	1.827017E-011	6.020172E-012	0	0.000000E+000
1	42.51838859	6.020172E-012	1.827017E-011	1	0.000000E+000
1	42.51857459	1.827017E-011	6.020172E-012	0	0.000000E+000
1	42.52245585	6.020172E-012	1.827017E-011	1	0.000000E+000
1	42.52275172	1.827017E-011	6.020172E-012	0	0.000000E+000
1	42.52341245	6.020172E-012	1.827017E-011	1	0.000000E+000
1	42.52357171	1.827017E-011	6.020172E-012	0	0.000000E+000
1	42.52854955	6.020172E-012	1.827017E-011	1	0.000000E+000
1	42.52877237	1.827017E-011	6.020172E-012	0	0.000000E+000
1	42.52925142	6.020172E-012	1.827017E-011	1	0.000000E+000
1	42.52939934	1.827017E-011	6.020172E-012	0	0.000000E+000
1	42.53014242	6.020172E-012	1.827017E-011	1	0.000000E+000
1	42.53022460	1.827017E-011	6.020172E-012	0	0.000000E+000
1	42.53064758	6.020172E-012	1.827017E-011	1	0.000000E+000
1	42.53081511	1.827017E-011	6.020172E-012	0	0.000000E+000
1	42.53083898	6.020172E-012	1.827017E-011	1	0.000000E+000
1	42.53099023	1.827017E-011	6.020172E-012	0	0.000000E+000
1	42.53102677	6.020172E-012	1.827017E-011	1	0.000000E+000
1	42.53110824	1.827017E-011	6.020172E-012	0	0.000000E+000
1	42.53135461	6.020172E-012	1.827017E-011	1	0.000000E+000
1	42.53173812	1.827017E-011	6.020172E-012	0	0.000000E+000
1	42.53225965	6.020172E-012	1.827017E-011	1	0.000000E+000
1	42.53235669	1.827017E-011	6.020172E-012	0	0.000000E+000
1	42.53253527	6.020172E-012	1.827017E-011	1	0.000000E+000
1	42.53262367	1.827017E-011	6.020172E-012	0	0.000000E+000
1	42.53383820	6.020172E-012	1.827017E-011	1	0.000000E+000
1	42.53394354	1.827017E-011	6.020172E-012	0	0.000000E+000
1	42.54196766	6.020172E-012	1.827017E-011	1	0.000000E+000
1	42.54242517	1.827017E-011	6.020172E-012	0	0.000000E+000
1	42.54413199	6.020172E-012	1.827017E-011	1	0.000000E+000
1	42.54422362	1.827017E-011	6.020172E-012	0	0.000000E+000
1	42.54642404	6.020172E-012	1.827017E-011	1	0.000000E+000
1	42.54644573	1.827017E-011	6.020172E-012	0	0.000000E+000
1	42.54713720	6.020172E-012	1.827017E-011	1	0.000000E+000
1	42.54717696	1.827017E-011	6.020172E-012	0	0.000000E+000
1	42.54746382	6.020172E-012	1.827017E-011	1	0.000000E+000
1	42.54761826	1.827017E-011	6.020172E-012	0	0.000000E+000
1	42.54765096	6.020172E-012	1.827017E-011	1	0.000000E+000
1	42.54771083	1.827017E-011	6.020172E-012	0	0.000000E+000
1	42.54963247	6.020172E-012	1.827017E-011	1	0.000000E+000
1	42.54979775	1.827017E-011	6.020172E-012	0	0.000000E+000
1	42.55024442	6.020172E-012	1.827017E-011	1	0.000000E+000
1	42.55043906	1.827017E-011	6.020172E-012	0	0.000000E+000
1	42.55131701	6.020172E-012	1.827017E-011	1	0.000000E+000
1	42.55181655	1.827017E-011	6.020172E-012	0	0.000000E+000
1	42.55288399	6.020172E-012	1.827017E-011	1	0.000000E+000
1	42.55296556	1.827017E-011	6.020172E-012	0	0.000000E+000
1	42.55315836	6.020172E-012	1.827017E-011	1	0.000000E+000
1	42.55330352	1.827017E-011	6.020172E-012	0	0.000000E+000
1	42.55454406	6.020172E-012	1.827017E-011	1	0.000000E+000
1	42.55465533	1.827017E-011	6.020172E-012	0	0.000000E+000
1	42.55568707	6.020172E-012	1.827017E-011	1	0.000000E+000
1	42.55578961	1.827017E-011	6.020172E-012	0	0.000000E+000
1	42.55615926	6.020172E-012	1.827017E-011	1	0.000000E+000
1	42.55641995	1.827017E-011	6.020172E-012	0	0.000000E+000
1	42.55675896	6.020172E-012	1.827017E-011	1	0.000000E+000
1	42.55681786	1.827017E-011	6.020172E-012	0	0.000000E+000
1	42.55904868	6.020172E-012	1.827017E-011	1	0.000000E+000
1	42.55913643	1.827017E-011	6.020172E-012	0	0.000000E+000
1	42.56508792	6.020172E-012	1.827017E-011	1	0.000000E+000
1	42.56532043	1.827017E-011	6.020172E-012	0	0.000000E+000
1	42.56693697	6.020172E-012	1.827017E-011	1	0.000000E+000
1	42.56725928	1.827017E-011	6.020172E-012	0	0.000000E+000
1	42.56760623	6.020172E-012	1.827017E-011	1	0.000000E+000
1	42.56774570	1.827017E-011	6.020172E-012	0	0.000000E+000
1	42.56866412	6.020172E-012	1.827017E-011	1	0.000000E+000
1	42.56878953	1.827017E-011	6.020172E-012	0	0.000000E+000
1	42.56891804	6.020172E-012	1.827017E-011	1	0.000000E+000
1	42.56900177	1.827017E-011	6.020172E-012	0	0.000000E+000
1	42.56901675	6.020172E-012	1.827017E-011	1	0.000000E+000
1	42.56927238	1.827017E-011	6.020172E-012	0	0.000000E+000
1	42.56932253	6.020172E-012	1.827017E-011	1	0.000000E+000
1	42.56949156	1.827017E-011	6.020172E-012	0	0.000000E+000
1	42.56992114	6.020172E-012	1.827017E-011	1	0.000000E+000
1	42.57004851	1.827017E-011	6.020172E-012	0	0.000000E+000
1	42.57145905	6.020172E-012	1.827017E-011	1	0.000000E+000
1	42.57198466	1.827017E-011	6.020172E-012	0	0.000000E+000
1	42.57226288	6.020172E-012	1.827017E-011	1	0.000000E+000
1	42.57235157	1.827017E-011	6.020172E-012	0	0.000000E+000
1	42.57335994	6.020172E-012	1.827017E-011	1	0.000000E+000
1	42.57359778	1.827017E-011	6.020172E-012	0	0.000000E+000
1	42.57485501	6.020172E-012	1.827017E-011	1	0.000000E+000
1	42.57501355	1.827017E-011	6.020172E-012	0	0.000000E+000
1	42.57575961	6.020172E-012	1.827017E-011	1	0.000000E+000
1	42.57583674	1.827017E-011	6.020172E-012	0	0.000000E+000
1	42.57587552	6.020172E-012	1.827017E-011	1	0.000000E+000
1	42.57629595	1.827017E-011	6.020172E-012	0	0.000000E+000
1	42.57764746	6.020172E-012	1.827017E-011	1	0.000000E+000
1	42.57779281	1.827017E-011	6.020172E-012	0	0.000000E+000
1	42.57799216	6.020172E-012	1.827017E-011	1	0.000000E+000
1	42.57819080	1.827017E-011	6.020172E-012	0	0.000000E+000
1	42.57822505	6.020172E-012	1.827017E-011	1	0.000000E+000
1	42.57835212	1.827017E-011	6.020172E-012	0	0.000000E+000
1	42.57863385	6.020172E-012	1.827017E-011	1	0.000000E+000
1	42.57905045	1.827017E-011	6.020172E-012	0	0.000000E+000
1	42.58030547	6.020172E-012	1.827017E-011	1	0.000000E+000
1	42.58041983	1.827017E-011	6.020172E-012	0	0.000000E+000
1	42.58115186	6.020172E-012	1.827017E-011	1	0.000000E+000
1	42.58128266	1.827017E-011	6.020172E-012	0	0.000000E+000
1	42.58129146	6.020172E-012	1.827017E-011	1	0.000000E+000
1	42.58149163	1.827017E-011	6.020172E-012	0	0.000000E+000
1	42.58151536	6.020172E-012	1.827017E-011	1	0.000000E+000
1	42.58153636	1.827017E-011	6.020172E-012	0	0.000000E+000
1	42.58164278	6.020172E-012	1.827017E-011	1	0.000000E+000
1	42.58166728	1.827017E-011	6.020172E-012	0	0.000000E+000
1	42.58175081	6.020172E-012	1.827017E-011	1	0.000000E+000
1	42.58186138	1.827017E-011	6.020172E-012	0	0.000000E+000
1	42.58196712	6.020172E-012	1.827017E-011	1	0.000000E+000
1	42.58221438	1.827017E-011	6.020172E-012	0	0.000000E+000
1	42.58487203	6.020172E-012	1.827017E-011	1	0.000000E+000
1	42.58500809	1.827017E-011	6.020172E-012	0	0.000000E+000
1	42.58589607	6.020172E-012	1.827017E-011	1	0.000000E+000
1	42.58614840	1.827017E-011	6.020172E-012	0	0.000000E+000
1	42.58648478	6.020172E-012	1.827017E-011	1	0.000000E+000
1	42.58656084	1.827017E-011	6.020172E-012	0	0.000000E+000
1	42.58711804	6.020172E-012	1.827017E-011	1	0.000000E+000
1	42.58726367	1.827017E-011	6.020172E-012	0	0.000000E+000
1	42.58727160	6.020172E-012	1.827017E-011	1	0.000000E+000
1	42.58739590	1.827017E-011	6.020172E-012	0	0.000000E+000
1	42.58745484	6.020172E-012	1.827017E-011	1	0.000000E+000
1	42.58752944	1.827017E-011	6.020172E-012	0	0.000000E+000
1	42.59175296	6.020172E-012	1.827017E-011	1	0.000000E+000
1	42.59207086	1.827017E-011	6.020172E-012	0	0.000000E+000
1	42.59301583	6.020172E-012	1.827017E-011	1	0.000000E+000
1	42.59354354	1.827017E-011	6.020172E-012	0	0.000000E+000
1	42.59356011	6.020172E-012	1.827017E-011	1	0.000000E+000
1	42.59382015	1.827017E-011	6.020172E-012	0	0.000000E+000
1	42.59672014	6.020172E-012	1.827017E-011	1	0.000000E+000
1	42.59762052	1.827017E-011	6.020172E-012	0	0.000000E+000
1	42.59769893	6.020172E-012	1.827017E-011	1	0.000000E+000
1	42.59772744	1.827017E-011	6.020172E-012	0	0.000000E+000
1	42.59881473	6.020172E-012	1.827017E-011	1	0.000000E+000
1	42.59889000	1.827017E-011	6.020172E-012	0	0.000000E+000
1	42.59920146	6.020172E-012	1.827017E-011	1	0.000000E+000
1	42.59924052	1.827017E-011	6.020172E-012	0	0.000000E+000
1	42.60076572	6.020172E-012	1.827017E-011	1	0.000000E+000
1	42.60080537	1.827017E-011	6.020172E-012	0	0.000000E+000
1	42.60229059	6.020172E-012	1.827017E-011	1	0.000000E+000
1	42.60238094	1.827017E-011	6.020172E-012	0	0.000000E+000
1	42.60262490	6.020172E-012	1.827017E-011	1	0.000000E+000
1	42.60263879	1.827017E-011	6.020172E-012	0	0.000000E+000
1	42.61913228	6.020172E-012	1.827017E-011	1	0.000000E+000
1	42.61927109	1.827017E-011	6.020172E-012	0	0.000000E+000
1	42.61928311	6.020172E-012	1.827017E-011	1	0.000000E+000
1	42.61934006	1.827017E-011	6.020172E-012	0	0.000000E+000
1	42.62171659	6.020172E-012	1.827017E-011	1	0.000000E+000
1	42.62177910	1.827017E-011	6.020172E-012	0	0.000000E+000
1	43.48031162	5.994368E-012	1.824437E-011	1	0.000000E+000
1	43.48041798	1.824437E-011	5.994368E-012	0	0.000000E+000
1	43.48061563	5.994368E-012	1.824437E-011	1	0.000000E+000
1	43.48105227	1.824437E-011	5.994368E-012	0	0.000000E+000
1	43.48269066	5.994368E-012	1.824437E-011	1	0.000000E+000
1	43.48277857	1.824437E-011	5.994368E-012	0	0.000000E+000
1	43.48300828	5.994368E-012	1.824437E-011	1	0.000000E+000
1	43.48315349	1.824437E-011	5.994368E-012	0	0.000000E+000
1	43.48947993	5.994368E-012	1.824437E-011	1	0.000000E+000
1	43.48968052	1.824437E-011	5.994368E-012	0	0.000000E+000
1	43.49007594	5.994368E-012	1.824437E-011	1	0.000000E+000
1	43.49018315	1.824437E-011	5.994368E-012	0	0.000000E+000
1	43.49135299	5.994368E-012	1.824437E-011	1	0.000000E+000
1	43.49158266	1.824437E-011	5.994368E-012	0	0.000000E+000
1	43.49159907	5.994368E-012	1.824437E-011	1	0.000000E+000
1	43.49166787	1.824437E-011	5.994368E-012	0	0.000000E+000
1	43.49171143	5.994368E-012	1.824437E-011	1	0.000000E+000
1	43.49190785	1.824437E-011	5.994368E-012	0	0.000000E+000
1	43.49279687	5.994368E-012	1.824437E-011	1	0.000000E+000
1	43.49295675	1.824437E-011	5.994368E-012	0	0.000000E+000
1	43.49337128	5.994368E-012	1.824437E-011	1	0.000000E+000
1	43.49346515	1.824437E-011	5.994368E-012	0	0.000000E+000
1	43.49696475	5.994368E-012	1.824437E-011	1	0.000000E+000
1	43.49726403	1.824437E-011	5.994368E-012	0	0.000000E+000
1	43.49766888	5.994368E-012	1.824437E-011	1	0.000000E+000
1	43.49770740	1.824437E-011	5.994368E-012	0	0.000000E+000
1	43.49795361	5.994368E-012	1.824437E-011	1	0.000000E+000
1	43.49803804	1.824437E-011	5.994368E-012	0	0.000000E+000
1	43.49824286	5.994368E-012	1.824437E-011	1	0.000000E+000
1	43.49828689	1.824437E-011	5.994368E-012	0	0.000000E+000
1	43.49950402	5.994368E-012	1.824437E-011	1	0.000000E+000
1	43.49951409	1.824437E-011	5.994368E-012	0	0.000000E+000
1	43.49988774	5.994368E-012	1.824437E-011	1	0.000000E+000
1	43.50000197	1.824437E-011	5.994368E-012	0	0.000000E+000
1	43.50082283	5.994368E-012	1.824437E-011	1	0.000000E+000
1	43.50097427	1.824437E-011	5.994368E-012	0	0.000000E+000
1	43.50154451	5.994368E-012	1.824437E-011	1	0.000000E+000
1	43.50182641	1.824437E-011	5.994368E-012	0	0.000000E+000
1	43.50250306	5.994368E-012	1.824437E-011	1	0.000000E+000
1	43.50266945	1.824437E-011	5.994368E-012	0	0.000000E+000
1	43.50400310	5.994368E-012	1.824437E-011	1	0.000000E+000
1	43.50403454	1.824437E-011	5.994368E-012	0	0.000000E+000
1	43.50408033	5.994368E-012	1.824437E-011	1	0.000000E+000
1	43.50409995	1.824437E-011	5.994368E-012	0	0.000000E+000
1	43.50429473	5.994368E-012	1.824437E-011	1	0.000000E+000
1	43.50476966	1.824437E-011	5.994368E-012	0	0.000000E+000
1	43.50503883	5.994368E-012	1.824437E-011	1	0.000000E+000
1	43.50506873	1.824437E-011	5.994368E-012	0	0.000000E+000
1	43.50534345	5.994368E-012	1.824437E-011	1	0.000000E+000
1	43.50547507	1.824437E-011	5.994368E-012	0	0.000000E+000
1	43.50562116	5.994368E-012	1.824437E-011	1	0.000000E+000
1	43.50562684	1.824437E-011	5.994368E-012	0	0.000000E+000
1	43.50628555	5.994368E-012	1.824437E-011	1	0.000000E+000
1	43.50633314	1.824437E-011	5.994368E-012	0	0.000000E+000
1	43.50782459	5.994368E-012	1.824437E-011	1	0.000000E+000
1	43.50789829	1.824437E-011	5.994368E-012	0	0.000000E+000
1	43.50970368	5.994368E-012	1.824437E-011	1	0.000000E+000
1	43.50974686	1.824437E-011	5.994368E-012	0	0.000000E+000
1	43.50975883	5.994368E-012	1.824437E-011	1	0.000000E+000
1	43.51000232	1.824437E-011	5.994368E-012	0	0.000000E+000
1	43.51182242	5.994368E-012	1.824437E-011	1	0.000000E+000
1	43.51222306	1.824437E-011	5.994368E-012	0	0.000000E+000
1	43.51226572	5.994368E-012	1.824437E-011	1	0.000000E+000
1	43.51235554	1.824437E-011	5.994368E-012	0	0.000000E+000
1	43.51325778	5.994368E-012	1.824437E-011	1	0.000000E+000
1	43.51339348	1.824437E-011	5.994368E-012	0	0.000000E+000
1	43.51405198	5.994368E-012	1.824437E-011	1	0.000000E+000
1	43.51413234	1.824437E-011	5.994368E-012	0	0.000000E+000
1	43.51507063	5.994368E-012	1.824437E-011	1	0.000000E+000
1	43.51517371	1.824437E-011	5.994368E-012	0	0.000000E+000
1	43.51655321	5.994368E-012	1.824437E-011	1	0.000000E+000
1	43.51664406	1.824437E-011	5.994368E-012	0	0.000000E+000
1	43.51888618	5.994368E-012	1.824437E-011	1	0.000000E+000
1	43.51896627	1.824437E-011	5.994368E-012	0	0.000000E+000
1	43.52011219	5.994368E-012	1.824437E-011	1	0.000000E+000
1	43.52053748	1.824437E-011	5.994368E-012	0	0.000000E+000
1	43.52263685	5.994368E-012	1.824437E-011	1	0.000000E+000
1	43.52274969	1.824437E-011	5.994368E-012	0	0.000000E+000
1	43.52276893	5.994368E-012	1.824437E-011	1	0.000000E+000
1	43.52283649	1.824437E-011	5.994368E-012	0	0.000000E+000
1	43.52324137	5.994368E-012	1.824437E-011	1	0.000000E+000
1	43.52352244	1.824437E-011	5.994368E-012	0	0.000000E+000
1	43.52526449	5.994368E-012	1.824437E-011	1	0.000000E+000
1	43.52530667	1.824437E-011	5.994368E-012	0	0.000000E+000
1	43.52798657	5.994368E-012	1.824437E-011	1	0.000000E+000
1	43.52805411	1.824437E-011	5.994368E-012	0	0.000000E+000
1	43.52992908	5.994368E-012	1.824437E-011	1	0.000000E+000
1	43.53003435	1.824437E-011	5.994368E-012	0	0.000000E+000
1	43.53167147	5.994368E-012	1.824437E-011	1	0.000000E+000
1	43.53175212	1.824437E-011	5.994368E-012	0	0.000000E+000
1	43.53377280	5.994368E-012	1.824437E-011	1	0.000000E+000
1	43.53386007	1.824437E-011	5.994368E-012	0	0.000000E+000
1	43.53450825	5.994368E-012	1.824437E-011	1	0.000000E+000
1	43.53454039	1.824437E-011	5.994368E-012	0	0.000000E+000
1	43.53513941	5.994368E-012	1.824437E-011	1	0.000000E+000
1	43.53590033	1.824437E-011	5.994368E-012	0	0.000000E+000
1	43.53592981	5.994368E-012	1.824437E-011	1	0.000000E+000
1	43.53615196	1.824437E-011	5.994368E-012	0	0.000000E+000
1	43.54003851	5.994368E-012	1.824437E-011	1	0.000000E+000
1	43.54015581	1.824437E-011	5.994368E-012	0	0.000000E+000
1	43.54029104	5.994368E-012	1.824437E-011	1	0.000000E+000
1	43.54037500	1.824437E-011	5.994368E-012	0	0.000000E+000
1	43.54075424	5.994368E-012	1.824437E-011	1	0.000000E+000
1	43.54079457	1.824437E-011	5.994368E-012	0	0.000000E+000
1	43.54094752	5.994368E-012	1.824437E-011	1	0.000000E+000
1	43.54101736	1.824437E-011	5.994368E-012	0	0.000000E+000
1	43.54104591	5.994368E-012	1.824437E-011	1	0.000000E+000
1	43.54123805	1.824437E-011	5.994368E-012	0	0.000000E+000
1	43.54411144	5.994368E-012	1.824437E-011	1	0.000000E+000
1	43.54428761	1.824437E-011	5.994368E-012	0	0.000000E+000
1	43.54709732	5.994368E-012	1.824437E-011	1	0.000000E+000
1	43.54735060	1.824437E-011	5.994368E-012	0	0.000000E+000
1	43.54777814	5.994368E-012	1.824437E-011	1	0.000000E+000
1	43.54794987	1.824437E-011	5.994368E-012	0	0.000000E+000
1	43.54862667	5.994368E-012	1.824437E-011	1	0.000000E+000
1	43.54879236	1.824437E-011	5.994368E-012	0	0.000000E+000
1	43.54883683	5.994368E-012	1.824437E-011	1	0.000000E+000
1	43.54894539	1.824437E-011	5.994368E-012	0	0.000000E+000
1	43.55019127	5.994368E-012	1.824437E-011	1	0.000000E+000
1	43.55033251	1.824437E-011	5.994368E-012	0	0.000000E+000
1	43.55059284	5.994368E-012	1.824437E-011	1	0.000000E+000
1	43.55095147	1.824437E-011	5.994368E-012	0	0.000000E+000
1	43.55307770	5.994368E-012	1.824437E-011	1	0.000000E+000
1	43.55312928	1.824437E-011	5.994368E-012	0	0.000000E+000
1	43.55402274	5.994368E-012	1.824437E-011	1	0.000000E+000
1	43.55408826	1.824437E-011	5.994368E-012	0	0.000000E+000
1	43.57027216	5.994368E-012	1.824437E-011	1	0.000000E+000
1	43.57032762	1.824437E-011	5.994368E-012	0	0.000000E+000
1	43.57141606	5.994368E-012	1.824437E-011	1	0.000000E+000
1	43.57143772	1.824437E-011	5.994368E-012	0	0.000000E+000
1	43.57149753	5.994368E-012	1.824437E-011	1	0.000000E+000
1	43.57155030	1.824437E-011	5.994368E-012	0	0.000000E+000
1	43.57313583	5.994368E-012	1.824437E-011	1	0.000000E+000
1	43.57321351	1.824437E-011	5.994368E-012	0	0.000000E+000
1	43.57326719	5.994368E-012	1.824437E-011	1	0.000000E+000
1	43.57362967	1.824437E-011	5.994368E-012	0	0.000000E+000
1	43.57433920	5.994368E-012	1.824437E-011	1	0.000000E+000
1	43.57445168	1.824437E-011	5.994368E-012	0	0.000000E+000
1	43.57490295	5.994368E-012	1.824437E-011	1	0.000000E+000
1	43.57491175	1.824437E-011	5.994368E-012	0	0.000000E+000
1	43.57999371	5.994368E-012	1.824437E-011	1	0.000000E+000
1	43.58005099	1.824437E-011	5.994368E-012	0	0.000000E+000
1	43.58148449	5.994368E-012	1.824437E-011	1	0.000000E+000
1	43.58151959	1.824437E-011	5.994368E-012	0	0.000000E+000
1	43.58688211	5.994368E-012	1.824437E-011	1	0.000000E+000
1	43.58703038	1.824437E-011	5.994368E-012	0	0.000000E+000
1	43.58833622	5.994368E-012	1.824437E-011	1	0.000000E+000
1	43.58841585	1.824437E-011	5.994368E-012	0	0.000000E+000
1	43.58893547	5.994368E-012	1.824437E-011	1	0.000000E+000
1	43.58902239	1.824437E-011	5.994368E-012	0	0.000000E+000
1	43.58991067	5.994368E-012	1.824437E-011	1	0.000000E+000
1	43.58998131	1.824437E-011	5.994368E-012	0	0.000000E+000
1	43.59017462	5.994368E-012	1.824437E-011	1	0.000000E+000
1	43.59027948	1.824437E-011	5.994368E-012	0	0.000000E+000
1	43.59527585	5.994368E-012	1.824437E-011	1	0.000000E+000
1	43.59532786	1.824437E-011	5.994368E-012	0	0.000000E+000
1	43.59618411	5.994368E-012	1.824437E-011	1	0.000000E+000
1	43.59623832	1.824437E-011	5.994368E-012	0	0.000000E+000
1	43.59819688	5.994368E-012	1.824437E-011	1	0.000000E+000
1	43.59824624	1.824437E-011	5.994368E-012	0	0.000000E+000
1	43.59848595	5.994368E-012	1.824437E-011	1	0.000000E+000
1	43.59906198	1.824437E-011	5.994368E-012	0	0.000000E+000
1	43.59955845	5.994368E-012	1.824437E-011	1	0.000000E+000
1	43.60003195	1.824437E-011	5.994368E-012	0	0.000000E+000
1	43.60048143	5.994368E-012	1.824437E-011	1	0.000000E+000
1	43.60069804	1.824437E-011	5.994368E-012	0	0.000000E+000
1	43.60358030	5.994368E-012	1.824437E-011	1	0.000000E+000
1	43.60383411	1.824437E-011	5.994368E-012	0	0.000000E+000
1	43.60404968	5.994368E-012	1.824437E-011	1	0.000000E+000
1	43.60419285	1.824437E-011	5.994368E-012	0	0.000000E+000
1	43.60576336	5.994368E-012	1.824437E-011	1	0.000000E+000
1	43.60584540	1.824437E-011	5.994368E-012	0	0.000000E+000
1	43.60628509	5.994368E-012	1.824437E-011	1	0.000000E+000
1	43.60639157	1.824437E-011	5.994368E-012	0	0.000000E+000
1	43.60680816	5.994368E-012	1.824437E-011	1	0.000000E+000
1	43.60693437	1.824437E-011	5.994368E-012	0	0.000000E+000
1	43.60866777	5.994368E-012	1.824437E-011	1	0.000000E+000
1	43.60887100	1.824437E-011	5.994368E-012	0	0.000000E+000
1	43.61536492	5.994368E-012	1.824437E-011	1	0.000000E+000
1	43.61563504	1.824437E-011	5.994368E-012	0	0.000000E+000
1	43.61713066	5.994368E-012	1.824437E-011	1	0.000000E+000
1	43.61748128	1.824437E-011	5.994368E-012	0	0.000000E+000
1	43.61976087	5.994368E-012	1.824437E-011	1	0.000000E+000
1	43.61980557	1.824437E-011	5.994368E-012	0	0.000000E+000
1	43.62067373	5.994368E-012	1.824437E-011	1	0.000000E+000
1	43.62071819	1.824437E-011	5.994368E-012	0	0.000000E+000
1	43.62085086	5.994368E-012	1.824437E-011	1	0.000000E+000
1	43.62105848	1.824437E-011	5.994368E-012	0	0.000000E+000
1	43.62107833	5.994368E-012	1.824437E-011	1	0.000000E+000
1	43.62116712	1.824437E-011	5.994368E-012	0	0.000000E+000
1	43.62121621	5.994368E-012	1.824437E-011	1	0.000000E+000
1	43.62126731	1.824437E-011	5.994368E-012	0	0.000000E+000
1	43.62151751	5.994368E-012	1.824437E-011	1	0.000000E+000
1	43.62175744	1.824437E-011	5.994368E-012	0	0.000000E+000
1	43.62207635	5.994368E-012	1.824437E-011	1	0.000000E+000
1	43.62213968	1.824437E-011	5.994368E-012	0	0.000000E+000
1	43.69331803	5.994368E-012	1.824437E-011	1	0.000000E+000
1	43.69348647	1.824437E-011	5.994368E-012	0	0.000000E+000
1	43.69407766	5.994368E-012	1.824437E-011	1	0.000000E+000
1	43.69409059	1.824437E-011	5.994368E-012	0	0.000000E+000
1	43.69473506	5.994368E-012	1.824437E-011	1	0.000000E+000
1	43.69482487	1.824437E-011	5.994368E-012	0	0.000000E+000
1	43.69577550	5.994368E-012	1.824437E-011	1	0.000000E+000
1	43.69599582	1.824437E-011	5.994368E-012	0	0.000000E+000
1	43.69620065	5.994368E-012	1.824437E-011	1	0.000000E+000
1	43.69626663	1.824437E-011	5.994368E-012	0	0.000000E+000
1	43.69833177	5.994368E-012	1.824437E-011	1	0.000000E+000
1	43.69842253	1.824437E-011	5.994368E-012	0	0.000000E+000
1	43.70089204	5.994368E-012	1.824437E-011	1	0.000000E+000
1	43.70102746	1.824437E-011	5.994368E-012	0	0.000000E+000
1	43.70193196	5.994368E-012	1.824437E-011	1	0.000000E+000
1	43.70197170	1.824437E-011	5.994368E-012	0	0.000000E+000
1	43.70518130	5.994368E-012	1.824437E-011	1	0.000000E+000
1	43.70525036	1.824437E-011	5.994368E-012	0	0.000000E+000
1	43.70576098	5.994368E-012	1.824437E-011	1	0.000000E+000
1	43.70613555	1.824437E-011	5.994368E-012	0	0.000000E+000
1	43.70632060	5.994368E-012	1.824437E-011	1	0.000000E+000
1	43.70643675	1.824437E-011	5.994368E-012	0	0.000000E+000
1	43.70733218	5.994368E-012	1.824437E-011	1	0.000000E+000
1	43.70745772	1.824437E-011	5.994368E-012	0	0.000000E+000
1	43.70800179	5.994368E-012	1.824437E-011	1	0.000000E+000
1	43.70806758	1.824437E-011	5.994368E-012	0	0.000000E+000
1	43.71067880	5.994368E-012	1.824437E-011	1	0.000000E+000
1	43.71088507	1.824437E-011	5.994368E-012	0	0.000000E+000
1	43.71283114	5.994368E-012	1.824437E-011	1	0.000000E+000
1	43.71312463	1.824437E-011	5.994368E-012	0	0.000000E+000
1	43.71534913	5.994368E-012	1.824437E-011	1	0.000000E+000
1	43.71541459	1.824437E-011	5.994368E-012	0	0.000000E+000
1	43.71964110	5.994368E-012	1.824437E-011	1	0.000000E+000
1	43.71973876	1.824437E-011	5.994368E-012	0	0.000000E+000
1	43.71987676	5.994368E-012	1.824437E-011	1	0.000000E+000
1	43.72004106	1.824437E-011	5.994368E-012	0	0.000000E+000
1	43.72009549	5.994368E-012	1.824437E-011	1	0.000000E+000
1	43.72011303	1.824437E-011	5.994368E-012	0	0.000000E+000
1	43.72027858	5.994368E-012	1.824437E-011	1	0.000000E+000
1	43.72040281	1.824437E-011	5.994368E-012	0	0.000000E+000
1	43.72131782	5.994368E-012	1.824437E-011	1	0.000000E+000
1	43.72138098	1.824437E-011	5.994368E-012	0	0.000000E+000
1	43.72756457	5.994368E-012	1.824437E-011	1	0.000000E+000
1	43.72797079	1.824437E-011	5.994368E-012	0	0.000000E+000
1	43.72814821	5.994368E-012	1.824437E-011	1	0.000000E+000
1	43.72833816	1.824437E-011	5.994368E-012	0	0.000000E+000
1	43.72864931	5.994368E-012	1.824437E-011	1	0.000000E+000
1	43.72884904	1.824437E-011	5.994368E-012	0	0.000000E+000
1	43.72885916	5.994368E-012	1.824437E-011	1	0.000000E+000
1	43.72889333	1.824437E-011	5.994368E-012	0	0.000000E+000
1	43.73161781	5.994368E-012	1.824437E-011	1	0.000000E+000
1	43.73171508	1.824437E-011	5.994368E-012	0	0.000000E+000
1	43.73284832	5.994368E-012	1.824437E-011	1	0.000000E+000
1	43.73294152	1.824437E-011	5.994368E-012	0	0.000000E+000
1	43.73350662	5.994368E-012	1.824437E-011	1	0.000000E+000
1	43.73353602	1.824437E-011	5.994368E-012	0	0.000000E+000
1	43.73422919	5.994368E-012	1.824437E-011	1	0.000000E+000
1	43.73432977	1.824437E-011	5.994368E-012	0	0.000000E+000
1	43.73437920	5.994368E-012	1.824437E-011	1	0.000000E+000
1	43.73444025	1.824437E-011	5.994368E-012	0	0.000000E+000
1	43.73574779	5.994368E-012	1.824437E-011	1	0.000000E+000
1	43.73582544	1.824437E-011	5.994368E-012	0	0.000000E+000
1	43.73667828	5.994368E-012	1.824437E-011	1	0.000000E+000
1	43.73678177	1.824437E-011	5.994368E-012	0	0.000000E+000
1	43.73811355	5.994368E-012	1.824437E-011	1	0.000000E+000
1	43.73841213	1.824437E-011	5.994368E-012	0	0.000000E+000
1	43.74091927	5.994368E-012	1.824437E-011	1	0.000000E+000
1	43.74105524	1.824437E-011	5.994368E-012	0	0.000000E+000
1	43.74159113	5.994368E-012	1.824437E-011	1	0.000000E+000
1	43.74176154	1.824437E-011	5.994368E-012	0	0.000000E+000
1	43.74183335	5.994368E-012	1.824437E-011	1	0.000000E+000
1	43.74214703	1.824437E-011	5.994368E-012	0	0.000000E+000
1	43.74217519	5.994368E-012	1.824437E-011	1	0.000000E+000
1	43.74225312	1.824437E-011	5.994368E-012	0	0.000000E+000
1	43.74310768	5.994368E-012	1.824437E-011	1	0.000000E+000
1	43.74330437	1.824437E-011	5.994368E-012	0	0.000000E+000
1	43.74334080	5.994368E-012	1.824437E-011	1	0.000000E+000
1	43.74341535	1.824437E-011	5.994368E-012	0	0.000000E+000
1	43.74412647	5.994368E-012	1.824437E-011	1	0.000000E+000
1	43.74420487	1.824437E-011	5.994368E-012	0	0.000000E+000
1	43.74578618	5.994368E-012	1.824437E-011	1	0.000000E+000
1	43.74589530	1.824437E-011	5.994368E-012	0	0.000000E+000
1	43.74639317	5.994368E-012	1.824437E-011	1	0.000000E+000
1	43.74645863	1.824437E-011	5.994368E-012	0	0.000000E+000
1	43.74712571	5.994368E-012	1.824437E-011	1	0.000000E+000
1	43.74722781	1.824437E-011	5.994368E-012	0	0.000000E+000
1	43.74727013	5.994368E-012	1.824437E-011	1	0.000000E+000
1	43.74729069	1.824437E-011	5.994368E-012	0	0.000000E+000
1	43.74893311	5.994368E-012	1.824437E-011	1	0.000000E+000
1	43.74897600	1.824437E-011	5.994368E-012	0	0.000000E+000
1	43.74899657	5.994368E-012	1.824437E-011	1	0.000000E+000
1	43.74903569	1.824437E-011	5.994368E-012	0	0.000000E+000
1	43.75146545	5.994368E-012	1.824437E-011	1	0.000000E+000
1	43.75149791	1.824437E-011	5.994368E-012	0	0.000000E+000
1	43.75166766	5.994368E-012	1.824437E-011	1	0.000000E+000
1	43.75172370	1.824437E-011	5.994368E-012	0	0.000000E+000
1	43.75173012	5.994368E-012	1.824437E-011	1	0.000000E+000
1	43.75184756	1.824437E-011	5.994368E-012	0	0.000000E+000
1	43.75339983	5.994368E-012	1.824437E-011	1	0.000000E+000
1	43.75358965	1.824437E-011	5.994368E-012	0	0.000000E+000
1	43.75589158	5.994368E-012	1.824437E-011	1	0.000000E+000
1	43.75597174	1.824437E-011	5.994368E-012	0	0.000000E+000
1	43.75668547	5.994368E-012	1.824437E-011	1	0.000000E+000
1	43.75677326	1.824437E-011	5.994368E-012	0	0.000000E+000
1	43.75987438	5.994368E-012	1.824437E-011	1	0.000000E+000
1	43.75991379	1.824437E-011	5.994368E-012	0	0.000000E+000
1	43.76111673	5.994368E-012	1.824437E-011	1	0.000000E+000
1	43.76118625	1.824437E-011	5.994368E-012	0	0.000000E+000
1	43.76352305	5.994368E-012	1.824437E-011	1	0.000000E+000
1	43.76362106	1.824437E-011	5.994368E-012	0	0.000000E+000
1	43.76384416	5.994368E-012	1.824437E-011	1	0.000000E+000
1	43.76407216	1.824437E-011	5.994368E-012	0	0.000000E+000
1	43.76470699	5.994368E-012	1.824437E-011	1	0.000000E+000
1	43.76494584	1.824437E-011	5.994368E-012	0	0.000000E+000
1	43.76499003	5.994368E-012	1.824437E-011	1	0.000000E+000
1	43.76519339	1.824437E-011	5.994368E-012	0	0.000000E+000
1	43.76521039	5.994368E-012	1.824437E-011	1	0.000000E+000
1	43.76525008	1.824437E-011	5.994368E-012	0	0.000000E+000
1	43.76593557	5.994368E-012	1.824437E-011	1	0.000000E+000
1	43.76614330	1.824437E-011	5.994368E-012	0	0.000000E+000
1	43.76631524	5.994368E-012	1.824437E-011	1	0.000000E+000
1	43.76641753	1.824437E-011	5.994368E-012	0	0.000000E+000
1	43.76646845	5.994368E-012	1.824437E-011	1	0.000000E+000
1	43.76651366	1.824437E-011	5.994368E-012	0	0.000000E+000
1	43.76737547	5.994368E-012	1.824437E-011	1	0.000000E+000
1	43.76744722	1.824437E-011	5.994368E-012	0	0.000000E+000
1	43.76768793	5.994368E-012	1.824437E-011	1	0.000000E+000
1	43.76778587	1.824437E-011	5.994368E-012	0	0.000000E+000
1	43.76900512	5.994368E-012	1.824437E-011	1	0.000000E+000
1	43.76908331	1.824437E-011	5.994368E-012	0	0.000000E+000
1	43.76919371	5.994368E-012	1.824437E-011	1	0.000000E+000
1	43.76926676	1.824437E-011	5.994368E-012	0	0.000000E+000
1	43.77077586	5.994368E-012	1.824437E-011	1	0.000000E+000
1	43.77133223	1.824437E-011	5.994368E-012	0	0.000000E+000
1	43.77357993	5.994368E-012	1.824437E-011	1	0.000000E+000
1	43.77365191	1.824437E-011	5.994368E-012	0	0.000000E+000
1	43.77398280	5.994368E-012	1.824437E-011	1	0.000000E+000
1	43.77400663	1.824437E-011	5.994368E-012	0	0.000000E+000
1	43.77475809	5.994368E-012	1.824437E-011	1	0.000000E+000
1	43.77486154	1.824437E-011	5.994368E-012	0	0.000000E+000
1	43.77495320	5.994368E-012	1.824437E-011	1	0.000000E+000
1	43.77502178	1.824437E-011	5.994368E-012	0	0.000000E+000
1	43.77622765	5.994368E-012	1.824437E-011	1	0.000000E+000
1	43.77623044	1.824437E-011	5.994368E-012	0	0.000000E+000
1	43.77740739	5.994368E-012	1.824437E-011	1	0.000000E+000
1	43.77749420	1.824437E-011	5.994368E-012	0	0.000000E+000
1	43.77751498	5.994368E-012	1.824437E-011	1	0.000000E+000
1	43.77769586	1.824437E-011	5.994368E-012	0	0.000000E+000
1	43.77896782	5.994368E-012	1.824437E-011	1	0.000000E+000
1	43.77941145	1.824437E-011	5.994368E-012	0	0.000000E+000
1	43.77972448	5.994368E-012	1.824437E-011	1	0.000000E+000
1	43.77982467	1.824437E-011	5.994368E-012	0	0.000000E+000
1	43.78183948	5.994368E-012	1.824437E-011	1	0.000000E+000
1	43.78190661	1.824437E-011	5.994368E-012	0	0.000000E+000
1	43.78200301	5.994368E-012	1.824437E-011	1	0.000000E+000
1	43.78203630	1.824437E-011	5.994368E-012	0	0.000000E+000
1	43.78352266	5.994368E-012	1.824437E-011	1	0.000000E+000
1	43.78353891	1.824437E-011	5.994368E-012	0	0.000000E+000
1	43.78409789	5.994368E-012	1.824437E-011	1	0.000000E+000
1	43.78411886	1.824437E-011	5.994368E-012	0	0.000000E+000
1	43.78421446	5.994368E-012	1.824437E-011	1	0.000000E+000
1	43.78456884	1.824437E-011	5.994368E-012	0	0.000000E+000
1	43.78510909	5.994368E-012	1.824437E-011	1	0.000000E+000
1	43.78511646	1.824437E-011	5.994368E-012	0	0.000000E+000
1	43.78679571	5.994368E-012	1.824437E-011	1	0.000000E+000
1	43.78688264	1.824437E-011	5.994368E-012	0	0.000000E+000
1	43.78691315	5.994368E-012	1.824437E-011	1	0.000000E+000
1	43.78697238	1.824437E-011	5.994368E-012	0	0.000000E+000
1	43.78828062	5.994368E-012	1.824437E-011	1	0.000000E+000
1	43.78845102	1.824437E-011	5.994368E-012	0	0.000000E+000
1	43.78951382	5.994368E-012	1.824437E-011	1	0.000000E+000
1	43.78953971	1.824437E-011	5.994368E-012	0	0.000000E+000
1	43.79269876	5.994368E-012	1.824437E-011	1	0.000000E+000
1	43.79282505	1.824437E-011	5.994368E-012	0	0.000000E+000
1	43.79286077	5.994368E-012	1.824437E-011	1	0.000000E+000
1	43.79291512	1.824437E-011	5.994368E-012	0	0.000000E+000
1	43.79702214	5.994368E-012	1.824437E-011	1	0.000000E+000
1	43.79716000	1.824437E-011	5.994368E-012	0	0.000000E+000
1	43.79716588	5.994368E-012	1.824437E-011	1	0.000000E+000
1	43.79764434	1.824437E-011	5.994368E-012	0	0.000000E+000
1	43.80124167	5.994368E-012	1.824437E-011	1	0.000000E+000
1	43.80127258	1.824437E-011	5.994368E-012	0	0.000000E+000
1	43.80162040	5.994368E-012	1.824437E-011	1	0.000000E+000
1	43.80169344	1.824437E-011	5.994368E-012	0	0.000000E+000
1	43.80246398	5.994368E-012	1.824437E-011	1	0.000000E+000
1	43.80268584	1.824437E-011	5.994368E-012	0	0.000000E+000
1	43.80512396	5.994368E-012	1.824437E-011	1	0.000000E+000
1	43.80524785	1.824437E-011	5.994368E-012	0	0.000000E+000
1	43.80606134	5.994368E-012	1.824437E-011	1	0.000000E+000
1	43.80619531	1.824437E-011	5.994368E-012	0	0.000000E+000
1	43.80626893	5.994368E-012	1.824437E-011	1	0.000000E+000
1	43.80631040	1.824437E-011	5.994368E-012	0	0.000000E+000
1	43.80845681	5.994368E-012	1.824437E-011	1	0.000000E+000
1	43.80849178	1.824437E-011	5.994368E-012	0	0.000000E+000
1	43.80991104	5.994368E-012	1.824437E-011	1	0.000000E+000
1	43.80999306	1.824437E-011	5.994368E-012	0	0.000000E+000
1	43.81946343	5.994368E-012	1.824437E-011	1	0.000000E+000
1	43.81949653	1.824437E-011	5.994368E-012	0	0.000000E+000
1	43.81977416	5.994368E-012	1.824437E-011	1	0.000000E+000
1	43.82021534	1.824437E-011	5.994368E-012	0	0.000000E+000
1	43.82148855	5.994368E-012	1.824437E-011	1	0.000000E+000
1	43.82206141	1.824437E-011	5.994368E-012	0	0.000000E+000
1	43.82358263	5.994368E-012	1.824437E-011	1	0.000000E+000
1	43.82362930	1.824437E-011	5.994368E-012	0	0.000000E+000
1	43.82364576	5.994368E-012	1.824437E-011	1	0.000000E+000
1	43.82374651	1.824437E-011	5.994368E-012	0	0.000000E+000
1	43.82518812	5.994368E-012	1.824437E-011	1	0.000000E+000
1	43.82563067	1.824437E-011	5.994368E-012	0	0.000000E+000
1	43.82566112	5.994368E-012	1.824437E-011	1	0.000000E+000
1	43.82576414	1.824437E-011	5.994368E-012	0	0.000000E+000
1	43.82614195	5.994368E-012	1.824437E-011	1	0.000000E+000
1	43.82628136	1.824437E-011	5.994368E-012	0	0.000000E+000
1	43.82666857	5.994368E-012	1.824437E-011	1	0.000000E+000
1	43.82680205	1.824437E-011	5.994368E-012	0	0.000000E+000
1	43.83162984	5.994368E-012	1.824437E-011	1	0.000000E+000
1	43.83172024	1.824437E-011	5.994368E-012	0	0.000000E+000
1	43.83175227	5.994368E-012	1.824437E-011	1	0.000000E+000
1	43.83202878	1.824437E-011	5.994368E-012	0	0.000000E+000
1	43.83485546	5.994368E-012	1.824437E-011	1	0.000000E+000
1	43.83492993	1.824437E-011	5.994368E-012	0	0.000000E+000
1	43.83520384	5.994368E-012	1.824437E-011	1	0.000000E+000
1	43.83552633	1.824437E-011	5.994368E-012	0	0.000000E+000
1	43.83558872	5.994368E-012	1.824437E-011	1	0.000000E+000
1	43.83592727	1.824437E-011	5.994368E-012	0	0.000000E+000
1	43.83616998	5.994368E-012	1.824437E-011	1	0.000000E+000
1	43.83630163	1.824437E-011	5.994368E-012	0	0.000000E+000
1	43.83801182	5.994368E-012	1.824437E-011	1	0.000000E+000
1	43.83829425	1.824437E-011	5.994368E-012	0	0.000000E+000
1	43.83832298	5.994368E-012	1.824437E-011	1	0.000000E+000
1	43.83836174	1.824437E-011	5.994368E-012	0	0.000000E+000
1	43.84236706	5.994368E-012	1.824437E-011	1	0.000000E+000
1	43.84239272	1.824437E-011	5.994368E-012	0	0.000000E+000
1	43.84261306	5.994368E-012	1.824437E-011	1	0.000000E+000
1	43.84275560	1.824437E-011	5.994368E-012	0	0.000000E+000
1	43.84431549	5.994368E-012	1.824437E-011	1	0.000000E+000
1	43.84444817	1.824437E-011	5.994368E-012	0	0.000000E+000
1	43.84590764	5.994368E-012	1.824437E-011	1	0.000000E+000
1	43.84602692	1.824437E-011	5.994368E-012	0	0.000000E+000
1	43.84604791	5.994368E-012	1.824437E-011	1	0.000000E+000
1	43.84631523	1.824437E-011	5.994368E-012	0	0.000000E+000
1	43.84683446	5.994368E-012	1.824437E-011	1	0.000000E+000
1	43.84700325	1.824437E-011	5.994368E-012	0	0.000000E+000
1	43.84716722	5.994368E-012	1.824437E-011	1	0.000000E+000
1	43.84721451	1.824437E-011	5.994368E-012	0	0.000000E+000
1	43.84827948	5.994368E-012	1.824437E-011	1	0.000000E+000
1	43.84835476	1.824437E-011	5.994368E-012	0	0.000000E+000
1	43.84887941	5.994368E-012	1.824437E-011	1	0.000000E+000
1	43.84898403	1.824437E-011	5.994368E-012	0	0.000000E+000
1	43.84984634	5.994368E-012	1.824437E-011	1	0.000000E+000
1	43.85010699	1.824437E-011	5.994368E-012	0	0.000000E+000
1	43.85232068	5.994368E-012	1.824437E-011	1	0.000000E+000
1	43.85285610	1.824437E-011	5.994368E-012	0	0.000000E+000
1	43.85614934	5.994368E-012	1.824437E-011	1	0.000000E+000
1	43.85616836	1.824437E-011	5.994368E-012	0	0.000000E+000
1	43.85621382	5.994368E-012	1.824437E-011	1	0.000000E+000
1	43.85625470	1.824437E-011	5.994368E-012	0	0.000000E+000
1	43.85926234	5.994368E-012	1.824437E-011	1	0.000000E+000
1	43.85948765	1.824437E-011	5.994368E-012	0	0.000000E+000
1	43.85974257	5.994368E-012	1.824437E-011	1	0.000000E+000
1	43.85976450	1.824437E-011	5.994368E-012	0	0.000000E+000
1	43.86114173	5.994368E-012	1.824437E-011	1	0.000000E+000
1	43.86138807	1.824437E-011	5.994368E-012	0	0.000000E+000
1	43.86141564	5.994368E-012	1.824437E-011	1	0.000000E+000
1	43.86145694	1.824437E-011	5.994368E-012	0	0.000000E+000
1	43.86148165	5.994368E-012	1.824437E-011	1	0.000000E+000
1	43.86158726	1.824437E-011	5.994368E-012	0	0.000000E+000
1	43.86279746	5.994368E-012	1.824437E-011	1	0.000000E+000
1	43.86302597	1.824437E-011	5.994368E-012	0	0.000000E+000
1	43.86377905	5.994368E-012	1.824437E-011	1	0.000000E+000
1	43.86421141	1.824437E-011	5.994368E-012	0	0.000000E+000
1	43.86421859	5.994368E-012	1.824437E-011	1	0.000000E+000
1	43.86426491	1.824437E-011	5.994368E-012	0	0.000000E+000
1	43.86455322	5.994368E-012	1.824437E-011	1	0.000000E+000
1	43.86466433	1.824437E-011	5.994368E-012	0	0.000000E+000
1	43.86503879	5.994368E-012	1.824437E-011	1	0.000000E+000
1	43.86583266	1.824437E-011	5.994368E-012	0	0.000000E+000
1	43.86608505	5.994368E-012	1.824437E-011	1	0.000000E+000
1	43.86621913	1.824437E-011	5.994368E-012	0	0.000000E+000
1	43.86856612	5.994368E-012	1.824437E-011	1	0.000000E+000
1	43.86870523	1.824437E-011	5.994368E-012	0	0.000000E+000
1	43.86956815	5.994368E-012	1.824437E-011	1	0.000000E+000
1	43.86962808	1.824437E-011	5.994368E-012	0	0.000000E+000
1	43.86964903	5.994368E-012	1.824437E-011	1	0.000000E+000
1	43.86974071	1.824437E-011	5.994368E-012	0	0.000000E+000
1	43.86983529	5.994368E-012	1.824437E-011	1	0.000000E+000
1	43.87006529	1.824437E-011	5.994368E-012	0	0.000000E+000
1	43.87177274	5.994368E-012	1.824437E-011	1	0.000000E+000
1	43.87192852	1.824437E-011	5.994368E-012	0	0.000000E+000
1	43.87238092	5.994368E-012	1.824437E-011	1	0.000000E+000
1	43.87273309	1.824437E-011	5.994368E-012	0	0.000000E+000
1	43.87312911	5.994368E-012	1.824437E-011	1	0.000000E+000
1	43.87331648	1.824437E-011	5.994368E-012	0	0.000000E+000
1	43.87363076	5.994368E-012	1.824437E-011	1	0.000000E+000
1	43.87378992	1.824437E-011	5.994368E-012	0	0.000000E+000
1	43.87382909	5.994368E-012	1.824437E-011	1	0.000000E+000
1	43.87385835	1.824437E-011	5.994368E-012	0	0.000000E+000
1	43.87490996	5.994368E-012	1.824437E-011	1	0.000000E+000
1	43.87512194	1.824437E-011	5.994368E-012	0	0.000000E+000
1	43.87600734	5.994368E-012	1.824437E-011	1	0.000000E+000
1	43.87637129	1.824437E-011	5.994368E-012	0	0.000000E+000
1	43.87918253	5.994368E-012	1.824437E-011	1	0.000000E+000
1	43.87925878	1.824437E-011	5.994368E-012	0	0.000000E+000
1	43.87933564	5.994368E-012	1.824437E-011	1	0.000000E+000
1	43.87950556	1.824437E-011	5.994368E-012	0	0.000000E+000
1	43.88016913	5.994368E-012	1.824437E-011	1	0.000000E+000
1	43.88032847	1.824437E-011	5.994368E-012	0	0.000000E+000
1	43.88047823	5.994368E-012	1.824437E-011	1	0.000000E+000
1	43.88048356	1.824437E-011	5.994368E-012	0	0.000000E+000
1	43.88155092	5.994368E-012	1.824437E-011	1	0.000000E+000
1	43.88162550	1.824437E-011	5.994368E-012	0	0.000000E+000
1	43.88248589	5.994368E-012	1.824437E-011	1	0.000000E+000
1	43.88274354	1.824437E-011	5.994368E-012	0	0.000000E+000
1	43.88288734	5.994368E-012	1.824437E-011	1	0.000000E+000
1	43.88292551	1.824437E-011	5.994368E-012	0	0.000000E+000
1	43.94497881	5.994368E-012	1.824437E-011	1	0.000000E+000
1	43.94507312	1.824437E-011	5.994368E-012	0	0.000000E+000
1	43.94642110	5.994368E-012	1.824437E-011	1	0.000000E+000
1	43.94656870	1.824437E-011	5.994368E-012	0	0.000000E+000
1	43.94663839	5.994368E-012	1.824437E-011	1	0.000000E+000
1	43.94686266	1.824437E-011	5.994368E-012	0	0.000000E+000
1	43.94697518	5.994368E-012	1.824437E-011	1	0.000000E+000
1	43.94699809	1.824437E-011	5.994368E-012	0	0.000000E+000
1	43.94712590	5.994368E-012	1.824437E-011	1	0.000000E+000
1	43.94749261	1.824437E-011	5.994368E-012	0	0.000000E+000
1	43.94819508	5.994368E-012	1.824437E-011	1	0.000000E+000
1	43.94825760	1.824437E-011	5.994368E-012	0	0.000000E+000
1	43.94832710	5.994368E-012	1.824437E-011	1	0.000000E+000
1	43.94848582	1.824437E-011	5.994368E-012	0	0.000000E+000
1	43.94856853	5.994368E-012	1.824437E-011	1	0.000000E+000
1	43.94870877	1.824437E-011	5.994368E-012	0	0.000000E+000
1	43.94919561	5.994368E-012	1.824437E-011	1	0.000000E+000
1	43.94925260	1.824437E-011	5.994368E-012	0	0.000000E+000
1	43.94963035	5.994368E-012	1.824437E-011	1	0.000000E+000
1	43.94988622	1.824437E-011	5.994368E-012	0	0.000000E+000
1	43.94990834	5.994368E-012	1.824437E-011	1	0.000000E+000
1	43.95000709	1.824437E-011	5.994368E-012	0	0.000000E+000
1	43.95067135	5.994368E-012	1.824437E-011	1	0.000000E+000
1	43.95092873	1.824437E-011	5.994368E-012	0	0.000000E+000
1	43.95309827	5.994368E-012	1.824437E-011	1	0.000000E+000
1	43.95329818	1.824437E-011	5.994368E-012	0	0.000000E+000
1	43.95415367	5.994368E-012	1.824437E-011	1	0.000000E+000
1	43.95418140	1.824437E-011	5.994368E-012	0	0.000000E+000
1	43.95519650	5.994368E-012	1.824437E-011	1	0.000000E+000
1	43.95532445	1.824437E-011	5.994368E-012	0	0.000000E+000
1	43.95534831	5.994368E-012	1.824437E-011	1	0.000000E+000
1	43.95541767	1.824437E-011	5.994368E-012	0	0.000000E+000
1	43.95545629	5.994368E-012	1.824437E-011	1	0.000000E+000
1	43.95551673	1.824437E-011	5.994368E-012	0	0.000000E+000
1	43.95554081	5.994368E-012	1.824437E-011	1	0.000000E+000
1	43.95558873	1.824437E-011	5.994368E-012	0	0.000000E+000
1	43.95617983	5.994368E-012	1.824437E-011	1	0.000000E+000
1	43.95618940	1.824437E-011	5.994368E-012	0	0.000000E+000
1	43.95702740	5.994368E-012	1.824437E-011	1	0.000000E+000
1	43.95718507	1.824437E-011	5.994368E-012	0	0.000000E+000
1	43.95762668	5.994368E-012	1.824437E-011	1	0.000000E+000
1	43.95778972	1.824437E-011	5.994368E-012	0	0.000000E+000
1	43.96064951	5.994368E-012	1.824437E-011	1	0.000000E+000
1	43.96070801	1.824437E-011	5.994368E-012	0	0.000000E+000
1	43.96138342	5.994368E-012	1.824437E-011	1	0.000000E+000
1	43.96167090	1.824437E-011	5.994368E-012	0	0.000000E+000
1	43.96341655	5.994368E-012	1.824437E-011	1	0.000000E+000
1	43.96385767	1.824437E-011	5.994368E-012	0	0.000000E+000
1	43.96397620	5.994368E-012	1.824437E-011	1	0.000000E+000
1	43.96400847	1.824437E-011	5.994368E-012	0	0.000000E+000
1	43.97018478	5.994368E-012	1.824437E-011	1	0.000000E+000
1	43.97045825	1.824437E-011	5.994368E-012	0	0.000000E+000
1	43.97203464	5.994368E-012	1.824437E-011	1	0.000000E+000
1	43.97206447	1.824437E-011	5.994368E-012	0	0.000000E+000
1	43.97300714	5.994368E-012	1.824437E-011	1	0.000000E+000
1	43.97308757	1.824437E-011	5.994368E-012	0	0.000000E+000
1	43.97387755	5.994368E-012	1.824437E-011	1	0.000000E+000
1	43.97394736	1.824437E-011	5.994368E-012	0	0.000000E+000
1	43.97423232	5.994368E-012	1.824437E-011	1	0.000000E+000
1	43.97424425	1.824437E-011	5.994368E-012	0	0.000000E+000
1	43.97641213	5.994368E-012	1.824437E-011	1	0.000000E+000
1	43.97647173	1.824437E-011	5.994368E-012	0	0.000000E+000
1	43.97771462	5.994368E-012	1.824437E-011	1	0.000000E+000
1	43.97789098	1.824437E-011	5.994368E-012	0	0.000000E+000
1	43.97870660	5.994368E-012	1.824437E-011	1	0.000000E+000
1	43.97878331	1.824437E-011	5.994368E-012	0	0.000000E+000
1	43.97957754	5.994368E-012	1.824437E-011	1	0.000000E+000
1	43.97965226	1.824437E-011	5.994368E-012	0	0.000000E+000
1	43.97966430	5.994368E-012	1.824437E-011	1	0.000000E+000
1	43.98002813	1.824437E-011	5.994368E-012	0	0.000000E+000
1	43.98057856	5.994368E-012	1.824437E-011	1	0.000000E+000
1	43.98059924	1.824437E-011	5.994368E-012	0	0.000000E+000
1	43.98088669	5.994368E-012	1.824437E-011	1	0.000000E+000
1	43.98124119	1.824437E-011	5.994368E-012	0	0.000000E+000
1	43.98183864	5.994368E-012	1.824437E-011	1	0.000000E+000
1	43.98187568	1.824437E-011	5.994368E-012	0	0.000000E+000
1	43.98202557	5.994368E-012	1.824437E-011	1	0.000000E+000
1	43.98209896	1.824437E-011	5.994368E-012	0	0.000000E+000
1	45.20463982	6.073443E-012	1.832344E-011	1	0.000000E+000
1	45.20464708	1.832344E-011	6.073443E-012	0	0.000000E+000
1	45.20475710	6.073443E-012	1.832344E-011	1	0.000000E+000
1	45.20485145	1.832344E-011	6.073443E-012	0	0.000000E+000
1	45.20806075	6.073443E-012	1.832344E-011	1	0.000000E+000
1	45.20809440	1.832344E-011	6.073443E-012	0	0.000000E+000
1	45.20842287	6.073443E-012	1.832344E-011	1	0.000000E+000
1	45.20846178	1.832344E-011	6.073443E-012	0	0.000000E+000
1	45.20874747	6.073443E-012	1.832344E-011	1	0.000000E+000
1	45.20881158	1.832344E-011	6.073443E-012	0	0.000000E+000
1	45.20904119	6.073443E-012	1.832344E-011	1	0.000000E+000
1	45.20907501	1.832344E-011	6.073443E-012	0	0.000000E+000
1	45.20972219	6.073443E-012	1.832344E-011	1	0.000000E+000
1	45.20979929	1.832344E-011	6.073443E-012	0	0.000000E+000
1	45.21156960	6.073443E-012	1.832344E-011	1	0.000000E+000
1	45.21158811	1.832344E-011	6.073443E-012	0	0.000000E+000
1	45.21164459	6.073443E-012	1.832344E-011	1	0.000000E+000
1	45.21171910	1.832344E-011	6.073443E-012	0	0.000000E+000
1	45.21260309	6.073443E-012	1.832344E-011	1	0.000000E+000
1	45.21271086	1.832344E-011	6.073443E-012	0	0.000000E+000
1	45.21338453	6.073443E-012	1.832344E-011	1	0.000000E+000
1	45.21344723	1.832344E-011	6.073443E-012	0	0.000000E+000
1	45.21517949	6.073443E-012	1.832344E-011	1	0.000000E+000
1	45.21522117	1.832344E-011	6.073443E-012	0	0.000000E+000
1	45.21667967	6.073443E-012	1.832344E-011	1	0.000000E+000
1	45.21683211	1.832344E-011	6.073443E-012	0	0.000000E+000
1	45.21719162	6.073443E-012	1.832344E-011	1	0.000000E+000
1	45.21738748	1.832344E-011	6.073443E-012	0	0.000000E+000
1	45.22162009	6.073443E-012	1.832344E-011	1	0.000000E+000
1	45.22167117	1.832344E-011	6.073443E-012	0	0.000000E+000
1	45.22389047	6.073443E-012	1.832344E-011	1	0.000000E+000
1	45.22406635	1.832344E-011	6.073443E-012	0	0.000000E+000
1	45.22572175	6.073443E-012	1.832344E-011	1	0.000000E+000
1	45.22574982	1.832344E-011	6.073443E-012	0	0.000000E+000
1	45.22724256	6.073443E-012	1.832344E-011	1	0.000000E+000
1	45.22733260	1.832344E-011	6.073443E-012	0	0.000000E+000
1	45.22743527	6.073443E-012	1.832344E-011	1	0.000000E+000
1	45.22757525	1.832344E-011	6.073443E-012	0	0.000000E+000
1	45.23119451	6.073443E-012	1.832344E-011	1	0.000000E+000
1	45.23125382	1.832344E-011	6.073443E-012	0	0.000000E+000
1	45.23205961	6.073443E-012	1.832344E-011	1	0.000000E+000
1	45.23209444	1.832344E-011	6.073443E-012	0	0.000000E+000
1	45.23263749	6.073443E-012	1.832344E-011	1	0.000000E+000
1	45.23290613	1.832344E-011	6.073443E-012	0	0.000000E+000
1	45.23665376	6.073443E-012	1.832344E-011	1	0.000000E+000
1	45.23692313	1.832344E-011	6.073443E-012	0	0.000000E+000
1	45.23732489	6.073443E-012	1.832344E-011	1	0.000000E+000
1	45.23739361	1.832344E-011	6.073443E-012	0	0.000000E+000
1	45.24145234	6.073443E-012	1.832344E-011	1	0.000000E+000
1	45.24154158	1.832344E-011	6.073443E-012	0	0.000000E+000
1	45.24223662	6.073443E-012	1.832344E-011	1	0.000000E+000
1	45.24235665	1.832344E-011	6.073443E-012	0	0.000000E+000
1	45.24266983	6.073443E-012	1.832344E-011	1	0.000000E+000
1	45.24275580	1.832344E-011	6.073443E-012	0	0.000000E+000
1	45.24718259	6.073443E-012	1.832344E-011	1	0.000000E+000
1	45.24723291	1.832344E-011	6.073443E-012	0	0.000000E+000
1	45.24842520	6.073443E-012	1.832344E-011	1	0.000000E+000
1	45.24845236	1.832344E-011	6.073443E-012	0	0.000000E+000
1	45.24905216	6.073443E-012	1.832344E-011	1	0.000000E+000
1	45.24907344	1.832344E-011	6.073443E-012	0	0.000000E+000
1	45.24916277	6.073443E-012	1.832344E-011	1	0.000000E+000
1	45.24920543	1.832344E-011	6.073443E-012	0	0.000000E+000
1	45.24954766	6.073443E-012	1.832344E-011	1	0.000000E+000
1	45.24965354	1.832344E-011	6.073443E-012	0	0.000000E+000
1	45.25009426	6.073443E-012	1.832344E-011	1	0.000000E+000
1	45.25032144	1.832344E-011	6.073443E-012	0	0.000000E+000
1	45.25048090	6.073443E-012	1.832344E-011	1	0.000000E+000
1	45.25061366	1.832344E-011	6.073443E-012	0	0.000000E+000
1	45.25065257	6.073443E-012	1.832344E-011	1	0.000000E+000
1	45.25076546	1.832344E-011	6.073443E-012	0	0.000000E+000
1	45.25191981	6.073443E-012	1.832344E-011	1	0.000000E+000
1	45.25193287	1.832344E-011	6.073443E-012	0	0.000000E+000
1	45.25377593	6.073443E-012	1.832344E-011	1	0.000000E+000
1	45.25384179	1.832344E-011	6.073443E-012	0	0.000000E+000
1	45.25466049	6.073443E-012	1.832344E-011	1	0.000000E+000
1	45.25482354	1.832344E-011	6.073443E-012	0	0.000000E+000
1	45.25619511	6.073443E-012	1.832344E-011	1	0.000000E+000
1	45.25623797	1.832344E-011	6.073443E-012	0	0.000000E+000
1	45.25686773	6.073443E-012	1.832344E-011	1	0.000000E+000
1	45.25714471	1.832344E-011	6.073443E-012	0	0.000000E+000
1	45.25807680	6.073443E-012	1.832344E-011	1	0.000000E+000
1	45.25816614	1.832344E-011	6.073443E-012	0	0.000000E+000
1	45.26385347	6.073443E-012	1.832344E-011	1	0.000000E+000
1	45.26392977	1.832344E-011	6.073443E-012	0	0.000000E+000
1	45.26395727	6.073443E-012	1.832344E-011	1	0.000000E+000
1	45.26404565	1.832344E-011	6.073443E-012	0	0.000000E+000
1	45.26919467	6.073443E-012	1.832344E-011	1	0.000000E+000
1	45.26924606	1.832344E-011	6.073443E-012	0	0.000000E+000
1	45.27100113	6.073443E-012	1.832344E-011	1	0.000000E+000
1	45.27109065	1.832344E-011	6.073443E-012	0	0.000000E+000
1	45.27120798	6.073443E-012	1.832344E-011	1	0.000000E+000
1	45.27132401	1.832344E-011	6.073443E-012	0	0.000000E+000
1	45.27399608	6.073443E-012	1.832344E-011	1	0.000000E+000
1	45.27436894	1.832344E-011	6.073443E-012	0	0.000000E+000
1	45.27556058	6.073443E-012	1.832344E-011	1	0.000000E+000
1	45.27567215	1.832344E-011	6.073443E-012	0	0.000000E+000
1	45.27584823	6.073443E-012	1.832344E-011	1	0.000000E+000
1	45.27594923	1.832344E-011	6.073443E-012	0	0.000000E+000
1	45.27613397	6.073443E-012	1.832344E-011	1	0.000000E+000
1	45.27628885	1.832344E-011	6.073443E-012	0	0.000000E+000
1	45.27696007	6.073443E-012	1.832344E-011	1	0.000000E+000
1	45.27706831	1.832344E-011	6.073443E-012	0	0.000000E+000
1	45.27709709	6.073443E-012	1.832344E-011	1	0.000000E+000
1	45.27713688	1.832344E-011	6.073443E-012	0	0.000000E+000
1	45.27714752	6.073443E-012	1.832344E-011	1	0.000000E+000
1	45.27724017	1.832344E-011	6.073443E-012	0	0.000000E+000
1	45.27776178	6.073443E-012	1.832344E-011	1	0.000000E+000
1	45.27794778	1.832344E-011	6.073443E-012	0	0.000000E+000
1	45.27797148	6.073443E-012	1.832344E-011	1	0.000000E+000
1	45.27807066	1.832344E-011	6.073443E-012	0	0.000000E+000
1	45.28138275	6.073443E-012	1.832344E-011	1	0.000000E+000
1	45.28142591	1.832344E-011	6.073443E-012	0	0.000000E+000
1	45.28233602	6.073443E-012	1.832344E-011	1	0.000000E+000
1	45.28239884	1.832344E-011	6.073443E-012	0	0.000000E+000
1	45.28332753	6.073443E-012	1.832344E-011	1	0.000000E+000
1	45.28356290	1.832344E-011	6.073443E-012	0	0.000000E+000
1	45.28376819	6.073443E-012	1.832344E-011	1	0.000000E+000
1	45.28386798	1.832344E-011	6.073443E-012	0	0.000000E+000
1	45.28467057	6.073443E-012	1.832344E-011	1	0.000000E+000
1	45.28505734	1.832344E-011	6.073443E-012	0	0.000000E+000
1	45.28542023	6.073443E-012	1.832344E-011	1	0.000000E+000
1	45.28546628	1.832344E-011	6.073443E-012	0	0.000000E+000
1	45.28764209	6.073443E-012	1.832344E-011	1	0.000000E+000
1	45.28771320	1.832344E-011	6.073443E-012	0	0.000000E+000
1	45.28792214	6.073443E-012	1.832344E-011	1	0.000000E+000
1	45.28795635	1.832344E-011	6.073443E-012	0	0.000000E+000
1	45.28810976	6.073443E-012	1.832344E-011	1	0.000000E+000
1	45.28841199	1.832344E-011	6.073443E-012	0	0.000000E+000
1	45.29044677	6.073443E-012	1.832344E-011	1	0.000000E+000
1	45.29061943	1.832344E-011	6.073443E-012	0	0.000000E+000
1	45.29098764	6.073443E-012	1.832344E-011	1	0.000000E+000
1	45.29124939	1.832344E-011	6.073443E-012	0	0.000000E+000
1	45.29495708	6.073443E-012	1.832344E-011	1	0.000000E+000
1	45.29510919	1.832344E-011	6.073443E-012	0	0.000000E+000
1	45.29512936	6.073443E-012	1.832344E-011	1	0.000000E+000
1	45.29528704	1.832344E-011	6.073443E-012	0	0.000000E+000
1	45.29540455	6.073443E-012	1.832344E-011	1	0.000000E+000
1	45.29553240	1.832344E-011	6.073443E-012	0	0.000000E+000
1	45.30653186	6.073443E-012	1.832344E-011	1	0.000000E+000
1	45.30669227	1.832344E-011	6.073443E-012	0	0.000000E+000
1	45.30716357	6.073443E-012	1.832344E-011	1	0.000000E+000
1	45.30718952	1.832344E-011	6.073443E-012	0	0.000000E+000
1	45.30797356	6.073443E-012	1.832344E-011	1	0.000000E+000
1	45.30802349	1.832344E-011	6.073443E-012	0	0.000000E+000
1	45.30805473	6.073443E-012	1.832344E-011	1	0.000000E+000
1	45.30837651	1.832344E-011	6.073443E-012	0	0.000000E+000
1	45.30974307	6.073443E-012	1.832344E-011	1	0.000000E+000
1	45.30981183	1.832344E-011	6.073443E-012	0	0.000000E+000
1	46.01377457	6.051703E-012	1.830170E-011	1	0.000000E+000
1	46.01380420	1.830170E-011	6.051703E-012	0	0.000000E+000
1	46.01397777	6.051703E-012	1.830170E-011	1	0.000000E+000
1	46.01412825	1.830170E-011	6.051703E-012	0	0.000000E+000
1	46.01469219	6.051703E-012	1.830170E-011	1	0.000000E+000
1	46.01476032	1.830170E-011	6.051703E-012	0	0.000000E+000
1	46.01506831	6.051703E-012	1.830170E-011	1	0.000000E+000
1	46.01518944	1.830170E-011	6.051703E-012	0	0.000000E+000
1	46.01534662	6.051703E-012	1.830170E-011	1	0.000000E+000
1	46.01536910	1.830170E-011	6.051703E-012	0	0.000000E+000
1	46.01566781	6.051703E-012	1.830170E-011	1	0.000000E+000
1	46.01573165	1.830170E-011	6.051703E-012	0	0.000000E+000
1	46.01944899	6.051703E-012	1.830170E-011	1	0.000000E+000
1	46.01964191	1.830170E-011	6.051703E-012	0	0.000000E+000
1	46.02015595	6.051703E-012	1.830170E-011	1	0.000000E+000
1	46.02017614	1.830170E-011	6.051703E-012	0	0.000000E+000
1	46.02098222	6.051703E-012	1.830170E-011	1	0.000000E+000
1	46.02110635	1.830170E-011	6.051703E-012	0	0.000000E+000
1	46.02112447	6.051703E-012	1.830170E-011	1	0.000000E+000
1	46.02119560	1.830170E-011	6.051703E-012	0	0.000000E+000
1	46.02172538	6.051703E-012	1.830170E-011	1	0.000000E+000
1	46.02174619	1.830170E-011	6.051703E-012	0	0.000000E+000
1	46.02252824	6.051703E-012	1.830170E-011	1	0.000000E+000
1	46.02266824	1.830170E-011	6.051703E-012	0	0.000000E+000
1	46.02281396	6.051703E-012	1.830170E-011	1	0.000000E+000
1	46.02299170	1.830170E-011	6.051703E-012	0	0.000000E+000
1	46.02355807	6.051703E-012	1.830170E-011	1	0.000000E+000
1	46.02390053	1.830170E-011	6.051703E-012	0	0.000000E+000
1	46.02453030	6.051703E-012	1.830170E-011	1	0.000000E+000
1	46.02479560	1.830170E-011	6.051703E-012	0	0.000000E+000
1	46.02706986	6.051703E-012	1.830170E-011	1	0.000000E+000
1	46.02711849	1.830170E-011	6.051703E-012	0	0.000000E+000
1	46.02894834	6.051703E-012	1.830170E-011	1	0.000000E+000
1	46.03009632	1.830170E-011	6.051703E-012	0	0.000000E+000
1	46.03048889	6.051703E-012	1.830170E-011	1	0.000000E+000
1	46.03068416	1.830170E-011	6.051703E-012	0	0.000000E+000
1	46.03388903	6.051703E-012	1.830170E-011	1	0.000000E+000
1	46.03395012	1.830170E-011	6.051703E-012	0	0.000000E+000
1	46.03552890	6.051703E-012	1.830170E-011	1	0.000000E+000
1	46.03560474	1.830170E-011	6.051703E-012	0	0.000000E+000
1	46.03563306	6.051703E-012	1.830170E-011	1	0.000000E+000
1	46.03575696	1.830170E-011	6.051703E-012	0	0.000000E+000
1	46.03624470	6.051703E-012	1.830170E-011	1	0.000000E+000
1	46.03633561	1.830170E-011	6.051703E-012	0	0.000000E+000
1	46.03650291	6.051703E-012	1.830170E-011	1	0.000000E+000
1	46.03662791	1.830170E-011	6.051703E-012	0	0.000000E+000
1	46.03730834	6.051703E-012	1.830170E-011	1	0.000000E+000
1	46.03737665	1.830170E-011	6.051703E-012	0	0.000000E+000
1	46.04300847	6.051703E-012	1.830170E-011	1	0.000000E+000
1	46.04306109	1.830170E-011	6.051703E-012	0	0.000000E+000
1	46.04691073	6.051703E-012	1.830170E-011	1	0.000000E+000
1	46.04694160	1.830170E-011	6.051703E-012	0	0.000000E+000
1	46.04748507	6.051703E-012	1.830170E-011	1	0.000000E+000
1	46.04757145	1.830170E-011	6.051703E-012	0	0.000000E+000
1	46.04759457	6.051703E-012	1.830170E-011	1	0.000000E+000
1	46.04776381	1.830170E-011	6.051703E-012	0	0.000000E+000
1	46.04789776	6.051703E-012	1.830170E-011	1	0.000000E+000
1	46.04793308	1.830170E-011	6.051703E-012	0	0.000000E+000
1	46.04900631	6.051703E-012	1.830170E-011	1	0.000000E+000
1	46.04908419	1.830170E-011	6.051703E-012	0	0.000000E+000
1	46.04913435	6.051703E-012	1.830170E-011	1	0.000000E+000
1	46.04919370	1.830170E-011	6.051703E-012	0	0.000000E+000
1	46.05060547	6.051703E-012	1.830170E-011	1	0.000000E+000
1	46.05064724	1.830170E-011	6.051703E-012	0	0.000000E+000
1	46.05067160	6.051703E-012	1.830170E-011	1	0.000000E+000
1	46.05071197	1.830170E-011	6.051703E-012	0	0.000000E+000
1	46.05341821	6.051703E-012	1.830170E-011	1	0.000000E+000
1	46.05354976	1.830170E-011	6.051703E-012	0	0.000000E+000
1	46.05437855	6.051703E-012	1.830170E-011	1	0.000000E+000
1	46.05451946	1.830170E-011	6.051703E-012	0	0.000000E+000
1	46.05520536	6.051703E-012	1.830170E-011	1	0.000000E+000
1	46.05523313	1.830170E-011	6.051703E-012	0	0.000000E+000
1	46.05525816	6.051703E-012	1.830170E-011	1	0.000000E+000
1	46.05540911	1.830170E-011	6.051703E-012	0	0.000000E+000
1	46.05587660	6.051703E-012	1.830170E-011	1	0.000000E+000
1	46.05600495	1.830170E-011	6.051703E-012	0	0.000000E+000
1	46.05645807	6.051703E-012	1.830170E-011	1	0.000000E+000
1	46.05652386	1.830170E-011	6.051703E-012	0	0.000000E+000
1	46.05731337	6.051703E-012	1.830170E-011	1	0.000000E+000
1	46.05744806	1.830170E-011	6.051703E-012	0	0.000000E+000
1	46.05924208	6.051703E-012	1.830170E-011	1	0.000000E+000
1	46.05927024	1.830170E-011	6.051703E-012	0	0.000000E+000
1	46.05930602	6.051703E-012	1.830170E-011	1	0.000000E+000
1	46.05952854	1.830170E-011	6.051703E-012	0	0.000000E+000
1	46.25779108	6.142235E-012	1.839223E-011	1	0.000000E+000
1	46.25794842	1.839223E-011	6.142235E-012	0	0.000000E+000
1	46.25798788	6.142235E-012	1.839223E-011	1	0.000000E+000
1	46.25825149	1.839223E-011	6.142235E-012	0	0.000000E+000
1	46.25844575	6.142235E-012	1.839223E-011	1	0.000000E+000
1	46.25850194	1.839223E-011	6.142235E-012	0	0.000000E+000
1	46.25868248	6.142235E-012	1.839223E-011	1	0.000000E+000
1	46.25873340	1.839223E-011	6.142235E-012	0	0.000000E+000
1	46.25965949	6.142235E-012	1.839223E-011	1	0.000000E+000
1	46.25967679	1.839223E-011	6.142235E-012	0	0.000000E+000
1	46.25988365	6.142235E-012	1.839223E-011	1	0.000000E+000
1	46.26010109	1.839223E-011	6.142235E-012	0	0.000000E+000
1	46.26035465	6.142235E-012	1.839223E-011	1	0.000000E+000
1	46.26054102	1.839223E-011	6.142235E-012	0	0.000000E+000
1	46.26103594	6.142235E-012	1.839223E-011	1	0.000000E+000
1	46.26109591	1.839223E-011	6.142235E-012	0	0.000000E+000
1	46.26119788	6.142235E-012	1.839223E-011	1	0.000000E+000
1	46.26121037	1.839223E-011	6.142235E-012	0	0.000000E+000
1	46.26322656	6.142235E-012	1.839223E-011	1	0.000000E+000
1	46.26329308	1.839223E-011	6.142235E-012	0	0.000000E+000
1	46.26378650	6.142235E-012	1.839223E-011	1	0.000000E+000
1	46.26383244	1.839223E-011	6.142235E-012	0	0.000000E+000
1	46.26612474	6.142235E-012	1.839223E-011	1	0.000000E+000
1	46.26618361	1.839223E-011	6.142235E-012	0	0.000000E+000
1	46.27357974	6.142235E-012	1.839223E-011	1	0.000000E+000
1	46.27375666	1.839223E-011	6.142235E-012	0	0.000000E+000
1	46.27378365	6.142235E-012	1.839223E-011	1	0.000000E+000
1	46.27399193	1.839223E-011	6.142235E-012	0	0.000000E+000
1	46.27434038	6.142235E-012	1.839223E-011	1	0.000000E+000
1	46.27443794	1.839223E-011	6.142235E-012	0	0.000000E+000
1	46.27486033	6.142235E-012	1.839223E-011	1	0.000000E+000
1	46.27492362	1.839223E-011	6.142235E-012	0	0.000000E+000
1	46.28602652	6.142235E-012	1.839223E-011	1	0.000000E+000
1	46.28626731	1.839223E-011	6.142235E-012	0	0.000000E+000
1	46.28760956	6.142235E-012	1.839223E-011	1	0.000000E+000
1	46.28783572	1.839223E-011	6.142235E-012	0	0.000000E+000
1	46.29186932	6.142235E-012	1.839223E-011	1	0.000000E+000
1	46.29196730	1.839223E-011	6.142235E-012	0	0.000000E+000
1	46.29203128	6.142235E-012	1.839223E-011	1	0.000000E+000
1	46.29218919	1.839223E-011	6.142235E-012	0	0.000000E+000
1	46.29221390	6.142235E-012	1.839223E-011	1	0.000000E+000
1	46.29228448	1.839223E-011	6.142235E-012	0	0.000000E+000
1	46.29301225	6.142235E-012	1.839223E-011	1	0.000000E+000
1	46.29343983	1.839223E-011	6.142235E-012	0	0.000000E+000
1	46.29433702	6.142235E-012	1.839223E-011	1	0.000000E+000
1	46.29438005	1.839223E-011	6.142235E-012	0	0.000000E+000
1	46.29479397	6.142235E-012	1.839223E-011	1	0.000000E+000
1	46.29482789	1.839223E-011	6.142235E-012	0	0.000000E+000
1	46.29608077	6.142235E-012	1.839223E-011	1	0.000000E+000
1	46.29636464	1.839223E-011	6.142235E-012	0	0.000000E+000
1	46.29686993	6.142235E-012	1.839223E-011	1	0.000000E+000
1	46.29693929	1.839223E-011	6.142235E-012	0	0.000000E+000
1	46.29765490	6.142235E-012	1.839223E-011	1	0.000000E+000
1	46.29778966	1.839223E-011	6.142235E-012	0	0.000000E+000
1	46.29781265	6.142235E-012	1.839223E-011	1	0.000000E+000
1	46.29791345	1.839223E-011	6.142235E-012	0	0.000000E+000
1	46.29831359	6.142235E-012	1.839223E-011	1	0.000000E+000
1	46.29847436	1.839223E-011	6.142235E-012	0	0.000000E+000
1	46.30089321	6.142235E-012	1.839223E-011	1	0.000000E+000
1	46.30119542	1.839223E-011	6.142235E-012	0	0.000000E+000
1	46.30125653	6.142235E-012	1.839223E-011	1	0.000000E+000
1	46.30133157	1.839223E-011	6.142235E-012	0	0.000000E+000
1	46.30309250	6.142235E-012	1.839223E-011	1	0.000000E+000
1	46.30319095	1.839223E-011	6.142235E-012	0	0.000000E+000
1	46.30372710	6.142235E-012	1.839223E-011	1	0.000000E+000
1	46.30377049	1.839223E-011	6.142235E-012	0	0.000000E+000
1	46.30390518	6.142235E-012	1.839223E-011	1	0.000000E+000
1	46.30391402	1.839223E-011	6.142235E-012	0	0.000000E+000
1	46.30528251	6.142235E-012	1.839223E-011	1	0.000000E+000
1	46.30534817	1.839223E-011	6.142235E-012	0	0.000000E+000
1	46.30723183	6.142235E-012	1.839223E-011	1	0.000000E+000
1	46.30744244	1.839223E-011	6.142235E-012	0	0.000000E+000
1	46.31186199	6.142235E-012	1.839223E-011	1	0.000000E+000
1	46.31221429	1.839223E-011	6.142235E-012	0	0.000000E+000
1	46.31487169	6.142235E-012	1.839223E-011	1	0.000000E+000
1	46.31499645	1.839223E-011	6.142235E-012	0	0.000000E+000
1	46.31615867	6.142235E-012	1.839223E-011	1	0.000000E+000
1	46.31623446	1.839223E-011	6.142235E-012	0	0.000000E+000
1	46.31660588	6.142235E-012	1.839223E-011	1	0.000000E+000
1	46.31666803	1.839223E-011	6.142235E-012	0	0.000000E+000
1	46.31792457	6.142235E-012	1.839223E-011	1	0.000000E+000
1	46.31793317	1.839223E-011	6.142235E-012	0	0.000000E+000
1	46.31806458	6.142235E-012	1.839223E-011	1	0.000000E+000
1	46.31859353	1.839223E-011	6.142235E-012	0	0.000000E+000
1	46.31893942	6.142235E-012	1.839223E-011	1	0.000000E+000
1	46.31897867	1.839223E-011	6.142235E-012	0	0.000000E+000
1	46.32042674	6.142235E-012	1.839223E-011	1	0.000000E+000
1	46.32050902	1.839223E-011	6.142235E-012	0	0.000000E+000
1	46.98622262	5.946938E-012	1.819694E-011	1	0.000000E+000
1	46.98628927	1.819694E-011	5.946938E-012	0	0.000000E+000
1	46.98753539	5.946938E-012	1.819694E-011	1	0.000000E+000
1	46.98770610	1.819694E-011	5.946938E-012	0	0.000000E+000
1	46.98969592	5.946938E-012	1.819694E-011	1	0.000000E+000
1	46.98988723	1.819694E-011	5.946938E-012	0	0.000000E+000
1	46.99083413	5.946938E-012	1.819694E-011	1	0.000000E+000
1	46.99153436	1.819694E-011	5.946938E-012	0	0.000000E+000
1	46.99164280	5.946938E-012	1.819694E-011	1	0.000000E+000
1	46.99184847	1.819694E-011	5.946938E-012	0	0.000000E+000
1	46.99281214	5.946938E-012	1.819694E-011	1	0.000000E+000
1	46.99288432	1.819694E-011	5.946938E-012	0	0.000000E+000
1	46.99317925	5.946938E-012	1.819694E-011	1	0.000000E+000
1	46.99324913	1.819694E-011	5.946938E-012	0	0.000000E+000
1	46.99658511	5.946938E-012	1.819694E-011	1	0.000000E+000
1	46.99721475	1.819694E-011	5.946938E-012	0	0.000000E+000
1	46.99794822	5.946938E-012	1.819694E-011	1	0.000000E+000
1	46.99811362	1.819694E-011	5.946938E-012	0	0.000000E+000
1	46.99898625	5.946938E-012	1.819694E-011	1	0.000000E+000
1	46.99901246	1.819694E-011	5.946938E-012	0	0.000000E+000
1	46.99945535	5.946938E-012	1.819694E-011	1	0.000000E+000
1	46.99951130	1.819694E-011	5.946938E-012	0	0.000000E+000
1	46.99967327	5.946938E-012	1.819694E-011	1	0.000000E+000
1	46.99970993	1.819694E-011	5.946938E-012	0	0.000000E+000
1	47.00083093	5.946938E-012	1.819694E-011	1	0.000000E+000
1	47.00090946	1.819694E-011	5.946938E-012	0	0.000000E+000
1	47.00124376	5.946938E-012	1.819694E-011	1	0.000000E+000
1	47.00136414	1.819694E-011	5.946938E-012	0	0.000000E+000
1	47.00253038	5.946938E-012	1.819694E-011	1	0.000000E+000
1	47.00282735	1.819694E-011	5.946938E-012	0	0.000000E+000
1	47.00672374	5.946938E-012	1.819694E-011	1	0.000000E+000
1	47.00677125	1.819694E-011	5.946938E-012	0	0.000000E+000
1	47.01269602	5.946938E-012	1.819694E-011	1	0.000000E+000
1	47.01272322	1.819694E-011	5.946938E-012	0	0.000000E+000
1	47.01454592	5.946938E-012	1.819694E-011	1	0.000000E+000
1	47.01454900	1.819694E-011	5.946938E-012	0	0.000000E+000
1	47.01531897	5.946938E-012	1.819694E-011	1	0.000000E+000
1	47.01540723	1.819694E-011	5.946938E-012	0	0.000000E+000
1	47.01734622	5.946938E-012	1.819694E-011	1	0.000000E+000
1	47.01749267	1.819694E-011	5.946938E-012	0	0.000000E+000
1	47.01880841	5.946938E-012	1.819694E-011	1	0.000000E+000
1	47.01889409	1.819694E-011	5.946938E-012	0	0.000000E+000
1	47.02067984	5.946938E-012	1.819694E-011	1	0.000000E+000
1	47.02077569	1.819694E-011	5.946938E-012	0	0.000000E+000
1	47.02425501	5.946938E-012	1.819694E-011	1	0.000000E+000
1	47.02427339	1.819694E-011	5.946938E-012	0	0.000000E+000
1	47.02527117	5.946938E-012	1.819694E-011	1	0.000000E+000
1	47.02532489	1.819694E-011	5.946938E-012	0	0.000000E+000
1	47.02654383	5.946938E-012	1.819694E-011	1	0.000000E+000
1	47.02666086	1.819694E-011	5.946938E-012	0	0.000000E+000
1	47.02854881	5.946938E-012	1.819694E-011	1	0.000000E+000
1	47.02866388	1.819694E-011	5.946938E-012	0	0.000000E+000
1	47.02871351	5.946938E-012	1.819694E-011	1	0.000000E+000
1	47.02887139	1.819694E-011	5.946938E-012	0	0.000000E+000
1	47.02891649	5.946938E-012	1.819694E-011	1	0.000000E+000
1	47.02903774	1.819694E-011	5.946938E-012	0	0.000000E+000
1	47.02967772	5.946938E-012	1.819694E-011	1	0.000000E+000
1	47.02989756	1.819694E-011	5.946938E-012	0	0.000000E+000
1	47.03102201	5.946938E-012	1.819694E-011	1	0.000000E+000
1	47.03140468	1.819694E-011	5.946938E-012	0	0.000000E+000
1	47.03253345	5.946938E-012	1.819694E-011	1	0.000000E+000
1	47.03267392	1.819694E-011	5.946938E-012	0	0.000000E+000
1	47.03457912	5.946938E-012	1.819694E-011	1	0.000000E+000
1	47.03468370	1.819694E-011	5.946938E-012	0	0.000000E+000
1	47.03526865	5.946938E-012	1.819694E-011	1	0.000000E+000
1	47.03539004	1.819694E-011	5.946938E-012	0	0.000000E+000
1	47.04105002	5.946938E-012	1.819694E-011	1	0.000000E+000
1	47.04108912	1.819694E-011	5.946938E-012	0	0.000000E+000
1	47.04236505	5.946938E-012	1.819694E-011	1	0.000000E+000
1	47.04246582	1.819694E-011	5.946938E-012	0	0.000000E+000
1	47.04323896	5.946938E-012	1.819694E-011	1	0.000000E+000
1	47.04325849	1.819694E-011	5.946938E-012	0	0.000000E+000
1	47.04327431	5.946938E-012	1.819694E-011	1	0.000000E+000
1	47.04350067	1.819694E-011	5.946938E-012	0	0.000000E+000
1	47.04509628	5.946938E-012	1.819694E-011	1	0.000000E+000
1	47.04519603	1.819694E-011	5.946938E-012	0	0.000000E+000
1	47.04850791	5.946938E-012	1.819694E-011	1	0.000000E+000
1	47.04906987	1.819694E-011	5.946938E-012	0	0.000000E+000
1	47.05027300	5.946938E-012	1.819694E-011	1	0.000000E+000
1	47.05030217	1.819694E-011	5.946938E-012	0	0.000000E+000
1	47.05204490	5.946938E-012	1.819694E-011	1	0.000000E+000
1	47.05208105	1.819694E-011	5.946938E-012	0	0.000000E+000
1	47.05272596	5.946938E-012	1.819694E-011	1	0.000000E+000
1	47.05294295	1.819694E-011	5.946938E-012	0	0.000000E+000
1	47.05502672	5.946938E-012	1.819694E-011	1	0.000000E+000
1	47.05510142	1.819694E-011	5.946938E-012	0	0.000000E+000
1	47.05624623	5.946938E-012	1.819694E-011	1	0.000000E+000
1	47.05631831	1.819694E-011	5.946938E-012	0	0.000000E+000
1	47.05636542	5.946938E-012	1.819694E-011	1	0.000000E+000
1	47.05640319	1.819694E-011	5.946938E-012	0	0.000000E+000
1	47.52498373	6.135796E-012	1.838580E-011	1	0.000000E+000
1	47.52522416	1.838580E-011	6.135796E-012	0	0.000000E+000
1	47.52784097	6.135796E-012	1.838580E-011	1	0.000000E+000
1	47.52785137	1.838580E-011	6.135796E-012	0	0.000000E+000
1	47.52792960	6.135796E-012	1.838580E-011	1	0.000000E+000
1	47.52798728	1.838580E-011	6.135796E-012	0	0.000000E+000
1	47.52892143	6.135796E-012	1.838580E-011	1	0.000000E+000
1	47.52895248	1.838580E-011	6.135796E-012	0	0.000000E+000
1	47.52898702	6.135796E-012	1.838580E-011	1	0.000000E+000
1	47.52922946	1.838580E-011	6.135796E-012	0	0.000000E+000
1	47.53007659	6.135796E-012	1.838580E-011	1	0.000000E+000
1	47.53010823	1.838580E-011	6.135796E-012	0	0.000000E+000
1	47.53034647	6.135796E-012	1.838580E-011	1	0.000000E+000
1	47.53044789	1.838580E-011	6.135796E-012	0	0.000000E+000
1	47.53107194	6.135796E-012	1.838580E-011	1	0.000000E+000
1	47.53158212	1.838580E-011	6.135796E-012	0	0.000000E+000
1	47.54125285	6.135796E-012	1.838580E-011	1	0.000000E+000
1	47.54148314	1.838580E-011	6.135796E-012	0	0.000000E+000
1	47.54151943	6.135796E-012	1.838580E-011	1	0.000000E+000
1	47.54159306	1.838580E-011	6.135796E-012	0	0.000000E+000
1	47.54161320	6.135796E-012	1.838580E-011	1	0.000000E+000
1	47.54181854	1.838580E-011	6.135796E-012	0	0.000000E+000
1	47.54312561	6.135796E-012	1.838580E-011	1	0.000000E+000
1	47.54354312	1.838580E-011	6.135796E-012	0	0.000000E+000
1	47.54487714	6.135796E-012	1.838580E-011	1	0.000000E+000
1	47.54506361	1.838580E-011	6.135796E-012	0	0.000000E+000
1	47.54580536	6.135796E-012	1.838580E-011	1	0.000000E+000
1	47.54589510	1.838580E-011	6.135796E-012	0	0.000000E+000
1	47.54725507	6.135796E-012	1.838580E-011	1	0.000000E+000
1	47.54728618	1.838580E-011	6.135796E-012	0	0.000000E+000
1	47.54985963	6.135796E-012	1.838580E-011	1	0.000000E+000
1	47.55023790	1.838580E-011	6.135796E-012	0	0.000000E+000
1	47.55026211	6.135796E-012	1.838580E-011	1	0.000000E+000
1	47.55061761	1.838580E-011	6.135796E-012	0	0.000000E+000
1	47.55123718	6.135796E-012	1.838580E-011	1	0.000000E+000
1	47.55140564	1.838580E-011	6.135796E-012	0	0.000000E+000
1	47.55273508	6.135796E-012	1.838580E-011	1	0.000000E+000
1	47.55281923	1.838580E-011	6.135796E-012	0	0.000000E+000
1	47.55403807	6.135796E-012	1.838580E-011	1	0.000000E+000
1	47.55410493	1.838580E-011	6.135796E-012	0	0.000000E+000
1	47.55554149	6.135796E-012	1.838580E-011	1	0.000000E+000
1	47.55589826	1.838580E-011	6.135796E-012	0	0.000000E+000
1	47.55751978	6.135796E-012	1.838580E-011	1	0.000000E+000
1	47.55756051	1.838580E-011	6.135796E-012	0	0.000000E+000
1	47.55758712	6.135796E-012	1.838580E-011	1	0.000000E+000
1	47.55766227	1.838580E-011	6.135796E-012	0	0.000000E+000
1	47.55770647	6.135796E-012	1.838580E-011	1	0.000000E+000
1	47.55782220	1.838580E-011	6.135796E-012	0	0.000000E+000
1	47.55862017	6.135796E-012	1.838580E-011	1	0.000000E+000
1	47.55874720	1.838580E-011	6.135796E-012	0	0.000000E+000
1	47.56023371	6.135796E-012	1.838580E-011	1	0.000000E+000
1	47.56034341	1.838580E-011	6.135796E-012	0	0.000000E+000
1	47.56094843	6.135796E-012	1.838580E-011	1	0.000000E+000
1	47.56118305	1.838580E-011	6.135796E-012	0	0.000000E+000
1	47.56132484	6.135796E-012	1.838580E-011	1	0.000000E+000
1	47.56159215	1.838580E-011	6.135796E-012	0	0.000000E+000
1	47.56350595	6.135796E-012	1.838580E-011	1	0.000000E+000
1	47.56360443	1.838580E-011	6.135796E-012	0	0.000000E+000
1	47.91918167	6.033453E-012	1.828345E-011	1	0.000000E+000
1	47.91935715	1.828345E-011	6.033453E-012	0	0.000000E+000
1	47.92079155	6.033453E-012	1.828345E-011	1	0.000000E+000
1	47.92086310	1.828345E-011	6.033453E-012	0	0.000000E+000
1	47.92367185	6.033453E-012	1.828345E-011	1	0.000000E+000
1	47.92376813	1.828345E-011	6.033453E-012	0	0.000000E+000
1	47.92458587	6.033453E-012	1.828345E-011	1	0.000000E+000
1	47.92462269	1.828345E-011	6.033453E-012	0	0.000000E+000
1	47.92465505	6.033453E-012	1.828345E-011	1	0.000000E+000
1	47.92512711	1.828345E-011	6.033453E-012	0	0.000000E+000
1	47.92577057	6.033453E-012	1.828345E-011	1	0.000000E+000
1	47.92583663	1.828345E-011	6.033453E-012	0	0.000000E+000
1	47.92632880	6.033453E-012	1.828345E-011	1	0.000000E+000
1	47.92639688	1.828345E-011	6.033453E-012	0	0.000000E+000
1	47.93094746	6.033453E-012	1.828345E-011	1	0.000000E+000
1	47.93098795	1.828345E-011	6.033453E-012	0	0.000000E+000
1	47.93099849	6.033453E-012	1.828345E-011	1	0.000000E+000
1	47.93122325	1.828345E-011	6.033453E-012	0	0.000000E+000
1	47.93130615	6.033453E-012	1.828345E-011	1	0.000000E+000
1	47.93159376	1.828345E-011	6.033453E-012	0	0.000000E+000
1	47.93325725	6.033453E-012	1.828345E-011	1	0.000000E+000
1	47.93337728	1.828345E-011	6.033453E-012	0	0.000000E+000
1	47.93354070	6.033453E-012	1.828345E-011	1	0.000000E+000
1	47.93355265	1.828345E-011	6.033453E-012	0	0.000000E+000
1	47.93358507	6.033453E-012	1.828345E-011	1	0.000000E+000
1	47.93361420	1.828345E-011	6.033453E-012	0	0.000000E+000
1	47.93640198	6.033453E-012	1.828345E-011	1	0.000000E+000
1	47.93672375	1.828345E-011	6.033453E-012	0	0.000000E+000
1	47.93701512	6.033453E-012	1.828345E-011	1	0.000000E+000
1	47.93716933	1.828345E-011	6.033453E-012	0	0.000000E+000
1	47.93951934	6.033453E-012	1.828345E-011	1	0.000000E+000
1	47.93977237	1.828345E-011	6.033453E-012	0	0.000000E+000
1	47.93979390	6.033453E-012	1.828345E-011	1	0.000000E+000
1	47.93990285	1.828345E-011	6.033453E-012	0	0.000000E+000
1	47.94136758	6.033453E-012	1.828345E-011	1	0.000000E+000
1	47.94165671	1.828345E-011	6.033453E-012	0	0.000000E+000
1	47.94436535	6.033453E-012	1.828345E-011	1	0.000000E+000
1	47.94440376	1.828345E-011	6.033453E-012	0	0.000000E+000
1	47.94568896	6.033453E-012	1.828345E-011	1	0.000000E+000
1	47.94596798	1.828345E-011	6.033453E-012	0	0.000000E+000
1	47.94813318	6.033453E-012	1.828345E-011	1	0.000000E+000
1	47.94817363	1.828345E-011	6.033453E-012	0	0.000000E+000
1	47.94869226	6.033453E-012	1.828345E-011	1	0.000000E+000
1	47.94885167	1.828345E-011	6.033453E-012	0	0.000000E+000
1	47.94889548	6.033453E-012	1.828345E-011	1	0.000000E+000
1	47.94903199	1.828345E-011	6.033453E-012	0	0.000000E+000
1	47.95187016	6.033453E-012	1.828345E-011	1	0.000000E+000
1	47.95192260	1.828345E-011	6.033453E-012	0	0.000000E+000
1	47.95434419	6.033453E-012	1.828345E-011	1	0.000000E+000
1	47.95436926	1.828345E-011	6.033453E-012	0	0.000000E+000
1	47.95537030	6.033453E-012	1.828345E-011	1	0.000000E+000
1	47.95549834	1.828345E-011	6.033453E-012	0	0.000000E+000
1	47.95756729	6.033453E-012	1.828345E-011	1	0.000000E+000
1	47.95771722	1.828345E-011	6.033453E-012	0	0.000000E+000
1	47.95798742	6.033453E-012	1.828345E-011	1	0.000000E+000
1	47.95817859	1.828345E-011	6.033453E-012	0	0.000000E+000
1	47.95886448	6.033453E-012	1.828345E-011	1	0.000000E+000
1	47.95910876	1.828345E-011	6.033453E-012	0	0.000000E+000
1	47.95931268	6.033453E-012	1.828345E-011	1	0.000000E+000
1	47.95944581	1.828345E-011	6.033453E-012	0	0.000000E+000
1	47.96035311	6.033453E-012	1.828345E-011	1	0.000000E+000
1	47.96042025	1.828345E-011	6.033453E-012	0	0.000000E+000
1	47.96059520	6.033453E-012	1.828345E-011	1	0.000000E+000
1	47.96067022	1.828345E-011	6.033453E-012	0	0.000000E+000
1	47.96158306	6.033453E-012	1.828345E-011	1	0.000000E+000
1	47.96173220	1.828345E-011	6.033453E-012	0	0.000000E+000
1	47.96448944	6.033453E-012	1.828345E-011	1	0.000000E+000
1	47.96463197	1.828345E-011	6.033453E-012	0	0.000000E+000
1	47.96617496	6.033453E-012	1.828345E-011	1	0.000000E+000
1	47.96669480	1.828345E-011	6.033453E-012	0	0.000000E+000
1	47.96674810	6.033453E-012	1.828345E-011	1	0.000000E+000
1	47.96682042	1.828345E-011	6.033453E-012	0	0.000000E+000
1	47.96836574	6.033453E-012	1.828345E-011	1	0.000000E+000
1	47.96852044	1.828345E-011	6.033453E-012	0	0.000000E+000
1	47.96993101	6.033453E-012	1.828345E-011	1	0.000000E+000
1	47.97003995	1.828345E-011	6.033453E-012	0	0.000000E+000
1	47.97419295	6.033453E-012	1.828345E-011	1	0.000000E+000
1	47.97441202	1.828345E-011	6.033453E-012	0	0.000000E+000
1	47.97529774	6.033453E-012	1.828345E-011	1	0.000000E+000
1	47.97533913	1.828345E-011	6.033453E-012	0	0.000000E+000
1	47.97554088	6.033453E-012	1.828345E-011	1	0.000000E+000
1	47.97560768	1.828345E-011	6.033453E-012	0	0.000000E+000
1	47.97676556	6.033453E-012	1.828345E-011	1	0.000000E+000
1	47.97712595	1.828345E-011	6.033453E-012	0	0.000000E+000
1	47.97857404	6.033453E-012	1.828345E-011	1	0.000000E+000
1	47.97868160	1.828345E-011	6.033453E-012	0	0.000000E+000
1	47.97945024	6.033453E-012	1.828345E-011	1	0.000000E+000
1	47.97990493	1.828345E-011	6.033453E-012	0	0.000000E+000
1	47.98533357	6.033453E-012	1.828345E-011	1	0.000000E+000
1	47.98542273	1.828345E-011	6.033453E-012	0	0.000000E+000
1	47.98571220	6.033453E-012	1.828345E-011	1	0.000000E+000
1	47.98578451	1.828345E-011	6.033453E-012	0	0.000000E+000
1	47.99007216	6.033453E-012	1.828345E-011	1	0.000000E+000
1	47.99015522	1.828345E-011	6.033453E-012	0	0.000000E+000
1	47.99064959	6.033453E-012	1.828345E-011	1	0.000000E+000
1	47.99074247	1.828345E-011	6.033453E-012	0	0.000000E+000
1	47.99336608	6.033453E-012	1.828345E-011	1	0.000000E+000
1	47.99343670	1.828345E-011	6.033453E-012	0	0.000000E+000
1	47.99446555	6.033453E-012	1.828345E-011	1	0.000000E+000
1	47.99465099	1.828345E-011	6.033453E-012	0	0.000000E+000
1	47.99489473	6.033453E-012	1.828345E-011	1	0.000000E+000
1	47.99508793	1.828345E-011	6.033453E-012	0	0.000000E+000
1	47.99512502	6.033453E-012	1.828345E-011	1	0.000000E+000
1	47.99515198	1.828345E-011	6.033453E-012	0	0.000000E+000
1	47.99598436	6.033453E-012	1.828345E-011	1	0.000000E+000
1	47.99601022	1.828345E-011	6.033453E-012	0	0.000000E+000
1	47.99772159	6.033453E-012	1.828345E-011	1	0.000000E+000
1	47.99776700	1.828345E-011	6.033453E-012	0	0.000000E+000
1	47.99849442	6.033453E-012	1.828345E-011	1	0.000000E+000
1	47.99865380	1.828345E-011	6.033453E-012	0	0.000000E+000
1	47.99870668	6.033453E-012	1.828345E-011	1	0.000000E+000
1	47.99888420	1.828345E-011	6.033453E-012	0	0.000000E+000
1	48.00087068	6.033453E-012	1.828345E-011	1	0.000000E+000
1	48.00110564	1.828345E-011	6.033453E-012	0	0.000000E+000
1	48.00387116	6.033453E-012	1.828345E-011	1	0.000000E+000
1	48.00394973	1.828345E-011	6.033453E-012	0	0.000000E+000
1	48.00419560	6.033453E-012	1.828345E-011	1	0.000000E+000
1	48.00422381	1.828345E-011	6.033453E-012	0	0.000000E+000
1	48.00547125	6.033453E-012	1.828345E-011	1	0.000000E+000
1	48.00560866	1.828345E-011	6.033453E-012	0	0.000000E+000
1	48.00606761	6.033453E-012	1.828345E-011	1	0.000000E+000
1	48.00613287	1.828345E-011	6.033453E-012	0	0.000000E+000
1	48.00957559	6.033453E-012	1.828345E-011	1	0.000000E+000
1	48.00965661	1.828345E-011	6.033453E-012	0	0.000000E+000
1	48.01128721	6.033453E-012	1.828345E-011	1	0.000000E+000
1	48.01134395	1.828345E-011	6.033453E-012	0	0.000000E+000
1	48.01137825	6.033453E-012	1.828345E-011	1	0.000000E+000
1	48.01146897	1.828345E-011	6.033453E-012	0	0.000000E+000
1	48.01168283	6.033453E-012	1.828345E-011	1	0.000000E+000
1	48.01169150	1.828345E-011	6.033453E-012	0	0.000000E+000
1	48.01580409	6.033453E-012	1.828345E-011	1	0.000000E+000
1	48.01608587	1.828345E-011	6.033453E-012	0	0.000000E+000
1	48.01681873	6.033453E-012	1.828345E-011	1	0.000000E+000
1	48.01731704	1.828345E-011	6.033453E-012	0	0.000000E+000
1	48.05050046	6.033453E-012	1.828345E-011	1	0.000000E+000
1	48.05059182	1.828345E-011	6.033453E-012	0	0.000000E+000
1	48.05323315	6.033453E-012	1.828345E-011	1	0.000000E+000
1	48.05327981	1.828345E-011	6.033453E-012	0	0.000000E+000
1	48.05331686	6.033453E-012	1.828345E-011	1	0.000000E+000
1	48.05340488	1.828345E-011	6.033453E-012	0	0.000000E+000
1	48.05477464	6.033453E-012	1.828345E-011	1	0.000000E+000
1	48.05486930	1.828345E-011	6.033453E-012	0	0.000000E+000
1	48.05573930	6.033453E-012	1.828345E-011	1	0.000000E+000
1	48.05589003	1.828345E-011	6.033453E-012	0	0.000000E+000
1	48.05631078	6.033453E-012	1.828345E-011	1	0.000000E+000
1	48.05638125	1.828345E-011	6.033453E-012	0	0.000000E+000
1	48.05687711	6.033453E-012	1.828345E-011	1	0.000000E+000
1	48.05696148	1.828345E-011	6.033453E-012	0	0.000000E+000
1	48.06075087	6.033453E-012	1.828345E-011	1	0.000000E+000
1	48.06077684	1.828345E-011	6.033453E-012	0	0.000000E+000
1	48.06208979	6.033453E-012	1.828345E-011	1	0.000000E+000
1	48.06237857	1.828345E-011	6.033453E-012	0	0.000000E+000
1	48.06345092	6.033453E-012	1.828345E-011	1	0.000000E+000
1	48.06351210	1.828345E-011	6.033453E-012	0	0.000000E+000
1	48.06467403	6.033453E-012	1.828345E-011	1	0.000000E+000
1	48.06474948	1.828345E-011	6.033453E-012	0	0.000000E+000
1	48.06477201	6.033453E-012	1.828345E-011	1	0.000000E+000
1	48.06483352	1.828345E-011	6.033453E-012	0	0.000000E+000
1	48.06930324	6.033453E-012	1.828345E-011	1	0.000000E+000
1	48.06942033	1.828345E-011	6.033453E-012	0	0.000000E+000
1	48.07022624	6.033453E-012	1.828345E-011	1	0.000000E+000
1	48.07034399	1.828345E-011	6.033453E-012	0	0.000000E+000
1	48.07258953	6.033453E-012	1.828345E-011	1	0.000000E+000
1	48.07266410	1.828345E-011	6.033453E-012	0	0.000000E+000
1	48.07728216	6.033453E-012	1.828345E-011	1	0.000000E+000
1	48.07729098	1.828345E-011	6.033453E-012	0	0.000000E+000
1	48.07784650	6.033453E-012	1.828345E-011	1	0.000000E+000
1	48.07799595	1.828345E-011	6.033453E-012	0	0.000000E+000
1	48.07811475	6.033453E-012	1.828345E-011	1	0.000000E+000
1	48.07820963	1.828345E-011	6.033453E-012	0	0.000000E+000
1	48.07919849	6.033453E-012	1.828345E-011	1	0.000000E+000
1	48.07928416	1.828345E-011	6.033453E-012	0	0.000000E+000
1	48.08062294	6.033453E-012	1.828345E-011	1	0.000000E+000
1	48.08075910	1.828345E-011	6.033453E-012	0	0.000000E+000
1	48.08098207	6.033453E-012	1.828345E-011	1	0.000000E+000
1	48.08101161	1.828345E-011	6.033453E-012	0	0.000000E+000
1	48.08135663	6.033453E-012	1.828345E-011	1	0.000000E+000
1	48.08148879	1.828345E-011	6.033453E-012	0	0.000000E+000
1	48.08519957	6.033453E-012	1.828345E-011	1	0.000000E+000
1	48.08522563	1.828345E-011	6.033453E-012	0	0.000000E+000
1	48.08535311	6.033453E-012	1.828345E-011	1	0.000000E+000
1	48.08551743	1.828345E-011	6.033453E-012	0	0.000000E+000
1	48.08555331	6.033453E-012	1.828345E-011	1	0.000000E+000
1	48.08559271	1.828345E-011	6.033453E-012	0	0.000000E+000
1	48.08588894	6.033453E-012	1.828345E-011	1	0.000000E+000
1	48.08595029	1.828345E-011	6.033453E-012	0	0.000000E+000
1	48.08645961	6.033453E-012	1.828345E-011	1	0.000000E+000
1	48.08656860	1.828345E-011	6.033453E-012	0	0.000000E+000
1	48.08813944	6.033453E-012	1.828345E-011	1	0.000000E+000
1	48.08816133	1.828345E-011	6.033453E-012	0	0.000000E+000
1	48.08831213	6.033453E-012	1.828345E-011	1	0.000000E+000
1	48.08845798	1.828345E-011	6.033453E-012	0	0.000000E+000
1	48.08853994	6.033453E-012	1.828345E-011	1	0.000000E+000
1	48.08860761	1.828345E-011	6.033453E-012	0	0.000000E+000
1	48.08896908	6.033453E-012	1.828345E-011	1	0.000000E+000
1	48.08900309	1.828345E-011	6.033453E-012	0	0.000000E+000
1	48.08970376	6.033453E-012	1.828345E-011	1	0.000000E+000
1	48.08987762	1.828345E-011	6.033453E-012	0	0.000000E+000
1	48.09073706	6.033453E-012	1.828345E-011	1	0.000000E+000
1	48.09103892	1.828345E-011	6.033453E-012	0	0.000000E+000
1	48.09145113	6.033453E-012	1.828345E-011	1	0.000000E+000
1	48.09196352	1.828345E-011	6.033453E-012	0	0.000000E+000
1	48.09468649	6.033453E-012	1.828345E-011	1	0.000000E+000
1	48.09476125	1.828345E-011	6.033453E-012	0	0.000000E+000
1	48.09498660	6.033453E-012	1.828345E-011	1	0.000000E+000
1	48.09520035	1.828345E-011	6.033453E-012	0	0.000000E+000
1	48.09706699	6.033453E-012	1.828345E-011	1	0.000000E+000
1	48.09728609	1.828345E-011	6.033453E-012	0	0.000000E+000
1	48.09796474	6.033453E-012	1.828345E-011	1	0.000000E+000
1	48.09820857	1.828345E-011	6.033453E-012	0	0.000000E+000
1	48.10102638	6.033453E-012	1.828345E-011	1	0.000000E+000
1	48.10105543	1.828345E-011	6.033453E-012	0	0.000000E+000
1	48.10198787	6.033453E-012	1.828345E-011	1	0.000000E+000
1	48.10205370	1.828345E-011	6.033453E-012	0	0.000000E+000
1	48.10208089	6.033453E-012	1.828345E-011	1	0.000000E+000
1	48.10220709	1.828345E-011	6.033453E-012	0	0.000000E+000
1	48.10411548	6.033453E-012	1.828345E-011	1	0.000000E+000
1	48.10420590	1.828345E-011	6.033453E-012	0	0.000000E+000
1	48.10599136	6.033453E-012	1.828345E-011	1	0.000000E+000
1	48.10608519	1.828345E-011	6.033453E-012	0	0.000000E+000
1	48.10618587	6.033453E-012	1.828345E-011	1	0.000000E+000
1	48.10652590	1.828345E-011	6.033453E-012	0	0.000000E+000
1	48.10899614	6.033453E-012	1.828345E-011	1	0.000000E+000
1	48.10907765	1.828345E-011	6.033453E-012	0	0.000000E+000
1	48.10908678	6.033453E-012	1.828345E-011	1	0.000000E+000
1	48.10913593	1.828345E-011	6.033453E-012	0	0.000000E+000
1	48.10915927	6.033453E-012	1.828345E-011	1	0.000000E+000
1	48.10931598	1.828345E-011	6.033453E-012	0	0.000000E+000
1	48.77181062	5.864969E-012	1.811497E-011	1	0.000000E+000
1	48.77183834	1.811497E-011	5.864969E-012	0	0.000000E+000
1	48.77390802	5.864969E-012	1.811497E-011	1	0.000000E+000
1	48.77395348	1.811497E-011	5.864969E-012	0	0.000000E+000
1	48.77414147	5.864969E-012	1.811497E-011	1	0.000000E+000
1	48.77429699	1.811497E-011	5.864969E-012	0	0.000000E+000
1	48.77567287	5.864969E-012	1.811497E-011	1	0.000000E+000
1	48.77574100	1.811497E-011	5.864969E-012	0	0.000000E+000
1	48.77698546	5.864969E-012	1.811497E-011	1	0.000000E+000
1	48.77731095	1.811497E-011	5.864969E-012	0	0.000000E+000
1	48.77889019	5.864969E-012	1.811497E-011	1	0.000000E+000
1	48.77891674	1.811497E-011	5.864969E-012	0	0.000000E+000
1	48.77922414	5.864969E-012	1.811497E-011	1	0.000000E+000
1	48.77936162	1.811497E-011	5.864969E-012	0	0.000000E+000
1	48.78008803	5.864969E-012	1.811497E-011	1	0.000000E+000
1	48.78023569	1.811497E-011	5.864969E-012	0	0.000000E+000
1	48.78088280	5.864969E-012	1.811497E-011	1	0.000000E+000
1	48.78111632	1.811497E-011	5.864969E-012	0	0.000000E+000
1	48.78112654	5.864969E-012	1.811497E-011	1	0.000000E+000
1	48.78121987	1.811497E-011	5.864969E-012	0	0.000000E+000
1	48.78468003	5.864969E-012	1.811497E-011	1	0.000000E+000
1	48.78472155	1.811497E-011	5.864969E-012	0	0.000000E+000
1	48.78501903	5.864969E-012	1.811497E-011	1	0.000000E+000
1	48.78508598	1.811497E-011	5.864969E-012	0	0.000000E+000
1	48.78589062	5.864969E-012	1.811497E-011	1	0.000000E+000
1	48.78591624	1.811497E-011	5.864969E-012	0	0.000000E+000
1	48.78714910	5.864969E-012	1.811497E-011	1	0.000000E+000
1	48.78723362	1.811497E-011	5.864969E-012	0	0.000000E+000
1	48.79180311	5.864969E-012	1.811497E-011	1	0.000000E+000
1	48.79205250	1.811497E-011	5.864969E-012	0	0.000000E+000
1	48.79404180	5.864969E-012	1.811497E-011	1	0.000000E+000
1	48.79408995	1.811497E-011	5.864969E-012	0	0.000000E+000
1	48.79730544	5.864969E-012	1.811497E-011	1	0.000000E+000
1	48.79738940	1.811497E-011	5.864969E-012	0	0.000000E+000
1	48.79992770	5.864969E-012	1.811497E-011	1	0.000000E+000
1	48.80012384	1.811497E-011	5.864969E-012	0	0.000000E+000
1	48.80060889	5.864969E-012	1.811497E-011	1	0.000000E+000
1	48.80074412	1.811497E-011	5.864969E-012	0	0.000000E+000
1	48.80445532	5.864969E-012	1.811497E-011	1	0.000000E+000
1	48.80479178	1.811497E-011	5.864969E-012	0	0.000000E+000
1	48.80600932	5.864969E-012	1.811497E-011	1	0.000000E+000
1	48.80608209	1.811497E-011	5.864969E-012	0	0.000000E+000
1	48.80615630	5.864969E-012	1.811497E-011	1	0.000000E+000
1	48.80630702	1.811497E-011	5.864969E-012	0	0.000000E+000
1	48.81113197	5.864969E-012	1.811497E-011	1	0.000000E+000
1	48.81117963	1.811497E-011	5.864969E-012	0	0.000000E+000
1	48.81140666	5.864969E-012	1.811497E-011	1	0.000000E+000
1	48.81145870	1.811497E-011	5.864969E-012	0	0.000000E+000
1	48.81211487	5.864969E-012	1.811497E-011	1	0.000000E+000
1	48.81216106	1.811497E-011	5.864969E-012	0	0.000000E+000
1	48.81223730	5.864969E-012	1.811497E-011	1	0.000000E+000
1	48.81250477	1.811497E-011	5.864969E-012	0	0.000000E+000
1	48.81283279	5.864969E-012	1.811497E-011	1	0.000000E+000
1	48.81285186	1.811497E-011	5.864969E-012	0	0.000000E+000
1	48.81287131	5.864969E-012	1.811497E-011	1	0.000000E+000
1	48.81305758	1.811497E-011	5.864969E-012	0	0.000000E+000
1	48.81309948	5.864969E-012	1.811497E-011	1	0.000000E+000
1	48.81319424	1.811497E-011	5.864969E-012	0	0.000000E+000
1	48.81320635	5.864969E-012	1.811497E-011	1	0.000000E+000
1	48.81326951	1.811497E-011	5.864969E-012	0	0.000000E+000
1	48.81426851	5.864969E-012	1.811497E-011	1	0.000000E+000
1	48.81430013	1.811497E-011	5.864969E-012	0	0.000000E+000
1	48.81534739	5.864969E-012	1.811497E-011	1	0.000000E+000
1	48.81546258	1.811497E-011	5.864969E-012	0	0.000000E+000
1	48.81714699	5.864969E-012	1.811497E-011	1	0.000000E+000
1	48.81746485	1.811497E-011	5.864969E-012	0	0.000000E+000
1	48.81748578	5.864969E-012	1.811497E-011	1	0.000000E+000
1	48.81763881	1.811497E-011	5.864969E-012	0	0.000000E+000
1	48.81812877	5.864969E-012	1.811497E-011	1	0.000000E+000
1	48.81831378	1.811497E-011	5.864969E-012	0	0.000000E+000
1	48.81913403	5.864969E-012	1.811497E-011	1	0.000000E+000
1	48.81926561	1.811497E-011	5.864969E-012	0	0.000000E+000
1	48.81954835	5.864969E-012	1.811497E-011	1	0.000000E+000
1	48.81963145	1.811497E-011	5.864969E-012	0	0.000000E+000
1	48.82236532	5.864969E-012	1.811497E-011	1	0.000000E+000
1	48.82245447	1.811497E-011	5.864969E-012	0	0.000000E+000
1	48.82283904	5.864969E-012	1.811497E-011	1	0.000000E+000
1	48.82299493	1.811497E-011	5.864969E-012	0	0.000000E+000
1	48.82597457	5.864969E-012	1.811497E-011	1	0.000000E+000
1	48.82599423	1.811497E-011	5.864969E-012	0	0.000000E+000
1	48.82647529	5.864969E-012	1.811497E-011	1	0.000000E+000
1	48.82648895	1.811497E-011	5.864969E-012	0	0.000000E+000
1	48.82711651	5.864969E-012	1.811497E-011	1	0.000000E+000
1	48.82721802	1.811497E-011	5.864969E-012	0	0.000000E+000
1	48.82748511	5.864969E-012	1.811497E-011	1	0.000000E+000
1	48.82756706	1.811497E-011	5.864969E-012	0	0.000000E+000
1	48.82779858	5.864969E-012	1.811497E-011	1	0.000000E+000
1	48.82802662	1.811497E-011	5.864969E-012	0	0.000000E+000
1	48.83018076	5.864969E-012	1.811497E-011	1	0.000000E+000
1	48.83038711	1.811497E-011	5.864969E-012	0	0.000000E+000
1	48.83127782	5.864969E-012	1.811497E-011	1	0.000000E+000
1	48.83140735	1.811497E-011	5.864969E-012	0	0.000000E+000
1	48.83422504	5.864969E-012	1.811497E-011	1	0.000000E+000
1	48.83431052	1.811497E-011	5.864969E-012	0	0.000000E+000
1	48.83525241	5.864969E-012	1.811497E-011	1	0.000000E+000
1	48.83538640	1.811497E-011	5.864969E-012	0	0.000000E+000
1	48.83634338	5.864969E-012	1.811497E-011	1	0.000000E+000
1	48.83641897	1.811497E-011	5.864969E-012	0	0.000000E+000
1	48.83755148	5.864969E-012	1.811497E-011	1	0.000000E+000
1	48.83765480	1.811497E-011	5.864969E-012	0	0.000000E+000
1	48.83805081	5.864969E-012	1.811497E-011	1	0.000000E+000
1	48.83836797	1.811497E-011	5.864969E-012	0	0.000000E+000
1	53.15122680	5.921638E-012	1.817164E-011	1	0.000000E+000
1	53.15148238	1.817164E-011	5.921638E-012	0	0.000000E+000
1	53.15347855	5.921638E-012	1.817164E-011	1	0.000000E+000
1	53.15350777	1.817164E-011	5.921638E-012	0	0.000000E+000
1	53.15459432	5.921638E-012	1.817164E-011	1	0.000000E+000
1	53.15492968	1.817164E-011	5.921638E-012	0	0.000000E+000
1	53.15602252	5.921638E-012	1.817164E-011	1	0.000000E+000
1	53.15630079	1.817164E-011	5.921638E-012	0	0.000000E+000
1	53.15978286	5.921638E-012	1.817164E-011	1	0.000000E+000
1	53.15991055	1.817164E-011	5.921638E-012	0	0.000000E+000
1	53.16069245	5.921638E-012	1.817164E-011	1	0.000000E+000
1	53.16079239	1.817164E-011	5.921638E-012	0	0.000000E+000
1	53.16079971	5.921638E-012	1.817164E-011	1	0.000000E+000
1	53.16092316	1.817164E-011	5.921638E-012	0	0.000000E+000
1	53.16295809	5.921638E-012	1.817164E-011	1	0.000000E+000
1	53.16357855	1.817164E-011	5.921638E-012	0	0.000000E+000
1	53.16384566	5.921638E-012	1.817164E-011	1	0.000000E+000
1	53.16410597	1.817164E-011	5.921638E-012	0	0.000000E+000
1	53.16533093	5.921638E-012	1.817164E-011	1	0.000000E+000
1	53.16555364	1.817164E-011	5.921638E-012	0	0.000000E+000
1	53.16711660	5.921638E-012	1.817164E-011	1	0.000000E+000
1	53.16726950	1.817164E-011	5.921638E-012	0	0.000000E+000
1	53.16883833	5.921638E-012	1.817164E-011	1	0.000000E+000
1	53.16887670	1.817164E-011	5.921638E-012	0	0.000000E+000
1	53.16938188	5.921638E-012	1.817164E-011	1	0.000000E+000
1	53.16956290	1.817164E-011	5.921638E-012	0	0.000000E+000
1	53.17020628	5.921638E-012	1.817164E-011	1	0.000000E+000
1	53.17083083	1.817164E-011	5.921638E-012	0	0.000000E+000
1	53.17391672	5.921638E-012	1.817164E-011	1	0.000000E+000
1	53.17392856	1.817164E-011	5.921638E-012	0	0.000000E+000
1	53.17616000	5.921638E-012	1.817164E-011	1	0.000000E+000
1	53.17637132	1.817164E-011	5.921638E-012	0	0.000000E+000
1	53.17738651	5.921638E-012	1.817164E-011	1	0.000000E+000
1	53.17742697	1.817164E-011	5.921638E-012	0	0.000000E+000
1	53.18166697	5.921638E-012	1.817164E-011	1	0.000000E+000
1	53.18171402	1.817164E-011	5.921638E-012	0	0.000000E+000
1	53.18322976	5.921638E-012	1.817164E-011	1	0.000000E+000
1	53.18331855	1.817164E-011	5.921638E-012	0	0.000000E+000
1	53.18367055	5.921638E-012	1.817164E-011	1	0.000000E+000
1	53.18369946	1.817164E-011	5.921638E-012	0	0.000000E+000
1	53.18851776	5.921638E-012	1.817164E-011	1	0.000000E+000
1	53.18862468	1.817164E-011	5.921638E-012	0	0.000000E+000
1	53.18918009	5.921638E-012	1.817164E-011	1	0.000000E+000
1	53.18928378	1.817164E-011	5.921638E-012	0	0.000000E+000
1	53.18958932	5.921638E-012	1.817164E-011	1	0.000000E+000
1	53.18960848	1.817164E-011	5.921638E-012	0	0.000000E+000
1	53.18995105	5.921638E-012	1.817164E-011	1	0.000000E+000
1	53.18997687	1.817164E-011	5.921638E-012	0	0.000000E+000
1	53.19007529	5.921638E-012	1.817164E-011	1	0.000000E+000
1	53.19017886	1.817164E-011	5.921638E-012	0	0.000000E+000
1	53.19136123	5.921638E-012	1.817164E-011	1	0.000000E+000
1	53.19152034	1.817164E-011	5.921638E-012	0	0.000000E+000
1	53.19373143	5.921638E-012	1.817164E-011	1	0.000000E+000
1	53.19373694	1.817164E-011	5.921638E-012	0	0.000000E+000
1	53.19410665	5.921638E-012	1.817164E-011	1	0.000000E+000
1	53.19421625	1.817164E-011	5.921638E-012	0	0.000000E+000
1	53.19585258	5.921638E-012	1.817164E-011	1	0.000000E+000
1	53.19591132	1.817164E-011	5.921638E-012	0	0.000000E+000
1	53.19726118	5.921638E-012	1.817164E-011	1	0.000000E+000
1	53.19750102	1.817164E-011	5.921638E-012	0	0.000000E+000
1	53.19898689	5.921638E-012	1.817164E-011	1	0.000000E+000
1	53.19901310	1.817164E-011	5.921638E-012	0	0.000000E+000
1	53.19909068	5.921638E-012	1.817164E-011	1	0.000000E+000
1	53.19921057	1.817164E-011	5.921638E-012	0	0.000000E+000
1	53.20213210	5.921638E-012	1.817164E-011	1	0.000000E+000
1	53.20216086	1.817164E-011	5.921638E-012	0	0.000000E+000
1	53.20264290	5.921638E-012	1.817164E-011	1	0.000000E+000
1	53.20281889	1.817164E-011	5.921638E-012	0	0.000000E+000
1	53.20521460	5.921638E-012	1.817164E-011	1	0.000000E+000
1	53.20530146	1.817164E-011	5.921638E-012	0	0.000000E+000
1	53.20601469	5.921638E-012	1.817164E-011	1	0.000000E+000
1	53.20620163	1.817164E-011	5.921638E-012	0	0.000000E+000
1	53.20693713	5.921638E-012	1.817164E-011	1	0.000000E+000
1	53.20704946	1.817164E-011	5.921638E-012	0	0.000000E+000
1	53.20809815	5.921638E-012	1.817164E-011	1	0.000000E+000
1	53.20845843	1.817164E-011	5.921638E-012	0	0.000000E+000
1	53.21007910	5.921638E-012	1.817164E-011	1	0.000000E+000
1	53.21013613	1.817164E-011	5.921638E-012	0	0.000000E+000
1	53.21429301	5.921638E-012	1.817164E-011	1	0.000000E+000
1	53.21431626	1.817164E-011	5.921638E-012	0	0.000000E+000
1	53.21544264	5.921638E-012	1.817164E-011	1	0.000000E+000
1	53.21564157	1.817164E-011	5.921638E-012	0	0.000000E+000
1	53.21917321	5.921638E-012	1.817164E-011	1	0.000000E+000
1	53.21922871	1.817164E-011	5.921638E-012	0	0.000000E+000
1	53.22100559	5.921638E-012	1.817164E-011	1	0.000000E+000
1	53.22110485	1.817164E-011	5.921638E-012	0	0.000000E+000
1	53.22148796	5.921638E-012	1.817164E-011	1	0.000000E+000
1	53.22181005	1.817164E-011	5.921638E-012	0	0.000000E+000
1	53.22285772	5.921638E-012	1.817164E-011	1	0.000000E+000
1	53.22306267	1.817164E-011	5.921638E-012	0	0.000000E+000
1	53.22602037	5.921638E-012	1.817164E-011	1	0.000000E+000
1	53.22618792	1.817164E-011	5.921638E-012	0	0.000000E+000
1	53.23429532	5.921638E-012	1.817164E-011	1	0.000000E+000
1	53.23433722	1.817164E-011	5.921638E-012	0	0.000000E+000
1	53.23508109	5.921638E-012	1.817164E-011	1	0.000000E+000
1	53.23512355	1.817164E-011	5.921638E-012	0	0.000000E+000
1	53.23521098	5.921638E-012	1.817164E-011	1	0.000000E+000
1	53.23548581	1.817164E-011	5.921638E-012	0	0.000000E+000
1	53.23600917	5.921638E-012	1.817164E-011	1	0.000000E+000
1	53.23628289	1.817164E-011	5.921638E-012	0	0.000000E+000
1	53.23698093	5.921638E-012	1.817164E-011	1	0.000000E+000
1	53.23710989	1.817164E-011	5.921638E-012	0	0.000000E+000
1	53.23782246	5.921638E-012	1.817164E-011	1	0.000000E+000
1	53.23835052	1.817164E-011	5.921638E-012	0	0.000000E+000
1	53.23918221	5.921638E-012	1.817164E-011	1	0.000000E+000
1	53.23937788	1.817164E-011	5.921638E-012	0	0.000000E+000
1	53.23938591	5.921638E-012	1.817164E-011	1	0.000000E+000
1	53.23950461	1.817164E-011	5.921638E-012	0	0.000000E+000
1	53.23974390	5.921638E-012	1.817164E-011	1	0.000000E+000
1	53.23981496	1.817164E-011	5.921638E-012	0	0.000000E+000
1	53.24252310	5.921638E-012	1.817164E-011	1	0.000000E+000
1	53.24258108	1.817164E-011	5.921638E-012	0	0.000000E+000
1	53.24558024	5.921638E-012	1.817164E-011	1	0.000000E+000
1	53.24579422	1.817164E-011	5.921638E-012	0	0.000000E+000
1	53.24580684	5.921638E-012	1.817164E-011	1	0.000000E+000
1	53.24585669	1.817164E-011	5.921638E-012	0	0.000000E+000
1	53.24696583	5.921638E-012	1.817164E-011	1	0.000000E+000
1	53.24715185	1.817164E-011	5.921638E-012	0	0.000000E+000
1	53.25013476	5.921638E-012	1.817164E-011	1	0.000000E+000
1	53.25054758	1.817164E-011	5.921638E-012	0	0.000000E+000
1	53.25062644	5.921638E-012	1.817164E-011	1	0.000000E+000
1	53.25081291	1.817164E-011	5.921638E-012	0	0.000000E+000
1	53.25295624	5.921638E-012	1.817164E-011	1	0.000000E+000
1	53.25302797	1.817164E-011	5.921638E-012	0	0.000000E+000
1	53.25305006	5.921638E-012	1.817164E-011	1	0.000000E+000
1	53.25318016	1.817164E-011	5.921638E-012	0	0.000000E+000
1	53.25516421	5.921638E-012	1.817164E-011	1	0.000000E+000
1	53.25521640	1.817164E-011	5.921638E-012	0	0.000000E+000
1	53.25564089	5.921638E-012	1.817164E-011	1	0.000000E+000
1	53.25582573	1.817164E-011	5.921638E-012	0	0.000000E+000
1	53.26007020	5.921638E-012	1.817164E-011	1	0.000000E+000
1	53.26032823	1.817164E-011	5.921638E-012	0	0.000000E+000
1	53.26047173	5.921638E-012	1.817164E-011	1	0.000000E+000
1	53.26048923	1.817164E-011	5.921638E-012	0	0.000000E+000
1	53.26071289	5.921638E-012	1.817164E-011	1	0.000000E+000
1	53.26080996	1.817164E-011	5.921638E-012	0	0.000000E+000
1	53.26081733	5.921638E-012	1.817164E-011	1	0.000000E+000
1	53.26100973	1.817164E-011	5.921638E-012	0	0.000000E+000
1	53.26251586	5.921638E-012	1.817164E-011	1	0.000000E+000
1	53.26268707	1.817164E-011	5.921638E-012	0	0.000000E+000
1	53.26327647	5.921638E-012	1.817164E-011	1	0.000000E+000
1	53.26343559	1.817164E-011	5.921638E-012	0	0.000000E+000
1	53.26389389	5.921638E-012	1.817164E-011	1	0.000000E+000
1	53.26391526	1.817164E-011	5.921638E-012	0	0.000000E+000
1	53.26496898	5.921638E-012	1.817164E-011	1	0.000000E+000
1	53.26509054	1.817164E-011	5.921638E-012	0	0.000000E+000
1	53.26543869	5.921638E-012	1.817164E-011	1	0.000000E+000
1	53.26561572	1.817164E-011	5.921638E-012	0	0.000000E+000
1	53.26615531	5.921638E-012	1.817164E-011	1	0.000000E+000
1	53.26622236	1.817164E-011	5.921638E-012	0	0.000000E+000
1	54.49400061	5.960267E-012	1.821027E-011	1	0.000000E+000
1	54.49407502	1.821027E-011	5.960267E-012	0	0.000000E+000
1	54.50008786	5.960267E-012	1.821027E-011	1	0.000000E+000
1	54.50035159	1.821027E-011	5.960267E-012	0	0.000000E+000
1	54.50884990	5.960267E-012	1.821027E-011	1	0.000000E+000
1	54.50895097	1.821027E-011	5.960267E-012	0	0.000000E+000
1	54.51032946	5.960267E-012	1.821027E-011	1	0.000000E+000
1	54.51045751	1.821027E-011	5.960267E-012	0	0.000000E+000
1	54.51301630	5.960267E-012	1.821027E-011	1	0.000000E+000
1	54.51380934	1.821027E-011	5.960267E-012	0	0.000000E+000
1	54.51474334	5.960267E-012	1.821027E-011	1	0.000000E+000
1	54.51493272	1.821027E-011	5.960267E-012	0	0.000000E+000
1	54.51786662	5.960267E-012	1.821027E-011	1	0.000000E+000
1	54.51788388	1.821027E-011	5.960267E-012	0	0.000000E+000
1	54.51932126	5.960267E-012	1.821027E-011	1	0.000000E+000
1	54.51942453	1.821027E-011	5.960267E-012	0	0.000000E+000
1	54.52195694	5.960267E-012	1.821027E-011	1	0.000000E+000
1	54.52210777	1.821027E-011	5.960267E-012	0	0.000000E+000
1	54.52214727	5.960267E-012	1.821027E-011	1	0.000000E+000
1	54.52228148	1.821027E-011	5.960267E-012	0	0.000000E+000
1	54.52230481	5.960267E-012	1.821027E-011	1	0.000000E+000
1	54.52233669	1.821027E-011	5.960267E-012	0	0.000000E+000
1	54.52276979	5.960267E-012	1.821027E-011	1	0.000000E+000
1	54.52330620	1.821027E-011	5.960267E-012	0	0.000000E+000
1	54.52333895	5.960267E-012	1.821027E-011	1	0.000000E+000
1	54.52335806	1.821027E-011	5.960267E-012	0	0.000000E+000
1	54.52603368	5.960267E-012	1.821027E-011	1	0.000000E+000
1	54.52619088	1.821027E-011	5.960267E-012	0	0.000000E+000
1	54.52839722	5.960267E-012	1.821027E-011	1	0.000000E+000
1	54.52855386	1.821027E-011	5.960267E-012	0	0.000000E+000
1	54.52895208	5.960267E-012	1.821027E-011	1	0.000000E+000
1	54.52913076	1.821027E-011	5.960267E-012	0	0.000000E+000
1	54.52916245	5.960267E-012	1.821027E-011	1	0.000000E+000
1	54.52940484	1.821027E-011	5.960267E-012	0	0.000000E+000
1	54.52940780	5.960267E-012	1.821027E-011	1	0.000000E+000
1	54.52958464	1.821027E-011	5.960267E-012	0	0.000000E+000
1	54.53021325	5.960267E-012	1.821027E-011	1	0.000000E+000
1	54.53071486	1.821027E-011	5.960267E-012	0	0.000000E+000
1	54.53083742	5.960267E-012	1.821027E-011	1	0.000000E+000
1	54.53102717	1.821027E-011	5.960267E-012	0	0.000000E+000
1	54.53141432	5.960267E-012	1.821027E-011	1	0.000000E+000
1	54.53146309	1.821027E-011	5.960267E-012	0	0.000000E+000
1	54.53172244	5.960267E-012	1.821027E-011	1	0.000000E+000
1	54.53188544	1.821027E-011	5.960267E-012	0	0.000000E+000
1	54.53274932	5.960267E-012	1.821027E-011	1	0.000000E+000
1	54.53282314	1.821027E-011	5.960267E-012	0	0.000000E+000
1	54.53302677	5.960267E-012	1.821027E-011	1	0.000000E+000
1	54.53307845	1.821027E-011	5.960267E-012	0	0.000000E+000
1	54.53308079	5.960267E-012	1.821027E-011	1	0.000000E+000
1	54.53335823	1.821027E-011	5.960267E-012	0	0.000000E+000
1	54.53373180	5.960267E-012	1.821027E-011	1	0.000000E+000
1	54.53376861	1.821027E-011	5.960267E-012	0	0.000000E+000
1	54.53435741	5.960267E-012	1.821027E-011	1	0.000000E+000
1	54.53442875	1.821027E-011	5.960267E-012	0	0.000000E+000
1	54.53465251	5.960267E-012	1.821027E-011	1	0.000000E+000
1	54.53471664	1.821027E-011	5.960267E-012	0	0.000000E+000
1	54.53745442	5.960267E-012	1.821027E-011	1	0.000000E+000
1	54.53750392	1.821027E-011	5.960267E-012	0	0.000000E+000
1	54.54050737	5.960267E-012	1.821027E-011	1	0.000000E+000
1	54.54064517	1.821027E-011	5.960267E-012	0	0.000000E+000
1	54.54119277	5.960267E-012	1.821027E-011	1	0.000000E+000
1	54.54136377	1.821027E-011	5.960267E-012	0	0.000000E+000
1	54.54199863	5.960267E-012	1.821027E-011	1	0.000000E+000
1	54.54204554	1.821027E-011	5.960267E-012	0	0.000000E+000
1	54.54257480	5.960267E-012	1.821027E-011	1	0.000000E+000
1	54.54277316	1.821027E-011	5.960267E-012	0	0.000000E+000
1	54.54284846	5.960267E-012	1.821027E-011	1	0.000000E+000
1	54.54321547	1.821027E-011	5.960267E-012	0	0.000000E+000
1	54.54322348	5.960267E-012	1.821027E-011	1	0.000000E+000
1	54.54331012	1.821027E-011	5.960267E-012	0	0.000000E+000
1	54.54449604	5.960267E-012	1.821027E-011	1	0.000000E+000
1	54.54461287	1.821027E-011	5.960267E-012	0	0.000000E+000
1	54.54812676	5.960267E-012	1.821027E-011	1	0.000000E+000
1	54.54815765	1.821027E-011	5.960267E-012	0	0.000000E+000
1	54.54936441	5.960267E-012	1.821027E-011	1	0.000000E+000
1	54.54952183	1.821027E-011	5.960267E-012	0	0.000000E+000
1	54.55124659	5.960267E-012	1.821027E-011	1	0.000000E+000
1	54.55134407	1.821027E-011	5.960267E-012	0	0.000000E+000
1	54.55345628	5.960267E-012	1.821027E-011	1	0.000000E+000
1	54.55349124	1.821027E-011	5.960267E-012	0	0.000000E+000
1	54.55452306	5.960267E-012	1.821027E-011	1	0.000000E+000
1	54.55457810	1.821027E-011	5.960267E-012	0	0.000000E+000
1	54.55605988	5.960267E-012	1.821027E-011	1	0.000000E+000
1	54.55612564	1.821027E-011	5.960267E-012	0	0.000000E+000
1	54.55682236	5.960267E-012	1.821027E-011	1	0.000000E+000
1	54.55700623	1.821027E-011	5.960267E-012	0	0.000000E+000
1	54.55702161	5.960267E-012	1.821027E-011	1	0.000000E+000
1	54.55711397	1.821027E-011	5.960267E-012	0	0.000000E+000
1	54.55770091	5.960267E-012	1.821027E-011	1	0.000000E+000
1	54.55790727	1.821027E-011	5.960267E-012	0	0.000000E+000
1	54.57853196	5.960267E-012	1.821027E-011	1	0.000000E+000
1	54.57854509	1.821027E-011	5.960267E-012	0	0.000000E+000
1	54.57868647	5.960267E-012	1.821027E-011	1	0.000000E+000
1	54.57883611	1.821027E-011	5.960267E-012	0	0.000000E+000
1	54.57984061	5.960267E-012	1.821027E-011	1	0.000000E+000
1	54.58014102	1.821027E-011	5.960267E-012	0	0.000000E+000
1	54.58250095	5.960267E-012	1.821027E-011	1	0.000000E+000
1	54.58252407	1.821027E-011	5.960267E-012	0	0.000000E+000
1	54.58369594	5.960267E-012	1.821027E-011	1	0.000000E+000
1	54.58438885	1.821027E-011	5.960267E-012	0	0.000000E+000
1	54.60208242	5.960267E-012	1.821027E-011	1	0.000000E+000
1	54.60217213	1.821027E-011	5.960267E-012	0	0.000000E+000
1	54.60227820	5.960267E-012	1.821027E-011	1	0.000000E+000
1	54.60239409	1.821027E-011	5.960267E-012	0	0.000000E+000
1	54.60302012	5.960267E-012	1.821027E-011	1	0.000000E+000
1	54.60317580	1.821027E-011	5.960267E-012	0	0.000000E+000
1	54.60319512	5.960267E-012	1.821027E-011	1	0.000000E+000
1	54.60335884	1.821027E-011	5.960267E-012	0	0.000000E+000
1	54.60479580	5.960267E-012	1.821027E-011	1	0.000000E+000
1	54.60492557	1.821027E-011	5.960267E-012	0	0.000000E+000
1	54.60493313	5.960267E-012	1.821027E-011	1	0.000000E+000
1	54.60504448	1.821027E-011	5.960267E-012	0	0.000000E+000
1	54.60512143	5.960267E-012	1.821027E-011	1	0.000000E+000
1	54.60513832	1.821027E-011	5.960267E-012	0	0.000000E+000
1	54.60561254	5.960267E-012	1.821027E-011	1	0.000000E+000
1	54.60570173	1.821027E-011	5.960267E-012	0	0.000000E+000
1	54.60578271	5.960267E-012	1.821027E-011	1	0.000000E+000
1	54.60582774	1.821027E-011	5.960267E-012	0	0.000000E+000
1	54.60643009	5.960267E-012	1.821027E-011	1	0.000000E+000
1	54.60647974	1.821027E-011	5.960267E-012	0	0.000000E+000
1	54.60876885	5.960267E-012	1.821027E-011	1	0.000000E+000
1	54.60882266	1.821027E-011	5.960267E-012	0	0.000000E+000
1	54.60883784	5.960267E-012	1.821027E-011	1	0.000000E+000
1	54.60890859	1.821027E-011	5.960267E-012	0	0.000000E+000
1	54.61072555	5.960267E-012	1.821027E-011	1	0.000000E+000
1	54.61095592	1.821027E-011	5.960267E-012	0	0.000000E+000
1	54.61167484	5.960267E-012	1.821027E-011	1	0.000000E+000
1	54.61175119	1.821027E-011	5.960267E-012	0	0.000000E+000
1	54.61193399	5.960267E-012	1.821027E-011	1	0.000000E+000
1	54.61196076	1.821027E-011	5.960267E-012	0	0.000000E+000
1	54.61200622	5.960267E-012	1.821027E-011	1	0.000000E+000
1	54.61205832	1.821027E-011	5.960267E-012	0	0.000000E+000
1	54.61330158	5.960267E-012	1.821027E-011	1	0.000000E+000
1	54.61369021	1.821027E-011	5.960267E-012	0	0.000000E+000
1	54.61370038	5.960267E-012	1.821027E-011	1	0.000000E+000
1	54.61376171	1.821027E-011	5.960267E-012	0	0.000000E+000
1	54.61532217	5.960267E-012	1.821027E-011	1	0.000000E+000
1	54.61552308	1.821027E-011	5.960267E-012	0	0.000000E+000
1	54.61622692	5.960267E-012	1.821027E-011	1	0.000000E+000
1	54.61639160	1.821027E-011	5.960267E-012	0	0.000000E+000
1	54.61682168	5.960267E-012	1.821027E-011	1	0.000000E+000
1	54.61686164	1.821027E-011	5.960267E-012	0	0.000000E+000
1	54.62155813	5.960267E-012	1.821027E-011	1	0.000000E+000
1	54.62168069	1.821027E-011	5.960267E-012	0	0.000000E+000
1	54.62174652	5.960267E-012	1.821027E-011	1	0.000000E+000
1	54.62203653	1.821027E-011	5.960267E-012	0	0.000000E+000
1	54.62966932	5.960267E-012	1.821027E-011	1	0.000000E+000
1	54.62975899	1.821027E-011	5.960267E-012	0	0.000000E+000
1	54.63075896	5.960267E-012	1.821027E-011	1	0.000000E+000
1	54.63103344	1.821027E-011	5.960267E-012	0	0.000000E+000
1	54.63107437	5.960267E-012	1.821027E-011	1	0.000000E+000
1	54.63110154	1.821027E-011	5.960267E-012	0	0.000000E+000
1	54.63332257	5.960267E-012	1.821027E-011	1	0.000000E+000
1	54.63349398	1.821027E-011	5.960267E-012	0	0.000000E+000
1	54.63360472	5.960267E-012	1.821027E-011	1	0.000000E+000
1	54.63365282	1.821027E-011	5.960267E-012	0	0.000000E+000
1	54.63367026	5.960267E-012	1.821027E-011	1	0.000000E+000
1	54.63379378	1.821027E-011	5.960267E-012	0	0.000000E+000
1	54.63430548	5.960267E-012	1.821027E-011	1	0.000000E+000
1	54.63444196	1.821027E-011	5.960267E-012	0	0.000000E+000
1	54.63507248	5.960267E-012	1.821027E-011	1	0.000000E+000
1	54.63519091	1.821027E-011	5.960267E-012	0	0.000000E+000
1	54.63998253	5.960267E-012	1.821027E-011	1	0.000000E+000
1	54.64005146	1.821027E-011	5.960267E-012	0	0.000000E+000
1	54.64396693	5.960267E-012	1.821027E-011	1	0.000000E+000
1	54.64403256	1.821027E-011	5.960267E-012	0	0.000000E+000
1	54.64445807	5.960267E-012	1.821027E-011	1	0.000000E+000
1	54.64451332	1.821027E-011	5.960267E-012	0	0.000000E+000
1	54.64538184	5.960267E-012	1.821027E-011	1	0.000000E+000
1	54.64539352	1.821027E-011	5.960267E-012	0	0.000000E+000
1	54.64700181	5.960267E-012	1.821027E-011	1	0.000000E+000
1	54.64722719	1.821027E-011	5.960267E-012	0	0.000000E+000
1	54.64820907	5.960267E-012	1.821027E-011	1	0.000000E+000
1	54.64877171	1.821027E-011	5.960267E-012	0	0.000000E+000
1	54.64910676	5.960267E-012	1.821027E-011	1	0.000000E+000
1	54.64922288	1.821027E-011	5.960267E-012	0	0.000000E+000
1	54.65446204	5.960267E-012	1.821027E-011	1	0.000000E+000
1	54.65468393	1.821027E-011	5.960267E-012	0	0.000000E+000
1	54.65525090	5.960267E-012	1.821027E-011	1	0.000000E+000
1	54.65530798	1.821027E-011	5.960267E-012	0	0.000000E+000
1	54.65601603	5.960267E-012	1.821027E-011	1	0.000000E+000
1	54.65603812	1.821027E-011	5.960267E-012	0	0.000000E+000
1	54.66232803	5.960267E-012	1.821027E-011	1	0.000000E+000
1	54.66248350	1.821027E-011	5.960267E-012	0	0.000000E+000
1	54.66309646	5.960267E-012	1.821027E-011	1	0.000000E+000
1	54.66315346	1.821027E-011	5.960267E-012	0	0.000000E+000
1	54.66462225	5.960267E-012	1.821027E-011	1	0.000000E+000
1	54.66487603	1.821027E-011	5.960267E-012	0	0.000000E+000
1	54.66564933	5.960267E-012	1.821027E-011	1	0.000000E+000
1	54.66569923	1.821027E-011	5.960267E-012	0	0.000000E+000
1	54.66650854	5.960267E-012	1.821027E-011	1	0.000000E+000
1	54.66667967	1.821027E-011	5.960267E-012	0	0.000000E+000
1	54.66867815	5.960267E-012	1.821027E-011	1	0.000000E+000
1	54.66903859	1.821027E-011	5.960267E-012	0	0.000000E+000
1	54.66915493	5.960267E-012	1.821027E-011	1	0.000000E+000
1	54.66926720	1.821027E-011	5.960267E-012	0	0.000000E+000
1	54.67012805	5.960267E-012	1.821027E-011	1	0.000000E+000
1	54.67019329	1.821027E-011	5.960267E-012	0	0.000000E+000
1	54.67075853	5.960267E-012	1.821027E-011	1	0.000000E+000
1	54.67091623	1.821027E-011	5.960267E-012	0	0.000000E+000
1	54.67206680	5.960267E-012	1.821027E-011	1	0.000000E+000
1	54.67215840	1.821027E-011	5.960267E-012	0	0.000000E+000
1	54.67240407	5.960267E-012	1.821027E-011	1	0.000000E+000
1	54.67286929	1.821027E-011	5.960267E-012	0	0.000000E+000
1	54.67334476	5.960267E-012	1.821027E-011	1	0.000000E+000
1	54.67343670	1.821027E-011	5.960267E-012	0	0.000000E+000
1	54.67470334	5.960267E-012	1.821027E-011	1	0.000000E+000
1	54.67481557	1.821027E-011	5.960267E-012	0	0.000000E+000
1	54.67551325	5.960267E-012	1.821027E-011	1	0.000000E+000
1	54.67554326	1.821027E-011	5.960267E-012	0	0.000000E+000
1	54.67594514	5.960267E-012	1.821027E-011	1	0.000000E+000
1	54.67599653	1.821027E-011	5.960267E-012	0	0.000000E+000
1	54.67607449	5.960267E-012	1.821027E-011	1	0.000000E+000
1	54.67634536	1.821027E-011	5.960267E-012	0	0.000000E+000
1	54.67727799	5.960267E-012	1.821027E-011	1	0.000000E+000
1	54.67737538	1.821027E-011	5.960267E-012	0	0.000000E+000
1	54.67934179	5.960267E-012	1.821027E-011	1	0.000000E+000
1	54.67941081	1.821027E-011	5.960267E-012	0	0.000000E+000
1	54.67969201	5.960267E-012	1.821027E-011	1	0.000000E+000
1	54.67979068	1.821027E-011	5.960267E-012	0	0.000000E+000
1	54.68089946	5.960267E-012	1.821027E-011	1	0.000000E+000
1	54.68097144	1.821027E-011	5.960267E-012	0	0.000000E+000
1	54.68245968	5.960267E-012	1.821027E-011	1	0.000000E+000
1	54.68252143	1.821027E-011	5.960267E-012	0	0.000000E+000
1	54.68264190	5.960267E-012	1.821027E-011	1	0.000000E+000
1	54.68310126	1.821027E-011	5.960267E-012	0	0.000000E+000
1	54.68326491	5.960267E-012	1.821027E-011	1	0.000000E+000
1	54.68329447	1.821027E-011	5.960267E-012	0	0.000000E+000
1	54.68533207	5.960267E-012	1.821027E-011	1	0.000000E+000
1	54.68542107	1.821027E-011	5.960267E-012	0	0.000000E+000
1	54.68546481	5.960267E-012	1.821027E-011	1	0.000000E+000
1	54.68571191	1.821027E-011	5.960267E-012	0	0.000000E+000
1	54.68657628	5.960267E-012	1.821027E-011	1	0.000000E+000
1	54.68670550	1.821027E-011	5.960267E-012	0	0.000000E+000
1	54.68673686	5.960267E-012	1.821027E-011	1	0.000000E+000
1	54.68711622	1.821027E-011	5.960267E-012	0	0.000000E+000
1	54.69029728	5.960267E-012	1.821027E-011	1	0.000000E+000
1	54.69053046	1.821027E-011	5.960267E-012	0	0.000000E+000
1	54.69170202	5.960267E-012	1.821027E-011	1	0.000000E+000
1	54.69174090	1.821027E-011	5.960267E-012	0	0.000000E+000
1	54.69277151	5.960267E-012	1.821027E-011	1	0.000000E+000
1	54.69282809	1.821027E-011	5.960267E-012	0	0.000000E+000
1	54.69386175	5.960267E-012	1.821027E-011	1	0.000000E+000
1	54.69404792	1.821027E-011	5.960267E-012	0	0.000000E+000
1	54.69465287	5.960267E-012	1.821027E-011	1	0.000000E+000
1	54.69467734	1.821027E-011	5.960267E-012	0	0.000000E+000
1	54.69473830	5.960267E-012	1.821027E-011	1	0.000000E+000
1	54.69477683	1.821027E-011	5.960267E-012	0	0.000000E+000
1	54.98700856	5.964221E-012	1.821422E-011	1	0.000000E+000
1	54.98712020	1.821422E-011	5.964221E-012	0	0.000000E+000
1	54.98713873	5.964221E-012	1.821422E-011	1	0.000000E+000
1	54.98719734	1.821422E-011	5.964221E-012	0	0.000000E+000
1	54.98792484	5.964221E-012	1.821422E-011	1	0.000000E+000
1	54.98799266	1.821422E-011	5.964221E-012	0	0.000000E+000
1	54.98894257	5.964221E-012	1.821422E-011	1	0.000000E+000
1	54.98897760	1.821422E-011	5.964221E-012	0	0.000000E+000
1	54.99010837	5.964221E-012	1.821422E-011	1	0.000000E+000
1	54.99022652	1.821422E-011	5.964221E-012	0	0.000000E+000
1	54.99025803	5.964221E-012	1.821422E-011	1	0.000000E+000
1	54.99036997	1.821422E-011	5.964221E-012	0	0.000000E+000
1	54.99075444	5.964221E-012	1.821422E-011	1	0.000000E+000
1	54.99087183	1.821422E-011	5.964221E-012	0	0.000000E+000
1	54.99702629	5.964221E-012	1.821422E-011	1	0.000000E+000
1	54.99723221	1.821422E-011	5.964221E-012	0	0.000000E+000
1	54.99923381	5.964221E-012	1.821422E-011	1	0.000000E+000
1	54.99935237	1.821422E-011	5.964221E-012	0	0.000000E+000
1	54.99940999	5.964221E-012	1.821422E-011	1	0.000000E+000
1	54.99948290	1.821422E-011	5.964221E-012	0	0.000000E+000
1	55.00050396	5.964221E-012	1.821422E-011	1	0.000000E+000
1	55.00053300	1.821422E-011	5.964221E-012	0	0.000000E+000
1	55.00130203	5.964221E-012	1.821422E-011	1	0.000000E+000
1	55.00130968	1.821422E-011	5.964221E-012	0	0.000000E+000
1	55.00259808	5.964221E-012	1.821422E-011	1	0.000000E+000
1	55.00269341	1.821422E-011	5.964221E-012	0	0.000000E+000
1	55.00350232	5.964221E-012	1.821422E-011	1	0.000000E+000
1	55.00382434	1.821422E-011	5.964221E-012	0	0.000000E+000
1	55.00418845	5.964221E-012	1.821422E-011	1	0.000000E+000
1	55.00443706	1.821422E-011	5.964221E-012	0	0.000000E+000
1	55.00542407	5.964221E-012	1.821422E-011	1	0.000000E+000
1	55.00553052	1.821422E-011	5.964221E-012	0	0.000000E+000
1	55.00763166	5.964221E-012	1.821422E-011	1	0.000000E+000
1	55.00769511	1.821422E-011	5.964221E-012	0	0.000000E+000
1	55.00916578	5.964221E-012	1.821422E-011	1	0.000000E+000
1	55.00920400	1.821422E-011	5.964221E-012	0	0.000000E+000
1	55.01026828	5.964221E-012	1.821422E-011	1	0.000000E+000
1	55.01029252	1.821422E-011	5.964221E-012	0	0.000000E+000
1	55.01048452	5.964221E-012	1.821422E-011	1	0.000000E+000
1	55.01051992	1.821422E-011	5.964221E-012	0	0.000000E+000
1	55.01482463	5.964221E-012	1.821422E-011	1	0.000000E+000
1	55.01490547	1.821422E-011	5.964221E-012	0	0.000000E+000
1	55.01556775	5.964221E-012	1.821422E-011	1	0.000000E+000
1	55.01563067	1.821422E-011	5.964221E-012	0	0.000000E+000
1	55.01566511	5.964221E-012	1.821422E-011	1	0.000000E+000
1	55.01612234	1.821422E-011	5.964221E-012	0	0.000000E+000
1	55.01775148	5.964221E-012	1.821422E-011	1	0.000000E+000
1	55.01782192	1.821422E-011	5.964221E-012	0	0.000000E+000
1	55.01798282	5.964221E-012	1.821422E-011	1	0.000000E+000
1	55.01825721	1.821422E-011	5.964221E-012	0	0.000000E+000
1	55.01830295	5.964221E-012	1.821422E-011	1	0.000000E+000
1	55.01834505	1.821422E-011	5.964221E-012	0	0.000000E+000
1	55.01879739	5.964221E-012	1.821422E-011	1	0.000000E+000
1	55.01895060	1.821422E-011	5.964221E-012	0	0.000000E+000
1	55.01895206	5.964221E-012	1.821422E-011	1	0.000000E+000
1	55.01902737	1.821422E-011	5.964221E-012	0	0.000000E+000
1	55.01936653	5.964221E-012	1.821422E-011	1	0.000000E+000
1	55.01948217	1.821422E-011	5.964221E-012	0	0.000000E+000
1	55.01969277	5.964221E-012	1.821422E-011	1	0.000000E+000
1	55.02001713	1.821422E-011	5.964221E-012	0	0.000000E+000
1	55.02004722	5.964221E-012	1.821422E-011	1	0.000000E+000
1	55.02032464	1.821422E-011	5.964221E-012	0	0.000000E+000
1	55.02184790	5.964221E-012	1.821422E-011	1	0.000000E+000
1	55.02189034	1.821422E-011	5.964221E-012	0	0.000000E+000
1	55.02473883	5.964221E-012	1.821422E-011	1	0.000000E+000
1	55.02490933	1.821422E-011	5.964221E-012	0	0.000000E+000
1	55.02622454	5.964221E-012	1.821422E-011	1	0.000000E+000
1	55.02629805	1.821422E-011	5.964221E-012	0	0.000000E+000
1	55.02894722	5.964221E-012	1.821422E-011	1	0.000000E+000
1	55.02926316	1.821422E-011	5.964221E-012	0	0.000000E+000
1	55.02994588	5.964221E-012	1.821422E-011	1	0.000000E+000
1	55.03003572	1.821422E-011	5.964221E-012	0	0.000000E+000
1	55.03128330	5.964221E-012	1.821422E-011	1	0.000000E+000
1	55.03141772	1.821422E-011	5.964221E-012	0	0.000000E+000
1	55.03242579	5.964221E-012	1.821422E-011	1	0.000000E+000
1	55.03255511	1.821422E-011	5.964221E-012	0	0.000000E+000
1	55.03258412	5.964221E-012	1.821422E-011	1	0.000000E+000
1	55.03269459	1.821422E-011	5.964221E-012	0	0.000000E+000
1	55.03504031	5.964221E-012	1.821422E-011	1	0.000000E+000
1	55.03506257	1.821422E-011	5.964221E-012	0	0.000000E+000
1	55.03677295	5.964221E-012	1.821422E-011	1	0.000000E+000
1	55.03684435	1.821422E-011	5.964221E-012	0	0.000000E+000
1	55.03688622	5.964221E-012	1.821422E-011	1	0.000000E+000
1	55.03693290	1.821422E-011	5.964221E-012	0	0.000000E+000
1	55.03822868	5.964221E-012	1.821422E-011	1	0.000000E+000
1	55.03827129	1.821422E-011	5.964221E-012	0	0.000000E+000
1	55.03951403	5.964221E-012	1.821422E-011	1	0.000000E+000
1	55.03954576	1.821422E-011	5.964221E-012	0	0.000000E+000
1	55.04036787	5.964221E-012	1.821422E-011	1	0.000000E+000
1	55.04046322	1.821422E-011	5.964221E-012	0	0.000000E+000
1	55.04049335	5.964221E-012	1.821422E-011	1	0.000000E+000
1	55.04053176	1.821422E-011	5.964221E-012	0	0.000000E+000
1	55.04063384	5.964221E-012	1.821422E-011	1	0.000000E+000
1	55.04072799	1.821422E-011	5.964221E-012	0	0.000000E+000
1	55.04127897	5.964221E-012	1.821422E-011	1	0.000000E+000
1	55.04148142	1.821422E-011	5.964221E-012	0	0.000000E+000
1	55.04149342	5.964221E-012	1.821422E-011	1	0.000000E+000
1	55.04155916	1.821422E-011	5.964221E-012	0	0.000000E+000
1	55.04308015	5.964221E-012	1.821422E-011	1	0.000000E+000
1	55.04321147	1.821422E-011	5.964221E-012	0	0.000000E+000
1	55.04448696	5.964221E-012	1.821422E-011	1	0.000000E+000
1	55.04455982	1.821422E-011	5.964221E-012	0	0.000000E+000
1	55.04460330	5.964221E-012	1.821422E-011	1	0.000000E+000
1	55.04470341	1.821422E-011	5.964221E-012	0	0.000000E+000
1	55.04550341	5.964221E-012	1.821422E-011	1	0.000000E+000
1	55.04565005	1.821422E-011	5.964221E-012	0	0.000000E+000
1	55.04639670	5.964221E-012	1.821422E-011	1	0.000000E+000
1	55.04670924	1.821422E-011	5.964221E-012	0	0.000000E+000
1	55.04802486	5.964221E-012	1.821422E-011	1	0.000000E+000
1	55.04825220	1.821422E-011	5.964221E-012	0	0.000000E+000
1	55.04912844	5.964221E-012	1.821422E-011	1	0.000000E+000
1	55.04914344	1.821422E-011	5.964221E-012	0	0.000000E+000
1	55.05106220	5.964221E-012	1.821422E-011	1	0.000000E+000
1	55.05134759	1.821422E-011	5.964221E-012	0	0.000000E+000
1	55.05458365	5.964221E-012	1.821422E-011	1	0.000000E+000
1	55.05466004	1.821422E-011	5.964221E-012	0	0.000000E+000
1	55.05581805	5.964221E-012	1.821422E-011	1	0.000000E+000
1	55.05587791	1.821422E-011	5.964221E-012	0	0.000000E+000
1	55.05852440	5.964221E-012	1.821422E-011	1	0.000000E+000
1	55.05861241	1.821422E-011	5.964221E-012	0	0.000000E+000
1	55.05926717	5.964221E-012	1.821422E-011	1	0.000000E+000
1	55.05930435	1.821422E-011	5.964221E-012	0	0.000000E+000
1	55.05969031	5.964221E-012	1.821422E-011	1	0.000000E+000
1	55.05977593	1.821422E-011	5.964221E-012	0	0.000000E+000
1	55.06769702	5.964221E-012	1.821422E-011	1	0.000000E+000
1	55.06791538	1.821422E-011	5.964221E-012	0	0.000000E+000
1	55.06846134	5.964221E-012	1.821422E-011	1	0.000000E+000
1	55.06873144	1.821422E-011	5.964221E-012	0	0.000000E+000
1	55.07063749	5.964221E-012	1.821422E-011	1	0.000000E+000
1	55.07081661	1.821422E-011	5.964221E-012	0	0.000000E+000
1	55.07096308	5.964221E-012	1.821422E-011	1	0.000000E+000
1	55.07118478	1.821422E-011	5.964221E-012	0	0.000000E+000
1	55.07120547	5.964221E-012	1.821422E-011	1	0.000000E+000
1	55.07142772	1.821422E-011	5.964221E-012	0	0.000000E+000
1	55.07517503	5.964221E-012	1.821422E-011	1	0.000000E+000
1	55.07521616	1.821422E-011	5.964221E-012	0	0.000000E+000
1	55.07616488	5.964221E-012	1.821422E-011	1	0.000000E+000
1	55.07638349	1.821422E-011	5.964221E-012	0	0.000000E+000
1	55.07730499	5.964221E-012	1.821422E-011	1	0.000000E+000
1	55.07751033	1.821422E-011	5.964221E-012	0	0.000000E+000
1	55.07843745	5.964221E-012	1.821422E-011	1	0.000000E+000
1	55.07858818	1.821422E-011	5.964221E-012	0	0.000000E+000
1	55.07864923	5.964221E-012	1.821422E-011	1	0.000000E+000
1	55.07901683	1.821422E-011	5.964221E-012	0	0.000000E+000
1	55.07926028	5.964221E-012	1.821422E-011	1	0.000000E+000
1	55.07951282	1.821422E-011	5.964221E-012	0	0.000000E+000
1	55.08029245	5.964221E-012	1.821422E-011	1	0.000000E+000
1	55.08044763	1.821422E-011	5.964221E-012	0	0.000000E+000
1	55.08117502	5.964221E-012	1.821422E-011	1	0.000000E+000
1	55.08150994	1.821422E-011	5.964221E-012	0	0.000000E+000
1	55.08411797	5.964221E-012	1.821422E-011	1	0.000000E+000
1	55.08423016	1.821422E-011	5.964221E-012	0	0.000000E+000
1	55.08659642	5.964221E-012	1.821422E-011	1	0.000000E+000
1	55.08696715	1.821422E-011	5.964221E-012	0	0.000000E+000
1	55.08880393	5.964221E-012	1.821422E-011	1	0.000000E+000
1	55.08885981	1.821422E-011	5.964221E-012	0	0.000000E+000
1	55.08910260	5.964221E-012	1.821422E-011	1	0.000000E+000
1	55.08915987	1.821422E-011	5.964221E-012	0	0.000000E+000
1	55.08929288	5.964221E-012	1.821422E-011	1	0.000000E+000
1	55.08937948	1.821422E-011	5.964221E-012	0	0.000000E+000
1	55.09131058	5.964221E-012	1.821422E-011	1	0.000000E+000
1	55.09149493	1.821422E-011	5.964221E-012	0	0.000000E+000
1	55.09162356	5.964221E-012	1.821422E-011	1	0.000000E+000
1	55.09169609	1.821422E-011	5.964221E-012	0	0.000000E+000
1	55.09177742	5.964221E-012	1.821422E-011	1	0.000000E+000
1	55.09227230	1.821422E-011	5.964221E-012	0	0.000000E+000
1	55.09238811	5.964221E-012	1.821422E-011	1	0.000000E+000
1	55.09252972	1.821422E-011	5.964221E-012	0	0.000000E+000
1	55.09341149	5.964221E-012	1.821422E-011	1	0.000000E+000
1	55.09341874	1.821422E-011	5.964221E-012	0	0.000000E+000
1	55.09358851	5.964221E-012	1.821422E-011	1	0.000000E+000
1	55.09393652	1.821422E-011	5.964221E-012	0	0.000000E+000
1	55.09541607	5.964221E-012	1.821422E-011	1	0.000000E+000
1	55.09549743	1.821422E-011	5.964221E-012	0	0.000000E+000
1	55.09605921	5.964221E-012	1.821422E-011	1	0.000000E+000
1	55.09632785	1.821422E-011	5.964221E-012	0	0.000000E+000
1	55.09755761	5.964221E-012	1.821422E-011	1	0.000000E+000
1	55.09764523	1.821422E-011	5.964221E-012	0	0.000000E+000
1	55.09766471	5.964221E-012	1.821422E-011	1	0.000000E+000
1	55.09778919	1.821422E-011	5.964221E-012	0	0.000000E+000
1	55.09954816	5.964221E-012	1.821422E-011	1	0.000000E+000
1	55.09967223	1.821422E-011	5.964221E-012	0	0.000000E+000
1	55.10190562	5.964221E-012	1.821422E-011	1	0.000000E+000
1	55.10203453	1.821422E-011	5.964221E-012	0	0.000000E+000
1	55.10207105	5.964221E-012	1.821422E-011	1	0.000000E+000
1	55.10217045	1.821422E-011	5.964221E-012	0	0.000000E+000
1	55.10255513	5.964221E-012	1.821422E-011	1	0.000000E+000
1	55.10264568	1.821422E-011	5.964221E-012	0	0.000000E+000
1	55.10299705	5.964221E-012	1.821422E-011	1	0.000000E+000
1	55.10303382	1.821422E-011	5.964221E-012	0	0.000000E+000
1	55.10381771	5.964221E-012	1.821422E-011	1	0.000000E+000
1	55.10406541	1.821422E-011	5.964221E-012	0	0.000000E+000
1	55.10636122	5.964221E-012	1.821422E-011	1	0.000000E+000
1	55.10646943	1.821422E-011	5.964221E-012	0	0.000000E+000
1	55.10765365	5.964221E-012	1.821422E-011	1	0.000000E+000
1	55.10794013	1.821422E-011	5.964221E-012	0	0.000000E+000
1	55.10797634	5.964221E-012	1.821422E-011	1	0.000000E+000
1	55.10804020	1.821422E-011	5.964221E-012	0	0.000000E+000
1	55.11077234	5.964221E-012	1.821422E-011	1	0.000000E+000
1	55.11088770	1.821422E-011	5.964221E-012	0	0.000000E+000
1	55.11202010	5.964221E-012	1.821422E-011	1	0.000000E+000
1	55.11204953	1.821422E-011	5.964221E-012	0	0.000000E+000
1	55.11206086	5.964221E-012	1.821422E-011	1	0.000000E+000
1	55.11228914	1.821422E-011	5.964221E-012	0	0.000000E+000
1	55.11263145	5.964221E-012	1.821422E-011	1	0.000000E+000
1	55.11265815	1.821422E-011	5.964221E-012	0	0.000000E+000
1	55.11308923	5.964221E-012	1.821422E-011	1	0.000000E+000
1	55.11319458	1.821422E-011	5.964221E-012	0	0.000000E+000
1	55.11325801	5.964221E-012	1.821422E-011	1	0.000000E+000
1	55.11340976	1.821422E-011	5.964221E-012	0	0.000000E+000
1	55.11631096	5.964221E-012	1.821422E-011	1	0.000000E+000
1	55.11639654	1.821422E-011	5.964221E-012	0	0.000000E+000
1	55.11804490	5.964221E-012	1.821422E-011	1	0.000000E+000
1	55.11816361	1.821422E-011	5.964221E-012	0	0.000000E+000
1	55.12343133	5.964221E-012	1.821422E-011	1	0.000000E+000
1	55.12351310	1.821422E-011	5.964221E-012	0	0.000000E+000
1	55.12419844	5.964221E-012	1.821422E-011	1	0.000000E+000
1	55.12443319	1.821422E-011	5.964221E-012	0	0.000000E+000
1	55.12641585	5.964221E-012	1.821422E-011	1	0.000000E+000
1	55.12669991	1.821422E-011	5.964221E-012	0	0.000000E+000
1	55.12748361	5.964221E-012	1.821422E-011	1	0.000000E+000
1	55.12765851	1.821422E-011	5.964221E-012	0	0.000000E+000
1	55.12786447	5.964221E-012	1.821422E-011	1	0.000000E+000
1	55.12805309	1.821422E-011	5.964221E-012	0	0.000000E+000
1	55.12897646	5.964221E-012	1.821422E-011	1	0.000000E+000
1	55.12902390	1.821422E-011	5.964221E-012	0	0.000000E+000
1	55.12906288	5.964221E-012	1.821422E-011	1	0.000000E+000
1	55.12915649	1.821422E-011	5.964221E-012	0	0.000000E+000
1	55.15519378	5.964221E-012	1.821422E-011	1	0.000000E+000
1	55.15524212	1.821422E-011	5.964221E-012	0	0.000000E+000
1	55.15532259	5.964221E-012	1.821422E-011	1	0.000000E+000
1	55.15559622	1.821422E-011	5.964221E-012	0	0.000000E+000
1	55.15704332	5.964221E-012	1.821422E-011	1	0.000000E+000
1	55.15716899	1.821422E-011	5.964221E-012	0	0.000000E+000
1	55.15955499	5.964221E-012	1.821422E-011	1	0.000000E+000
1	55.15963870	1.821422E-011	5.964221E-012	0	0.000000E+000
1	55.16262459	5.964221E-012	1.821422E-011	1	0.000000E+000
1	55.16278101	1.821422E-011	5.964221E-012	0	0.000000E+000
1	55.16281351	5.964221E-012	1.821422E-011	1	0.000000E+000
1	55.16305649	1.821422E-011	5.964221E-012	0	0.000000E+000
1	55.16307053	5.964221E-012	1.821422E-011	1	0.000000E+000
1	55.16332504	1.821422E-011	5.964221E-012	0	0.000000E+000
1	55.16499050	5.964221E-012	1.821422E-011	1	0.000000E+000
1	55.16510030	1.821422E-011	5.964221E-012	0	0.000000E+000
1	55.16523491	5.964221E-012	1.821422E-011	1	0.000000E+000
1	55.16527745	1.821422E-011	5.964221E-012	0	0.000000E+000
1	55.16528879	5.964221E-012	1.821422E-011	1	0.000000E+000
1	55.16543283	1.821422E-011	5.964221E-012	0	0.000000E+000
1	55.16566302	5.964221E-012	1.821422E-011	1	0.000000E+000
1	55.16570772	1.821422E-011	5.964221E-012	0	0.000000E+000
1	55.16951422	5.964221E-012	1.821422E-011	1	0.000000E+000
1	55.16984879	1.821422E-011	5.964221E-012	0	0.000000E+000
1	55.17351497	5.964221E-012	1.821422E-011	1	0.000000E+000
1	55.17352869	1.821422E-011	5.964221E-012	0	0.000000E+000
1	55.17358062	5.964221E-012	1.821422E-011	1	0.000000E+000
1	55.17371169	1.821422E-011	5.964221E-012	0	0.000000E+000
1	55.17539956	5.964221E-012	1.821422E-011	1	0.000000E+000
1	55.17541383	1.821422E-011	5.964221E-012	0	0.000000E+000
1	55.17548463	5.964221E-012	1.821422E-011	1	0.000000E+000
1	55.17559946	1.821422E-011	5.964221E-012	0	0.000000E+000
1	55.17743209	5.964221E-012	1.821422E-011	1	0.000000E+000
1	55.17749823	1.821422E-011	5.964221E-012	0	0.000000E+000
1	55.17810423	5.964221E-012	1.821422E-011	1	0.000000E+000
1	55.17824434	1.821422E-011	5.964221E-012	0	0.000000E+000
1	55.17868381	5.964221E-012	1.821422E-011	1	0.000000E+000
1	55.17873120	1.821422E-011	5.964221E-012	0	0.000000E+000
1	55.17896538	5.964221E-012	1.821422E-011	1	0.000000E+000
1	55.17916829	1.821422E-011	5.964221E-012	0	0.000000E+000
1	55.17956221	5.964221E-012	1.821422E-011	1	0.000000E+000
1	55.17982720	1.821422E-011	5.964221E-012	0	0.000000E+000
1	55.17992836	5.964221E-012	1.821422E-011	1	0.000000E+000
1	55.17996143	1.821422E-011	5.964221E-012	0	0.000000E+000
1	55.18092188	5.964221E-012	1.821422E-011	1	0.000000E+000
1	55.18106855	1.821422E-011	5.964221E-012	0	0.000000E+000
1	55.18234190	5.964221E-012	1.821422E-011	1	0.000000E+000
1	55.18248621	1.821422E-011	5.964221E-012	0	0.000000E+000
1	55.18278916	5.964221E-012	1.821422E-011	1	0.000000E+000
1	55.18295031	1.821422E-011	5.964221E-012	0	0.000000E+000
1	55.18329299	5.964221E-012	1.821422E-011	1	0.000000E+000
1	55.18334695	1.821422E-011	5.964221E-012	0	0.000000E+000
1	55.18360801	5.964221E-012	1.821422E-011	1	0.000000E+000
1	55.18368744	1.821422E-011	5.964221E-012	0	0.000000E+000
1	55.18571230	5.964221E-012	1.821422E-011	1	0.000000E+000
1	55.18631574	1.821422E-011	5.964221E-012	0	0.000000E+000
1	55.18638457	5.964221E-012	1.821422E-011	1	0.000000E+000
1	55.18666216	1.821422E-011	5.964221E-012	0	0.000000E+000
1	55.18701703	5.964221E-012	1.821422E-011	1	0.000000E+000
1	55.18724486	1.821422E-011	5.964221E-012	0	0.000000E+000
1	55.18893923	5.964221E-012	1.821422E-011	1	0.000000E+000
1	55.18900968	1.821422E-011	5.964221E-012	0	0.000000E+000
1	55.19010736	5.964221E-012	1.821422E-011	1	0.000000E+000
1	55.19014900	1.821422E-011	5.964221E-012	0	0.000000E+000
1	55.19188685	5.964221E-012	1.821422E-011	1	0.000000E+000
1	55.19192950	1.821422E-011	5.964221E-012	0	0.000000E+000
1	55.19212809	5.964221E-012	1.821422E-011	1	0.000000E+000
1	55.19233280	1.821422E-011	5.964221E-012	0	0.000000E+000
1	55.19259462	5.964221E-012	1.821422E-011	1	0.000000E+000
1	55.19273264	1.821422E-011	5.964221E-012	0	0.000000E+000
1	55.19296930	5.964221E-012	1.821422E-011	1	0.000000E+000
1	55.19305405	1.821422E-011	5.964221E-012	0	0.000000E+000
1	55.19350447	5.964221E-012	1.821422E-011	1	0.000000E+000
1	55.19356138	1.821422E-011	5.964221E-012	0	0.000000E+000
1	55.19824372	5.964221E-012	1.821422E-011	1	0.000000E+000
1	55.19827118	1.821422E-011	5.964221E-012	0	0.000000E+000
1	55.20153698	5.964221E-012	1.821422E-011	1	0.000000E+000
1	55.20181145	1.821422E-011	5.964221E-012	0	0.000000E+000
1	55.20222089	5.964221E-012	1.821422E-011	1	0.000000E+000
1	55.20234361	1.821422E-011	5.964221E-012	0	0.000000E+000
1	55.20444928	5.964221E-012	1.821422E-011	1	0.000000E+000
1	55.20460050	1.821422E-011	5.964221E-012	0	0.000000E+000
1	55.20467876	5.964221E-012	1.821422E-011	1	0.000000E+000
1	55.20497292	1.821422E-011	5.964221E-012	0	0.000000E+000
1	55.20501192	5.964221E-012	1.821422E-011	1	0.000000E+000
1	55.20509277	1.821422E-011	5.964221E-012	0	0.000000E+000
1	55.20521530	5.964221E-012	1.821422E-011	1	0.000000E+000
1	55.20534615	1.821422E-011	5.964221E-012	0	0.000000E+000
1	55.20568442	5.964221E-012	1.821422E-011	1	0.000000E+000
1	55.20574650	1.821422E-011	5.964221E-012	0	0.000000E+000
1	55.20583863	5.964221E-012	1.821422E-011	1	0.000000E+000
1	55.20592632	1.821422E-011	5.964221E-012	0	0.000000E+000
1	55.20731024	5.964221E-012	1.821422E-011	1	0.000000E+000
1	55.20756321	1.821422E-011	5.964221E-012	0	0.000000E+000
1	55.20826920	5.964221E-012	1.821422E-011	1	0.000000E+000
1	55.20829885	1.821422E-011	5.964221E-012	0	0.000000E+000
1	55.21005785	5.964221E-012	1.821422E-011	1	0.000000E+000
1	55.21016186	1.821422E-011	5.964221E-012	0	0.000000E+000
1	55.21083997	5.964221E-012	1.821422E-011	1	0.000000E+000
1	55.21098634	1.821422E-011	5.964221E-012	0	0.000000E+000
1	55.21273511	5.964221E-012	1.821422E-011	1	0.000000E+000
1	55.21290497	1.821422E-011	5.964221E-012	0	0.000000E+000
1	55.21393485	5.964221E-012	1.821422E-011	1	0.000000E+000
1	55.21398218	1.821422E-011	5.964221E-012	0	0.000000E+000
1	55.21505795	5.964221E-012	1.821422E-011	1	0.000000E+000
1	55.21524528	1.821422E-011	5.964221E-012	0	0.000000E+000
1	55.21545804	5.964221E-012	1.821422E-011	1	0.000000E+000
1	55.21553248	1.821422E-011	5.964221E-012	0	0.000000E+000
1	55.21616517	5.964221E-012	1.821422E-011	1	0.000000E+000
1	55.21623756	1.821422E-011	5.964221E-012	0	0.000000E+000
1	55.21720462	5.964221E-012	1.821422E-011	1	0.000000E+000
1	55.21746515	1.821422E-011	5.964221E-012	0	0.000000E+000
1	55.21837204	5.964221E-012	1.821422E-011	1	0.000000E+000
1	55.21842751	1.821422E-011	5.964221E-012	0	0.000000E+000
1	55.21961814	5.964221E-012	1.821422E-011	1	0.000000E+000
1	55.21973023	1.821422E-011	5.964221E-012	0	0.000000E+000
1	55.22043677	5.964221E-012	1.821422E-011	1	0.000000E+000
1	55.22083512	1.821422E-011	5.964221E-012	0	0.000000E+000
1	55.22086490	5.964221E-012	1.821422E-011	1	0.000000E+000
1	55.22095251	1.821422E-011	5.964221E-012	0	0.000000E+000
1	55.22166986	5.964221E-012	1.821422E-011	1	0.000000E+000
1	55.22170705	1.821422E-011	5.964221E-012	0	0.000000E+000
1	55.22187923	5.964221E-012	1.821422E-011	1	0.000000E+000
1	55.22206433	1.821422E-011	5.964221E-012	0	0.000000E+000
1	55.22210245	5.964221E-012	1.821422E-011	1	0.000000E+000
1	55.22216935	1.821422E-011	5.964221E-012	0	0.000000E+000
1	55.22235524	5.964221E-012	1.821422E-011	1	0.000000E+000
1	55.22241239	1.821422E-011	5.964221E-012	0	0.000000E+000
1	55.22350538	5.964221E-012	1.821422E-011	1	0.000000E+000
1	55.22357153	1.821422E-011	5.964221E-012	0	0.000000E+000
1	55.22410380	5.964221E-012	1.821422E-011	1	0.000000E+000
1	55.22435309	1.821422E-011	5.964221E-012	0	0.000000E+000
1	55.22516597	5.964221E-012	1.821422E-011	1	0.000000E+000
1	55.22592901	1.821422E-011	5.964221E-012	0	0.000000E+000
1	55.22654855	5.964221E-012	1.821422E-011	1	0.000000E+000
1	55.22657062	1.821422E-011	5.964221E-012	0	0.000000E+000
1	55.22881163	5.964221E-012	1.821422E-011	1	0.000000E+000
1	55.22894934	1.821422E-011	5.964221E-012	0	0.000000E+000
1	55.23040495	5.964221E-012	1.821422E-011	1	0.000000E+000
1	55.23054801	1.821422E-011	5.964221E-012	0	0.000000E+000
1	55.23123493	5.964221E-012	1.821422E-011	1	0.000000E+000
1	55.23153250	1.821422E-011	5.964221E-012	0	0.000000E+000
1	55.23670092	5.964221E-012	1.821422E-011	1	0.000000E+000
1	55.23697810	1.821422E-011	5.964221E-012	0	0.000000E+000
1	55.23868378	5.964221E-012	1.821422E-011	1	0.000000E+000
1	55.23902270	1.821422E-011	5.964221E-012	0	0.000000E+000
1	55.23994755	5.964221E-012	1.821422E-011	1	0.000000E+000
1	55.24002005	1.821422E-011	5.964221E-012	0	0.000000E+000
1	55.24043778	5.964221E-012	1.821422E-011	1	0.000000E+000
1	55.24053468	1.821422E-011	5.964221E-012	0	0.000000E+000
1	55.24056495	5.964221E-012	1.821422E-011	1	0.000000E+000
1	55.24064839	1.821422E-011	5.964221E-012	0	0.000000E+000
1	55.24191947	5.964221E-012	1.821422E-011	1	0.000000E+000
1	55.24199738	1.821422E-011	5.964221E-012	0	0.000000E+000
1	55.24250247	5.964221E-012	1.821422E-011	1	0.000000E+000
1	55.24262877	1.821422E-011	5.964221E-012	0	0.000000E+000
1	55.24310114	5.964221E-012	1.821422E-011	1	0.000000E+000
1	55.24337961	1.821422E-011	5.964221E-012	0	0.000000E+000
1	55.24446154	5.964221E-012	1.821422E-011	1	0.000000E+000
1	55.24485103	1.821422E-011	5.964221E-012	0	0.000000E+000
1	55.24489897	5.964221E-012	1.821422E-011	1	0.000000E+000
1	55.24509627	1.821422E-011	5.964221E-012	0	0.000000E+000
1	55.24514921	5.964221E-012	1.821422E-011	1	0.000000E+000
1	55.24535140	1.821422E-011	5.964221E-012	0	0.000000E+000
1	55.24541629	5.964221E-012	1.821422E-011	1	0.000000E+000
1	55.24552840	1.821422E-011	5.964221E-012	0	0.000000E+000
1	55.24557498	5.964221E-012	1.821422E-011	1	0.000000E+000
1	55.24601786	1.821422E-011	5.964221E-012	0	0.000000E+000
1	55.24603368	5.964221E-012	1.821422E-011	1	0.000000E+000
1	55.24610080	1.821422E-011	5.964221E-012	0	0.000000E+000
1	55.24687526	5.964221E-012	1.821422E-011	1	0.000000E+000
1	55.24692091	1.821422E-011	5.964221E-012	0	0.000000E+000
1	55.24695073	5.964221E-012	1.821422E-011	1	0.000000E+000
1	55.24697945	1.821422E-011	5.964221E-012	0	0.000000E+000
1	55.24728145	5.964221E-012	1.821422E-011	1	0.000000E+000
1	55.24747298	1.821422E-011	5.964221E-012	0	0.000000E+000
1	55.24758791	5.964221E-012	1.821422E-011	1	0.000000E+000
1	55.24775281	1.821422E-011	5.964221E-012	0	0.000000E+000
1	55.24912755	5.964221E-012	1.821422E-011	1	0.000000E+000
1	55.24915055	1.821422E-011	5.964221E-012	0	0.000000E+000
1	55.24923069	5.964221E-012	1.821422E-011	1	0.000000E+000
1	55.24927028	1.821422E-011	5.964221E-012	0	0.000000E+000
1	55.24933428	5.964221E-012	1.821422E-011	1	0.000000E+000
1	55.24935812	1.821422E-011	5.964221E-012	0	0.000000E+000
1	55.24945320	5.964221E-012	1.821422E-011	1	0.000000E+000
1	55.24951439	1.821422E-011	5.964221E-012	0	0.000000E+000
1	55.25071624	5.964221E-012	1.821422E-011	1	0.000000E+000
1	55.25076551	1.821422E-011	5.964221E-012	0	0.000000E+000
1	55.25155906	5.964221E-012	1.821422E-011	1	0.000000E+000
1	55.25158440	1.821422E-011	5.964221E-012	0	0.000000E+000
1	55.25221936	5.964221E-012	1.821422E-011	1	0.000000E+000
1	55.25226991	1.821422E-011	5.964221E-012	0	0.000000E+000
1	55.25310176	5.964221E-012	1.821422E-011	1	0.000000E+000
1	55.25314678	1.821422E-011	5.964221E-012	0	0.000000E+000
1	55.25416375	5.964221E-012	1.821422E-011	1	0.000000E+000
1	55.25419830	1.821422E-011	5.964221E-012	0	0.000000E+000
1	55.25443598	5.964221E-012	1.821422E-011	1	0.000000E+000
1	55.25458837	1.821422E-011	5.964221E-012	0	0.000000E+000
1	55.25579289	5.964221E-012	1.821422E-011	1	0.000000E+000
1	55.25606553	1.821422E-011	5.964221E-012	0	0.000000E+000
1	55.25760517	5.964221E-012	1.821422E-011	1	0.000000E+000
1	55.25767861	1.821422E-011	5.964221E-012	0	0.000000E+000
1	55.25770793	5.964221E-012	1.821422E-011	1	0.000000E+000
1	55.25779178	1.821422E-011	5.964221E-012	0	0.000000E+000
1	55.26043802	5.964221E-012	1.821422E-011	1	0.000000E+000
1	55.26045380	1.821422E-011	5.964221E-012	0	0.000000E+000
1	55.26273541	5.964221E-012	1.821422E-011	1	0.000000E+000
1	55.26278724	1.821422E-011	5.964221E-012	0	0.000000E+000
1	55.26586385	5.964221E-012	1.821422E-011	1	0.000000E+000
1	55.26590372	1.821422E-011	5.964221E-012	0	0.000000E+000
1	55.26795479	5.964221E-012	1.821422E-011	1	0.000000E+000
1	55.26800820	1.821422E-011	5.964221E-012	0	0.000000E+000
1	55.26967865	5.964221E-012	1.821422E-011	1	0.000000E+000
1	55.26992986	1.821422E-011	5.964221E-012	0	0.000000E+000
1	55.26999862	5.964221E-012	1.821422E-011	1	0.000000E+000
1	55.27004798	1.821422E-011	5.964221E-012	0	0.000000E+000
1	55.27007739	5.964221E-012	1.821422E-011	1	0.000000E+000
1	55.27054074	1.821422E-011	5.964221E-012	0	0.000000E+000
1	55.27061834	5.964221E-012	1.821422E-011	1	0.000000E+000
1	55.27063880	1.821422E-011	5.964221E-012	0	0.000000E+000
1	55.27103831	5.964221E-012	1.821422E-011	1	0.000000E+000
1	55.27117321	1.821422E-011	5.964221E-012	0	0.000000E+000
1	55.27172261	5.964221E-012	1.821422E-011	1	0.000000E+000
1	55.27184977	1.821422E-011	5.964221E-012	0	0.000000E+000
1	55.27602825	5.964221E-012	1.821422E-011	1	0.000000E+000
1	55.27624305	1.821422E-011	5.964221E-012	0	0.000000E+000
1	56.02312261	5.955034E-012	1.820503E-011	1	0.000000E+000
1	56.02331015	1.820503E-011	5.955034E-012	0	0.000000E+000
1	56.02425190	5.955034E-012	1.820503E-011	1	0.000000E+000
1	56.02435977	1.820503E-011	5.955034E-012	0	0.000000E+000
1	56.02451732	5.955034E-012	1.820503E-011	1	0.000000E+000
1	56.02472710	1.820503E-011	5.955034E-012	0	0.000000E+000
1	56.02576311	5.955034E-012	1.820503E-011	1	0.000000E+000
1	56.02585571	1.820503E-011	5.955034E-012	0	0.000000E+000
1	56.02705550	5.955034E-012	1.820503E-011	1	0.000000E+000
1	56.02709522	1.820503E-011	5.955034E-012	0	0.000000E+000
1	56.02724011	5.955034E-012	1.820503E-011	1	0.000000E+000
1	56.02727163	1.820503E-011	5.955034E-012	0	0.000000E+000
1	56.03324592	5.955034E-012	1.820503E-011	1	0.000000E+000
1	56.03329901	1.820503E-011	5.955034E-012	0	0.000000E+000
1	56.03334781	5.955034E-012	1.820503E-011	1	0.000000E+000
1	56.03336128	1.820503E-011	5.955034E-012	0	0.000000E+000
1	56.03386447	5.955034E-012	1.820503E-011	1	0.000000E+000
1	56.03389198	1.820503E-011	5.955034E-012	0	0.000000E+000
1	56.03609650	5.955034E-012	1.820503E-011	1	0.000000E+000
1	56.03613609	1.820503E-011	5.955034E-012	0	0.000000E+000
1	56.03650453	5.955034E-012	1.820503E-011	1	0.000000E+000
1	56.03667957	1.820503E-011	5.955034E-012	0	0.000000E+000
1	56.03678603	5.955034E-012	1.820503E-011	1	0.000000E+000
1	56.03683118	1.820503E-011	5.955034E-012	0	0.000000E+000
1	56.03684426	5.955034E-012	1.820503E-011	1	0.000000E+000
1	56.03704371	1.820503E-011	5.955034E-012	0	0.000000E+000
1	56.03807260	5.955034E-012	1.820503E-011	1	0.000000E+000
1	56.03830861	1.820503E-011	5.955034E-012	0	0.000000E+000
1	56.03969307	5.955034E-012	1.820503E-011	1	0.000000E+000
1	56.03982271	1.820503E-011	5.955034E-012	0	0.000000E+000
1	56.04011176	5.955034E-012	1.820503E-011	1	0.000000E+000
1	56.04055936	1.820503E-011	5.955034E-012	0	0.000000E+000
1	56.04057804	5.955034E-012	1.820503E-011	1	0.000000E+000
1	56.04083436	1.820503E-011	5.955034E-012	0	0.000000E+000
1	56.04166868	5.955034E-012	1.820503E-011	1	0.000000E+000
1	56.04172324	1.820503E-011	5.955034E-012	0	0.000000E+000
1	56.04217036	5.955034E-012	1.820503E-011	1	0.000000E+000
1	56.04249450	1.820503E-011	5.955034E-012	0	0.000000E+000
1	56.04481568	5.955034E-012	1.820503E-011	1	0.000000E+000
1	56.04485727	1.820503E-011	5.955034E-012	0	0.000000E+000
1	56.04688540	5.955034E-012	1.820503E-011	1	0.000000E+000
1	56.04717951	1.820503E-011	5.955034E-012	0	0.000000E+000
1	56.04724393	5.955034E-012	1.820503E-011	1	0.000000E+000
1	56.04754676	1.820503E-011	5.955034E-012	0	0.000000E+000
1	56.04758314	5.955034E-012	1.820503E-011	1	0.000000E+000
1	56.04767551	1.820503E-011	5.955034E-012	0	0.000000E+000
1	56.04776733	5.955034E-012	1.820503E-011	1	0.000000E+000
1	56.04782818	1.820503E-011	5.955034E-012	0	0.000000E+000
1	56.04890441	5.955034E-012	1.820503E-011	1	0.000000E+000
1	56.04894911	1.820503E-011	5.955034E-012	0	0.000000E+000
1	56.05198827	5.955034E-012	1.820503E-011	1	0.000000E+000
1	56.05202601	1.820503E-011	5.955034E-012	0	0.000000E+000
1	56.05337965	5.955034E-012	1.820503E-011	1	0.000000E+000
1	56.05371870	1.820503E-011	5.955034E-012	0	0.000000E+000
1	56.05477997	5.955034E-012	1.820503E-011	1	0.000000E+000
1	56.05494417	1.820503E-011	5.955034E-012	0	0.000000E+000
1	56.05514880	5.955034E-012	1.820503E-011	1	0.000000E+000
1	56.05524245	1.820503E-011	5.955034E-012	0	0.000000E+000
1	56.05977174	5.955034E-012	1.820503E-011	1	0.000000E+000
1	56.05992713	1.820503E-011	5.955034E-012	0	0.000000E+000
1	56.06001602	5.955034E-012	1.820503E-011	1	0.000000E+000
1	56.06005091	1.820503E-011	5.955034E-012	0	0.000000E+000
1	56.06080589	5.955034E-012	1.820503E-011	1	0.000000E+000
1	56.06082101	1.820503E-011	5.955034E-012	0	0.000000E+000
1	56.06215380	5.955034E-012	1.820503E-011	1	0.000000E+000
1	56.06222980	1.820503E-011	5.955034E-012	0	0.000000E+000
1	56.06244830	5.955034E-012	1.820503E-011	1	0.000000E+000
1	56.06256697	1.820503E-011	5.955034E-012	0	0.000000E+000
1	56.06517328	5.955034E-012	1.820503E-011	1	0.000000E+000
1	56.06520907	1.820503E-011	5.955034E-012	0	0.000000E+000
1	56.06608108	5.955034E-012	1.820503E-011	1	0.000000E+000
1	56.06612662	1.820503E-011	5.955034E-012	0	0.000000E+000
1	56.06677208	5.955034E-012	1.820503E-011	1	0.000000E+000
1	56.06679537	1.820503E-011	5.955034E-012	0	0.000000E+000
1	56.06739949	5.955034E-012	1.820503E-011	1	0.000000E+000
1	56.06773192	1.820503E-011	5.955034E-012	0	0.000000E+000
1	56.06862739	5.955034E-012	1.820503E-011	1	0.000000E+000
1	56.06903166	1.820503E-011	5.955034E-012	0	0.000000E+000
1	56.06913727	5.955034E-012	1.820503E-011	1	0.000000E+000
1	56.06923243	1.820503E-011	5.955034E-012	0	0.000000E+000
1	56.06955440	5.955034E-012	1.820503E-011	1	0.000000E+000
1	56.06966130	1.820503E-011	5.955034E-012	0	0.000000E+000
1	56.06993692	5.955034E-012	1.820503E-011	1	0.000000E+000
1	56.07004174	1.820503E-011	5.955034E-012	0	0.000000E+000
1	56.07277062	5.955034E-012	1.820503E-011	1	0.000000E+000
1	56.07286761	1.820503E-011	5.955034E-012	0	0.000000E+000
1	56.07306596	5.955034E-012	1.820503E-011	1	0.000000E+000
1	56.07324089	1.820503E-011	5.955034E-012	0	0.000000E+000
1	56.07520713	5.955034E-012	1.820503E-011	1	0.000000E+000
1	56.07525343	1.820503E-011	5.955034E-012	0	0.000000E+000
1	56.07538854	5.955034E-012	1.820503E-011	1	0.000000E+000
1	56.07548691	1.820503E-011	5.955034E-012	0	0.000000E+000
1	56.07575383	5.955034E-012	1.820503E-011	1	0.000000E+000
1	56.07616395	1.820503E-011	5.955034E-012	0	0.000000E+000
1	56.07638383	5.955034E-012	1.820503E-011	1	0.000000E+000
1	56.07647520	1.820503E-011	5.955034E-012	0	0.000000E+000
1	56.07813648	5.955034E-012	1.820503E-011	1	0.000000E+000
1	56.07847947	1.820503E-011	5.955034E-012	0	0.000000E+000
1	56.07895149	5.955034E-012	1.820503E-011	1	0.000000E+000
1	56.07931118	1.820503E-011	5.955034E-012	0	0.000000E+000
1	56.07970111	5.955034E-012	1.820503E-011	1	0.000000E+000
1	56.07985415	1.820503E-011	5.955034E-012	0	0.000000E+000
1	56.08071548	5.955034E-012	1.820503E-011	1	0.000000E+000
1	56.08100488	1.820503E-011	5.955034E-012	0	0.000000E+000
1	56.08343720	5.955034E-012	1.820503E-011	1	0.000000E+000
1	56.08363337	1.820503E-011	5.955034E-012	0	0.000000E+000
1	56.08648290	5.955034E-012	1.820503E-011	1	0.000000E+000
1	56.08650656	1.820503E-011	5.955034E-012	0	0.000000E+000
1	56.08770804	5.955034E-012	1.820503E-011	1	0.000000E+000
1	56.08783864	1.820503E-011	5.955034E-012	0	0.000000E+000
1	56.08834439	5.955034E-012	1.820503E-011	1	0.000000E+000
1	56.08855631	1.820503E-011	5.955034E-012	0	0.000000E+000
1	56.09314691	5.955034E-012	1.820503E-011	1	0.000000E+000
1	56.09318512	1.820503E-011	5.955034E-012	0	0.000000E+000
1	56.09322440	5.955034E-012	1.820503E-011	1	0.000000E+000
1	56.09327163	1.820503E-011	5.955034E-012	0	0.000000E+000
1	56.09545503	5.955034E-012	1.820503E-011	1	0.000000E+000
1	56.09565631	1.820503E-011	5.955034E-012	0	0.000000E+000
1	56.09608945	5.955034E-012	1.820503E-011	1	0.000000E+000
1	56.09619485	1.820503E-011	5.955034E-012	0	0.000000E+000
1	56.09813198	5.955034E-012	1.820503E-011	1	0.000000E+000
1	56.09842143	1.820503E-011	5.955034E-012	0	0.000000E+000
1	56.10008693	5.955034E-012	1.820503E-011	1	0.000000E+000
1	56.10025822	1.820503E-011	5.955034E-012	0	0.000000E+000
1	56.10029125	5.955034E-012	1.820503E-011	1	0.000000E+000
1	56.10045331	1.820503E-011	5.955034E-012	0	0.000000E+000
1	56.10145518	5.955034E-012	1.820503E-011	1	0.000000E+000
1	56.10156168	1.820503E-011	5.955034E-012	0	0.000000E+000
1	56.10188315	5.955034E-012	1.820503E-011	1	0.000000E+000
1	56.10193517	1.820503E-011	5.955034E-012	0	0.000000E+000
1	56.10228980	5.955034E-012	1.820503E-011	1	0.000000E+000
1	56.10260341	1.820503E-011	5.955034E-012	0	0.000000E+000
1	56.10341988	5.955034E-012	1.820503E-011	1	0.000000E+000
1	56.10352947	1.820503E-011	5.955034E-012	0	0.000000E+000
1	56.10356997	5.955034E-012	1.820503E-011	1	0.000000E+000
1	56.10399112	1.820503E-011	5.955034E-012	0	0.000000E+000
1	56.10662357	5.955034E-012	1.820503E-011	1	0.000000E+000
1	56.10706144	1.820503E-011	5.955034E-012	0	0.000000E+000
1	56.10816458	5.955034E-012	1.820503E-011	1	0.000000E+000
1	56.10832620	1.820503E-011	5.955034E-012	0	0.000000E+000
1	56.10835767	5.955034E-012	1.820503E-011	1	0.000000E+000
1	56.10841060	1.820503E-011	5.955034E-012	0	0.000000E+000
1	56.11110142	5.955034E-012	1.820503E-011	1	0.000000E+000
1	56.11139174	1.820503E-011	5.955034E-012	0	0.000000E+000
1	56.11197280	5.955034E-012	1.820503E-011	1	0.000000E+000
1	56.11200726	1.820503E-011	5.955034E-012	0	0.000000E+000
1	56.11353710	5.955034E-012	1.820503E-011	1	0.000000E+000
1	56.11366891	1.820503E-011	5.955034E-012	0	0.000000E+000
1	56.11436115	5.955034E-012	1.820503E-011	1	0.000000E+000
1	56.11456473	1.820503E-011	5.955034E-012	0	0.000000E+000
1	56.11604601	5.955034E-012	1.820503E-011	1	0.000000E+000
1	56.11617397	1.820503E-011	5.955034E-012	0	0.000000E+000
1	56.11672292	5.955034E-012	1.820503E-011	1	0.000000E+000
1	56.11675369	1.820503E-011	5.955034E-012	0	0.000000E+000
1	56.11676355	5.955034E-012	1.820503E-011	1	0.000000E+000
1	56.11688675	1.820503E-011	5.955034E-012	0	0.000000E+000
1	56.11702806	5.955034E-012	1.820503E-011	1	0.000000E+000
1	56.11761498	1.820503E-011	5.955034E-012	0	0.000000E+000
1	56.11858976	5.955034E-012	1.820503E-011	1	0.000000E+000
1	56.11860016	1.820503E-011	5.955034E-012	0	0.000000E+000
1	56.11983310	5.955034E-012	1.820503E-011	1	0.000000E+000
1	56.12018460	1.820503E-011	5.955034E-012	0	0.000000E+000
1	56.12053077	5.955034E-012	1.820503E-011	1	0.000000E+000
1	56.12057731	1.820503E-011	5.955034E-012	0	0.000000E+000
1	56.12408573	5.955034E-012	1.820503E-011	1	0.000000E+000
1	56.12460246	1.820503E-011	5.955034E-012	0	0.000000E+000
1	56.12609630	5.955034E-012	1.820503E-011	1	0.000000E+000
1	56.12618690	1.820503E-011	5.955034E-012	0	0.000000E+000
1	56.12909357	5.955034E-012	1.820503E-011	1	0.000000E+000
1	56.12914994	1.820503E-011	5.955034E-012	0	0.000000E+000
1	56.13109025	5.955034E-012	1.820503E-011	1	0.000000E+000
1	56.13111419	1.820503E-011	5.955034E-012	0	0.000000E+000
1	56.13274082	5.955034E-012	1.820503E-011	1	0.000000E+000
1	56.13280138	1.820503E-011	5.955034E-012	0	0.000000E+000
1	56.13282326	5.955034E-012	1.820503E-011	1	0.000000E+000
1	56.13286395	1.820503E-011	5.955034E-012	0	0.000000E+000
1	56.13331360	5.955034E-012	1.820503E-011	1	0.000000E+000
1	56.13342347	1.820503E-011	5.955034E-012	0	0.000000E+000
1	56.13367431	5.955034E-012	1.820503E-011	1	0.000000E+000
1	56.13372170	1.820503E-011	5.955034E-012	0	0.000000E+000
1	56.13692819	5.955034E-012	1.820503E-011	1	0.000000E+000
1	56.13722652	1.820503E-011	5.955034E-012	0	0.000000E+000
1	56.13724836	5.955034E-012	1.820503E-011	1	0.000000E+000
1	56.13757548	1.820503E-011	5.955034E-012	0	0.000000E+000
1	56.13844343	5.955034E-012	1.820503E-011	1	0.000000E+000
1	56.13848302	1.820503E-011	5.955034E-012	0	0.000000E+000
1	56.13860673	5.955034E-012	1.820503E-011	1	0.000000E+000
1	56.13864881	1.820503E-011	5.955034E-012	0	0.000000E+000
1	56.13963200	5.955034E-012	1.820503E-011	1	0.000000E+000
1	56.13983004	1.820503E-011	5.955034E-012	0	0.000000E+000
1	56.13996735	5.955034E-012	1.820503E-011	1	0.000000E+000
1	56.13999615	1.820503E-011	5.955034E-012	0	0.000000E+000
1	56.14238653	5.955034E-012	1.820503E-011	1	0.000000E+000
1	56.14258330	1.820503E-011	5.955034E-012	0	0.000000E+000
1	56.14313239	5.955034E-012	1.820503E-011	1	0.000000E+000
1	56.14316475	1.820503E-011	5.955034E-012	0	0.000000E+000
1	56.14369381	5.955034E-012	1.820503E-011	1	0.000000E+000
1	56.14370932	1.820503E-011	5.955034E-012	0	0.000000E+000
1	56.14413263	5.955034E-012	1.820503E-011	1	0.000000E+000
1	56.14416579	1.820503E-011	5.955034E-012	0	0.000000E+000
1	56.14661878	5.955034E-012	1.820503E-011	1	0.000000E+000
1	56.14663234	1.820503E-011	5.955034E-012	0	0.000000E+000
1	56.14925722	5.955034E-012	1.820503E-011	1	0.000000E+000
1	56.14927485	1.820503E-011	5.955034E-012	0	0.000000E+000
1	56.48337090	5.824097E-012	1.807410E-011	1	0.000000E+000
1	56.48360294	1.807410E-011	5.824097E-012	0	0.000000E+000
1	56.48374436	5.824097E-012	1.807410E-011	1	0.000000E+000
1	56.48401497	1.807410E-011	5.824097E-012	0	0.000000E+000
1	56.48497611	5.824097E-012	1.807410E-011	1	0.000000E+000
1	56.48511361	1.807410E-011	5.824097E-012	0	0.000000E+000
1	56.48522688	5.824097E-012	1.807410E-011	1	0.000000E+000
1	56.48566472	1.807410E-011	5.824097E-012	0	0.000000E+000
1	56.48575908	5.824097E-012	1.807410E-011	1	0.000000E+000
1	56.48599330	1.807410E-011	5.824097E-012	0	0.000000E+000
1	56.48695752	5.824097E-012	1.807410E-011	1	0.000000E+000
1	56.48697363	1.807410E-011	5.824097E-012	0	0.000000E+000
1	56.48711388	5.824097E-012	1.807410E-011	1	0.000000E+000
1	56.48715266	1.807410E-011	5.824097E-012	0	0.000000E+000
1	56.48752646	5.824097E-012	1.807410E-011	1	0.000000E+000
1	56.48758420	1.807410E-011	5.824097E-012	0	0.000000E+000
1	56.48771131	5.824097E-012	1.807410E-011	1	0.000000E+000
1	56.48778781	1.807410E-011	5.824097E-012	0	0.000000E+000
1	56.48832597	5.824097E-012	1.807410E-011	1	0.000000E+000
1	56.48845585	1.807410E-011	5.824097E-012	0	0.000000E+000
1	56.48941699	5.824097E-012	1.807410E-011	1	0.000000E+000
1	56.48948126	1.807410E-011	5.824097E-012	0	0.000000E+000
1	56.48951387	5.824097E-012	1.807410E-011	1	0.000000E+000
1	56.48959760	1.807410E-011	5.824097E-012	0	0.000000E+000
1	56.48995068	5.824097E-012	1.807410E-011	1	0.000000E+000
1	56.48998437	1.807410E-011	5.824097E-012	0	0.000000E+000
1	56.49146410	5.824097E-012	1.807410E-011	1	0.000000E+000
1	56.49151768	1.807410E-011	5.824097E-012	0	0.000000E+000
1	56.49173433	5.824097E-012	1.807410E-011	1	0.000000E+000
1	56.49203056	1.807410E-011	5.824097E-012	0	0.000000E+000
1	56.49463244	5.824097E-012	1.807410E-011	1	0.000000E+000
1	56.49484112	1.807410E-011	5.824097E-012	0	0.000000E+000
1	56.49506619	5.824097E-012	1.807410E-011	1	0.000000E+000
1	56.49533727	1.807410E-011	5.824097E-012	0	0.000000E+000
1	56.49575614	5.824097E-012	1.807410E-011	1	0.000000E+000
1	56.49597308	1.807410E-011	5.824097E-012	0	0.000000E+000
1	56.49600469	5.824097E-012	1.807410E-011	1	0.000000E+000
1	56.49609398	1.807410E-011	5.824097E-012	0	0.000000E+000
1	56.49679350	5.824097E-012	1.807410E-011	1	0.000000E+000
1	56.49697601	1.807410E-011	5.824097E-012	0	0.000000E+000
1	56.49973984	5.824097E-012	1.807410E-011	1	0.000000E+000
1	56.49991485	1.807410E-011	5.824097E-012	0	0.000000E+000
1	56.50035165	5.824097E-012	1.807410E-011	1	0.000000E+000
1	56.50041425	1.807410E-011	5.824097E-012	0	0.000000E+000
1	56.50043849	5.824097E-012	1.807410E-011	1	0.000000E+000
1	56.50061384	1.807410E-011	5.824097E-012	0	0.000000E+000
1	56.50245371	5.824097E-012	1.807410E-011	1	0.000000E+000
1	56.50249150	1.807410E-011	5.824097E-012	0	0.000000E+000
1	56.50675862	5.824097E-012	1.807410E-011	1	0.000000E+000
1	56.50680992	1.807410E-011	5.824097E-012	0	0.000000E+000
1	56.50783109	5.824097E-012	1.807410E-011	1	0.000000E+000
1	56.50817432	1.807410E-011	5.824097E-012	0	0.000000E+000
1	56.50865024	5.824097E-012	1.807410E-011	1	0.000000E+000
1	56.50868703	1.807410E-011	5.824097E-012	0	0.000000E+000
1	56.50904640	5.824097E-012	1.807410E-011	1	0.000000E+000
1	56.50910425	1.807410E-011	5.824097E-012	0	0.000000E+000
1	56.50942888	5.824097E-012	1.807410E-011	1	0.000000E+000
1	56.50951421	1.807410E-011	5.824097E-012	0	0.000000E+000
1	56.51152291	5.824097E-012	1.807410E-011	1	0.000000E+000
1	56.51175521	1.807410E-011	5.824097E-012	0	0.000000E+000
1	56.51216721	5.824097E-012	1.807410E-011	1	0.000000E+000
1	56.51230902	1.807410E-011	5.824097E-012	0	0.000000E+000
1	56.51240729	5.824097E-012	1.807410E-011	1	0.000000E+000
1	56.51250232	1.807410E-011	5.824097E-012	0	0.000000E+000
1	56.51320361	5.824097E-012	1.807410E-011	1	0.000000E+000
1	56.51340111	1.807410E-011	5.824097E-012	0	0.000000E+000
1	56.51356334	5.824097E-012	1.807410E-011	1	0.000000E+000
1	56.51360045	1.807410E-011	5.824097E-012	0	0.000000E+000
1	56.51455188	5.824097E-012	1.807410E-011	1	0.000000E+000
1	56.51469201	1.807410E-011	5.824097E-012	0	0.000000E+000
1	56.51526839	5.824097E-012	1.807410E-011	1	0.000000E+000
1	56.51535964	1.807410E-011	5.824097E-012	0	0.000000E+000
1	56.51621924	5.824097E-012	1.807410E-011	1	0.000000E+000
1	56.51623513	1.807410E-011	5.824097E-012	0	0.000000E+000
1	56.51809537	5.824097E-012	1.807410E-011	1	0.000000E+000
1	56.51824453	1.807410E-011	5.824097E-012	0	0.000000E+000
1	56.51894650	5.824097E-012	1.807410E-011	1	0.000000E+000
1	56.51943088	1.807410E-011	5.824097E-012	0	0.000000E+000
1	56.52025717	5.824097E-012	1.807410E-011	1	0.000000E+000
1	56.52034186	1.807410E-011	5.824097E-012	0	0.000000E+000
1	56.52114847	5.824097E-012	1.807410E-011	1	0.000000E+000
1	56.52127416	1.807410E-011	5.824097E-012	0	0.000000E+000
1	56.52139104	5.824097E-012	1.807410E-011	1	0.000000E+000
1	56.52143364	1.807410E-011	5.824097E-012	0	0.000000E+000
1	56.52724456	5.824097E-012	1.807410E-011	1	0.000000E+000
1	56.52738027	1.807410E-011	5.824097E-012	0	0.000000E+000
1	56.52752044	5.824097E-012	1.807410E-011	1	0.000000E+000
1	56.52789558	1.807410E-011	5.824097E-012	0	0.000000E+000
1	56.52997094	5.824097E-012	1.807410E-011	1	0.000000E+000
1	56.53006708	1.807410E-011	5.824097E-012	0	0.000000E+000
1	56.53180773	5.824097E-012	1.807410E-011	1	0.000000E+000
1	56.53190089	1.807410E-011	5.824097E-012	0	0.000000E+000
1	56.53191685	5.824097E-012	1.807410E-011	1	0.000000E+000
1	56.53219089	1.807410E-011	5.824097E-012	0	0.000000E+000
1	56.53304811	5.824097E-012	1.807410E-011	1	0.000000E+000
1	56.53321784	1.807410E-011	5.824097E-012	0	0.000000E+000
1	56.53351168	5.824097E-012	1.807410E-011	1	0.000000E+000
1	56.53368189	1.807410E-011	5.824097E-012	0	0.000000E+000
1	56.53393754	5.824097E-012	1.807410E-011	1	0.000000E+000
1	56.53405451	1.807410E-011	5.824097E-012	0	0.000000E+000
1	56.53845709	5.824097E-012	1.807410E-011	1	0.000000E+000
1	56.53849599	1.807410E-011	5.824097E-012	0	0.000000E+000
1	56.53984897	5.824097E-012	1.807410E-011	1	0.000000E+000
1	56.53988534	1.807410E-011	5.824097E-012	0	0.000000E+000
1	56.54268096	5.824097E-012	1.807410E-011	1	0.000000E+000
1	56.54276081	1.807410E-011	5.824097E-012	0	0.000000E+000
1	56.54335011	5.824097E-012	1.807410E-011	1	0.000000E+000
1	56.54339058	1.807410E-011	5.824097E-012	0	0.000000E+000
1	56.54357967	5.824097E-012	1.807410E-011	1	0.000000E+000
1	56.54361120	1.807410E-011	5.824097E-012	0	0.000000E+000
1	56.54609594	5.824097E-012	1.807410E-011	1	0.000000E+000
1	56.54667981	1.807410E-011	5.824097E-012	0	0.000000E+000
1	56.54674395	5.824097E-012	1.807410E-011	1	0.000000E+000
1	56.54682610	1.807410E-011	5.824097E-012	0	0.000000E+000
1	56.54761900	5.824097E-012	1.807410E-011	1	0.000000E+000
1	56.54770118	1.807410E-011	5.824097E-012	0	0.000000E+000
1	56.54792816	5.824097E-012	1.807410E-011	1	0.000000E+000
1	56.54797301	1.807410E-011	5.824097E-012	0	0.000000E+000
1	56.55551548	5.824097E-012	1.807410E-011	1	0.000000E+000
1	56.55567958	1.807410E-011	5.824097E-012	0	0.000000E+000
1	56.55807605	5.824097E-012	1.807410E-011	1	0.000000E+000
1	56.55815663	1.807410E-011	5.824097E-012	0	0.000000E+000
1	56.55830411	5.824097E-012	1.807410E-011	1	0.000000E+000
1	56.55832535	1.807410E-011	5.824097E-012	0	0.000000E+000
1	56.55914144	5.824097E-012	1.807410E-011	1	0.000000E+000
1	56.55914973	1.807410E-011	5.824097E-012	0	0.000000E+000
1	56.55948073	5.824097E-012	1.807410E-011	1	0.000000E+000
1	56.55959396	1.807410E-011	5.824097E-012	0	0.000000E+000
1	56.56077294	5.824097E-012	1.807410E-011	1	0.000000E+000
1	56.56080750	1.807410E-011	5.824097E-012	0	0.000000E+000
1	56.56150552	5.824097E-012	1.807410E-011	1	0.000000E+000
1	56.56169210	1.807410E-011	5.824097E-012	0	0.000000E+000
1	56.56198097	5.824097E-012	1.807410E-011	1	0.000000E+000
1	56.56201839	1.807410E-011	5.824097E-012	0	0.000000E+000
1	56.56252946	5.824097E-012	1.807410E-011	1	0.000000E+000
1	56.56278145	1.807410E-011	5.824097E-012	0	0.000000E+000
1	56.56394237	5.824097E-012	1.807410E-011	1	0.000000E+000
1	56.56409510	1.807410E-011	5.824097E-012	0	0.000000E+000
1	56.56434617	5.824097E-012	1.807410E-011	1	0.000000E+000
1	56.56498677	1.807410E-011	5.824097E-012	0	0.000000E+000
1	56.56503989	5.824097E-012	1.807410E-011	1	0.000000E+000
1	56.56506774	1.807410E-011	5.824097E-012	0	0.000000E+000
1	56.56631199	5.824097E-012	1.807410E-011	1	0.000000E+000
1	56.56639103	1.807410E-011	5.824097E-012	0	0.000000E+000
1	56.56679318	5.824097E-012	1.807410E-011	1	0.000000E+000
1	56.56693999	1.807410E-011	5.824097E-012	0	0.000000E+000
1	56.56696882	5.824097E-012	1.807410E-011	1	0.000000E+000
1	56.56750177	1.807410E-011	5.824097E-012	0	0.000000E+000
1	56.56886084	5.824097E-012	1.807410E-011	1	0.000000E+000
1	56.56899146	1.807410E-011	5.824097E-012	0	0.000000E+000
1	56.56924125	5.824097E-012	1.807410E-011	1	0.000000E+000
1	56.56956479	1.807410E-011	5.824097E-012	0	0.000000E+000
1	56.57009768	5.824097E-012	1.807410E-011	1	0.000000E+000
1	56.57032389	1.807410E-011	5.824097E-012	0	0.000000E+000
1	56.57101752	5.824097E-012	1.807410E-011	1	0.000000E+000
1	56.57117061	1.807410E-011	5.824097E-012	0	0.000000E+000
1	56.57246715	5.824097E-012	1.807410E-011	1	0.000000E+000
1	56.57266473	1.807410E-011	5.824097E-012	0	0.000000E+000
1	56.57336424	5.824097E-012	1.807410E-011	1	0.000000E+000
1	56.57347550	1.807410E-011	5.824097E-012	0	0.000000E+000
1	56.57406621	5.824097E-012	1.807410E-011	1	0.000000E+000
1	56.57424977	1.807410E-011	5.824097E-012	0	0.000000E+000
1	56.57566088	5.824097E-012	1.807410E-011	1	0.000000E+000
1	56.57577520	1.807410E-011	5.824097E-012	0	0.000000E+000
1	56.57904533	5.824097E-012	1.807410E-011	1	0.000000E+000
1	56.57913296	1.807410E-011	5.824097E-012	0	0.000000E+000
1	56.57998421	5.824097E-012	1.807410E-011	1	0.000000E+000
1	56.58010268	1.807410E-011	5.824097E-012	0	0.000000E+000
1	56.58044534	5.824097E-012	1.807410E-011	1	0.000000E+000
1	56.58054557	1.807410E-011	5.824097E-012	0	0.000000E+000
1	56.58150576	5.824097E-012	1.807410E-011	1	0.000000E+000
1	56.58174694	1.807410E-011	5.824097E-012	0	0.000000E+000
1	56.58387116	5.824097E-012	1.807410E-011	1	0.000000E+000
1	56.58402740	1.807410E-011	5.824097E-012	0	0.000000E+000
1	56.58422747	5.824097E-012	1.807410E-011	1	0.000000E+000
1	56.58424384	1.807410E-011	5.824097E-012	0	0.000000E+000
1	56.58441668	5.824097E-012	1.807410E-011	1	0.000000E+000
1	56.58471832	1.807410E-011	5.824097E-012	0	0.000000E+000
1	58.21513535	5.699985E-012	1.794998E-011	1	0.000000E+000
1	58.21529356	1.794998E-011	5.699985E-012	0	0.000000E+000
1	58.21538429	5.699985E-012	1.794998E-011	1	0.000000E+000
1	58.21560452	1.794998E-011	5.699985E-012	0	0.000000E+000
1	58.21593043	5.699985E-012	1.794998E-011	1	0.000000E+000
1	58.21600467	1.794998E-011	5.699985E-012	0	0.000000E+000
1	58.21639461	5.699985E-012	1.794998E-011	1	0.000000E+000
1	58.21651879	1.794998E-011	5.699985E-012	0	0.000000E+000
1	58.21722357	5.699985E-012	1.794998E-011	1	0.000000E+000
1	58.21734488	1.794998E-011	5.699985E-012	0	0.000000E+000
1	58.21810497	5.699985E-012	1.794998E-011	1	0.000000E+000
1	58.21814840	1.794998E-011	5.699985E-012	0	0.000000E+000
1	58.22011609	5.699985E-012	1.794998E-011	1	0.000000E+000
1	58.22037943	1.794998E-011	5.699985E-012	0	0.000000E+000
1	58.22271463	5.699985E-012	1.794998E-011	1	0.000000E+000
1	58.22272857	1.794998E-011	5.699985E-012	0	0.000000E+000
1	58.22323106	5.699985E-012	1.794998E-011	1	0.000000E+000
1	58.22339152	1.794998E-011	5.699985E-012	0	0.000000E+000
1	58.22344754	5.699985E-012	1.794998E-011	1	0.000000E+000
1	58.22352169	1.794998E-011	5.699985E-012	0	0.000000E+000
1	58.22437521	5.699985E-012	1.794998E-011	1	0.000000E+000
1	58.22502784	1.794998E-011	5.699985E-012	0	0.000000E+000
1	58.22505369	5.699985E-012	1.794998E-011	1	0.000000E+000
1	58.22512800	1.794998E-011	5.699985E-012	0	0.000000E+000
1	58.22527681	5.699985E-012	1.794998E-011	1	0.000000E+000
1	58.22547784	1.794998E-011	5.699985E-012	0	0.000000E+000
1	58.22576140	5.699985E-012	1.794998E-011	1	0.000000E+000
1	58.22620700	1.794998E-011	5.699985E-012	0	0.000000E+000
1	58.22737737	5.699985E-012	1.794998E-011	1	0.000000E+000
1	58.22739977	1.794998E-011	5.699985E-012	0	0.000000E+000
1	58.23022462	5.699985E-012	1.794998E-011	1	0.000000E+000
1	58.23029608	1.794998E-011	5.699985E-012	0	0.000000E+000
1	58.23032053	5.699985E-012	1.794998E-011	1	0.000000E+000
1	58.23035100	1.794998E-011	5.699985E-012	0	0.000000E+000
1	58.23096195	5.699985E-012	1.794998E-011	1	0.000000E+000
1	58.23102179	1.794998E-011	5.699985E-012	0	0.000000E+000
1	58.23306648	5.699985E-012	1.794998E-011	1	0.000000E+000
1	58.23325444	1.794998E-011	5.699985E-012	0	0.000000E+000
1	58.23328431	5.699985E-012	1.794998E-011	1	0.000000E+000
1	58.23338504	1.794998E-011	5.699985E-012	0	0.000000E+000
1	58.23369631	5.699985E-012	1.794998E-011	1	0.000000E+000
1	58.23386493	1.794998E-011	5.699985E-012	0	0.000000E+000
1	58.23551193	5.699985E-012	1.794998E-011	1	0.000000E+000
1	58.23558773	1.794998E-011	5.699985E-012	0	0.000000E+000
1	58.23591453	5.699985E-012	1.794998E-011	1	0.000000E+000
1	58.23609821	1.794998E-011	5.699985E-012	0	0.000000E+000
1	58.23688811	5.699985E-012	1.794998E-011	1	0.000000E+000
1	58.23700688	1.794998E-011	5.699985E-012	0	0.000000E+000
1	58.23864654	5.699985E-012	1.794998E-011	1	0.000000E+000
1	58.23898770	1.794998E-011	5.699985E-012	0	0.000000E+000
1	58.23923407	5.699985E-012	1.794998E-011	1	0.000000E+000
1	58.23940523	1.794998E-011	5.699985E-012	0	0.000000E+000
1	58.24407494	5.699985E-012	1.794998E-011	1	0.000000E+000
1	58.24447220	1.794998E-011	5.699985E-012	0	0.000000E+000
1	58.24592431	5.699985E-012	1.794998E-011	1	0.000000E+000
1	58.24631907	1.794998E-011	5.699985E-012	0	0.000000E+000
1	58.24776912	5.699985E-012	1.794998E-011	1	0.000000E+000
1	58.24794507	1.794998E-011	5.699985E-012	0	0.000000E+000
1	58.24929342	5.699985E-012	1.794998E-011	1	0.000000E+000
1	58.24936491	1.794998E-011	5.699985E-012	0	0.000000E+000
1	58.24984481	5.699985E-012	1.794998E-011	1	0.000000E+000
1	58.24989607	1.794998E-011	5.699985E-012	0	0.000000E+000
1	58.25289894	5.699985E-012	1.794998E-011	1	0.000000E+000
1	58.25305246	1.794998E-011	5.699985E-012	0	0.000000E+000
1	58.25496464	5.699985E-012	1.794998E-011	1	0.000000E+000
1	58.25507930	1.794998E-011	5.699985E-012	0	0.000000E+000
1	58.25509556	5.699985E-012	1.794998E-011	1	0.000000E+000
1	58.25523156	1.794998E-011	5.699985E-012	0	0.000000E+000
1	58.25590718	5.699985E-012	1.794998E-011	1	0.000000E+000
1	58.25609829	1.794998E-011	5.699985E-012	0	0.000000E+000
1	58.25613361	5.699985E-012	1.794998E-011	1	0.000000E+000
1	58.25613923	1.794998E-011	5.699985E-012	0	0.000000E+000
1	58.25785245	5.699985E-012	1.794998E-011	1	0.000000E+000
1	58.25820363	1.794998E-011	5.699985E-012	0	0.000000E+000
1	58.26077245	5.699985E-012	1.794998E-011	1	0.000000E+000
1	58.26079754	1.794998E-011	5.699985E-012	0	0.000000E+000
1	58.26106889	5.699985E-012	1.794998E-011	1	0.000000E+000
1	58.26111705	1.794998E-011	5.699985E-012	0	0.000000E+000
1	58.26127432	5.699985E-012	1.794998E-011	1	0.000000E+000
1	58.26136513	1.794998E-011	5.699985E-012	0	0.000000E+000
1	58.26140089	5.699985E-012	1.794998E-011	1	0.000000E+000
1	58.26144413	1.794998E-011	5.699985E-012	0	0.000000E+000
1	58.26254414	5.699985E-012	1.794998E-011	1	0.000000E+000
1	58.26255827	1.794998E-011	5.699985E-012	0	0.000000E+000
1	58.26278855	5.699985E-012	1.794998E-011	1	0.000000E+000
1	58.26307591	1.794998E-011	5.699985E-012	0	0.000000E+000
1	58.26439582	5.699985E-012	1.794998E-011	1	0.000000E+000
1	58.26446054	1.794998E-011	5.699985E-012	0	0.000000E+000
1	58.26451360	5.699985E-012	1.794998E-011	1	0.000000E+000
1	58.26452862	1.794998E-011	5.699985E-012	0	0.000000E+000
1	58.26457281	5.699985E-012	1.794998E-011	1	0.000000E+000
1	58.26473244	1.794998E-011	5.699985E-012	0	0.000000E+000
1	58.26754788	5.699985E-012	1.794998E-011	1	0.000000E+000
1	58.26769262	1.794998E-011	5.699985E-012	0	0.000000E+000
1	58.26843461	5.699985E-012	1.794998E-011	1	0.000000E+000
1	58.26850483	1.794998E-011	5.699985E-012	0	0.000000E+000
1	58.27823754	5.699985E-012	1.794998E-011	1	0.000000E+000
1	58.27824647	1.794998E-011	5.699985E-012	0	0.000000E+000
1	58.27952417	5.699985E-012	1.794998E-011	1	0.000000E+000
1	58.27980402	1.794998E-011	5.699985E-012	0	0.000000E+000
1	58.28116447	5.699985E-012	1.794998E-011	1	0.000000E+000
1	58.28120367	1.794998E-011	5.699985E-012	0	0.000000E+000
1	58.28123597	5.699985E-012	1.794998E-011	1	0.000000E+000
1	58.28128100	1.794998E-011	5.699985E-012	0	0.000000E+000
1	58.28231843	5.699985E-012	1.794998E-011	1	0.000000E+000
1	58.28235475	1.794998E-011	5.699985E-012	0	0.000000E+000
1	58.28254113	5.699985E-012	1.794998E-011	1	0.000000E+000
1	58.28255676	1.794998E-011	5.699985E-012	0	0.000000E+000
1	58.28337752	5.699985E-012	1.794998E-011	1	0.000000E+000
1	58.28351660	1.794998E-011	5.699985E-012	0	0.000000E+000
1	58.28404755	5.699985E-012	1.794998E-011	1	0.000000E+000
1	58.28413462	1.794998E-011	5.699985E-012	0	0.000000E+000
1	58.28415741	5.699985E-012	1.794998E-011	1	0.000000E+000
1	58.28426058	1.794998E-011	5.699985E-012	0	0.000000E+000
1	58.28571592	5.699985E-012	1.794998E-011	1	0.000000E+000
1	58.28575675	1.794998E-011	5.699985E-012	0	0.000000E+000
1	58.34890860	5.931779E-012	1.818178E-011	1	0.000000E+000
1	58.34912137	1.818178E-011	5.931779E-012	0	0.000000E+000
1	58.35016418	5.931779E-012	1.818178E-011	1	0.000000E+000
1	58.35020703	1.818178E-011	5.931779E-012	0	0.000000E+000
1	58.35031862	5.931779E-012	1.818178E-011	1	0.000000E+000
1	58.35036981	1.818178E-011	5.931779E-012	0	0.000000E+000
1	58.35070024	5.931779E-012	1.818178E-011	1	0.000000E+000
1	58.35077931	1.818178E-011	5.931779E-012	0	0.000000E+000
1	58.35097794	5.931779E-012	1.818178E-011	1	0.000000E+000
1	58.35118885	1.818178E-011	5.931779E-012	0	0.000000E+000
1	58.35155071	5.931779E-012	1.818178E-011	1	0.000000E+000
1	58.35190031	1.818178E-011	5.931779E-012	0	0.000000E+000
1	58.35234903	5.931779E-012	1.818178E-011	1	0.000000E+000
1	58.35257696	1.818178E-011	5.931779E-012	0	0.000000E+000
1	58.35388073	5.931779E-012	1.818178E-011	1	0.000000E+000
1	58.35413764	1.818178E-011	5.931779E-012	0	0.000000E+000
1	58.35470671	5.931779E-012	1.818178E-011	1	0.000000E+000
1	58.35476140	1.818178E-011	5.931779E-012	0	0.000000E+000
1	58.35597512	5.931779E-012	1.818178E-011	1	0.000000E+000
1	58.35638175	1.818178E-011	5.931779E-012	0	0.000000E+000
1	58.35654926	5.931779E-012	1.818178E-011	1	0.000000E+000
1	58.35678453	1.818178E-011	5.931779E-012	0	0.000000E+000
1	58.35846701	5.931779E-012	1.818178E-011	1	0.000000E+000
1	58.35851966	1.818178E-011	5.931779E-012	0	0.000000E+000
1	58.35855796	5.931779E-012	1.818178E-011	1	0.000000E+000
1	58.35858062	1.818178E-011	5.931779E-012	0	0.000000E+000
1	58.35950048	5.931779E-012	1.818178E-011	1	0.000000E+000
1	58.35957289	1.818178E-011	5.931779E-012	0	0.000000E+000
1	58.36057411	5.931779E-012	1.818178E-011	1	0.000000E+000
1	58.36091731	1.818178E-011	5.931779E-012	0	0.000000E+000
1	58.36307821	5.931779E-012	1.818178E-011	1	0.000000E+000
1	58.36310912	1.818178E-011	5.931779E-012	0	0.000000E+000
1	58.36313036	5.931779E-012	1.818178E-011	1	0.000000E+000
1	58.36323382	1.818178E-011	5.931779E-012	0	0.000000E+000
1	58.36588943	5.931779E-012	1.818178E-011	1	0.000000E+000
1	58.36601663	1.818178E-011	5.931779E-012	0	0.000000E+000
1	58.36608753	5.931779E-012	1.818178E-011	1	0.000000E+000
1	58.36637436	1.818178E-011	5.931779E-012	0	0.000000E+000
1	58.36819094	5.931779E-012	1.818178E-011	1	0.000000E+000
1	58.36827579	1.818178E-011	5.931779E-012	0	0.000000E+000
1	58.36846840	5.931779E-012	1.818178E-011	1	0.000000E+000
1	58.36867434	1.818178E-011	5.931779E-012	0	0.000000E+000
1	58.36979739	5.931779E-012	1.818178E-011	1	0.000000E+000
1	58.37075905	1.818178E-011	5.931779E-012	0	0.000000E+000
1	58.37151977	5.931779E-012	1.818178E-011	1	0.000000E+000
1	58.37243784	1.818178E-011	5.931779E-012	0	0.000000E+000
1	58.37372111	5.931779E-012	1.818178E-011	1	0.000000E+000
1	58.37380488	1.818178E-011	5.931779E-012	0	0.000000E+000
1	58.37410946	5.931779E-012	1.818178E-011	1	0.000000E+000
1	58.37419337	1.818178E-011	5.931779E-012	0	0.000000E+000
1	58.37423008	5.931779E-012	1.818178E-011	1	0.000000E+000
1	58.37439700	1.818178E-011	5.931779E-012	0	0.000000E+000
1	58.37472542	5.931779E-012	1.818178E-011	1	0.000000E+000
1	58.37476035	1.818178E-011	5.931779E-012	0	0.000000E+000
1	58.37479331	5.931779E-012	1.818178E-011	1	0.000000E+000
1	58.37487409	1.818178E-011	5.931779E-012	0	0.000000E+000
1	58.37523367	5.931779E-012	1.818178E-011	1	0.000000E+000
1	58.37540165	1.818178E-011	5.931779E-012	0	0.000000E+000
1	58.37553249	5.931779E-012	1.818178E-011	1	0.000000E+000
1	58.37562787	1.818178E-011	5.931779E-012	0	0.000000E+000
1	58.37741989	5.931779E-012	1.818178E-011	1	0.000000E+000
1	58.37744130	1.818178E-011	5.931779E-012	0	0.000000E+000
1	58.37827295	5.931779E-012	1.818178E-011	1	0.000000E+000
1	58.37834614	1.818178E-011	5.931779E-012	0	0.000000E+000
1	58.37836049	5.931779E-012	1.818178E-011	1	0.000000E+000
1	58.37861120	1.818178E-011	5.931779E-012	0	0.000000E+000
1	58.37880260	5.931779E-012	1.818178E-011	1	0.000000E+000
1	58.37899389	1.818178E-011	5.931779E-012	0	0.000000E+000
1	58.37916405	5.931779E-012	1.818178E-011	1	0.000000E+000
1	58.37931686	1.818178E-011	5.931779E-012	0	0.000000E+000
1	58.38052123	5.931779E-012	1.818178E-011	1	0.000000E+000
1	58.38060348	1.818178E-011	5.931779E-012	0	0.000000E+000
1	58.38167161	5.931779E-012	1.818178E-011	1	0.000000E+000
1	58.38171162	1.818178E-011	5.931779E-012	0	0.000000E+000
1	58.38331773	5.931779E-012	1.818178E-011	1	0.000000E+000
1	58.38340744	1.818178E-011	5.931779E-012	0	0.000000E+000
1	58.38557559	5.931779E-012	1.818178E-011	1	0.000000E+000
1	58.38577407	1.818178E-011	5.931779E-012	0	0.000000E+000
1	58.39197720	5.931779E-012	1.818178E-011	1	0.000000E+000
1	58.39240569	1.818178E-011	5.931779E-012	0	0.000000E+000
1	58.39240911	5.931779E-012	1.818178E-011	1	0.000000E+000
1	58.39253718	1.818178E-011	5.931779E-012	0	0.000000E+000
1	58.39413631	5.931779E-012	1.818178E-011	1	0.000000E+000
1	58.39424580	1.818178E-011	5.931779E-012	0	0.000000E+000
1	58.39490494	5.931779E-012	1.818178E-011	1	0.000000E+000
1	58.39502856	1.818178E-011	5.931779E-012	0	0.000000E+000
1	58.39605014	5.931779E-012	1.818178E-011	1	0.000000E+000
1	58.39614618	1.818178E-011	5.931779E-012	0	0.000000E+000
1	58.39880760	5.931779E-012	1.818178E-011	1	0.000000E+000
1	58.39890031	1.818178E-011	5.931779E-012	0	0.000000E+000
1	58.40134212	5.931779E-012	1.818178E-011	1	0.000000E+000
1	58.40159211	1.818178E-011	5.931779E-012	0	0.000000E+000
1	58.40178363	5.931779E-012	1.818178E-011	1	0.000000E+000
1	58.40184091	1.818178E-011	5.931779E-012	0	0.000000E+000
1	58.40346790	5.931779E-012	1.818178E-011	1	0.000000E+000
1	58.40391087	1.818178E-011	5.931779E-012	0	0.000000E+000
1	58.41337681	5.931779E-012	1.818178E-011	1	0.000000E+000
1	58.41344664	1.818178E-011	5.931779E-012	0	0.000000E+000
1	58.41347713	5.931779E-012	1.818178E-011	1	0.000000E+000
1	58.41360808	1.818178E-011	5.931779E-012	0	0.000000E+000
1	58.41545869	5.931779E-012	1.818178E-011	1	0.000000E+000
1	58.41552053	1.818178E-011	5.931779E-012	0	0.000000E+000
1	58.41570523	5.931779E-012	1.818178E-011	1	0.000000E+000
1	58.41582292	1.818178E-011	5.931779E-012	0	0.000000E+000
1	58.41663865	5.931779E-012	1.818178E-011	1	0.000000E+000
1	58.41672066	1.818178E-011	5.931779E-012	0	0.000000E+000
1	58.41720934	5.931779E-012	1.818178E-011	1	0.000000E+000
1	58.41756251	1.818178E-011	5.931779E-012	0	0.000000E+000
1	58.41935024	5.931779E-012	1.818178E-011	1	0.000000E+000
1	58.41938408	1.818178E-011	5.931779E-012	0	0.000000E+000
1	58.41970130	5.931779E-012	1.818178E-011	1	0.000000E+000
1	58.41978849	1.818178E-011	5.931779E-012	0	0.000000E+000
1	58.42067291	5.931779E-012	1.818178E-011	1	0.000000E+000
1	58.42069701	1.818178E-011	5.931779E-012	0	0.000000E+000
1	58.42312561	5.931779E-012	1.818178E-011	1	0.000000E+000
1	58.42363193	1.818178E-011	5.931779E-012	0	0.000000E+000
1	58.42415940	5.931779E-012	1.818178E-011	1	0.000000E+000
1	58.42420842	1.818178E-011	5.931779E-012	0	0.000000E+000
1	58.42631968	5.931779E-012	1.818178E-011	1	0.000000E+000
1	58.42637942	1.818178E-011	5.931779E-012	0	0.000000E+000
1	59.55525278	5.684303E-012	1.793430E-011	1	0.000000E+000
1	59.55531398	1.793430E-011	5.684303E-012	0	0.000000E+000
1	59.55648128	5.684303E-012	1.793430E-011	1	0.000000E+000
1	59.55653746	1.793430E-011	5.684303E-012	0	0.000000E+000
1	59.55828709	5.684303E-012	1.793430E-011	1	0.000000E+000
1	59.55856520	1.793430E-011	5.684303E-012	0	0.000000E+000
1	59.56136531	5.684303E-012	1.793430E-011	1	0.000000E+000
1	59.56169465	1.793430E-011	5.684303E-012	0	0.000000E+000
1	59.56275653	5.684303E-012	1.793430E-011	1	0.000000E+000
1	59.56311226	1.793430E-011	5.684303E-012	0	0.000000E+000
1	59.56346513	5.684303E-012	1.793430E-011	1	0.000000E+000
1	59.56375367	1.793430E-011	5.684303E-012	0	0.000000E+000
1	59.56399093	5.684303E-012	1.793430E-011	1	0.000000E+000
1	59.56405199	1.793430E-011	5.684303E-012	0	0.000000E+000
1	59.56738167	5.684303E-012	1.793430E-011	1	0.000000E+000
1	59.56747151	1.793430E-011	5.684303E-012	0	0.000000E+000
1	59.56889636	5.684303E-012	1.793430E-011	1	0.000000E+000
1	59.56897844	1.793430E-011	5.684303E-012	0	0.000000E+000
1	59.57024598	5.684303E-012	1.793430E-011	1	0.000000E+000
1	59.57050514	1.793430E-011	5.684303E-012	0	0.000000E+000
1	59.57472893	5.684303E-012	1.793430E-011	1	0.000000E+000
1	59.57476004	1.793430E-011	5.684303E-012	0	0.000000E+000
1	59.57485438	5.684303E-012	1.793430E-011	1	0.000000E+000
1	59.57506837	1.793430E-011	5.684303E-012	0	0.000000E+000
1	59.57508894	5.684303E-012	1.793430E-011	1	0.000000E+000
1	59.57537741	1.793430E-011	5.684303E-012	0	0.000000E+000
1	59.57724174	5.684303E-012	1.793430E-011	1	0.000000E+000
1	59.57742968	1.793430E-011	5.684303E-012	0	0.000000E+000
1	59.57888628	5.684303E-012	1.793430E-011	1	0.000000E+000
1	59.57903905	1.793430E-011	5.684303E-012	0	0.000000E+000
1	59.57927033	5.684303E-012	1.793430E-011	1	0.000000E+000
1	59.57934243	1.793430E-011	5.684303E-012	0	0.000000E+000
1	59.57936058	5.684303E-012	1.793430E-011	1	0.000000E+000
1	59.57939906	1.793430E-011	5.684303E-012	0	0.000000E+000
1	59.57980323	5.684303E-012	1.793430E-011	1	0.000000E+000
1	59.58019383	1.793430E-011	5.684303E-012	0	0.000000E+000
1	59.58065067	5.684303E-012	1.793430E-011	1	0.000000E+000
1	59.58101046	1.793430E-011	5.684303E-012	0	0.000000E+000
1	59.58200364	5.684303E-012	1.793430E-011	1	0.000000E+000
1	59.58202270	1.793430E-011	5.684303E-012	0	0.000000E+000
1	59.58250641	5.684303E-012	1.793430E-011	1	0.000000E+000
1	59.58276937	1.793430E-011	5.684303E-012	0	0.000000E+000
1	59.58366326	5.684303E-012	1.793430E-011	1	0.000000E+000
1	59.58373138	1.793430E-011	5.684303E-012	0	0.000000E+000
1	59.58466751	5.684303E-012	1.793430E-011	1	0.000000E+000
1	59.58514782	1.793430E-011	5.684303E-012	0	0.000000E+000
1	59.58532421	5.684303E-012	1.793430E-011	1	0.000000E+000
1	59.58539451	1.793430E-011	5.684303E-012	0	0.000000E+000
1	59.58882105	5.684303E-012	1.793430E-011	1	0.000000E+000
1	59.58899273	1.793430E-011	5.684303E-012	0	0.000000E+000
1	59.58979277	5.684303E-012	1.793430E-011	1	0.000000E+000
1	59.59034698	1.793430E-011	5.684303E-012	0	0.000000E+000
1	59.59304916	5.684303E-012	1.793430E-011	1	0.000000E+000
1	59.59308969	1.793430E-011	5.684303E-012	0	0.000000E+000
1	59.59903218	5.684303E-012	1.793430E-011	1	0.000000E+000
1	59.59912332	1.793430E-011	5.684303E-012	0	0.000000E+000
1	59.59960127	5.684303E-012	1.793430E-011	1	0.000000E+000
1	59.59977553	1.793430E-011	5.684303E-012	0	0.000000E+000
1	59.59990986	5.684303E-012	1.793430E-011	1	0.000000E+000
1	59.59996852	1.793430E-011	5.684303E-012	0	0.000000E+000
1	59.60595016	5.684303E-012	1.793430E-011	1	0.000000E+000
1	59.60605285	1.793430E-011	5.684303E-012	0	0.000000E+000
1	59.60649785	5.684303E-012	1.793430E-011	1	0.000000E+000
1	59.60654925	1.793430E-011	5.684303E-012	0	0.000000E+000
1	59.60667646	5.684303E-012	1.793430E-011	1	0.000000E+000
1	59.60685414	1.793430E-011	5.684303E-012	0	0.000000E+000
1	59.60823503	5.684303E-012	1.793430E-011	1	0.000000E+000
1	59.60840493	1.793430E-011	5.684303E-012	0	0.000000E+000
1	59.60998958	5.684303E-012	1.793430E-011	1	0.000000E+000
1	59.61002953	1.793430E-011	5.684303E-012	0	0.000000E+000
1	59.61106151	5.684303E-012	1.793430E-011	1	0.000000E+000
1	59.61120882	1.793430E-011	5.684303E-012	0	0.000000E+000
1	59.61122235	5.684303E-012	1.793430E-011	1	0.000000E+000
1	59.61129045	1.793430E-011	5.684303E-012	0	0.000000E+000
1	59.61159489	5.684303E-012	1.793430E-011	1	0.000000E+000
1	59.61162430	1.793430E-011	5.684303E-012	0	0.000000E+000
1	59.61181021	5.684303E-012	1.793430E-011	1	0.000000E+000
1	59.61190839	1.793430E-011	5.684303E-012	0	0.000000E+000
1	59.61211474	5.684303E-012	1.793430E-011	1	0.000000E+000
1	59.61214344	1.793430E-011	5.684303E-012	0	0.000000E+000
1	59.61239436	5.684303E-012	1.793430E-011	1	0.000000E+000
1	59.61241095	1.793430E-011	5.684303E-012	0	0.000000E+000
1	59.61333600	5.684303E-012	1.793430E-011	1	0.000000E+000
1	59.61375330	1.793430E-011	5.684303E-012	0	0.000000E+000
1	59.61472455	5.684303E-012	1.793430E-011	1	0.000000E+000
1	59.61477400	1.793430E-011	5.684303E-012	0	0.000000E+000
1	60.91818338	5.661274E-012	1.791127E-011	1	0.000000E+000
1	60.91864932	1.791127E-011	5.661274E-012	0	0.000000E+000
1	60.91897708	5.661274E-012	1.791127E-011	1	0.000000E+000
1	60.91914883	1.791127E-011	5.661274E-012	0	0.000000E+000
1	60.91937529	5.661274E-012	1.791127E-011	1	0.000000E+000
1	60.91947083	1.791127E-011	5.661274E-012	0	0.000000E+000
1	60.91974593	5.661274E-012	1.791127E-011	1	0.000000E+000
1	60.91978426	1.791127E-011	5.661274E-012	0	0.000000E+000
1	60.92241415	5.661274E-012	1.791127E-011	1	0.000000E+000
1	60.92247222	1.791127E-011	5.661274E-012	0	0.000000E+000
1	60.92268307	5.661274E-012	1.791127E-011	1	0.000000E+000
1	60.92274637	1.791127E-011	5.661274E-012	0	0.000000E+000
1	60.92293853	5.661274E-012	1.791127E-011	1	0.000000E+000
1	60.92324403	1.791127E-011	5.661274E-012	0	0.000000E+000
1	60.92378809	5.661274E-012	1.791127E-011	1	0.000000E+000
1	60.92390296	1.791127E-011	5.661274E-012	0	0.000000E+000
1	60.92800288	5.661274E-012	1.791127E-011	1	0.000000E+000
1	60.92807732	1.791127E-011	5.661274E-012	0	0.000000E+000
1	60.92924032	5.661274E-012	1.791127E-011	1	0.000000E+000
1	60.92941145	1.791127E-011	5.661274E-012	0	0.000000E+000
1	60.93273650	5.661274E-012	1.791127E-011	1	0.000000E+000
1	60.93291383	1.791127E-011	5.661274E-012	0	0.000000E+000
1	60.93349105	5.661274E-012	1.791127E-011	1	0.000000E+000
1	60.93360468	1.791127E-011	5.661274E-012	0	0.000000E+000
1	60.94052708	5.661274E-012	1.791127E-011	1	0.000000E+000
1	60.94070456	1.791127E-011	5.661274E-012	0	0.000000E+000
1	60.94127301	5.661274E-012	1.791127E-011	1	0.000000E+000
1	60.94140002	1.791127E-011	5.661274E-012	0	0.000000E+000
1	60.94292358	5.661274E-012	1.791127E-011	1	0.000000E+000
1	60.94306607	1.791127E-011	5.661274E-012	0	0.000000E+000
1	60.94441772	5.661274E-012	1.791127E-011	1	0.000000E+000
1	60.94455564	1.791127E-011	5.661274E-012	0	0.000000E+000
1	60.94468382	5.661274E-012	1.791127E-011	1	0.000000E+000
1	60.94492865	1.791127E-011	5.661274E-012	0	0.000000E+000
1	60.94563415	5.661274E-012	1.791127E-011	1	0.000000E+000
1	60.94587049	1.791127E-011	5.661274E-012	0	0.000000E+000
1	60.94900097	5.661274E-012	1.791127E-011	1	0.000000E+000
1	60.94904610	1.791127E-011	5.661274E-012	0	0.000000E+000
1	60.95208660	5.661274E-012	1.791127E-011	1	0.000000E+000
1	60.95211868	1.791127E-011	5.661274E-012	0	0.000000E+000
1	60.95223289	5.661274E-012	1.791127E-011	1	0.000000E+000
1	60.95237898	1.791127E-011	5.661274E-012	0	0.000000E+000
1	60.95266250	5.661274E-012	1.791127E-011	1	0.000000E+000
1	60.95290986	1.791127E-011	5.661274E-012	0	0.000000E+000
1	60.95352862	5.661274E-012	1.791127E-011	1	0.000000E+000
1	60.95374462	1.791127E-011	5.661274E-012	0	0.000000E+000
1	60.95386111	5.661274E-012	1.791127E-011	1	0.000000E+000
1	60.95398084	1.791127E-011	5.661274E-012	0	0.000000E+000
1	60.95449113	5.661274E-012	1.791127E-011	1	0.000000E+000
1	60.95462841	1.791127E-011	5.661274E-012	0	0.000000E+000
1	60.95679000	5.661274E-012	1.791127E-011	1	0.000000E+000
1	60.95715221	1.791127E-011	5.661274E-012	0	0.000000E+000
1	60.95875010	5.661274E-012	1.791127E-011	1	0.000000E+000
1	60.95878940	1.791127E-011	5.661274E-012	0	0.000000E+000
1	60.95993249	5.661274E-012	1.791127E-011	1	0.000000E+000
1	60.95998172	1.791127E-011	5.661274E-012	0	0.000000E+000
1	60.96098329	5.661274E-012	1.791127E-011	1	0.000000E+000
1	60.96121287	1.791127E-011	5.661274E-012	0	0.000000E+000
1	60.96200788	5.661274E-012	1.791127E-011	1	0.000000E+000
1	60.96220855	1.791127E-011	5.661274E-012	0	0.000000E+000
1	60.96444870	5.661274E-012	1.791127E-011	1	0.000000E+000
1	60.96461514	1.791127E-011	5.661274E-012	0	0.000000E+000
1	60.96715977	5.661274E-012	1.791127E-011	1	0.000000E+000
1	60.96717855	1.791127E-011	5.661274E-012	0	0.000000E+000
1	60.96776806	5.661274E-012	1.791127E-011	1	0.000000E+000
1	60.96791086	1.791127E-011	5.661274E-012	0	0.000000E+000
1	60.96900396	5.661274E-012	1.791127E-011	1	0.000000E+000
1	60.96908482	1.791127E-011	5.661274E-012	0	0.000000E+000
1	60.97450888	5.661274E-012	1.791127E-011	1	0.000000E+000
1	60.97455631	1.791127E-011	5.661274E-012	0	0.000000E+000
1	60.97457853	5.661274E-012	1.791127E-011	1	0.000000E+000
1	60.97479233	1.791127E-011	5.661274E-012	0	0.000000E+000
1	60.97652971	5.661274E-012	1.791127E-011	1	0.000000E+000
1	60.97679550	1.791127E-011	5.661274E-012	0	0.000000E+000
1	60.97735792	5.661274E-012	1.791127E-011	1	0.000000E+000
1	60.97792769	1.791127E-011	5.661274E-012	0	0.000000E+000
1	60.97804201	5.661274E-012	1.791127E-011	1	0.000000E+000
1	60.97836900	1.791127E-011	5.661274E-012	0	0.000000E+000
1	60.97886050	5.661274E-012	1.791127E-011	1	0.000000E+000
1	60.97896332	1.791127E-011	5.661274E-012	0	0.000000E+000
1	60.97990898	5.661274E-012	1.791127E-011	1	0.000000E+000
1	60.97996929	1.791127E-011	5.661274E-012	0	0.000000E+000
1	60.98089161	5.661274E-012	1.791127E-011	1	0.000000E+000
1	60.98105351	1.791127E-011	5.661274E-012	0	0.000000E+000
1	60.98234581	5.661274E-012	1.791127E-011	1	0.000000E+000
1	60.98250689	1.791127E-011	5.661274E-012	0	0.000000E+000
1	60.98337306	5.661274E-012	1.791127E-011	1	0.000000E+000
1	60.98347936	1.791127E-011	5.661274E-012	0	0.000000E+000
1	60.98360402	5.661274E-012	1.791127E-011	1	0.000000E+000
1	60.98370936	1.791127E-011	5.661274E-012	0	0.000000E+000
1	60.98373258	5.661274E-012	1.791127E-011	1	0.000000E+000
1	60.98394881	1.791127E-011	5.661274E-012	0	0.000000E+000
1	60.98473779	5.661274E-012	1.791127E-011	1	0.000000E+000
1	60.98486397	1.791127E-011	5.661274E-012	0	0.000000E+000
1	60.98608332	5.661274E-012	1.791127E-011	1	0.000000E+000
1	60.98612499	1.791127E-011	5.661274E-012	0	0.000000E+000
1	60.98616656	5.661274E-012	1.791127E-011	1	0.000000E+000
1	60.98633013	1.791127E-011	5.661274E-012	0	0.000000E+000
1	60.98687411	5.661274E-012	1.791127E-011	1	0.000000E+000
1	60.98693248	1.791127E-011	5.661274E-012	0	0.000000E+000
1	60.98702524	5.661274E-012	1.791127E-011	1	0.000000E+000
1	60.98713615	1.791127E-011	5.661274E-012	0	0.000000E+000
1	60.98719268	5.661274E-012	1.791127E-011	1	0.000000E+000
1	60.98732889	1.791127E-011	5.661274E-012	0	0.000000E+000
1	61.25177483	5.785043E-012	1.803504E-011	1	0.000000E+000
1	61.25193794	1.803504E-011	5.785043E-012	0	0.000000E+000
1	61.25305839	5.785043E-012	1.803504E-011	1	0.000000E+000
1	61.25316300	1.803504E-011	5.785043E-012	0	0.000000E+000
1	61.25326387	5.785043E-012	1.803504E-011	1	0.000000E+000
1	61.25347739	1.803504E-011	5.785043E-012	0	0.000000E+000
1	61.25353905	5.785043E-012	1.803504E-011	1	0.000000E+000
[truncated: 241,549 more chars]
