# Supplementary material for: Ancestral acetylcholine receptor β-subunit forms homopentamers that prime before opening spontaneously
Source: eLife. 2022 Jul 4;11:e76504. doi: 10.7554/eLife.76504 (PMC9365395; doi:10.7554/eLife.76504)
Supplement: Figure 4—figure supplement 2—source data 1. — Detected single-channel event durations for 2-[(2,6-dimethylphenyl)amino]-N,N,N-trimethyl-2-oxoethaniminium chloride (QX-222) block of the human adult muscle-type acetylcholine receptor. Recordings were in the presence of either 10 µM or 30 µM acetylcholine, and increasing concentrations of QX-222 (QX222; 10 µM, 30 µM, 60 µM, and 100 µM). Compressed file includes 30 TAC 4.3.3 event files (*.evt format) of the single-channel detections for three recordings for each condition (fileA, fileB, and fileC in each case) included in the kinetic analysis, as well as the associated R scripts (*.txt format) for defining and sorting bursts. [file elife-76504-fig4-figsupp2-data1.zip › F4S1-SD2/Source Data - Figure 4-figure supplement 2/Figure 4-figure supplement 2_WTMuscle30uMACh_60uMQX222_fileC.evt]

5
File
Acquire	C:\Users\daCostaLab\Desktop\WT-QX222 Dose Response\30A60Q\a3-20-07-14-WTMuscle-BRBS-PA30Q60OOPS-120mV-14.acquire	0	
Sweeps
1	31.068369	0.000000	0.241653	0.0000000E+000	0.0000000E+000	
2	247.328100	0.000000	0.136006	0.0000000E+000	0.0000000E+000	
Segments
1	15	0.000000	0.241653	0.341994	0.471508	0.529045	0.629553	0.636608	0.745442	0.767680	0.876189	1.709385	1.842321	8.115637	8.289932	11.885306	12.030684	13.548623	13.794805	13.851635	14.039719	14.255823	14.372411	24.931953	25.184336	25.288143	25.412422	25.755063	25.858585	30.942988	31.068369	
2	158	0.000000	0.136006	5.749247	6.230447	6.374838	6.551510	7.432519	7.584847	7.633593	7.734200	8.636652	8.753335	10.017380	10.202609	11.403755	11.637737	17.345756	17.525836	17.736120	17.944494	19.556720	19.691707	21.445857	21.673468	21.705418	21.823730	26.152799	26.594483	28.638662	28.848843	30.948981	31.271370	32.624778	32.789774	42.582972	42.882172	44.475724	44.663340	46.358633	46.623922	46.772858	46.907181	46.936778	47.062739	50.051096	50.274041	51.505672	51.663592	51.959746	52.102787	58.633206	58.844994	58.934855	59.117862	59.916804	60.063075	60.116534	60.354882	60.371658	60.647688	60.731692	61.145589	61.258612	61.452666	61.682680	61.891634	61.989420	62.107020	62.170133	62.315416	62.669247	62.900687	62.955396	63.248670	70.270384	70.516612	71.275862	71.424009	71.862582	72.067911	72.660259	72.777057	75.496197	75.596885	78.392082	78.512194	79.701653	80.012430	80.032458	80.333284	80.407859	80.508887	81.319909	81.818975	81.981542	82.658401	83.013628	83.125177	83.178186	83.349643	83.768528	83.894535	83.963653	84.245056	84.363428	84.479732	84.698881	84.849782	85.412537	85.773117	85.839399	86.061501	86.705705	87.070386	87.110346	87.194939	87.775356	87.906970	88.018956	88.128482	88.531846	88.896810	93.127928	93.272098	93.501425	93.644692	93.860574	94.022649	94.689396	94.866511	97.333878	97.457781	97.472928	97.578254	97.808260	97.919685	97.976293	98.092172	101.780640	101.899151	103.991984	104.213599	104.534334	104.775015	104.805066	104.947358	105.492131	105.602603	107.215947	107.408570	107.462442	107.647501	110.703528	110.848344	111.814078	112.082115	115.212454	115.430068	118.661223	118.766609	119.023450	119.348282	119.354058	119.469911	128.826432	128.982857	132.260120	132.392507	135.781666	136.072427	136.131274	136.225571	137.036741	137.137431	137.179850	137.245090	137.257821	137.603075	141.014966	141.189033	141.645910	141.790909	141.891418	142.024905	142.143185	142.422421	142.422730	142.502647	143.549434	143.765645	144.123540	144.236878	144.257738	144.495337	146.035460	146.250769	146.385542	146.530171	147.849136	148.115319	148.250906	148.404462	149.931089	150.065576	150.229361	150.365986	152.781626	152.882353	153.283665	153.555518	154.131009	154.320105	154.761076	154.928454	154.940106	155.053241	160.293334	160.393887	167.847334	167.973040	168.041273	168.165297	168.178378	168.383619	168.738820	169.002520	169.239283	169.669247	169.698398	169.800484	170.722366	170.822479	172.407457	172.574250	172.778917	172.879180	173.446191	173.612137	173.665873	173.810249	175.132490	175.359742	176.220145	176.367133	181.354983	181.664933	182.252120	182.363152	182.642429	182.792780	183.724512	183.882202	186.576051	186.676975	189.534818	189.892093	189.936330	190.134360	192.828856	192.941376	194.567873	194.725592	196.249995	196.367866	196.869586	197.063941	197.822703	198.188375	198.496888	198.645324	208.331661	208.824237	209.333040	209.482883	215.250651	215.352282	220.911477	221.054201	221.247612	221.481354	227.339569	227.538857	228.601366	228.710545	228.856757	228.965873	232.197560	232.303072	233.021994	233.428590	233.452234	233.621384	235.716325	235.833077	236.052217	236.239065	237.091846	237.277552	241.737056	241.838316	242.217114	242.832476	243.272319	243.489056	244.416191	244.538410	244.766883	244.897211	245.010958	245.356089	245.635000	245.754567	245.773002	245.850208	246.969603	247.328100	
Events
1	0.04831768	2.558770E-012	1.512877E-011	1	0.000000E+000
1	0.04833321	1.512877E-011	2.558770E-012	0	0.000000E+000
1	0.04838533	2.558770E-012	1.512877E-011	1	0.000000E+000
1	0.04849548	1.512877E-011	2.558770E-012	0	0.000000E+000
1	0.04850844	2.558770E-012	1.512877E-011	1	0.000000E+000
1	0.04873166	1.512877E-011	2.558770E-012	0	0.000000E+000
1	0.04910766	2.558770E-012	1.512877E-011	1	0.000000E+000
1	0.04913394	1.512877E-011	2.558770E-012	0	0.000000E+000
1	0.04962630	2.558770E-012	1.512877E-011	1	0.000000E+000
1	0.04979342	1.512877E-011	2.558770E-012	0	0.000000E+000
1	0.05009514	2.558770E-012	1.512877E-011	1	0.000000E+000
1	0.05024190	1.512877E-011	2.558770E-012	0	0.000000E+000
1	0.05030726	2.558770E-012	1.512877E-011	1	0.000000E+000
1	0.05040627	1.512877E-011	2.558770E-012	0	0.000000E+000
1	0.05048625	2.558770E-012	1.512877E-011	1	0.000000E+000
1	0.05064340	1.512877E-011	2.558770E-012	0	0.000000E+000
1	0.05066074	2.558770E-012	1.512877E-011	1	0.000000E+000
1	0.05089046	1.512877E-011	2.558770E-012	0	0.000000E+000
1	0.06419688	2.558770E-012	1.512877E-011	1	0.000000E+000
1	0.06438017	1.512877E-011	2.558770E-012	0	0.000000E+000
1	0.06487803	2.558770E-012	1.512877E-011	1	0.000000E+000
1	0.06489755	1.512877E-011	2.558770E-012	0	0.000000E+000
1	0.06849683	2.558770E-012	1.512877E-011	1	0.000000E+000
1	0.06857862	1.512877E-011	2.558770E-012	0	0.000000E+000
1	0.06926914	2.558770E-012	1.512877E-011	1	0.000000E+000
1	0.06938865	1.512877E-011	2.558770E-012	0	0.000000E+000
1	0.07114397	2.558770E-012	1.512877E-011	1	0.000000E+000
1	0.07124789	1.512877E-011	2.558770E-012	0	0.000000E+000
1	0.07194357	2.558770E-012	1.512877E-011	1	0.000000E+000
1	0.07219203	1.512877E-011	2.558770E-012	0	0.000000E+000
1	0.07333326	2.558770E-012	1.512877E-011	1	0.000000E+000
1	0.07347093	1.512877E-011	2.558770E-012	0	0.000000E+000
1	0.07446649	2.558770E-012	1.512877E-011	1	0.000000E+000
1	0.07454576	1.512877E-011	2.558770E-012	0	0.000000E+000
1	0.07478624	2.558770E-012	1.512877E-011	1	0.000000E+000
1	0.07484953	1.512877E-011	2.558770E-012	0	0.000000E+000
1	0.07588549	2.558770E-012	1.512877E-011	1	0.000000E+000
1	0.07599407	1.512877E-011	2.558770E-012	0	0.000000E+000
1	0.07794494	2.558770E-012	1.512877E-011	1	0.000000E+000
1	0.07795049	1.512877E-011	2.558770E-012	0	0.000000E+000
1	0.07816332	2.558770E-012	1.512877E-011	1	0.000000E+000
1	0.07830445	1.512877E-011	2.558770E-012	0	0.000000E+000
1	0.08145854	2.558770E-012	1.512877E-011	1	0.000000E+000
1	0.08153674	1.512877E-011	2.558770E-012	0	0.000000E+000
1	0.08158409	2.558770E-012	1.512877E-011	1	0.000000E+000
1	0.08238417	1.512877E-011	2.558770E-012	0	0.000000E+000
1	0.08269090	2.558770E-012	1.512877E-011	1	0.000000E+000
1	0.08271279	1.512877E-011	2.558770E-012	0	0.000000E+000
1	0.08289426	2.558770E-012	1.512877E-011	1	0.000000E+000
1	0.08294255	1.512877E-011	2.558770E-012	0	0.000000E+000
1	0.08439698	2.558770E-012	1.512877E-011	1	0.000000E+000
1	0.08463220	1.512877E-011	2.558770E-012	0	0.000000E+000
1	0.08467060	2.558770E-012	1.512877E-011	1	0.000000E+000
1	0.08493958	1.512877E-011	2.558770E-012	0	0.000000E+000
1	0.08814555	2.558770E-012	1.512877E-011	1	0.000000E+000
1	0.08824656	1.512877E-011	2.558770E-012	0	0.000000E+000
1	0.08839386	2.558770E-012	1.512877E-011	1	0.000000E+000
1	0.08841370	1.512877E-011	2.558770E-012	0	0.000000E+000
1	0.08910510	2.558770E-012	1.512877E-011	1	0.000000E+000
1	0.08951797	1.512877E-011	2.558770E-012	0	0.000000E+000
1	0.09014878	2.558770E-012	1.512877E-011	1	0.000000E+000
1	0.09051365	1.512877E-011	2.558770E-012	0	0.000000E+000
1	0.09131257	2.558770E-012	1.512877E-011	1	0.000000E+000
1	0.09148776	1.512877E-011	2.558770E-012	0	0.000000E+000
1	0.09175366	2.558770E-012	1.512877E-011	1	0.000000E+000
1	0.09179247	1.512877E-011	2.558770E-012	0	0.000000E+000
1	0.09261015	2.558770E-012	1.512877E-011	1	0.000000E+000
1	0.09293699	1.512877E-011	2.558770E-012	0	0.000000E+000
1	0.09596970	2.558770E-012	1.512877E-011	1	0.000000E+000
1	0.09602779	1.512877E-011	2.558770E-012	0	0.000000E+000
1	0.09633216	2.558770E-012	1.512877E-011	1	0.000000E+000
1	0.09637553	1.512877E-011	2.558770E-012	0	0.000000E+000
1	0.09729139	2.558770E-012	1.512877E-011	1	0.000000E+000
1	0.09735640	1.512877E-011	2.558770E-012	0	0.000000E+000
1	0.09999560	2.558770E-012	1.512877E-011	1	0.000000E+000
1	0.10035481	1.512877E-011	2.558770E-012	0	0.000000E+000
1	0.10133343	2.558770E-012	1.512877E-011	1	0.000000E+000
1	0.10147842	1.512877E-011	2.558770E-012	0	0.000000E+000
1	0.10473764	2.558770E-012	1.512877E-011	1	0.000000E+000
1	0.10489789	1.512877E-011	2.558770E-012	0	0.000000E+000
1	0.10543218	2.558770E-012	1.512877E-011	1	0.000000E+000
1	0.10577980	1.512877E-011	2.558770E-012	0	0.000000E+000
1	0.10581583	2.558770E-012	1.512877E-011	1	0.000000E+000
1	0.10588847	1.512877E-011	2.558770E-012	0	0.000000E+000
1	0.11102672	2.558770E-012	1.512877E-011	1	0.000000E+000
1	0.11124424	1.512877E-011	2.558770E-012	0	0.000000E+000
1	0.11126021	2.558770E-012	1.512877E-011	1	0.000000E+000
1	0.11139611	1.512877E-011	2.558770E-012	0	0.000000E+000
1	0.11203170	2.558770E-012	1.512877E-011	1	0.000000E+000
1	0.11219937	1.512877E-011	2.558770E-012	0	0.000000E+000
1	0.11327333	2.558770E-012	1.512877E-011	1	0.000000E+000
1	0.11349818	1.512877E-011	2.558770E-012	0	0.000000E+000
1	0.11496930	2.558770E-012	1.512877E-011	1	0.000000E+000
1	0.11530874	1.512877E-011	2.558770E-012	0	0.000000E+000
1	0.11800099	2.558770E-012	1.512877E-011	1	0.000000E+000
1	0.11813129	1.512877E-011	2.558770E-012	0	0.000000E+000
1	0.11895950	2.558770E-012	1.512877E-011	1	0.000000E+000
1	0.11908357	1.512877E-011	2.558770E-012	0	0.000000E+000
1	0.12207024	2.558770E-012	1.512877E-011	1	0.000000E+000
1	0.12214218	1.512877E-011	2.558770E-012	0	0.000000E+000
1	0.12880161	2.558770E-012	1.512877E-011	1	0.000000E+000
1	0.12881845	1.512877E-011	2.558770E-012	0	0.000000E+000
1	0.12923466	2.558770E-012	1.512877E-011	1	0.000000E+000
1	0.12931049	1.512877E-011	2.558770E-012	0	0.000000E+000
1	0.12961221	2.558770E-012	1.512877E-011	1	0.000000E+000
1	0.12966149	1.512877E-011	2.558770E-012	0	0.000000E+000
1	0.13047688	2.558770E-012	1.512877E-011	1	0.000000E+000
1	0.13058301	1.512877E-011	2.558770E-012	0	0.000000E+000
1	0.13187977	2.558770E-012	1.512877E-011	1	0.000000E+000
1	0.13201641	1.512877E-011	2.558770E-012	0	0.000000E+000
1	0.13274446	2.558770E-012	1.512877E-011	1	0.000000E+000
1	0.13276767	1.512877E-011	2.558770E-012	0	0.000000E+000
1	0.13389439	2.558770E-012	1.512877E-011	1	0.000000E+000
1	0.13398052	1.512877E-011	2.558770E-012	0	0.000000E+000
1	0.13456292	2.558770E-012	1.512877E-011	1	0.000000E+000
1	0.13473152	1.512877E-011	2.558770E-012	0	0.000000E+000
1	0.13494462	2.558770E-012	1.512877E-011	1	0.000000E+000
1	0.13519872	1.512877E-011	2.558770E-012	0	0.000000E+000
1	0.13537503	2.558770E-012	1.512877E-011	1	0.000000E+000
1	0.13540183	1.512877E-011	2.558770E-012	0	0.000000E+000
1	0.17396780	2.558770E-012	1.512877E-011	1	0.000000E+000
1	0.17399988	1.512877E-011	2.558770E-012	0	0.000000E+000
1	0.17403169	2.558770E-012	1.512877E-011	1	0.000000E+000
1	0.17441528	1.512877E-011	2.558770E-012	0	0.000000E+000
1	0.17644831	2.558770E-012	1.512877E-011	1	0.000000E+000
1	0.17647473	1.512877E-011	2.558770E-012	0	0.000000E+000
1	0.18637427	2.558770E-012	1.512877E-011	1	0.000000E+000
1	0.18666334	1.512877E-011	2.558770E-012	0	0.000000E+000
1	0.18740334	2.558770E-012	1.512877E-011	1	0.000000E+000
1	0.18744182	1.512877E-011	2.558770E-012	0	0.000000E+000
1	0.18786186	2.558770E-012	1.512877E-011	1	0.000000E+000
1	0.18787381	1.512877E-011	2.558770E-012	0	0.000000E+000
1	0.18914781	2.558770E-012	1.512877E-011	1	0.000000E+000
1	0.18926386	1.512877E-011	2.558770E-012	0	0.000000E+000
1	0.19089499	2.558770E-012	1.512877E-011	1	0.000000E+000
1	0.19096206	1.512877E-011	2.558770E-012	0	0.000000E+000
1	0.19097886	2.558770E-012	1.512877E-011	1	0.000000E+000
1	0.19136033	1.512877E-011	2.558770E-012	0	0.000000E+000
1	0.19169763	2.558770E-012	1.512877E-011	1	0.000000E+000
1	0.19185616	1.512877E-011	2.558770E-012	0	0.000000E+000
1	0.19192611	2.558770E-012	1.512877E-011	1	0.000000E+000
1	0.19200710	1.512877E-011	2.558770E-012	0	0.000000E+000
1	0.19252431	2.558770E-012	1.512877E-011	1	0.000000E+000
1	0.19269965	1.512877E-011	2.558770E-012	0	0.000000E+000
1	0.19448009	2.558770E-012	1.512877E-011	1	0.000000E+000
1	0.19454228	1.512877E-011	2.558770E-012	0	0.000000E+000
1	0.19491608	2.558770E-012	1.512877E-011	1	0.000000E+000
1	0.19511273	1.512877E-011	2.558770E-012	0	0.000000E+000
1	0.19530737	2.558770E-012	1.512877E-011	1	0.000000E+000
1	0.19534580	1.512877E-011	2.558770E-012	0	0.000000E+000
1	8.16518252	2.486122E-012	1.505612E-011	1	0.000000E+000
1	8.16524215	1.505612E-011	2.486122E-012	0	0.000000E+000
1	8.16574402	2.486122E-012	1.505612E-011	1	0.000000E+000
1	8.16610935	1.505612E-011	2.486122E-012	0	0.000000E+000
1	8.16611948	2.486122E-012	1.505612E-011	1	0.000000E+000
1	8.16622788	1.505612E-011	2.486122E-012	0	0.000000E+000
1	8.16649010	2.486122E-012	1.505612E-011	1	0.000000E+000
1	8.16655602	1.505612E-011	2.486122E-012	0	0.000000E+000
1	8.16845398	2.486122E-012	1.505612E-011	1	0.000000E+000
1	8.16862991	1.505612E-011	2.486122E-012	0	0.000000E+000
1	8.16930091	2.486122E-012	1.505612E-011	1	0.000000E+000
1	8.16945554	1.505612E-011	2.486122E-012	0	0.000000E+000
1	8.17090894	2.486122E-012	1.505612E-011	1	0.000000E+000
1	8.17100940	1.505612E-011	2.486122E-012	0	0.000000E+000
1	8.17133127	2.486122E-012	1.505612E-011	1	0.000000E+000
1	8.17135864	1.505612E-011	2.486122E-012	0	0.000000E+000
1	8.17167394	2.486122E-012	1.505612E-011	1	0.000000E+000
1	8.17172512	1.505612E-011	2.486122E-012	0	0.000000E+000
1	8.17201190	2.486122E-012	1.505612E-011	1	0.000000E+000
1	8.17203289	1.505612E-011	2.486122E-012	0	0.000000E+000
1	8.17343838	2.486122E-012	1.505612E-011	1	0.000000E+000
1	8.17352925	1.505612E-011	2.486122E-012	0	0.000000E+000
1	8.17391265	2.486122E-012	1.505612E-011	1	0.000000E+000
1	8.17398989	1.505612E-011	2.486122E-012	0	0.000000E+000
1	8.17560300	2.486122E-012	1.505612E-011	1	0.000000E+000
1	8.17575148	1.505612E-011	2.486122E-012	0	0.000000E+000
1	8.18134717	2.486122E-012	1.505612E-011	1	0.000000E+000
1	8.18138532	1.505612E-011	2.486122E-012	0	0.000000E+000
1	8.18386832	2.486122E-012	1.505612E-011	1	0.000000E+000
1	8.18399748	1.505612E-011	2.486122E-012	0	0.000000E+000
1	8.18476176	2.486122E-012	1.505612E-011	1	0.000000E+000
1	8.18509720	1.505612E-011	2.486122E-012	0	0.000000E+000
1	8.18587228	2.486122E-012	1.505612E-011	1	0.000000E+000
1	8.18602747	1.505612E-011	2.486122E-012	0	0.000000E+000
1	8.18636187	2.486122E-012	1.505612E-011	1	0.000000E+000
1	8.18651544	1.505612E-011	2.486122E-012	0	0.000000E+000
1	8.18920752	2.486122E-012	1.505612E-011	1	0.000000E+000
1	8.18927972	1.505612E-011	2.486122E-012	0	0.000000E+000
1	8.19074640	2.486122E-012	1.505612E-011	1	0.000000E+000
1	8.19088853	1.505612E-011	2.486122E-012	0	0.000000E+000
1	8.19109596	2.486122E-012	1.505612E-011	1	0.000000E+000
1	8.19114541	1.505612E-011	2.486122E-012	0	0.000000E+000
1	8.19509553	2.486122E-012	1.505612E-011	1	0.000000E+000
1	8.19517683	1.505612E-011	2.486122E-012	0	0.000000E+000
1	8.19888422	2.486122E-012	1.505612E-011	1	0.000000E+000
1	8.19899404	1.505612E-011	2.486122E-012	0	0.000000E+000
1	8.19997581	2.486122E-012	1.505612E-011	1	0.000000E+000
1	8.20026636	1.505612E-011	2.486122E-012	0	0.000000E+000
1	8.20096446	2.486122E-012	1.505612E-011	1	0.000000E+000
1	8.20111708	1.505612E-011	2.486122E-012	0	0.000000E+000
1	8.20304361	2.486122E-012	1.505612E-011	1	0.000000E+000
1	8.20317348	1.505612E-011	2.486122E-012	0	0.000000E+000
1	8.20325437	2.486122E-012	1.505612E-011	1	0.000000E+000
1	8.20332764	1.505612E-011	2.486122E-012	0	0.000000E+000
1	8.20360533	2.486122E-012	1.505612E-011	1	0.000000E+000
1	8.20364841	1.505612E-011	2.486122E-012	0	0.000000E+000
1	8.20413306	2.486122E-012	1.505612E-011	1	0.000000E+000
1	8.20438826	1.505612E-011	2.486122E-012	0	0.000000E+000
1	8.20723658	2.486122E-012	1.505612E-011	1	0.000000E+000
1	8.20749962	1.505612E-011	2.486122E-012	0	0.000000E+000
1	8.20791053	2.486122E-012	1.505612E-011	1	0.000000E+000
1	8.20799643	1.505612E-011	2.486122E-012	0	0.000000E+000
1	8.20993338	2.486122E-012	1.505612E-011	1	0.000000E+000
1	8.20998918	1.505612E-011	2.486122E-012	0	0.000000E+000
1	8.21049387	2.486122E-012	1.505612E-011	1	0.000000E+000
1	8.21051538	1.505612E-011	2.486122E-012	0	0.000000E+000
1	8.21306173	2.486122E-012	1.505612E-011	1	0.000000E+000
1	8.21312001	1.505612E-011	2.486122E-012	0	0.000000E+000
1	8.21435157	2.486122E-012	1.505612E-011	1	0.000000E+000
1	8.21442887	1.505612E-011	2.486122E-012	0	0.000000E+000
1	8.21571057	2.486122E-012	1.505612E-011	1	0.000000E+000
1	8.21574312	1.505612E-011	2.486122E-012	0	0.000000E+000
1	8.21580098	2.486122E-012	1.505612E-011	1	0.000000E+000
1	8.21588778	1.505612E-011	2.486122E-012	0	0.000000E+000
1	8.21669469	2.486122E-012	1.505612E-011	1	0.000000E+000
1	8.21678978	1.505612E-011	2.486122E-012	0	0.000000E+000
1	8.21727133	2.486122E-012	1.505612E-011	1	0.000000E+000
1	8.21729907	1.505612E-011	2.486122E-012	0	0.000000E+000
1	8.21731219	2.486122E-012	1.505612E-011	1	0.000000E+000
1	8.21734704	1.505612E-011	2.486122E-012	0	0.000000E+000
1	8.21755022	2.486122E-012	1.505612E-011	1	0.000000E+000
1	8.21756922	1.505612E-011	2.486122E-012	0	0.000000E+000
1	8.21980080	2.486122E-012	1.505612E-011	1	0.000000E+000
1	8.22003096	1.505612E-011	2.486122E-012	0	0.000000E+000
1	8.22113467	2.486122E-012	1.505612E-011	1	0.000000E+000
1	8.22134636	1.505612E-011	2.486122E-012	0	0.000000E+000
1	8.22140737	2.486122E-012	1.505612E-011	1	0.000000E+000
1	8.22169251	1.505612E-011	2.486122E-012	0	0.000000E+000
1	8.22170611	2.486122E-012	1.505612E-011	1	0.000000E+000
1	8.22188573	1.505612E-011	2.486122E-012	0	0.000000E+000
1	8.22591491	2.486122E-012	1.505612E-011	1	0.000000E+000
1	8.22610495	1.505612E-011	2.486122E-012	0	0.000000E+000
1	8.22791601	2.486122E-012	1.505612E-011	1	0.000000E+000
1	8.22804848	1.505612E-011	2.486122E-012	0	0.000000E+000
1	8.23005727	2.486122E-012	1.505612E-011	1	0.000000E+000
1	8.23025345	1.505612E-011	2.486122E-012	0	0.000000E+000
1	8.23077390	2.486122E-012	1.505612E-011	1	0.000000E+000
1	8.23079964	1.505612E-011	2.486122E-012	0	0.000000E+000
1	8.23082289	2.486122E-012	1.505612E-011	1	0.000000E+000
1	8.23087497	1.505612E-011	2.486122E-012	0	0.000000E+000
1	8.23282726	2.486122E-012	1.505612E-011	1	0.000000E+000
1	8.23291436	1.505612E-011	2.486122E-012	0	0.000000E+000
1	8.23307213	2.486122E-012	1.505612E-011	1	0.000000E+000
1	8.23322086	1.505612E-011	2.486122E-012	0	0.000000E+000
1	8.23324486	2.486122E-012	1.505612E-011	1	0.000000E+000
1	8.23327701	1.505612E-011	2.486122E-012	0	0.000000E+000
1	8.23343777	2.486122E-012	1.505612E-011	1	0.000000E+000
1	8.23352810	1.505612E-011	2.486122E-012	0	0.000000E+000
1	8.23590576	2.486122E-012	1.505612E-011	1	0.000000E+000
1	8.23595386	1.505612E-011	2.486122E-012	0	0.000000E+000
1	8.23635857	2.486122E-012	1.505612E-011	1	0.000000E+000
1	8.23637715	1.505612E-011	2.486122E-012	0	0.000000E+000
1	8.23640371	2.486122E-012	1.505612E-011	1	0.000000E+000
1	8.23643035	1.505612E-011	2.486122E-012	0	0.000000E+000
1	8.23647011	2.486122E-012	1.505612E-011	1	0.000000E+000
1	8.23649754	1.505612E-011	2.486122E-012	0	0.000000E+000
1	8.23868687	2.486122E-012	1.505612E-011	1	0.000000E+000
1	8.23877316	1.505612E-011	2.486122E-012	0	0.000000E+000
1	8.23879419	2.486122E-012	1.505612E-011	1	0.000000E+000
1	8.23886046	1.505612E-011	2.486122E-012	0	0.000000E+000
1	8.23932791	2.486122E-012	1.505612E-011	1	0.000000E+000
1	8.23950767	1.505612E-011	2.486122E-012	0	0.000000E+000
1	8.23955105	2.486122E-012	1.505612E-011	1	0.000000E+000
1	8.23991896	1.505612E-011	2.486122E-012	0	0.000000E+000
1	8.24106119	2.486122E-012	1.505612E-011	1	0.000000E+000
1	8.24113028	1.505612E-011	2.486122E-012	0	0.000000E+000
1	11.93413202	2.344870E-012	1.491487E-011	1	0.000000E+000
1	11.93419076	1.491487E-011	2.344870E-012	0	0.000000E+000
1	11.93433785	2.344870E-012	1.491487E-011	1	0.000000E+000
1	11.93435220	1.491487E-011	2.344870E-012	0	0.000000E+000
1	11.93525587	2.344870E-012	1.491487E-011	1	0.000000E+000
1	11.93541838	1.491487E-011	2.344870E-012	0	0.000000E+000
1	11.93542607	2.344870E-012	1.491487E-011	1	0.000000E+000
1	11.93549821	1.491487E-011	2.344870E-012	0	0.000000E+000
1	11.93559131	2.344870E-012	1.491487E-011	1	0.000000E+000
1	11.93581974	1.491487E-011	2.344870E-012	0	0.000000E+000
1	11.93593062	2.344870E-012	1.491487E-011	1	0.000000E+000
1	11.93598748	1.491487E-011	2.344870E-012	0	0.000000E+000
1	11.93723422	2.344870E-012	1.491487E-011	1	0.000000E+000
1	11.93739448	1.491487E-011	2.344870E-012	0	0.000000E+000
1	11.93997787	2.344870E-012	1.491487E-011	1	0.000000E+000
1	11.94000609	1.491487E-011	2.344870E-012	0	0.000000E+000
1	11.94079817	2.344870E-012	1.491487E-011	1	0.000000E+000
1	11.94086464	1.491487E-011	2.344870E-012	0	0.000000E+000
1	11.94088605	2.344870E-012	1.491487E-011	1	0.000000E+000
1	11.94094467	1.491487E-011	2.344870E-012	0	0.000000E+000
1	11.94099846	2.344870E-012	1.491487E-011	1	0.000000E+000
1	11.94110254	1.491487E-011	2.344870E-012	0	0.000000E+000
1	11.94207815	2.344870E-012	1.491487E-011	1	0.000000E+000
1	11.94239615	1.491487E-011	2.344870E-012	0	0.000000E+000
1	11.94470594	2.344870E-012	1.491487E-011	1	0.000000E+000
1	11.94476316	1.491487E-011	2.344870E-012	0	0.000000E+000
1	11.94552252	2.344870E-012	1.491487E-011	1	0.000000E+000
1	11.94556858	1.491487E-011	2.344870E-012	0	0.000000E+000
1	11.94676209	2.344870E-012	1.491487E-011	1	0.000000E+000
1	11.94678200	1.491487E-011	2.344870E-012	0	0.000000E+000
1	11.94693202	2.344870E-012	1.491487E-011	1	0.000000E+000
1	11.94705179	1.491487E-011	2.344870E-012	0	0.000000E+000
1	11.94810756	2.344870E-012	1.491487E-011	1	0.000000E+000
1	11.94822949	1.491487E-011	2.344870E-012	0	0.000000E+000
1	11.94823695	2.344870E-012	1.491487E-011	1	0.000000E+000
1	11.94838769	1.491487E-011	2.344870E-012	0	0.000000E+000
1	11.95028576	2.344870E-012	1.491487E-011	1	0.000000E+000
1	11.95066081	1.491487E-011	2.344870E-012	0	0.000000E+000
1	11.95329737	2.344870E-012	1.491487E-011	1	0.000000E+000
1	11.95346522	1.491487E-011	2.344870E-012	0	0.000000E+000
1	11.95483368	2.344870E-012	1.491487E-011	1	0.000000E+000
1	11.95506748	1.491487E-011	2.344870E-012	0	0.000000E+000
1	11.95553775	2.344870E-012	1.491487E-011	1	0.000000E+000
1	11.95568362	1.491487E-011	2.344870E-012	0	0.000000E+000
1	11.95746867	2.344870E-012	1.491487E-011	1	0.000000E+000
1	11.95757894	1.491487E-011	2.344870E-012	0	0.000000E+000
1	11.95857512	2.344870E-012	1.491487E-011	1	0.000000E+000
1	11.95863030	1.491487E-011	2.344870E-012	0	0.000000E+000
1	11.96002409	2.344870E-012	1.491487E-011	1	0.000000E+000
1	11.96026514	1.491487E-011	2.344870E-012	0	0.000000E+000
1	11.96111858	2.344870E-012	1.491487E-011	1	0.000000E+000
1	11.96114465	1.491487E-011	2.344870E-012	0	0.000000E+000
1	11.96166465	2.344870E-012	1.491487E-011	1	0.000000E+000
1	11.96185789	1.491487E-011	2.344870E-012	0	0.000000E+000
1	11.96273984	2.344870E-012	1.491487E-011	1	0.000000E+000
1	11.96278857	1.491487E-011	2.344870E-012	0	0.000000E+000
1	11.96497346	2.344870E-012	1.491487E-011	1	0.000000E+000
1	11.96502717	1.491487E-011	2.344870E-012	0	0.000000E+000
1	11.96701551	2.344870E-012	1.491487E-011	1	0.000000E+000
1	11.96713869	1.491487E-011	2.344870E-012	0	0.000000E+000
1	11.96743320	2.344870E-012	1.491487E-011	1	0.000000E+000
1	11.96749081	1.491487E-011	2.344870E-012	0	0.000000E+000
1	11.96750013	2.344870E-012	1.491487E-011	1	0.000000E+000
1	11.96754707	1.491487E-011	2.344870E-012	0	0.000000E+000
1	11.96858405	2.344870E-012	1.491487E-011	1	0.000000E+000
1	11.96861554	1.491487E-011	2.344870E-012	0	0.000000E+000
1	11.96905136	2.344870E-012	1.491487E-011	1	0.000000E+000
1	11.96910009	1.491487E-011	2.344870E-012	0	0.000000E+000
1	11.97213781	2.344870E-012	1.491487E-011	1	0.000000E+000
1	11.97237959	1.491487E-011	2.344870E-012	0	0.000000E+000
1	11.97246118	2.344870E-012	1.491487E-011	1	0.000000E+000
1	11.97264389	1.491487E-011	2.344870E-012	0	0.000000E+000
1	11.97427729	2.344870E-012	1.491487E-011	1	0.000000E+000
1	11.97441489	1.491487E-011	2.344870E-012	0	0.000000E+000
1	11.97470168	2.344870E-012	1.491487E-011	1	0.000000E+000
1	11.97490033	1.491487E-011	2.344870E-012	0	0.000000E+000
1	11.97856967	2.344870E-012	1.491487E-011	1	0.000000E+000
1	11.97859293	1.491487E-011	2.344870E-012	0	0.000000E+000
1	11.98016377	2.344870E-012	1.491487E-011	1	0.000000E+000
1	11.98023375	1.491487E-011	2.344870E-012	0	0.000000E+000
1	11.98076920	2.344870E-012	1.491487E-011	1	0.000000E+000
1	11.98117006	1.491487E-011	2.344870E-012	0	0.000000E+000
1	11.98204953	2.344870E-012	1.491487E-011	1	0.000000E+000
1	11.98218813	1.491487E-011	2.344870E-012	0	0.000000E+000
1	11.98254137	2.344870E-012	1.491487E-011	1	0.000000E+000
1	11.98260194	1.491487E-011	2.344870E-012	0	0.000000E+000
1	11.98270265	2.344870E-012	1.491487E-011	1	0.000000E+000
1	11.98270874	1.491487E-011	2.344870E-012	0	0.000000E+000
1	11.98495319	2.344870E-012	1.491487E-011	1	0.000000E+000
1	11.98518013	1.491487E-011	2.344870E-012	0	0.000000E+000
1	24.98154378	2.101210E-012	1.467121E-011	1	0.000000E+000
1	24.98167884	1.467121E-011	2.101210E-012	0	0.000000E+000
1	24.98175389	2.101210E-012	1.467121E-011	1	0.000000E+000
1	24.98195537	1.467121E-011	2.101210E-012	0	0.000000E+000
1	24.98233966	2.101210E-012	1.467121E-011	1	0.000000E+000
1	24.98250487	1.467121E-011	2.101210E-012	0	0.000000E+000
1	24.98416430	2.101210E-012	1.467121E-011	1	0.000000E+000
1	24.98433179	1.467121E-011	2.101210E-012	0	0.000000E+000
1	24.98895236	2.101210E-012	1.467121E-011	1	0.000000E+000
1	24.98913833	1.467121E-011	2.101210E-012	0	0.000000E+000
1	24.98941741	2.101210E-012	1.467121E-011	1	0.000000E+000
1	24.98954241	1.467121E-011	2.101210E-012	0	0.000000E+000
1	24.99037247	2.101210E-012	1.467121E-011	1	0.000000E+000
1	24.99045321	1.467121E-011	2.101210E-012	0	0.000000E+000
1	24.99046356	2.101210E-012	1.467121E-011	1	0.000000E+000
1	24.99055763	1.467121E-011	2.101210E-012	0	0.000000E+000
1	24.99319887	2.101210E-012	1.467121E-011	1	0.000000E+000
1	24.99349102	1.467121E-011	2.101210E-012	0	0.000000E+000
1	24.99501342	2.101210E-012	1.467121E-011	1	0.000000E+000
1	24.99519581	1.467121E-011	2.101210E-012	0	0.000000E+000
1	24.99601403	2.101210E-012	1.467121E-011	1	0.000000E+000
1	24.99606949	1.467121E-011	2.101210E-012	0	0.000000E+000
1	24.99676311	2.101210E-012	1.467121E-011	1	0.000000E+000
1	24.99678400	1.467121E-011	2.101210E-012	0	0.000000E+000
1	24.99741046	2.101210E-012	1.467121E-011	1	0.000000E+000
1	24.99777675	1.467121E-011	2.101210E-012	0	0.000000E+000
1	24.99909973	2.101210E-012	1.467121E-011	1	0.000000E+000
1	24.99947791	1.467121E-011	2.101210E-012	0	0.000000E+000
1	24.99962180	2.101210E-012	1.467121E-011	1	0.000000E+000
1	24.99979024	1.467121E-011	2.101210E-012	0	0.000000E+000
1	25.00129084	2.101210E-012	1.467121E-011	1	0.000000E+000
1	25.00133111	1.467121E-011	2.101210E-012	0	0.000000E+000
1	25.00282360	2.101210E-012	1.467121E-011	1	0.000000E+000
1	25.00302908	1.467121E-011	2.101210E-012	0	0.000000E+000
1	25.00429445	2.101210E-012	1.467121E-011	1	0.000000E+000
1	25.00433451	1.467121E-011	2.101210E-012	0	0.000000E+000
1	25.00673291	2.101210E-012	1.467121E-011	1	0.000000E+000
1	25.00679269	1.467121E-011	2.101210E-012	0	0.000000E+000
1	25.00964677	2.101210E-012	1.467121E-011	1	0.000000E+000
1	25.00997501	1.467121E-011	2.101210E-012	0	0.000000E+000
1	25.01086771	2.101210E-012	1.467121E-011	1	0.000000E+000
1	25.01095908	1.467121E-011	2.101210E-012	0	0.000000E+000
1	25.01107407	2.101210E-012	1.467121E-011	1	0.000000E+000
1	25.01110390	1.467121E-011	2.101210E-012	0	0.000000E+000
1	25.01115898	2.101210E-012	1.467121E-011	1	0.000000E+000
1	25.01119656	1.467121E-011	2.101210E-012	0	0.000000E+000
1	25.01288309	2.101210E-012	1.467121E-011	1	0.000000E+000
1	25.01319128	1.467121E-011	2.101210E-012	0	0.000000E+000
1	25.01366180	2.101210E-012	1.467121E-011	1	0.000000E+000
1	25.01376256	1.467121E-011	2.101210E-012	0	0.000000E+000
1	25.01585469	2.101210E-012	1.467121E-011	1	0.000000E+000
1	25.01587661	1.467121E-011	2.101210E-012	0	0.000000E+000
1	25.01641784	2.101210E-012	1.467121E-011	1	0.000000E+000
1	25.01671771	1.467121E-011	2.101210E-012	0	0.000000E+000
1	25.01687203	2.101210E-012	1.467121E-011	1	0.000000E+000
1	25.01689917	1.467121E-011	2.101210E-012	0	0.000000E+000
1	25.01808238	2.101210E-012	1.467121E-011	1	0.000000E+000
1	25.01819833	1.467121E-011	2.101210E-012	0	0.000000E+000
1	25.01853679	2.101210E-012	1.467121E-011	1	0.000000E+000
1	25.01885381	1.467121E-011	2.101210E-012	0	0.000000E+000
1	25.02189860	2.101210E-012	1.467121E-011	1	0.000000E+000
1	25.02192069	1.467121E-011	2.101210E-012	0	0.000000E+000
1	25.02209637	2.101210E-012	1.467121E-011	1	0.000000E+000
1	25.02215350	1.467121E-011	2.101210E-012	0	0.000000E+000
1	25.02236845	2.101210E-012	1.467121E-011	1	0.000000E+000
1	25.02256089	1.467121E-011	2.101210E-012	0	0.000000E+000
1	25.02317892	2.101210E-012	1.467121E-011	1	0.000000E+000
1	25.02327821	1.467121E-011	2.101210E-012	0	0.000000E+000
1	25.02363726	2.101210E-012	1.467121E-011	1	0.000000E+000
1	25.02376215	1.467121E-011	2.101210E-012	0	0.000000E+000
1	25.02400195	2.101210E-012	1.467121E-011	1	0.000000E+000
1	25.02404346	1.467121E-011	2.101210E-012	0	0.000000E+000
1	25.02526558	2.101210E-012	1.467121E-011	1	0.000000E+000
1	25.02531888	1.467121E-011	2.101210E-012	0	0.000000E+000
1	25.02620542	2.101210E-012	1.467121E-011	1	0.000000E+000
1	25.02623666	1.467121E-011	2.101210E-012	0	0.000000E+000
1	25.02750016	2.101210E-012	1.467121E-011	1	0.000000E+000
1	25.02762078	1.467121E-011	2.101210E-012	0	0.000000E+000
1	25.02792475	2.101210E-012	1.467121E-011	1	0.000000E+000
1	25.02797120	1.467121E-011	2.101210E-012	0	0.000000E+000
1	25.02892975	2.101210E-012	1.467121E-011	1	0.000000E+000
1	25.02900875	1.467121E-011	2.101210E-012	0	0.000000E+000
1	25.02990299	2.101210E-012	1.467121E-011	1	0.000000E+000
1	25.02995180	1.467121E-011	2.101210E-012	0	0.000000E+000
1	25.03049205	2.101210E-012	1.467121E-011	1	0.000000E+000
1	25.03066269	1.467121E-011	2.101210E-012	0	0.000000E+000
1	25.03240070	2.101210E-012	1.467121E-011	1	0.000000E+000
1	25.03241445	1.467121E-011	2.101210E-012	0	0.000000E+000
1	25.03243946	2.101210E-012	1.467121E-011	1	0.000000E+000
1	25.03249709	1.467121E-011	2.101210E-012	0	0.000000E+000
1	25.03260425	2.101210E-012	1.467121E-011	1	0.000000E+000
1	25.03263644	1.467121E-011	2.101210E-012	0	0.000000E+000
1	25.03312728	2.101210E-012	1.467121E-011	1	0.000000E+000
1	25.03313820	1.467121E-011	2.101210E-012	0	0.000000E+000
1	25.03392552	2.101210E-012	1.467121E-011	1	0.000000E+000
1	25.03424930	1.467121E-011	2.101210E-012	0	0.000000E+000
1	25.03624795	2.101210E-012	1.467121E-011	1	0.000000E+000
1	25.03640753	1.467121E-011	2.101210E-012	0	0.000000E+000
1	25.03695347	2.101210E-012	1.467121E-011	1	0.000000E+000
1	25.03701025	1.467121E-011	2.101210E-012	0	0.000000E+000
1	25.04006625	2.101210E-012	1.467121E-011	1	0.000000E+000
1	25.04011280	1.467121E-011	2.101210E-012	0	0.000000E+000
1	25.04140042	2.101210E-012	1.467121E-011	1	0.000000E+000
1	25.04154977	1.467121E-011	2.101210E-012	0	0.000000E+000
1	25.04257326	2.101210E-012	1.467121E-011	1	0.000000E+000
1	25.04266350	1.467121E-011	2.101210E-012	0	0.000000E+000
1	25.04269389	2.101210E-012	1.467121E-011	1	0.000000E+000
1	25.04275236	1.467121E-011	2.101210E-012	0	0.000000E+000
1	25.04440128	2.101210E-012	1.467121E-011	1	0.000000E+000
1	25.04461667	1.467121E-011	2.101210E-012	0	0.000000E+000
1	25.04546042	2.101210E-012	1.467121E-011	1	0.000000E+000
1	25.04558656	1.467121E-011	2.101210E-012	0	0.000000E+000
1	25.04995851	2.101210E-012	1.467121E-011	1	0.000000E+000
1	25.05019575	1.467121E-011	2.101210E-012	0	0.000000E+000
1	25.05021680	2.101210E-012	1.467121E-011	1	0.000000E+000
1	25.05035748	1.467121E-011	2.101210E-012	0	0.000000E+000
1	25.05042083	2.101210E-012	1.467121E-011	1	0.000000E+000
1	25.05058235	1.467121E-011	2.101210E-012	0	0.000000E+000
1	25.05107478	2.101210E-012	1.467121E-011	1	0.000000E+000
1	25.05129739	1.467121E-011	2.101210E-012	0	0.000000E+000
1	25.05228990	2.101210E-012	1.467121E-011	1	0.000000E+000
1	25.05231085	1.467121E-011	2.101210E-012	0	0.000000E+000
1	25.05233606	2.101210E-012	1.467121E-011	1	0.000000E+000
1	25.05242628	1.467121E-011	2.101210E-012	0	0.000000E+000
1	25.05253857	2.101210E-012	1.467121E-011	1	0.000000E+000
1	25.05299647	1.467121E-011	2.101210E-012	0	0.000000E+000
1	25.05429309	2.101210E-012	1.467121E-011	1	0.000000E+000
1	25.05435293	1.467121E-011	2.101210E-012	0	0.000000E+000
1	25.05502487	2.101210E-012	1.467121E-011	1	0.000000E+000
1	25.05508396	1.467121E-011	2.101210E-012	0	0.000000E+000
1	25.05918801	2.101210E-012	1.467121E-011	1	0.000000E+000
1	25.05923884	1.467121E-011	2.101210E-012	0	0.000000E+000
1	25.06043074	2.101210E-012	1.467121E-011	1	0.000000E+000
1	25.06044049	1.467121E-011	2.101210E-012	0	0.000000E+000
1	25.06153846	2.101210E-012	1.467121E-011	1	0.000000E+000
1	25.06154817	1.467121E-011	2.101210E-012	0	0.000000E+000
1	25.06236331	2.101210E-012	1.467121E-011	1	0.000000E+000
1	25.06296146	1.467121E-011	2.101210E-012	0	0.000000E+000
1	25.06429149	2.101210E-012	1.467121E-011	1	0.000000E+000
1	25.06439178	1.467121E-011	2.101210E-012	0	0.000000E+000
1	25.06728654	2.101210E-012	1.467121E-011	1	0.000000E+000
1	25.06759190	1.467121E-011	2.101210E-012	0	0.000000E+000
1	25.06929706	2.101210E-012	1.467121E-011	1	0.000000E+000
1	25.06940456	1.467121E-011	2.101210E-012	0	0.000000E+000
1	25.06947556	2.101210E-012	1.467121E-011	1	0.000000E+000
1	25.06950931	1.467121E-011	2.101210E-012	0	0.000000E+000
1	25.07186819	2.101210E-012	1.467121E-011	1	0.000000E+000
1	25.07212976	1.467121E-011	2.101210E-012	0	0.000000E+000
1	25.07215909	2.101210E-012	1.467121E-011	1	0.000000E+000
1	25.07219571	1.467121E-011	2.101210E-012	0	0.000000E+000
1	25.07228100	2.101210E-012	1.467121E-011	1	0.000000E+000
1	25.07242814	1.467121E-011	2.101210E-012	0	0.000000E+000
1	25.07501990	2.101210E-012	1.467121E-011	1	0.000000E+000
1	25.07509400	1.467121E-011	2.101210E-012	0	0.000000E+000
1	25.07617191	2.101210E-012	1.467121E-011	1	0.000000E+000
1	25.07638957	1.467121E-011	2.101210E-012	0	0.000000E+000
1	25.07737693	2.101210E-012	1.467121E-011	1	0.000000E+000
1	25.07763133	1.467121E-011	2.101210E-012	0	0.000000E+000
1	25.07776721	2.101210E-012	1.467121E-011	1	0.000000E+000
1	25.07782661	1.467121E-011	2.101210E-012	0	0.000000E+000
1	25.07832083	2.101210E-012	1.467121E-011	1	0.000000E+000
1	25.07856979	1.467121E-011	2.101210E-012	0	0.000000E+000
1	25.07990739	2.101210E-012	1.467121E-011	1	0.000000E+000
1	25.07998816	1.467121E-011	2.101210E-012	0	0.000000E+000
1	25.08140647	2.101210E-012	1.467121E-011	1	0.000000E+000
1	25.08150438	1.467121E-011	2.101210E-012	0	0.000000E+000
1	25.08178045	2.101210E-012	1.467121E-011	1	0.000000E+000
1	25.08182810	1.467121E-011	2.101210E-012	0	0.000000E+000
1	25.08188964	2.101210E-012	1.467121E-011	1	0.000000E+000
1	25.08193979	1.467121E-011	2.101210E-012	0	0.000000E+000
1	25.08289697	2.101210E-012	1.467121E-011	1	0.000000E+000
1	25.08293170	1.467121E-011	2.101210E-012	0	0.000000E+000
1	25.08458646	2.101210E-012	1.467121E-011	1	0.000000E+000
1	25.08464572	1.467121E-011	2.101210E-012	0	0.000000E+000
1	25.08486740	2.101210E-012	1.467121E-011	1	0.000000E+000
1	25.08494734	1.467121E-011	2.101210E-012	0	0.000000E+000
1	25.08571235	2.101210E-012	1.467121E-011	1	0.000000E+000
1	25.08600161	1.467121E-011	2.101210E-012	0	0.000000E+000
1	25.08784852	2.101210E-012	1.467121E-011	1	0.000000E+000
1	25.08788090	1.467121E-011	2.101210E-012	0	0.000000E+000
1	25.08799985	2.101210E-012	1.467121E-011	1	0.000000E+000
1	25.08802581	1.467121E-011	2.101210E-012	0	0.000000E+000
1	25.08863215	2.101210E-012	1.467121E-011	1	0.000000E+000
1	25.08866650	1.467121E-011	2.101210E-012	0	0.000000E+000
1	25.08967526	2.101210E-012	1.467121E-011	1	0.000000E+000
1	25.08982556	1.467121E-011	2.101210E-012	0	0.000000E+000
1	25.08986525	2.101210E-012	1.467121E-011	1	0.000000E+000
1	25.08994519	1.467121E-011	2.101210E-012	0	0.000000E+000
1	25.09131015	2.101210E-012	1.467121E-011	1	0.000000E+000
1	25.09132786	1.467121E-011	2.101210E-012	0	0.000000E+000
1	25.09158481	2.101210E-012	1.467121E-011	1	0.000000E+000
1	25.09204920	1.467121E-011	2.101210E-012	0	0.000000E+000
1	25.09298658	2.101210E-012	1.467121E-011	1	0.000000E+000
1	25.09307325	1.467121E-011	2.101210E-012	0	0.000000E+000
1	25.09387983	2.101210E-012	1.467121E-011	1	0.000000E+000
1	25.09399528	1.467121E-011	2.101210E-012	0	0.000000E+000
1	25.09414404	2.101210E-012	1.467121E-011	1	0.000000E+000
1	25.09437430	1.467121E-011	2.101210E-012	0	0.000000E+000
1	25.09480921	2.101210E-012	1.467121E-011	1	0.000000E+000
1	25.09487691	1.467121E-011	2.101210E-012	0	0.000000E+000
1	25.09514079	2.101210E-012	1.467121E-011	1	0.000000E+000
1	25.09525293	1.467121E-011	2.101210E-012	0	0.000000E+000
1	25.09573348	2.101210E-012	1.467121E-011	1	0.000000E+000
1	25.09597059	1.467121E-011	2.101210E-012	0	0.000000E+000
1	25.09681900	2.101210E-012	1.467121E-011	1	0.000000E+000
1	25.09734452	1.467121E-011	2.101210E-012	0	0.000000E+000
1	25.09912870	2.101210E-012	1.467121E-011	1	0.000000E+000
1	25.09924553	1.467121E-011	2.101210E-012	0	0.000000E+000
1	25.09947210	2.101210E-012	1.467121E-011	1	0.000000E+000
1	25.09987050	1.467121E-011	2.101210E-012	0	0.000000E+000
1	25.10067569	2.101210E-012	1.467121E-011	1	0.000000E+000
1	25.10074682	1.467121E-011	2.101210E-012	0	0.000000E+000
1	25.10337398	2.101210E-012	1.467121E-011	1	0.000000E+000
1	25.10341251	1.467121E-011	2.101210E-012	0	0.000000E+000
1	25.10400544	2.101210E-012	1.467121E-011	1	0.000000E+000
1	25.10401460	1.467121E-011	2.101210E-012	0	0.000000E+000
1	25.10402023	2.101210E-012	1.467121E-011	1	0.000000E+000
1	25.10430346	1.467121E-011	2.101210E-012	0	0.000000E+000
1	25.10558862	2.101210E-012	1.467121E-011	1	0.000000E+000
1	25.10570054	1.467121E-011	2.101210E-012	0	0.000000E+000
1	25.10571931	2.101210E-012	1.467121E-011	1	0.000000E+000
1	25.10581468	1.467121E-011	2.101210E-012	0	0.000000E+000
1	25.11050827	2.101210E-012	1.467121E-011	1	0.000000E+000
1	25.11058027	1.467121E-011	2.101210E-012	0	0.000000E+000
1	25.11247058	2.101210E-012	1.467121E-011	1	0.000000E+000
1	25.11282670	1.467121E-011	2.101210E-012	0	0.000000E+000
1	25.11539193	2.101210E-012	1.467121E-011	1	0.000000E+000
1	25.11541060	1.467121E-011	2.101210E-012	0	0.000000E+000
1	25.11631231	2.101210E-012	1.467121E-011	1	0.000000E+000
1	25.11641293	1.467121E-011	2.101210E-012	0	0.000000E+000
1	25.11667531	2.101210E-012	1.467121E-011	1	0.000000E+000
1	25.11672980	1.467121E-011	2.101210E-012	0	0.000000E+000
1	25.12833179	2.101210E-012	1.467121E-011	1	0.000000E+000
1	25.12847751	1.467121E-011	2.101210E-012	0	0.000000E+000
1	25.13160700	2.101210E-012	1.467121E-011	1	0.000000E+000
1	25.13178070	1.467121E-011	2.101210E-012	0	0.000000E+000
1	25.13384245	2.101210E-012	1.467121E-011	1	0.000000E+000
1	25.13422659	1.467121E-011	2.101210E-012	0	0.000000E+000
1	25.13461564	2.101210E-012	1.467121E-011	1	0.000000E+000
1	25.13467714	1.467121E-011	2.101210E-012	0	0.000000E+000
1	25.13482298	2.101210E-012	1.467121E-011	1	0.000000E+000
1	25.13497461	1.467121E-011	2.101210E-012	0	0.000000E+000
1	25.13500186	2.101210E-012	1.467121E-011	1	0.000000E+000
1	25.13502820	1.467121E-011	2.101210E-012	0	0.000000E+000
1	25.31714924	2.042673E-012	1.461267E-011	1	0.000000E+000
1	25.31719307	1.461267E-011	2.042673E-012	0	0.000000E+000
1	25.31923726	2.042673E-012	1.461267E-011	1	0.000000E+000
1	25.31935073	1.461267E-011	2.042673E-012	0	0.000000E+000
1	25.32031759	2.042673E-012	1.461267E-011	1	0.000000E+000
1	25.32048055	1.461267E-011	2.042673E-012	0	0.000000E+000
1	25.32049513	2.042673E-012	1.461267E-011	1	0.000000E+000
1	25.32059495	1.461267E-011	2.042673E-012	0	0.000000E+000
1	25.32100123	2.042673E-012	1.461267E-011	1	0.000000E+000
1	25.32113448	1.461267E-011	2.042673E-012	0	0.000000E+000
1	25.32335794	2.042673E-012	1.461267E-011	1	0.000000E+000
1	25.32349427	1.461267E-011	2.042673E-012	0	0.000000E+000
1	25.32375831	2.042673E-012	1.461267E-011	1	0.000000E+000
1	25.32380855	1.461267E-011	2.042673E-012	0	0.000000E+000
1	25.32713518	2.042673E-012	1.461267E-011	1	0.000000E+000
1	25.32725684	1.461267E-011	2.042673E-012	0	0.000000E+000
1	25.32790436	2.042673E-012	1.461267E-011	1	0.000000E+000
1	25.32804074	1.461267E-011	2.042673E-012	0	0.000000E+000
1	25.32828618	2.042673E-012	1.461267E-011	1	0.000000E+000
1	25.32833362	1.461267E-011	2.042673E-012	0	0.000000E+000
1	25.33179928	2.042673E-012	1.461267E-011	1	0.000000E+000
1	25.33187772	1.461267E-011	2.042673E-012	0	0.000000E+000
1	25.33192880	2.042673E-012	1.461267E-011	1	0.000000E+000
1	25.33203157	1.461267E-011	2.042673E-012	0	0.000000E+000
1	25.33470098	2.042673E-012	1.461267E-011	1	0.000000E+000
1	25.33472902	1.461267E-011	2.042673E-012	0	0.000000E+000
1	25.33479459	2.042673E-012	1.461267E-011	1	0.000000E+000
1	25.33517109	1.461267E-011	2.042673E-012	0	0.000000E+000
1	25.33630866	2.042673E-012	1.461267E-011	1	0.000000E+000
1	25.33634870	1.461267E-011	2.042673E-012	0	0.000000E+000
1	25.33648325	2.042673E-012	1.461267E-011	1	0.000000E+000
1	25.33656532	1.461267E-011	2.042673E-012	0	0.000000E+000
1	25.33670753	2.042673E-012	1.461267E-011	1	0.000000E+000
1	25.33673248	1.461267E-011	2.042673E-012	0	0.000000E+000
1	25.33786004	2.042673E-012	1.461267E-011	1	0.000000E+000
1	25.33806505	1.461267E-011	2.042673E-012	0	0.000000E+000
1	25.33837667	2.042673E-012	1.461267E-011	1	0.000000E+000
1	25.33886838	1.461267E-011	2.042673E-012	0	0.000000E+000
1	25.33960094	2.042673E-012	1.461267E-011	1	0.000000E+000
1	25.33969126	1.461267E-011	2.042673E-012	0	0.000000E+000
1	25.34073358	2.042673E-012	1.461267E-011	1	0.000000E+000
1	25.34079844	1.461267E-011	2.042673E-012	0	0.000000E+000
1	25.34221011	2.042673E-012	1.461267E-011	1	0.000000E+000
1	25.34232138	1.461267E-011	2.042673E-012	0	0.000000E+000
1	25.34251016	2.042673E-012	1.461267E-011	1	0.000000E+000
1	25.34263057	1.461267E-011	2.042673E-012	0	0.000000E+000
1	25.34265165	2.042673E-012	1.461267E-011	1	0.000000E+000
1	25.34272637	1.461267E-011	2.042673E-012	0	0.000000E+000
1	25.34853132	2.042673E-012	1.461267E-011	1	0.000000E+000
1	25.34861507	1.461267E-011	2.042673E-012	0	0.000000E+000
1	25.35455484	2.042673E-012	1.461267E-011	1	0.000000E+000
1	25.35468779	1.461267E-011	2.042673E-012	0	0.000000E+000
1	25.35492079	2.042673E-012	1.461267E-011	1	0.000000E+000
1	25.35503267	1.461267E-011	2.042673E-012	0	0.000000E+000
1	25.35850808	2.042673E-012	1.461267E-011	1	0.000000E+000
1	25.35860746	1.461267E-011	2.042673E-012	0	0.000000E+000
1	25.36006328	2.042673E-012	1.461267E-011	1	0.000000E+000
1	25.36021615	1.461267E-011	2.042673E-012	0	0.000000E+000
1	25.36081673	2.042673E-012	1.461267E-011	1	0.000000E+000
1	25.36087190	1.461267E-011	2.042673E-012	0	0.000000E+000
1	25.36164211	2.042673E-012	1.461267E-011	1	0.000000E+000
1	25.36171161	1.461267E-011	2.042673E-012	0	0.000000E+000
1	25.36171325	2.042673E-012	1.461267E-011	1	0.000000E+000
1	25.36231646	1.461267E-011	2.042673E-012	0	0.000000E+000
1	25.36244130	2.042673E-012	1.461267E-011	1	0.000000E+000
1	25.36250797	1.461267E-011	2.042673E-012	0	0.000000E+000
1	25.36296512	2.042673E-012	1.461267E-011	1	0.000000E+000
1	25.36326189	1.461267E-011	2.042673E-012	0	0.000000E+000
1	25.36403282	2.042673E-012	1.461267E-011	1	0.000000E+000
1	25.36442937	1.461267E-011	2.042673E-012	0	0.000000E+000
1	25.36574539	2.042673E-012	1.461267E-011	1	0.000000E+000
1	25.36588293	1.461267E-011	2.042673E-012	0	0.000000E+000
1	25.36694125	2.042673E-012	1.461267E-011	1	0.000000E+000
1	25.36725773	1.461267E-011	2.042673E-012	0	0.000000E+000
1	25.36896877	2.042673E-012	1.461267E-011	1	0.000000E+000
1	25.36924531	1.461267E-011	2.042673E-012	0	0.000000E+000
1	25.37033795	2.042673E-012	1.461267E-011	1	0.000000E+000
1	25.37053291	1.461267E-011	2.042673E-012	0	0.000000E+000
1	25.37283551	2.042673E-012	1.461267E-011	1	0.000000E+000
1	25.37285404	1.461267E-011	2.042673E-012	0	0.000000E+000
1	25.37350780	2.042673E-012	1.461267E-011	1	0.000000E+000
1	25.37359087	1.461267E-011	2.042673E-012	0	0.000000E+000
1	25.80487368	2.327734E-012	1.489773E-011	1	0.000000E+000
1	25.80519136	1.489773E-011	2.327734E-012	0	0.000000E+000
1	25.80521988	2.327734E-012	1.489773E-011	1	0.000000E+000
1	25.80523925	1.489773E-011	2.327734E-012	0	0.000000E+000
1	25.80544629	2.327734E-012	1.489773E-011	1	0.000000E+000
1	25.80565560	1.489773E-011	2.327734E-012	0	0.000000E+000
1	25.80687587	2.327734E-012	1.489773E-011	1	0.000000E+000
1	25.80717659	1.489773E-011	2.327734E-012	0	0.000000E+000
1	25.80806184	2.327734E-012	1.489773E-011	1	0.000000E+000
1	25.80854147	1.489773E-011	2.327734E-012	0	0.000000E+000
1	25.80922889	2.327734E-012	1.489773E-011	1	0.000000E+000
1	25.80948200	1.489773E-011	2.327734E-012	0	0.000000E+000
1	25.81270443	2.327734E-012	1.489773E-011	1	0.000000E+000
1	25.81274045	1.489773E-011	2.327734E-012	0	0.000000E+000
1	25.81669310	2.327734E-012	1.489773E-011	1	0.000000E+000
1	25.81684443	1.489773E-011	2.327734E-012	0	0.000000E+000
1	25.82442327	2.327734E-012	1.489773E-011	1	0.000000E+000
1	25.82451135	1.489773E-011	2.327734E-012	0	0.000000E+000
1	25.82453832	2.327734E-012	1.489773E-011	1	0.000000E+000
1	25.82459303	1.489773E-011	2.327734E-012	0	0.000000E+000
1	25.82469107	2.327734E-012	1.489773E-011	1	0.000000E+000
1	25.82498048	1.489773E-011	2.327734E-012	0	0.000000E+000
1	25.82586681	2.327734E-012	1.489773E-011	1	0.000000E+000
1	25.82594364	1.489773E-011	2.327734E-012	0	0.000000E+000
1	25.82866141	2.327734E-012	1.489773E-011	1	0.000000E+000
1	25.82872786	1.489773E-011	2.327734E-012	0	0.000000E+000
1	25.83046363	2.327734E-012	1.489773E-011	1	0.000000E+000
1	25.83068686	1.489773E-011	2.327734E-012	0	0.000000E+000
1	25.83215580	2.327734E-012	1.489773E-011	1	0.000000E+000
1	25.83224787	1.489773E-011	2.327734E-012	0	0.000000E+000
1	25.83337529	2.327734E-012	1.489773E-011	1	0.000000E+000
1	25.83354376	1.489773E-011	2.327734E-012	0	0.000000E+000
1	25.83425752	2.327734E-012	1.489773E-011	1	0.000000E+000
1	25.83435134	1.489773E-011	2.327734E-012	0	0.000000E+000
1	25.83703027	2.327734E-012	1.489773E-011	1	0.000000E+000
1	25.83711405	1.489773E-011	2.327734E-012	0	0.000000E+000
1	25.83714261	2.327734E-012	1.489773E-011	1	0.000000E+000
1	25.83739198	1.489773E-011	2.327734E-012	0	0.000000E+000
1	25.83820563	2.327734E-012	1.489773E-011	1	0.000000E+000
1	25.83829898	1.489773E-011	2.327734E-012	0	0.000000E+000
1	25.83834723	2.327734E-012	1.489773E-011	1	0.000000E+000
1	25.83841039	1.489773E-011	2.327734E-012	0	0.000000E+000
1	25.83844010	2.327734E-012	1.489773E-011	1	0.000000E+000
1	25.83863018	1.489773E-011	2.327734E-012	0	0.000000E+000
1	25.83995158	2.327734E-012	1.489773E-011	1	0.000000E+000
1	25.84010268	1.489773E-011	2.327734E-012	0	0.000000E+000
1	25.84270884	2.327734E-012	1.489773E-011	1	0.000000E+000
1	25.84274459	1.489773E-011	2.327734E-012	0	0.000000E+000
1	25.84287208	2.327734E-012	1.489773E-011	1	0.000000E+000
1	25.84291707	1.489773E-011	2.327734E-012	0	0.000000E+000
1	25.84300752	2.327734E-012	1.489773E-011	1	0.000000E+000
1	25.84304765	1.489773E-011	2.327734E-012	0	0.000000E+000
1	30.98147067	1.956943E-012	1.452694E-011	1	0.000000E+000
1	30.98153808	1.452694E-011	1.956943E-012	0	0.000000E+000
1	30.98352519	1.956943E-012	1.452694E-011	1	0.000000E+000
1	30.98368886	1.452694E-011	1.956943E-012	0	0.000000E+000
1	30.98680428	1.956943E-012	1.452694E-011	1	0.000000E+000
1	30.98684339	1.452694E-011	1.956943E-012	0	0.000000E+000
1	30.98722038	1.956943E-012	1.452694E-011	1	0.000000E+000
1	30.98722562	1.452694E-011	1.956943E-012	0	0.000000E+000
1	30.98791174	1.956943E-012	1.452694E-011	1	0.000000E+000
1	30.98800066	1.452694E-011	1.956943E-012	0	0.000000E+000
1	30.98832014	1.956943E-012	1.452694E-011	1	0.000000E+000
1	30.98834411	1.452694E-011	1.956943E-012	0	0.000000E+000
1	30.98892372	1.956943E-012	1.452694E-011	1	0.000000E+000
1	30.98896655	1.452694E-011	1.956943E-012	0	0.000000E+000
1	30.99060618	1.956943E-012	1.452694E-011	1	0.000000E+000
1	30.99067914	1.452694E-011	1.956943E-012	0	0.000000E+000
1	30.99069649	1.956943E-012	1.452694E-011	1	0.000000E+000
1	30.99093146	1.452694E-011	1.956943E-012	0	0.000000E+000
1	30.99101057	1.956943E-012	1.452694E-011	1	0.000000E+000
1	30.99106741	1.452694E-011	1.956943E-012	0	0.000000E+000
1	30.99253594	1.956943E-012	1.452694E-011	1	0.000000E+000
1	30.99259310	1.452694E-011	1.956943E-012	0	0.000000E+000
1	30.99283085	1.956943E-012	1.452694E-011	1	0.000000E+000
1	30.99304991	1.452694E-011	1.956943E-012	0	0.000000E+000
1	30.99328157	1.956943E-012	1.452694E-011	1	0.000000E+000
1	30.99361742	1.452694E-011	1.956943E-012	0	0.000000E+000
1	31.01429059	1.956943E-012	1.452694E-011	1	0.000000E+000
1	31.01443950	1.452694E-011	1.956943E-012	0	0.000000E+000
1	31.01782521	1.956943E-012	1.452694E-011	1	0.000000E+000
1	31.01788616	1.452694E-011	1.956943E-012	0	0.000000E+000
1	31.01798397	1.956943E-012	1.452694E-011	1	0.000000E+000
1	31.01806673	1.452694E-011	1.956943E-012	0	0.000000E+000
1	31.01823344	1.956943E-012	1.452694E-011	1	0.000000E+000
1	31.01845488	1.452694E-011	1.956943E-012	0	0.000000E+000
1	31.01847325	1.956943E-012	1.452694E-011	1	0.000000E+000
1	31.01863417	1.452694E-011	1.956943E-012	0	0.000000E+000
1	31.01978823	1.956943E-012	1.452694E-011	1	0.000000E+000
1	31.02005933	1.452694E-011	1.956943E-012	0	0.000000E+000
1	31.02090363	1.956943E-012	1.452694E-011	1	0.000000E+000
1	31.02095131	1.452694E-011	1.956943E-012	0	0.000000E+000
1	31.02360239	1.956943E-012	1.452694E-011	1	0.000000E+000
1	31.02368002	1.452694E-011	1.956943E-012	0	0.000000E+000
1	31.02456041	1.956943E-012	1.452694E-011	1	0.000000E+000
1	31.02469156	1.452694E-011	1.956943E-012	0	0.000000E+000
1	31.02565368	1.956943E-012	1.452694E-011	1	0.000000E+000
1	31.02594309	1.452694E-011	1.956943E-012	0	0.000000E+000
1	31.02670551	1.956943E-012	1.452694E-011	1	0.000000E+000
1	31.02685555	1.452694E-011	1.956943E-012	0	0.000000E+000
1	31.02771860	1.956943E-012	1.452694E-011	1	0.000000E+000
1	31.02778259	1.452694E-011	1.956943E-012	0	0.000000E+000
1	31.02877083	1.956943E-012	1.452694E-011	1	0.000000E+000
1	31.02879008	1.452694E-011	1.956943E-012	0	0.000000E+000
1	31.02891413	1.956943E-012	1.452694E-011	1	0.000000E+000
1	31.02908871	1.452694E-011	1.956943E-012	0	0.000000E+000
1	31.03046139	1.956943E-012	1.452694E-011	1	0.000000E+000
1	31.03055805	1.452694E-011	1.956943E-012	0	0.000000E+000
1	31.03242127	1.956943E-012	1.452694E-011	1	0.000000E+000
1	31.03247110	1.452694E-011	1.956943E-012	0	0.000000E+000
1	31.03514287	1.956943E-012	1.452694E-011	1	0.000000E+000
1	31.03520296	1.452694E-011	1.956943E-012	0	0.000000E+000
1	31.03565899	1.956943E-012	1.452694E-011	1	0.000000E+000
1	31.03571356	1.452694E-011	1.956943E-012	0	0.000000E+000
1	31.03844686	1.956943E-012	1.452694E-011	1	0.000000E+000
1	31.03850652	1.452694E-011	1.956943E-012	0	0.000000E+000
1	31.03898795	1.956943E-012	1.452694E-011	1	0.000000E+000
1	31.03910055	1.452694E-011	1.956943E-012	0	0.000000E+000
1	31.04107573	1.956943E-012	1.452694E-011	1	0.000000E+000
1	31.04121140	1.452694E-011	1.956943E-012	0	0.000000E+000
1	31.04191206	1.956943E-012	1.452694E-011	1	0.000000E+000
1	31.04202243	1.452694E-011	1.956943E-012	0	0.000000E+000
1	31.04391063	1.956943E-012	1.452694E-011	1	0.000000E+000
1	31.04402080	1.452694E-011	1.956943E-012	0	0.000000E+000
2	0.04816314	1.928127E-012	1.449813E-011	1	0.000000E+000
2	0.04818573	1.449813E-011	1.928127E-012	0	0.000000E+000
2	0.05024372	1.928127E-012	1.449813E-011	1	0.000000E+000
2	0.05055033	1.449813E-011	1.928127E-012	0	0.000000E+000
2	0.05080327	1.928127E-012	1.449813E-011	1	0.000000E+000
2	0.05105116	1.449813E-011	1.928127E-012	0	0.000000E+000
2	0.05238422	1.928127E-012	1.449813E-011	1	0.000000E+000
2	0.05255430	1.449813E-011	1.928127E-012	0	0.000000E+000
2	0.05308380	1.928127E-012	1.449813E-011	1	0.000000E+000
2	0.05329287	1.449813E-011	1.928127E-012	0	0.000000E+000
2	0.05600595	1.928127E-012	1.449813E-011	1	0.000000E+000
2	0.05602371	1.449813E-011	1.928127E-012	0	0.000000E+000
2	0.05819881	1.928127E-012	1.449813E-011	1	0.000000E+000
2	0.05832705	1.449813E-011	1.928127E-012	0	0.000000E+000
2	0.05918321	1.928127E-012	1.449813E-011	1	0.000000E+000
2	0.05935956	1.449813E-011	1.928127E-012	0	0.000000E+000
2	0.06188463	1.928127E-012	1.449813E-011	1	0.000000E+000
2	0.06193260	1.449813E-011	1.928127E-012	0	0.000000E+000
2	0.06245682	1.928127E-012	1.449813E-011	1	0.000000E+000
2	0.06267186	1.449813E-011	1.928127E-012	0	0.000000E+000
2	0.06362129	1.928127E-012	1.449813E-011	1	0.000000E+000
2	0.06367340	1.449813E-011	1.928127E-012	0	0.000000E+000
2	0.06426948	1.928127E-012	1.449813E-011	1	0.000000E+000
2	0.06446267	1.449813E-011	1.928127E-012	0	0.000000E+000
2	0.06623049	1.928127E-012	1.449813E-011	1	0.000000E+000
2	0.06635809	1.449813E-011	1.928127E-012	0	0.000000E+000
2	0.07012904	1.928127E-012	1.449813E-011	1	0.000000E+000
2	0.07021015	1.449813E-011	1.928127E-012	0	0.000000E+000
2	0.07088073	1.928127E-012	1.449813E-011	1	0.000000E+000
2	0.07104366	1.449813E-011	1.928127E-012	0	0.000000E+000
2	0.07107378	1.928127E-012	1.449813E-011	1	0.000000E+000
2	0.07113753	1.449813E-011	1.928127E-012	0	0.000000E+000
2	0.07117655	1.928127E-012	1.449813E-011	1	0.000000E+000
2	0.07153244	1.449813E-011	1.928127E-012	0	0.000000E+000
2	0.07230461	1.928127E-012	1.449813E-011	1	0.000000E+000
2	0.07233574	1.449813E-011	1.928127E-012	0	0.000000E+000
2	0.07466774	1.928127E-012	1.449813E-011	1	0.000000E+000
2	0.07483844	1.449813E-011	1.928127E-012	0	0.000000E+000
2	0.07526523	1.928127E-012	1.449813E-011	1	0.000000E+000
2	0.07531500	1.449813E-011	1.928127E-012	0	0.000000E+000
2	0.07617810	1.928127E-012	1.449813E-011	1	0.000000E+000
2	0.07626311	1.449813E-011	1.928127E-012	0	0.000000E+000
2	0.07795178	1.928127E-012	1.449813E-011	1	0.000000E+000
2	0.07799080	1.449813E-011	1.928127E-012	0	0.000000E+000
2	0.07841308	1.928127E-012	1.449813E-011	1	0.000000E+000
2	0.07841919	1.449813E-011	1.928127E-012	0	0.000000E+000
2	0.07949222	1.928127E-012	1.449813E-011	1	0.000000E+000
2	0.07953890	1.449813E-011	1.928127E-012	0	0.000000E+000
2	0.07956565	1.928127E-012	1.449813E-011	1	0.000000E+000
2	0.07971170	1.449813E-011	1.928127E-012	0	0.000000E+000
2	0.08476220	1.928127E-012	1.449813E-011	1	0.000000E+000
2	0.08500528	1.449813E-011	1.928127E-012	0	0.000000E+000
2	0.08513108	1.928127E-012	1.449813E-011	1	0.000000E+000
2	0.08542066	1.449813E-011	1.928127E-012	0	0.000000E+000
2	0.08544235	1.928127E-012	1.449813E-011	1	0.000000E+000
2	0.08556731	1.449813E-011	1.928127E-012	0	0.000000E+000
2	0.08583049	1.928127E-012	1.449813E-011	1	0.000000E+000
2	0.08602319	1.449813E-011	1.928127E-012	0	0.000000E+000
2	10.06760341	1.708089E-012	1.427809E-011	1	0.000000E+000
2	10.06792612	1.427809E-011	1.708089E-012	0	0.000000E+000
2	10.06834702	1.708089E-012	1.427809E-011	1	0.000000E+000
2	10.06862402	1.427809E-011	1.708089E-012	0	0.000000E+000
2	10.06896642	1.708089E-012	1.427809E-011	1	0.000000E+000
2	10.06904588	1.427809E-011	1.708089E-012	0	0.000000E+000
2	10.07133866	1.708089E-012	1.427809E-011	1	0.000000E+000
2	10.07143281	1.427809E-011	1.708089E-012	0	0.000000E+000
2	10.07269988	1.708089E-012	1.427809E-011	1	0.000000E+000
2	10.07274785	1.427809E-011	1.708089E-012	0	0.000000E+000
2	10.07426216	1.708089E-012	1.427809E-011	1	0.000000E+000
2	10.07427127	1.427809E-011	1.708089E-012	0	0.000000E+000
2	10.07549277	1.708089E-012	1.427809E-011	1	0.000000E+000
2	10.07559396	1.427809E-011	1.708089E-012	0	0.000000E+000
2	10.07611774	1.708089E-012	1.427809E-011	1	0.000000E+000
2	10.07626170	1.427809E-011	1.708089E-012	0	0.000000E+000
2	10.08020083	1.708089E-012	1.427809E-011	1	0.000000E+000
2	10.08033947	1.427809E-011	1.708089E-012	0	0.000000E+000
2	10.08159540	1.708089E-012	1.427809E-011	1	0.000000E+000
2	10.08162744	1.427809E-011	1.708089E-012	0	0.000000E+000
2	10.08194757	1.708089E-012	1.427809E-011	1	0.000000E+000
2	10.08199722	1.427809E-011	1.708089E-012	0	0.000000E+000
2	10.08213269	1.708089E-012	1.427809E-011	1	0.000000E+000
2	10.08220114	1.427809E-011	1.708089E-012	0	0.000000E+000
2	10.08270798	1.708089E-012	1.427809E-011	1	0.000000E+000
2	10.08277819	1.427809E-011	1.708089E-012	0	0.000000E+000
2	10.08390869	1.708089E-012	1.427809E-011	1	0.000000E+000
2	10.08398589	1.427809E-011	1.708089E-012	0	0.000000E+000
2	10.08428418	1.708089E-012	1.427809E-011	1	0.000000E+000
2	10.08447666	1.427809E-011	1.708089E-012	0	0.000000E+000
2	10.08450418	1.708089E-012	1.427809E-011	1	0.000000E+000
2	10.08455812	1.427809E-011	1.708089E-012	0	0.000000E+000
2	10.08524165	1.708089E-012	1.427809E-011	1	0.000000E+000
2	10.08538497	1.427809E-011	1.708089E-012	0	0.000000E+000
2	10.08542499	1.708089E-012	1.427809E-011	1	0.000000E+000
2	10.08549975	1.427809E-011	1.708089E-012	0	0.000000E+000
2	10.08554996	1.708089E-012	1.427809E-011	1	0.000000E+000
2	10.08561223	1.427809E-011	1.708089E-012	0	0.000000E+000
2	10.08794967	1.708089E-012	1.427809E-011	1	0.000000E+000
2	10.08800390	1.427809E-011	1.708089E-012	0	0.000000E+000
2	10.08888230	1.708089E-012	1.427809E-011	1	0.000000E+000
2	10.08893186	1.427809E-011	1.708089E-012	0	0.000000E+000
2	10.08965933	1.708089E-012	1.427809E-011	1	0.000000E+000
2	10.08985082	1.427809E-011	1.708089E-012	0	0.000000E+000
2	10.09406737	1.708089E-012	1.427809E-011	1	0.000000E+000
2	10.09426464	1.427809E-011	1.708089E-012	0	0.000000E+000
2	10.09587249	1.708089E-012	1.427809E-011	1	0.000000E+000
2	10.09590710	1.427809E-011	1.708089E-012	0	0.000000E+000
2	10.09865581	1.708089E-012	1.427809E-011	1	0.000000E+000
2	10.09884779	1.427809E-011	1.708089E-012	0	0.000000E+000
2	10.09890779	1.708089E-012	1.427809E-011	1	0.000000E+000
2	10.09900074	1.427809E-011	1.708089E-012	0	0.000000E+000
2	10.10130310	1.708089E-012	1.427809E-011	1	0.000000E+000
2	10.10132339	1.427809E-011	1.708089E-012	0	0.000000E+000
2	10.10217879	1.708089E-012	1.427809E-011	1	0.000000E+000
2	10.10224269	1.427809E-011	1.708089E-012	0	0.000000E+000
2	10.10245406	1.708089E-012	1.427809E-011	1	0.000000E+000
2	10.10246647	1.427809E-011	1.708089E-012	0	0.000000E+000
2	10.10677438	1.708089E-012	1.427809E-011	1	0.000000E+000
2	10.10684067	1.427809E-011	1.708089E-012	0	0.000000E+000
2	10.11046506	1.708089E-012	1.427809E-011	1	0.000000E+000
2	10.11048263	1.427809E-011	1.708089E-012	0	0.000000E+000
2	10.11131754	1.708089E-012	1.427809E-011	1	0.000000E+000
2	10.11150313	1.427809E-011	1.708089E-012	0	0.000000E+000
2	10.11194706	1.708089E-012	1.427809E-011	1	0.000000E+000
2	10.11211045	1.427809E-011	1.708089E-012	0	0.000000E+000
2	10.11271337	1.708089E-012	1.427809E-011	1	0.000000E+000
2	10.11286281	1.427809E-011	1.708089E-012	0	0.000000E+000
2	10.11402137	1.708089E-012	1.427809E-011	1	0.000000E+000
2	10.11423236	1.427809E-011	1.708089E-012	0	0.000000E+000
2	10.11479649	1.708089E-012	1.427809E-011	1	0.000000E+000
2	10.11480959	1.427809E-011	1.708089E-012	0	0.000000E+000
2	10.11496445	1.708089E-012	1.427809E-011	1	0.000000E+000
2	10.11507111	1.427809E-011	1.708089E-012	0	0.000000E+000
2	10.11632821	1.708089E-012	1.427809E-011	1	0.000000E+000
2	10.11635821	1.427809E-011	1.708089E-012	0	0.000000E+000
2	10.11640459	1.708089E-012	1.427809E-011	1	0.000000E+000
2	10.11652326	1.427809E-011	1.708089E-012	0	0.000000E+000
2	10.11928106	1.708089E-012	1.427809E-011	1	0.000000E+000
2	10.11931225	1.427809E-011	1.708089E-012	0	0.000000E+000
2	10.12002853	1.708089E-012	1.427809E-011	1	0.000000E+000
2	10.12023035	1.427809E-011	1.708089E-012	0	0.000000E+000
2	10.12078349	1.708089E-012	1.427809E-011	1	0.000000E+000
2	10.12082252	1.427809E-011	1.708089E-012	0	0.000000E+000
2	10.12084024	1.708089E-012	1.427809E-011	1	0.000000E+000
2	10.12086030	1.427809E-011	1.708089E-012	0	0.000000E+000
2	10.12102291	1.708089E-012	1.427809E-011	1	0.000000E+000
2	10.12125954	1.427809E-011	1.708089E-012	0	0.000000E+000
2	10.12171962	1.708089E-012	1.427809E-011	1	0.000000E+000
2	10.12174536	1.427809E-011	1.708089E-012	0	0.000000E+000
2	10.12202944	1.708089E-012	1.427809E-011	1	0.000000E+000
2	10.12209221	1.427809E-011	1.708089E-012	0	0.000000E+000
2	10.12215076	1.708089E-012	1.427809E-011	1	0.000000E+000
2	10.12242369	1.427809E-011	1.708089E-012	0	0.000000E+000
2	10.12449976	1.708089E-012	1.427809E-011	1	0.000000E+000
2	10.12459665	1.427809E-011	1.708089E-012	0	0.000000E+000
2	10.12462432	1.708089E-012	1.427809E-011	1	0.000000E+000
2	10.12470778	1.427809E-011	1.708089E-012	0	0.000000E+000
2	10.12592249	1.708089E-012	1.427809E-011	1	0.000000E+000
2	10.12630778	1.427809E-011	1.708089E-012	0	0.000000E+000
2	10.12636682	1.708089E-012	1.427809E-011	1	0.000000E+000
2	10.12668827	1.427809E-011	1.708089E-012	0	0.000000E+000
2	10.12671012	1.708089E-012	1.427809E-011	1	0.000000E+000
2	10.12693862	1.427809E-011	1.708089E-012	0	0.000000E+000
2	10.12694686	1.708089E-012	1.427809E-011	1	0.000000E+000
2	10.12697664	1.427809E-011	1.708089E-012	0	0.000000E+000
2	10.12719755	1.708089E-012	1.427809E-011	1	0.000000E+000
2	10.12730009	1.427809E-011	1.708089E-012	0	0.000000E+000
2	10.12730819	1.708089E-012	1.427809E-011	1	0.000000E+000
2	10.12741971	1.427809E-011	1.708089E-012	0	0.000000E+000
2	10.12846347	1.708089E-012	1.427809E-011	1	0.000000E+000
2	10.12864129	1.427809E-011	1.708089E-012	0	0.000000E+000
2	10.12895338	1.708089E-012	1.427809E-011	1	0.000000E+000
2	10.12898192	1.427809E-011	1.708089E-012	0	0.000000E+000
2	10.12907000	1.708089E-012	1.427809E-011	1	0.000000E+000
2	10.12912150	1.427809E-011	1.708089E-012	0	0.000000E+000
2	10.13031699	1.708089E-012	1.427809E-011	1	0.000000E+000
2	10.13040744	1.427809E-011	1.708089E-012	0	0.000000E+000
2	10.13202473	1.708089E-012	1.427809E-011	1	0.000000E+000
2	10.13206236	1.427809E-011	1.708089E-012	0	0.000000E+000
2	10.13378190	1.708089E-012	1.427809E-011	1	0.000000E+000
2	10.13394883	1.427809E-011	1.708089E-012	0	0.000000E+000
2	10.13472985	1.708089E-012	1.427809E-011	1	0.000000E+000
2	10.13509140	1.427809E-011	1.708089E-012	0	0.000000E+000
2	10.13674989	1.708089E-012	1.427809E-011	1	0.000000E+000
2	10.13684243	1.427809E-011	1.708089E-012	0	0.000000E+000
2	10.13730711	1.708089E-012	1.427809E-011	1	0.000000E+000
2	10.13734793	1.427809E-011	1.708089E-012	0	0.000000E+000
2	10.13819044	1.708089E-012	1.427809E-011	1	0.000000E+000
2	10.13847730	1.427809E-011	1.708089E-012	0	0.000000E+000
2	10.13980748	1.708089E-012	1.427809E-011	1	0.000000E+000
2	10.14002024	1.427809E-011	1.708089E-012	0	0.000000E+000
2	10.14082001	1.708089E-012	1.427809E-011	1	0.000000E+000
2	10.14097337	1.427809E-011	1.708089E-012	0	0.000000E+000
2	10.14239889	1.708089E-012	1.427809E-011	1	0.000000E+000
2	10.14244500	1.427809E-011	1.708089E-012	0	0.000000E+000
2	10.14289680	1.708089E-012	1.427809E-011	1	0.000000E+000
2	10.14308777	1.427809E-011	1.708089E-012	0	0.000000E+000
2	10.14498075	1.708089E-012	1.427809E-011	1	0.000000E+000
2	10.14500961	1.427809E-011	1.708089E-012	0	0.000000E+000
2	10.14620016	1.708089E-012	1.427809E-011	1	0.000000E+000
2	10.14623885	1.427809E-011	1.708089E-012	0	0.000000E+000
2	10.14647281	1.708089E-012	1.427809E-011	1	0.000000E+000
2	10.14653483	1.427809E-011	1.708089E-012	0	0.000000E+000
2	10.14670562	1.708089E-012	1.427809E-011	1	0.000000E+000
2	10.14689778	1.427809E-011	1.708089E-012	0	0.000000E+000
2	10.14849812	1.708089E-012	1.427809E-011	1	0.000000E+000
2	10.14854903	1.427809E-011	1.708089E-012	0	0.000000E+000
2	10.14961608	1.708089E-012	1.427809E-011	1	0.000000E+000
2	10.14976744	1.427809E-011	1.708089E-012	0	0.000000E+000
2	10.15196143	1.708089E-012	1.427809E-011	1	0.000000E+000
2	10.15212109	1.427809E-011	1.708089E-012	0	0.000000E+000
2	10.15213770	1.708089E-012	1.427809E-011	1	0.000000E+000
2	10.15225714	1.427809E-011	1.708089E-012	0	0.000000E+000
2	10.15227103	1.708089E-012	1.427809E-011	1	0.000000E+000
2	10.15243498	1.427809E-011	1.708089E-012	0	0.000000E+000
2	11.45373243	1.638367E-012	1.420837E-011	1	0.000000E+000
2	11.45383700	1.420837E-011	1.638367E-012	0	0.000000E+000
2	11.45409652	1.638367E-012	1.420837E-011	1	0.000000E+000
2	11.45437510	1.420837E-011	1.638367E-012	0	0.000000E+000
2	11.45655892	1.638367E-012	1.420837E-011	1	0.000000E+000
2	11.45664056	1.420837E-011	1.638367E-012	0	0.000000E+000
2	11.45691730	1.638367E-012	1.420837E-011	1	0.000000E+000
2	11.45694443	1.420837E-011	1.638367E-012	0	0.000000E+000
2	11.46093117	1.638367E-012	1.420837E-011	1	0.000000E+000
2	11.46101991	1.420837E-011	1.638367E-012	0	0.000000E+000
2	11.46141939	1.638367E-012	1.420837E-011	1	0.000000E+000
2	11.46152189	1.420837E-011	1.638367E-012	0	0.000000E+000
2	11.46153130	1.638367E-012	1.420837E-011	1	0.000000E+000
2	11.46170198	1.420837E-011	1.638367E-012	0	0.000000E+000
2	11.46307946	1.638367E-012	1.420837E-011	1	0.000000E+000
2	11.46315528	1.420837E-011	1.638367E-012	0	0.000000E+000
2	11.46316412	1.638367E-012	1.420837E-011	1	0.000000E+000
2	11.46339948	1.420837E-011	1.638367E-012	0	0.000000E+000
2	11.46496097	1.638367E-012	1.420837E-011	1	0.000000E+000
2	11.46504336	1.420837E-011	1.638367E-012	0	0.000000E+000
2	11.48538687	1.638367E-012	1.420837E-011	1	0.000000E+000
2	11.48564091	1.420837E-011	1.638367E-012	0	0.000000E+000
2	11.48568539	1.638367E-012	1.420837E-011	1	0.000000E+000
2	11.48588702	1.420837E-011	1.638367E-012	0	0.000000E+000
2	11.48642545	1.638367E-012	1.420837E-011	1	0.000000E+000
2	11.48647292	1.420837E-011	1.638367E-012	0	0.000000E+000
2	11.48657357	1.638367E-012	1.420837E-011	1	0.000000E+000
2	11.48662894	1.420837E-011	1.638367E-012	0	0.000000E+000
2	11.49246192	1.638367E-012	1.420837E-011	1	0.000000E+000
2	11.49257844	1.420837E-011	1.638367E-012	0	0.000000E+000
2	11.49272105	1.638367E-012	1.420837E-011	1	0.000000E+000
2	11.49278781	1.420837E-011	1.638367E-012	0	0.000000E+000
2	11.49387829	1.638367E-012	1.420837E-011	1	0.000000E+000
2	11.49389540	1.420837E-011	1.638367E-012	0	0.000000E+000
2	11.49681836	1.638367E-012	1.420837E-011	1	0.000000E+000
2	11.49684784	1.420837E-011	1.638367E-012	0	0.000000E+000
2	11.49723086	1.638367E-012	1.420837E-011	1	0.000000E+000
2	11.49783365	1.420837E-011	1.638367E-012	0	0.000000E+000
2	11.49819400	1.638367E-012	1.420837E-011	1	0.000000E+000
2	11.49819948	1.420837E-011	1.638367E-012	0	0.000000E+000
2	11.49936999	1.638367E-012	1.420837E-011	1	0.000000E+000
2	11.49938597	1.420837E-011	1.638367E-012	0	0.000000E+000
2	11.50111943	1.638367E-012	1.420837E-011	1	0.000000E+000
2	11.50132032	1.420837E-011	1.638367E-012	0	0.000000E+000
2	11.50162042	1.638367E-012	1.420837E-011	1	0.000000E+000
2	11.50165611	1.420837E-011	1.638367E-012	0	0.000000E+000
2	11.50185232	1.638367E-012	1.420837E-011	1	0.000000E+000
2	11.50196208	1.420837E-011	1.638367E-012	0	0.000000E+000
2	11.50510177	1.638367E-012	1.420837E-011	1	0.000000E+000
2	11.50521837	1.420837E-011	1.638367E-012	0	0.000000E+000
2	11.50762488	1.638367E-012	1.420837E-011	1	0.000000E+000
2	11.50770566	1.420837E-011	1.638367E-012	0	0.000000E+000
2	11.50958826	1.638367E-012	1.420837E-011	1	0.000000E+000
2	11.50973703	1.420837E-011	1.638367E-012	0	0.000000E+000
2	11.52701737	1.638367E-012	1.420837E-011	1	0.000000E+000
2	11.52705142	1.420837E-011	1.638367E-012	0	0.000000E+000
2	11.52706197	1.638367E-012	1.420837E-011	1	0.000000E+000
2	11.52717031	1.420837E-011	1.638367E-012	0	0.000000E+000
2	11.52719629	1.638367E-012	1.420837E-011	1	0.000000E+000
2	11.52725309	1.420837E-011	1.638367E-012	0	0.000000E+000
2	11.53009093	1.638367E-012	1.420837E-011	1	0.000000E+000
2	11.53012371	1.420837E-011	1.638367E-012	0	0.000000E+000
2	11.53041206	1.638367E-012	1.420837E-011	1	0.000000E+000
2	11.53091472	1.420837E-011	1.638367E-012	0	0.000000E+000
2	11.53251225	1.638367E-012	1.420837E-011	1	0.000000E+000
2	11.53255840	1.420837E-011	1.638367E-012	0	0.000000E+000
2	11.53334322	1.638367E-012	1.420837E-011	1	0.000000E+000
2	11.53363435	1.420837E-011	1.638367E-012	0	0.000000E+000
2	11.53366718	1.638367E-012	1.420837E-011	1	0.000000E+000
2	11.53389315	1.420837E-011	1.638367E-012	0	0.000000E+000
2	11.53405412	1.638367E-012	1.420837E-011	1	0.000000E+000
2	11.53412151	1.420837E-011	1.638367E-012	0	0.000000E+000
2	11.53477786	1.638367E-012	1.420837E-011	1	0.000000E+000
2	11.53481173	1.420837E-011	1.638367E-012	0	0.000000E+000
2	11.53673623	1.638367E-012	1.420837E-011	1	0.000000E+000
2	11.53696647	1.420837E-011	1.638367E-012	0	0.000000E+000
2	11.53765317	1.638367E-012	1.420837E-011	1	0.000000E+000
2	11.53769856	1.420837E-011	1.638367E-012	0	0.000000E+000
2	11.53861652	1.638367E-012	1.420837E-011	1	0.000000E+000
2	11.53871414	1.420837E-011	1.638367E-012	0	0.000000E+000
2	11.53963536	1.638367E-012	1.420837E-011	1	0.000000E+000
2	11.53967773	1.420837E-011	1.638367E-012	0	0.000000E+000
2	11.54013913	1.638367E-012	1.420837E-011	1	0.000000E+000
2	11.54019852	1.420837E-011	1.638367E-012	0	0.000000E+000
2	11.54099356	1.638367E-012	1.420837E-011	1	0.000000E+000
2	11.54113129	1.420837E-011	1.638367E-012	0	0.000000E+000
2	11.54126539	1.638367E-012	1.420837E-011	1	0.000000E+000
2	11.54144532	1.420837E-011	1.638367E-012	0	0.000000E+000
2	11.54145166	1.638367E-012	1.420837E-011	1	0.000000E+000
2	11.54157005	1.420837E-011	1.638367E-012	0	0.000000E+000
2	11.54479657	1.638367E-012	1.420837E-011	1	0.000000E+000
2	11.54481926	1.420837E-011	1.638367E-012	0	0.000000E+000
2	11.54535513	1.638367E-012	1.420837E-011	1	0.000000E+000
2	11.54560359	1.420837E-011	1.638367E-012	0	0.000000E+000
2	11.54743591	1.638367E-012	1.420837E-011	1	0.000000E+000
2	11.54759727	1.420837E-011	1.638367E-012	0	0.000000E+000
2	11.54786402	1.638367E-012	1.420837E-011	1	0.000000E+000
2	11.54797394	1.420837E-011	1.638367E-012	0	0.000000E+000
2	11.54833541	1.638367E-012	1.420837E-011	1	0.000000E+000
2	11.54851114	1.420837E-011	1.638367E-012	0	0.000000E+000
2	11.54963993	1.638367E-012	1.420837E-011	1	0.000000E+000
2	11.54967389	1.420837E-011	1.638367E-012	0	0.000000E+000
2	11.54977166	1.638367E-012	1.420837E-011	1	0.000000E+000
2	11.54983251	1.420837E-011	1.638367E-012	0	0.000000E+000
2	11.55016286	1.638367E-012	1.420837E-011	1	0.000000E+000
2	11.55019334	1.420837E-011	1.638367E-012	0	0.000000E+000
2	11.55340279	1.638367E-012	1.420837E-011	1	0.000000E+000
2	11.55355734	1.420837E-011	1.638367E-012	0	0.000000E+000
2	11.55399443	1.638367E-012	1.420837E-011	1	0.000000E+000
2	11.55423724	1.420837E-011	1.638367E-012	0	0.000000E+000
2	11.55636627	1.638367E-012	1.420837E-011	1	0.000000E+000
2	11.55647305	1.420837E-011	1.638367E-012	0	0.000000E+000
2	11.55651303	1.638367E-012	1.420837E-011	1	0.000000E+000
2	11.55654983	1.420837E-011	1.638367E-012	0	0.000000E+000
2	11.55656519	1.638367E-012	1.420837E-011	1	0.000000E+000
2	11.55661220	1.420837E-011	1.638367E-012	0	0.000000E+000
2	11.55661811	1.638367E-012	1.420837E-011	1	0.000000E+000
2	11.55680446	1.420837E-011	1.638367E-012	0	0.000000E+000
2	11.55999925	1.638367E-012	1.420837E-011	1	0.000000E+000
2	11.56007047	1.420837E-011	1.638367E-012	0	0.000000E+000
2	11.56014925	1.638367E-012	1.420837E-011	1	0.000000E+000
2	11.56017459	1.420837E-011	1.638367E-012	0	0.000000E+000
2	11.56099874	1.638367E-012	1.420837E-011	1	0.000000E+000
2	11.56102379	1.420837E-011	1.638367E-012	0	0.000000E+000
2	11.56122977	1.638367E-012	1.420837E-011	1	0.000000E+000
2	11.56142344	1.420837E-011	1.638367E-012	0	0.000000E+000
2	11.56144385	1.638367E-012	1.420837E-011	1	0.000000E+000
2	11.56147672	1.420837E-011	1.638367E-012	0	0.000000E+000
2	11.56255875	1.638367E-012	1.420837E-011	1	0.000000E+000
2	11.56261729	1.420837E-011	1.638367E-012	0	0.000000E+000
2	11.56440692	1.638367E-012	1.420837E-011	1	0.000000E+000
2	11.56444275	1.420837E-011	1.638367E-012	0	0.000000E+000
2	11.56554585	1.638367E-012	1.420837E-011	1	0.000000E+000
2	11.56559979	1.420837E-011	1.638367E-012	0	0.000000E+000
2	11.56642800	1.638367E-012	1.420837E-011	1	0.000000E+000
2	11.56651841	1.420837E-011	1.638367E-012	0	0.000000E+000
2	11.56709895	1.638367E-012	1.420837E-011	1	0.000000E+000
2	11.56713427	1.420837E-011	1.638367E-012	0	0.000000E+000
2	11.56718204	1.638367E-012	1.420837E-011	1	0.000000E+000
2	11.56731974	1.420837E-011	1.638367E-012	0	0.000000E+000
2	11.56870272	1.638367E-012	1.420837E-011	1	0.000000E+000
2	11.56874576	1.420837E-011	1.638367E-012	0	0.000000E+000
2	11.57029482	1.638367E-012	1.420837E-011	1	0.000000E+000
2	11.57034103	1.420837E-011	1.638367E-012	0	0.000000E+000
2	11.57083860	1.638367E-012	1.420837E-011	1	0.000000E+000
2	11.57108170	1.420837E-011	1.638367E-012	0	0.000000E+000
2	11.57114431	1.638367E-012	1.420837E-011	1	0.000000E+000
2	11.57133387	1.420837E-011	1.638367E-012	0	0.000000E+000
2	11.57133866	1.638367E-012	1.420837E-011	1	0.000000E+000
2	11.57139541	1.420837E-011	1.638367E-012	0	0.000000E+000
2	11.57343282	1.638367E-012	1.420837E-011	1	0.000000E+000
2	11.57346499	1.420837E-011	1.638367E-012	0	0.000000E+000
2	11.57353454	1.638367E-012	1.420837E-011	1	0.000000E+000
2	11.57356564	1.420837E-011	1.638367E-012	0	0.000000E+000
2	11.57454848	1.638367E-012	1.420837E-011	1	0.000000E+000
2	11.57459154	1.420837E-011	1.638367E-012	0	0.000000E+000
2	11.57470045	1.638367E-012	1.420837E-011	1	0.000000E+000
2	11.57475487	1.420837E-011	1.638367E-012	0	0.000000E+000
2	11.57509594	1.638367E-012	1.420837E-011	1	0.000000E+000
2	11.57523510	1.420837E-011	1.638367E-012	0	0.000000E+000
2	11.57582287	1.638367E-012	1.420837E-011	1	0.000000E+000
2	11.57584910	1.420837E-011	1.638367E-012	0	0.000000E+000
2	11.57867861	1.638367E-012	1.420837E-011	1	0.000000E+000
2	11.57874226	1.420837E-011	1.638367E-012	0	0.000000E+000
2	11.57980271	1.638367E-012	1.420837E-011	1	0.000000E+000
2	11.57984446	1.420837E-011	1.638367E-012	0	0.000000E+000
2	11.58058717	1.638367E-012	1.420837E-011	1	0.000000E+000
2	11.58100600	1.420837E-011	1.638367E-012	0	0.000000E+000
2	11.58339072	1.638367E-012	1.420837E-011	1	0.000000E+000
2	11.58349564	1.420837E-011	1.638367E-012	0	0.000000E+000
2	11.58395808	1.638367E-012	1.420837E-011	1	0.000000E+000
2	11.58417181	1.420837E-011	1.638367E-012	0	0.000000E+000
2	11.58699689	1.638367E-012	1.420837E-011	1	0.000000E+000
2	11.58726471	1.420837E-011	1.638367E-012	0	0.000000E+000
2	11.58729937	1.638367E-012	1.420837E-011	1	0.000000E+000
2	11.58732323	1.420837E-011	1.638367E-012	0	0.000000E+000
2	11.58759938	1.638367E-012	1.420837E-011	1	0.000000E+000
2	11.58781731	1.420837E-011	1.638367E-012	0	0.000000E+000
2	11.58956184	1.638367E-012	1.420837E-011	1	0.000000E+000
2	11.58981636	1.420837E-011	1.638367E-012	0	0.000000E+000
2	11.59088351	1.638367E-012	1.420837E-011	1	0.000000E+000
2	11.59095664	1.420837E-011	1.638367E-012	0	0.000000E+000
2	11.59216656	1.638367E-012	1.420837E-011	1	0.000000E+000
2	11.59231625	1.420837E-011	1.638367E-012	0	0.000000E+000
2	17.39508284	1.516214E-012	1.408621E-011	1	0.000000E+000
2	17.39510051	1.408621E-011	1.516214E-012	0	0.000000E+000
2	17.39598464	1.516214E-012	1.408621E-011	1	0.000000E+000
2	17.39627167	1.408621E-011	1.516214E-012	0	0.000000E+000
2	17.39709608	1.516214E-012	1.408621E-011	1	0.000000E+000
2	17.39723482	1.408621E-011	1.516214E-012	0	0.000000E+000
2	17.39894362	1.516214E-012	1.408621E-011	1	0.000000E+000
2	17.39902906	1.408621E-011	1.516214E-012	0	0.000000E+000
2	17.39962835	1.516214E-012	1.408621E-011	1	0.000000E+000
2	17.39975603	1.408621E-011	1.516214E-012	0	0.000000E+000
2	17.40055527	1.516214E-012	1.408621E-011	1	0.000000E+000
2	17.40065819	1.408621E-011	1.516214E-012	0	0.000000E+000
2	17.40067544	1.516214E-012	1.408621E-011	1	0.000000E+000
2	17.40081209	1.408621E-011	1.516214E-012	0	0.000000E+000
2	17.40786253	1.516214E-012	1.408621E-011	1	0.000000E+000
2	17.40805793	1.408621E-011	1.516214E-012	0	0.000000E+000
2	17.40808747	1.516214E-012	1.408621E-011	1	0.000000E+000
2	17.40812587	1.408621E-011	1.516214E-012	0	0.000000E+000
2	17.41008563	1.516214E-012	1.408621E-011	1	0.000000E+000
2	17.41026370	1.408621E-011	1.516214E-012	0	0.000000E+000
2	17.41248570	1.516214E-012	1.408621E-011	1	0.000000E+000
2	17.41254128	1.408621E-011	1.516214E-012	0	0.000000E+000
2	17.41369018	1.516214E-012	1.408621E-011	1	0.000000E+000
2	17.41380050	1.408621E-011	1.516214E-012	0	0.000000E+000
2	17.41439591	1.516214E-012	1.408621E-011	1	0.000000E+000
2	17.41441872	1.408621E-011	1.516214E-012	0	0.000000E+000
2	17.41473422	1.516214E-012	1.408621E-011	1	0.000000E+000
2	17.41477059	1.408621E-011	1.516214E-012	0	0.000000E+000
2	17.41484037	1.516214E-012	1.408621E-011	1	0.000000E+000
2	17.41485122	1.408621E-011	1.516214E-012	0	0.000000E+000
2	17.41540514	1.516214E-012	1.408621E-011	1	0.000000E+000
2	17.41557117	1.408621E-011	1.516214E-012	0	0.000000E+000
2	17.41814726	1.516214E-012	1.408621E-011	1	0.000000E+000
2	17.41825961	1.408621E-011	1.516214E-012	0	0.000000E+000
2	17.41905170	1.516214E-012	1.408621E-011	1	0.000000E+000
2	17.41910894	1.408621E-011	1.516214E-012	0	0.000000E+000
2	17.41986595	1.516214E-012	1.408621E-011	1	0.000000E+000
2	17.41990675	1.408621E-011	1.516214E-012	0	0.000000E+000
2	17.41994455	1.516214E-012	1.408621E-011	1	0.000000E+000
2	17.42003991	1.408621E-011	1.516214E-012	0	0.000000E+000
2	17.42198255	1.516214E-012	1.408621E-011	1	0.000000E+000
2	17.42213471	1.408621E-011	1.516214E-012	0	0.000000E+000
2	17.42230470	1.516214E-012	1.408621E-011	1	0.000000E+000
2	17.42238346	1.408621E-011	1.516214E-012	0	0.000000E+000
2	17.42279683	1.516214E-012	1.408621E-011	1	0.000000E+000
2	17.42287093	1.408621E-011	1.516214E-012	0	0.000000E+000
2	17.42333466	1.516214E-012	1.408621E-011	1	0.000000E+000
2	17.42343998	1.408621E-011	1.516214E-012	0	0.000000E+000
2	17.42573034	1.516214E-012	1.408621E-011	1	0.000000E+000
2	17.42574780	1.408621E-011	1.516214E-012	0	0.000000E+000
2	17.42595729	1.516214E-012	1.408621E-011	1	0.000000E+000
2	17.42620505	1.408621E-011	1.516214E-012	0	0.000000E+000
2	17.42686230	1.516214E-012	1.408621E-011	1	0.000000E+000
2	17.42699210	1.408621E-011	1.516214E-012	0	0.000000E+000
2	17.42871951	1.516214E-012	1.408621E-011	1	0.000000E+000
2	17.42880665	1.408621E-011	1.516214E-012	0	0.000000E+000
2	17.42984503	1.516214E-012	1.408621E-011	1	0.000000E+000
2	17.42991882	1.408621E-011	1.516214E-012	0	0.000000E+000
2	17.42993151	1.516214E-012	1.408621E-011	1	0.000000E+000
2	17.43004863	1.408621E-011	1.516214E-012	0	0.000000E+000
2	17.43007147	1.516214E-012	1.408621E-011	1	0.000000E+000
2	17.43026803	1.408621E-011	1.516214E-012	0	0.000000E+000
2	17.43099394	1.516214E-012	1.408621E-011	1	0.000000E+000
2	17.43100636	1.408621E-011	1.516214E-012	0	0.000000E+000
2	17.43163377	1.516214E-012	1.408621E-011	1	0.000000E+000
2	17.43185236	1.408621E-011	1.516214E-012	0	0.000000E+000
2	17.43243915	1.516214E-012	1.408621E-011	1	0.000000E+000
2	17.43254366	1.408621E-011	1.516214E-012	0	0.000000E+000
2	17.43302782	1.516214E-012	1.408621E-011	1	0.000000E+000
2	17.43306685	1.408621E-011	1.516214E-012	0	0.000000E+000
2	17.43311580	1.516214E-012	1.408621E-011	1	0.000000E+000
2	17.43320666	1.408621E-011	1.516214E-012	0	0.000000E+000
2	17.43600608	1.516214E-012	1.408621E-011	1	0.000000E+000
2	17.43615416	1.408621E-011	1.516214E-012	0	0.000000E+000
2	17.44231497	1.516214E-012	1.408621E-011	1	0.000000E+000
2	17.44241215	1.408621E-011	1.516214E-012	0	0.000000E+000
2	17.44253733	1.516214E-012	1.408621E-011	1	0.000000E+000
2	17.44266636	1.408621E-011	1.516214E-012	0	0.000000E+000
2	17.44582608	1.516214E-012	1.408621E-011	1	0.000000E+000
2	17.44591645	1.408621E-011	1.516214E-012	0	0.000000E+000
2	17.44790782	1.516214E-012	1.408621E-011	1	0.000000E+000
2	17.44811582	1.408621E-011	1.516214E-012	0	0.000000E+000
2	17.44813662	1.516214E-012	1.408621E-011	1	0.000000E+000
2	17.44820558	1.408621E-011	1.516214E-012	0	0.000000E+000
2	17.44832510	1.516214E-012	1.408621E-011	1	0.000000E+000
2	17.44834380	1.408621E-011	1.516214E-012	0	0.000000E+000
2	17.44874294	1.516214E-012	1.408621E-011	1	0.000000E+000
2	17.44877034	1.408621E-011	1.516214E-012	0	0.000000E+000
2	17.44887664	1.516214E-012	1.408621E-011	1	0.000000E+000
2	17.44905937	1.408621E-011	1.516214E-012	0	0.000000E+000
2	17.44938025	1.516214E-012	1.408621E-011	1	0.000000E+000
2	17.44946597	1.408621E-011	1.516214E-012	0	0.000000E+000
2	17.44971796	1.516214E-012	1.408621E-011	1	0.000000E+000
2	17.44995140	1.408621E-011	1.516214E-012	0	0.000000E+000
2	17.45336308	1.516214E-012	1.408621E-011	1	0.000000E+000
2	17.45347404	1.408621E-011	1.516214E-012	0	0.000000E+000
2	17.45420225	1.516214E-012	1.408621E-011	1	0.000000E+000
2	17.45421888	1.408621E-011	1.516214E-012	0	0.000000E+000
2	17.45749383	1.516214E-012	1.408621E-011	1	0.000000E+000
2	17.45779740	1.408621E-011	1.516214E-012	0	0.000000E+000
2	17.45802467	1.516214E-012	1.408621E-011	1	0.000000E+000
2	17.45815926	1.408621E-011	1.516214E-012	0	0.000000E+000
2	17.45843514	1.516214E-012	1.408621E-011	1	0.000000E+000
2	17.45858433	1.408621E-011	1.516214E-012	0	0.000000E+000
2	17.45887824	1.516214E-012	1.408621E-011	1	0.000000E+000
2	17.45904302	1.408621E-011	1.516214E-012	0	0.000000E+000
2	17.46066578	1.516214E-012	1.408621E-011	1	0.000000E+000
2	17.46095679	1.408621E-011	1.516214E-012	0	0.000000E+000
2	17.46117788	1.516214E-012	1.408621E-011	1	0.000000E+000
2	17.46150103	1.408621E-011	1.516214E-012	0	0.000000E+000
2	17.46229392	1.516214E-012	1.408621E-011	1	0.000000E+000
2	17.46238075	1.408621E-011	1.516214E-012	0	0.000000E+000
2	17.46241675	1.516214E-012	1.408621E-011	1	0.000000E+000
2	17.46248165	1.408621E-011	1.516214E-012	0	0.000000E+000
2	17.46362275	1.516214E-012	1.408621E-011	1	0.000000E+000
2	17.46364663	1.408621E-011	1.516214E-012	0	0.000000E+000
2	17.46477299	1.516214E-012	1.408621E-011	1	0.000000E+000
2	17.46493688	1.408621E-011	1.516214E-012	0	0.000000E+000
2	17.46569757	1.516214E-012	1.408621E-011	1	0.000000E+000
2	17.46570660	1.408621E-011	1.516214E-012	0	0.000000E+000
2	17.46742187	1.516214E-012	1.408621E-011	1	0.000000E+000
2	17.46753317	1.408621E-011	1.516214E-012	0	0.000000E+000
2	17.46768595	1.516214E-012	1.408621E-011	1	0.000000E+000
2	17.46771568	1.408621E-011	1.516214E-012	0	0.000000E+000
2	17.46934031	1.516214E-012	1.408621E-011	1	0.000000E+000
2	17.46939961	1.408621E-011	1.516214E-012	0	0.000000E+000
2	17.47041486	1.516214E-012	1.408621E-011	1	0.000000E+000
2	17.47052563	1.408621E-011	1.516214E-012	0	0.000000E+000
2	17.47082914	1.516214E-012	1.408621E-011	1	0.000000E+000
2	17.47089738	1.408621E-011	1.516214E-012	0	0.000000E+000
2	17.47096363	1.516214E-012	1.408621E-011	1	0.000000E+000
2	17.47130114	1.408621E-011	1.516214E-012	0	0.000000E+000
2	17.47261615	1.516214E-012	1.408621E-011	1	0.000000E+000
2	17.47269357	1.408621E-011	1.516214E-012	0	0.000000E+000
2	17.47520483	1.516214E-012	1.408621E-011	1	0.000000E+000
2	17.47522047	1.408621E-011	1.516214E-012	0	0.000000E+000
2	17.47525779	1.516214E-012	1.408621E-011	1	0.000000E+000
2	17.47551789	1.408621E-011	1.516214E-012	0	0.000000E+000
2	17.47584984	1.516214E-012	1.408621E-011	1	0.000000E+000
2	17.47592562	1.408621E-011	1.516214E-012	0	0.000000E+000
2	17.47626075	1.516214E-012	1.408621E-011	1	0.000000E+000
2	17.47627762	1.408621E-011	1.516214E-012	0	0.000000E+000
2	17.47648217	1.516214E-012	1.408621E-011	1	0.000000E+000
2	17.47655455	1.408621E-011	1.516214E-012	0	0.000000E+000
2	17.47869566	1.516214E-012	1.408621E-011	1	0.000000E+000
2	17.47891795	1.408621E-011	1.516214E-012	0	0.000000E+000
2	17.48027356	1.516214E-012	1.408621E-011	1	0.000000E+000
2	17.48048645	1.408621E-011	1.516214E-012	0	0.000000E+000
2	17.48292250	1.516214E-012	1.408621E-011	1	0.000000E+000
2	17.48297892	1.408621E-011	1.516214E-012	0	0.000000E+000
2	17.48340966	1.516214E-012	1.408621E-011	1	0.000000E+000
2	17.48344363	1.408621E-011	1.516214E-012	0	0.000000E+000
2	17.48744955	1.516214E-012	1.408621E-011	1	0.000000E+000
2	17.48762096	1.408621E-011	1.516214E-012	0	0.000000E+000
2	17.78471065	1.624072E-012	1.419407E-011	1	0.000000E+000
2	17.78484964	1.419407E-011	1.624072E-012	0	0.000000E+000
2	17.78624237	1.624072E-012	1.419407E-011	1	0.000000E+000
2	17.78637780	1.419407E-011	1.624072E-012	0	0.000000E+000
2	17.78648691	1.624072E-012	1.419407E-011	1	0.000000E+000
2	17.78663108	1.419407E-011	1.624072E-012	0	0.000000E+000
2	17.78666317	1.624072E-012	1.419407E-011	1	0.000000E+000
2	17.78668852	1.419407E-011	1.624072E-012	0	0.000000E+000
2	17.78772801	1.624072E-012	1.419407E-011	1	0.000000E+000
2	17.78788011	1.419407E-011	1.624072E-012	0	0.000000E+000
2	17.79109699	1.624072E-012	1.419407E-011	1	0.000000E+000
2	17.79153845	1.419407E-011	1.624072E-012	0	0.000000E+000
2	17.79159210	1.624072E-012	1.419407E-011	1	0.000000E+000
2	17.79161126	1.419407E-011	1.624072E-012	0	0.000000E+000
2	17.79227402	1.624072E-012	1.419407E-011	1	0.000000E+000
2	17.79237844	1.419407E-011	1.624072E-012	0	0.000000E+000
2	17.79407259	1.624072E-012	1.419407E-011	1	0.000000E+000
2	17.79430444	1.419407E-011	1.624072E-012	0	0.000000E+000
2	17.79702378	1.624072E-012	1.419407E-011	1	0.000000E+000
2	17.79709256	1.419407E-011	1.624072E-012	0	0.000000E+000
2	17.79791219	1.624072E-012	1.419407E-011	1	0.000000E+000
2	17.79792180	1.419407E-011	1.624072E-012	0	0.000000E+000
2	17.79898260	1.624072E-012	1.419407E-011	1	0.000000E+000
2	17.79924414	1.419407E-011	1.624072E-012	0	0.000000E+000
2	17.80298588	1.624072E-012	1.419407E-011	1	0.000000E+000
2	17.80303799	1.419407E-011	1.624072E-012	0	0.000000E+000
2	17.80306350	1.624072E-012	1.419407E-011	1	0.000000E+000
2	17.80312626	1.419407E-011	1.624072E-012	0	0.000000E+000
2	17.80508631	1.624072E-012	1.419407E-011	1	0.000000E+000
2	17.80564314	1.419407E-011	1.624072E-012	0	0.000000E+000
2	17.80624252	1.624072E-012	1.419407E-011	1	0.000000E+000
2	17.80672803	1.419407E-011	1.624072E-012	0	0.000000E+000
2	17.81002016	1.624072E-012	1.419407E-011	1	0.000000E+000
2	17.81007136	1.419407E-011	1.624072E-012	0	0.000000E+000
2	17.81293824	1.624072E-012	1.419407E-011	1	0.000000E+000
2	17.81315776	1.419407E-011	1.624072E-012	0	0.000000E+000
2	17.81437952	1.624072E-012	1.419407E-011	1	0.000000E+000
2	17.81441173	1.419407E-011	1.624072E-012	0	0.000000E+000
2	17.81474117	1.624072E-012	1.419407E-011	1	0.000000E+000
2	17.81475523	1.419407E-011	1.624072E-012	0	0.000000E+000
2	17.81586446	1.624072E-012	1.419407E-011	1	0.000000E+000
2	17.81589310	1.419407E-011	1.624072E-012	0	0.000000E+000
2	17.81614730	1.624072E-012	1.419407E-011	1	0.000000E+000
2	17.81635797	1.419407E-011	1.624072E-012	0	0.000000E+000
2	17.81749853	1.624072E-012	1.419407E-011	1	0.000000E+000
2	17.81761043	1.419407E-011	1.624072E-012	0	0.000000E+000
2	17.81817029	1.624072E-012	1.419407E-011	1	0.000000E+000
2	17.81820889	1.419407E-011	1.624072E-012	0	0.000000E+000
2	17.81928073	1.624072E-012	1.419407E-011	1	0.000000E+000
2	17.81940258	1.419407E-011	1.624072E-012	0	0.000000E+000
2	17.82052482	1.624072E-012	1.419407E-011	1	0.000000E+000
2	17.82082787	1.419407E-011	1.624072E-012	0	0.000000E+000
2	17.82095407	1.624072E-012	1.419407E-011	1	0.000000E+000
2	17.82098363	1.419407E-011	1.624072E-012	0	0.000000E+000
2	17.82502255	1.624072E-012	1.419407E-011	1	0.000000E+000
2	17.82520537	1.419407E-011	1.624072E-012	0	0.000000E+000
2	17.82690463	1.624072E-012	1.419407E-011	1	0.000000E+000
2	17.82712457	1.419407E-011	1.624072E-012	0	0.000000E+000
2	17.82780817	1.624072E-012	1.419407E-011	1	0.000000E+000
2	17.82782202	1.419407E-011	1.624072E-012	0	0.000000E+000
2	17.83068834	1.624072E-012	1.419407E-011	1	0.000000E+000
2	17.83073939	1.419407E-011	1.624072E-012	0	0.000000E+000
2	17.83074603	1.624072E-012	1.419407E-011	1	0.000000E+000
2	17.83089887	1.419407E-011	1.624072E-012	0	0.000000E+000
2	17.83222287	1.624072E-012	1.419407E-011	1	0.000000E+000
2	17.83248667	1.419407E-011	1.624072E-012	0	0.000000E+000
2	17.83277402	1.624072E-012	1.419407E-011	1	0.000000E+000
2	17.83301453	1.419407E-011	1.624072E-012	0	0.000000E+000
2	17.83316360	1.624072E-012	1.419407E-011	1	0.000000E+000
2	17.83319015	1.419407E-011	1.624072E-012	0	0.000000E+000
2	17.84081902	1.624072E-012	1.419407E-011	1	0.000000E+000
2	17.84107332	1.419407E-011	1.624072E-012	0	0.000000E+000
2	17.84108772	1.624072E-012	1.419407E-011	1	0.000000E+000
2	17.84133014	1.419407E-011	1.624072E-012	0	0.000000E+000
2	17.84188724	1.624072E-012	1.419407E-011	1	0.000000E+000
2	17.84205730	1.419407E-011	1.624072E-012	0	0.000000E+000
2	17.84436582	1.624072E-012	1.419407E-011	1	0.000000E+000
2	17.84448937	1.419407E-011	1.624072E-012	0	0.000000E+000
2	17.84511649	1.624072E-012	1.419407E-011	1	0.000000E+000
2	17.84512742	1.419407E-011	1.624072E-012	0	0.000000E+000
2	17.84736233	1.624072E-012	1.419407E-011	1	0.000000E+000
2	17.84742707	1.419407E-011	1.624072E-012	0	0.000000E+000
2	17.84795018	1.624072E-012	1.419407E-011	1	0.000000E+000
2	17.84806221	1.419407E-011	1.624072E-012	0	0.000000E+000
2	17.85143412	1.624072E-012	1.419407E-011	1	0.000000E+000
2	17.85155722	1.419407E-011	1.624072E-012	0	0.000000E+000
2	17.85337699	1.624072E-012	1.419407E-011	1	0.000000E+000
2	17.85393131	1.419407E-011	1.624072E-012	0	0.000000E+000
2	17.85463504	1.624072E-012	1.419407E-011	1	0.000000E+000
2	17.85465013	1.419407E-011	1.624072E-012	0	0.000000E+000
2	17.85589962	1.624072E-012	1.419407E-011	1	0.000000E+000
2	17.85603430	1.419407E-011	1.624072E-012	0	0.000000E+000
2	17.85682197	1.624072E-012	1.419407E-011	1	0.000000E+000
2	17.85707488	1.419407E-011	1.624072E-012	0	0.000000E+000
2	17.85723861	1.624072E-012	1.419407E-011	1	0.000000E+000
2	17.85735245	1.419407E-011	1.624072E-012	0	0.000000E+000
2	17.85767383	1.624072E-012	1.419407E-011	1	0.000000E+000
2	17.85777433	1.419407E-011	1.624072E-012	0	0.000000E+000
2	17.85967919	1.624072E-012	1.419407E-011	1	0.000000E+000
2	17.85981107	1.419407E-011	1.624072E-012	0	0.000000E+000
2	17.86069173	1.624072E-012	1.419407E-011	1	0.000000E+000
2	17.86079559	1.419407E-011	1.624072E-012	0	0.000000E+000
2	17.86178875	1.624072E-012	1.419407E-011	1	0.000000E+000
2	17.86182758	1.419407E-011	1.624072E-012	0	0.000000E+000
2	17.86219401	1.624072E-012	1.419407E-011	1	0.000000E+000
2	17.86220333	1.419407E-011	1.624072E-012	0	0.000000E+000
2	17.86223673	1.624072E-012	1.419407E-011	1	0.000000E+000
2	17.86230422	1.419407E-011	1.624072E-012	0	0.000000E+000
2	17.86238332	1.624072E-012	1.419407E-011	1	0.000000E+000
2	17.86265466	1.419407E-011	1.624072E-012	0	0.000000E+000
2	17.86402546	1.624072E-012	1.419407E-011	1	0.000000E+000
2	17.86431444	1.419407E-011	1.624072E-012	0	0.000000E+000
2	17.86450893	1.624072E-012	1.419407E-011	1	0.000000E+000
2	17.86494252	1.419407E-011	1.624072E-012	0	0.000000E+000
2	17.86500262	1.624072E-012	1.419407E-011	1	0.000000E+000
2	17.86505000	1.419407E-011	1.624072E-012	0	0.000000E+000
2	17.86696150	1.624072E-012	1.419407E-011	1	0.000000E+000
2	17.86729547	1.419407E-011	1.624072E-012	0	0.000000E+000
2	17.86740281	1.624072E-012	1.419407E-011	1	0.000000E+000
2	17.86767344	1.419407E-011	1.624072E-012	0	0.000000E+000
2	17.86889349	1.624072E-012	1.419407E-011	1	0.000000E+000
2	17.86898091	1.419407E-011	1.624072E-012	0	0.000000E+000
2	17.86937385	1.624072E-012	1.419407E-011	1	0.000000E+000
2	17.86944966	1.419407E-011	1.624072E-012	0	0.000000E+000
2	17.87293291	1.624072E-012	1.419407E-011	1	0.000000E+000
2	17.87296007	1.419407E-011	1.624072E-012	0	0.000000E+000
2	17.87387756	1.624072E-012	1.419407E-011	1	0.000000E+000
2	17.87400359	1.419407E-011	1.624072E-012	0	0.000000E+000
2	17.87434686	1.624072E-012	1.419407E-011	1	0.000000E+000
2	17.87501037	1.419407E-011	1.624072E-012	0	0.000000E+000
2	17.87650237	1.624072E-012	1.419407E-011	1	0.000000E+000
2	17.87670749	1.419407E-011	1.624072E-012	0	0.000000E+000
2	17.87671675	1.624072E-012	1.419407E-011	1	0.000000E+000
2	17.87697825	1.419407E-011	1.624072E-012	0	0.000000E+000
2	17.87814796	1.624072E-012	1.419407E-011	1	0.000000E+000
2	17.87857188	1.419407E-011	1.624072E-012	0	0.000000E+000
2	17.87969581	1.624072E-012	1.419407E-011	1	0.000000E+000
2	17.87990089	1.419407E-011	1.624072E-012	0	0.000000E+000
2	17.88062288	1.624072E-012	1.419407E-011	1	0.000000E+000
2	17.88073548	1.419407E-011	1.624072E-012	0	0.000000E+000
2	17.88227653	1.624072E-012	1.419407E-011	1	0.000000E+000
2	17.88229989	1.419407E-011	1.624072E-012	0	0.000000E+000
2	17.88244942	1.624072E-012	1.419407E-011	1	0.000000E+000
2	17.88267840	1.419407E-011	1.624072E-012	0	0.000000E+000
2	17.88386649	1.624072E-012	1.419407E-011	1	0.000000E+000
2	17.88389381	1.419407E-011	1.624072E-012	0	0.000000E+000
2	17.88663973	1.624072E-012	1.419407E-011	1	0.000000E+000
2	17.88673010	1.419407E-011	1.624072E-012	0	0.000000E+000
2	17.88938177	1.624072E-012	1.419407E-011	1	0.000000E+000
2	17.88941287	1.419407E-011	1.624072E-012	0	0.000000E+000
2	17.88943380	1.624072E-012	1.419407E-011	1	0.000000E+000
2	17.88955292	1.419407E-011	1.624072E-012	0	0.000000E+000
2	17.89135373	1.624072E-012	1.419407E-011	1	0.000000E+000
2	17.89141012	1.419407E-011	1.624072E-012	0	0.000000E+000
2	17.89206598	1.624072E-012	1.419407E-011	1	0.000000E+000
2	17.89211917	1.419407E-011	1.624072E-012	0	0.000000E+000
2	17.89295585	1.624072E-012	1.419407E-011	1	0.000000E+000
2	17.89300668	1.419407E-011	1.624072E-012	0	0.000000E+000
2	17.89389999	1.624072E-012	1.419407E-011	1	0.000000E+000
2	17.89409834	1.419407E-011	1.624072E-012	0	0.000000E+000
2	17.89430047	1.624072E-012	1.419407E-011	1	0.000000E+000
2	17.89446661	1.419407E-011	1.624072E-012	0	0.000000E+000
2	17.89538462	1.624072E-012	1.419407E-011	1	0.000000E+000
2	17.89545078	1.419407E-011	1.624072E-012	0	0.000000E+000
2	17.89601537	1.624072E-012	1.419407E-011	1	0.000000E+000
2	17.89621782	1.419407E-011	1.624072E-012	0	0.000000E+000
2	17.89753206	1.624072E-012	1.419407E-011	1	0.000000E+000
2	17.89755842	1.419407E-011	1.624072E-012	0	0.000000E+000
2	17.89863379	1.624072E-012	1.419407E-011	1	0.000000E+000
2	17.89867816	1.419407E-011	1.624072E-012	0	0.000000E+000
2	19.60506426	1.669786E-012	1.423979E-011	1	0.000000E+000
2	19.60510716	1.423979E-011	1.669786E-012	0	0.000000E+000
2	19.60522837	1.669786E-012	1.423979E-011	1	0.000000E+000
2	19.60525331	1.423979E-011	1.669786E-012	0	0.000000E+000
2	19.60557729	1.669786E-012	1.423979E-011	1	0.000000E+000
2	19.60569054	1.423979E-011	1.669786E-012	0	0.000000E+000
2	19.60693547	1.669786E-012	1.423979E-011	1	0.000000E+000
2	19.60724003	1.423979E-011	1.669786E-012	0	0.000000E+000
2	19.60726383	1.669786E-012	1.423979E-011	1	0.000000E+000
2	19.60748865	1.423979E-011	1.669786E-012	0	0.000000E+000
2	19.60820078	1.669786E-012	1.423979E-011	1	0.000000E+000
2	19.60828642	1.423979E-011	1.669786E-012	0	0.000000E+000
2	19.61026275	1.669786E-012	1.423979E-011	1	0.000000E+000
2	19.61040029	1.423979E-011	1.669786E-012	0	0.000000E+000
2	19.61078639	1.669786E-012	1.423979E-011	1	0.000000E+000
2	19.61081163	1.423979E-011	1.669786E-012	0	0.000000E+000
2	19.61104413	1.669786E-012	1.423979E-011	1	0.000000E+000
2	19.61115161	1.423979E-011	1.669786E-012	0	0.000000E+000
2	19.61448520	1.669786E-012	1.423979E-011	1	0.000000E+000
2	19.61462928	1.423979E-011	1.669786E-012	0	0.000000E+000
2	19.61554557	1.669786E-012	1.423979E-011	1	0.000000E+000
2	19.61561714	1.423979E-011	1.669786E-012	0	0.000000E+000
2	19.61674112	1.669786E-012	1.423979E-011	1	0.000000E+000
2	19.61752037	1.423979E-011	1.669786E-012	0	0.000000E+000
2	19.61752440	1.669786E-012	1.423979E-011	1	0.000000E+000
2	19.61754838	1.423979E-011	1.669786E-012	0	0.000000E+000
2	19.61994786	1.669786E-012	1.423979E-011	1	0.000000E+000
2	19.61998852	1.423979E-011	1.669786E-012	0	0.000000E+000
2	19.62036847	1.669786E-012	1.423979E-011	1	0.000000E+000
2	19.62055133	1.423979E-011	1.669786E-012	0	0.000000E+000
2	19.62082499	1.669786E-012	1.423979E-011	1	0.000000E+000
2	19.62098958	1.423979E-011	1.669786E-012	0	0.000000E+000
2	19.62137550	1.669786E-012	1.423979E-011	1	0.000000E+000
2	19.62145913	1.423979E-011	1.669786E-012	0	0.000000E+000
2	19.62147719	1.669786E-012	1.423979E-011	1	0.000000E+000
2	19.62150878	1.423979E-011	1.669786E-012	0	0.000000E+000
2	19.62209567	1.669786E-012	1.423979E-011	1	0.000000E+000
2	19.62229325	1.423979E-011	1.669786E-012	0	0.000000E+000
2	19.62257221	1.669786E-012	1.423979E-011	1	0.000000E+000
2	19.62276125	1.423979E-011	1.669786E-012	0	0.000000E+000
2	19.62527593	1.669786E-012	1.423979E-011	1	0.000000E+000
2	19.62560876	1.423979E-011	1.669786E-012	0	0.000000E+000
2	19.62575622	1.669786E-012	1.423979E-011	1	0.000000E+000
2	19.62588844	1.423979E-011	1.669786E-012	0	0.000000E+000
2	19.62748592	1.669786E-012	1.423979E-011	1	0.000000E+000
2	19.62768415	1.423979E-011	1.669786E-012	0	0.000000E+000
2	19.62770293	1.669786E-012	1.423979E-011	1	0.000000E+000
2	19.62776612	1.423979E-011	1.669786E-012	0	0.000000E+000
2	19.62778626	1.669786E-012	1.423979E-011	1	0.000000E+000
2	19.62799908	1.423979E-011	1.669786E-012	0	0.000000E+000
2	19.63070108	1.669786E-012	1.423979E-011	1	0.000000E+000
2	19.63078095	1.423979E-011	1.669786E-012	0	0.000000E+000
2	19.63112399	1.669786E-012	1.423979E-011	1	0.000000E+000
2	19.63118485	1.423979E-011	1.669786E-012	0	0.000000E+000
2	19.63159123	1.669786E-012	1.423979E-011	1	0.000000E+000
2	19.63167804	1.423979E-011	1.669786E-012	0	0.000000E+000
2	19.63178226	1.669786E-012	1.423979E-011	1	0.000000E+000
2	19.63201562	1.423979E-011	1.669786E-012	0	0.000000E+000
2	19.63202355	1.669786E-012	1.423979E-011	1	0.000000E+000
2	19.63209704	1.423979E-011	1.669786E-012	0	0.000000E+000
2	19.63411068	1.669786E-012	1.423979E-011	1	0.000000E+000
2	19.63413623	1.423979E-011	1.669786E-012	0	0.000000E+000
2	19.63416474	1.669786E-012	1.423979E-011	1	0.000000E+000
2	19.63442536	1.423979E-011	1.669786E-012	0	0.000000E+000
2	19.63611436	1.669786E-012	1.423979E-011	1	0.000000E+000
2	19.63628740	1.423979E-011	1.669786E-012	0	0.000000E+000
2	19.63697586	1.669786E-012	1.423979E-011	1	0.000000E+000
2	19.63702476	1.423979E-011	1.669786E-012	0	0.000000E+000
2	19.63934673	1.669786E-012	1.423979E-011	1	0.000000E+000
2	19.63936164	1.423979E-011	1.669786E-012	0	0.000000E+000
2	19.63992590	1.669786E-012	1.423979E-011	1	0.000000E+000
2	19.64029567	1.423979E-011	1.669786E-012	0	0.000000E+000
2	19.64114600	1.669786E-012	1.423979E-011	1	0.000000E+000
2	19.64150860	1.423979E-011	1.669786E-012	0	0.000000E+000
2	21.49575376	1.458700E-012	1.402870E-011	1	0.000000E+000
2	21.49581408	1.402870E-011	1.458700E-012	0	0.000000E+000
2	21.49614110	1.458700E-012	1.402870E-011	1	0.000000E+000
2	21.49647311	1.402870E-011	1.458700E-012	0	0.000000E+000
2	21.49649402	1.458700E-012	1.402870E-011	1	0.000000E+000
2	21.49652058	1.402870E-011	1.458700E-012	0	0.000000E+000
2	21.49980155	1.458700E-012	1.402870E-011	1	0.000000E+000
2	21.49981685	1.402870E-011	1.458700E-012	0	0.000000E+000
2	21.50061806	1.458700E-012	1.402870E-011	1	0.000000E+000
2	21.50106159	1.402870E-011	1.458700E-012	0	0.000000E+000
2	21.50197414	1.458700E-012	1.402870E-011	1	0.000000E+000
2	21.50212820	1.402870E-011	1.458700E-012	0	0.000000E+000
2	21.50272331	1.458700E-012	1.402870E-011	1	0.000000E+000
2	21.50273603	1.402870E-011	1.458700E-012	0	0.000000E+000
2	21.50294087	1.458700E-012	1.402870E-011	1	0.000000E+000
2	21.50307723	1.402870E-011	1.458700E-012	0	0.000000E+000
2	21.50520471	1.458700E-012	1.402870E-011	1	0.000000E+000
2	21.50547295	1.402870E-011	1.458700E-012	0	0.000000E+000
2	21.50552315	1.458700E-012	1.402870E-011	1	0.000000E+000
2	21.50560227	1.402870E-011	1.458700E-012	0	0.000000E+000
2	21.50819477	1.458700E-012	1.402870E-011	1	0.000000E+000
2	21.50869772	1.402870E-011	1.458700E-012	0	0.000000E+000
2	21.50986318	1.458700E-012	1.402870E-011	1	0.000000E+000
2	21.51023157	1.402870E-011	1.458700E-012	0	0.000000E+000
2	21.51126960	1.458700E-012	1.402870E-011	1	0.000000E+000
2	21.51143872	1.402870E-011	1.458700E-012	0	0.000000E+000
2	21.51148472	1.458700E-012	1.402870E-011	1	0.000000E+000
2	21.51152790	1.402870E-011	1.458700E-012	0	0.000000E+000
2	21.51186828	1.458700E-012	1.402870E-011	1	0.000000E+000
2	21.51190087	1.402870E-011	1.458700E-012	0	0.000000E+000
2	21.51234064	1.458700E-012	1.402870E-011	1	0.000000E+000
2	21.51237559	1.402870E-011	1.458700E-012	0	0.000000E+000
2	21.51733391	1.458700E-012	1.402870E-011	1	0.000000E+000
2	21.51736677	1.402870E-011	1.458700E-012	0	0.000000E+000
2	21.51755175	1.458700E-012	1.402870E-011	1	0.000000E+000
2	21.51757986	1.402870E-011	1.458700E-012	0	0.000000E+000
2	21.51958274	1.458700E-012	1.402870E-011	1	0.000000E+000
2	21.51976218	1.402870E-011	1.458700E-012	0	0.000000E+000
2	21.51987076	1.458700E-012	1.402870E-011	1	0.000000E+000
2	21.51990206	1.402870E-011	1.458700E-012	0	0.000000E+000
2	21.52173531	1.458700E-012	1.402870E-011	1	0.000000E+000
2	21.52177003	1.402870E-011	1.458700E-012	0	0.000000E+000
2	21.52310193	1.458700E-012	1.402870E-011	1	0.000000E+000
2	21.52329026	1.402870E-011	1.458700E-012	0	0.000000E+000
2	21.52418941	1.458700E-012	1.402870E-011	1	0.000000E+000
2	21.52429467	1.402870E-011	1.458700E-012	0	0.000000E+000
2	21.52540988	1.458700E-012	1.402870E-011	1	0.000000E+000
2	21.52577463	1.402870E-011	1.458700E-012	0	0.000000E+000
2	21.52578711	1.458700E-012	1.402870E-011	1	0.000000E+000
2	21.52590234	1.402870E-011	1.458700E-012	0	0.000000E+000
2	21.52615490	1.458700E-012	1.402870E-011	1	0.000000E+000
2	21.52641400	1.402870E-011	1.458700E-012	0	0.000000E+000
2	21.52703395	1.458700E-012	1.402870E-011	1	0.000000E+000
2	21.52733032	1.402870E-011	1.458700E-012	0	0.000000E+000
2	21.52985950	1.458700E-012	1.402870E-011	1	0.000000E+000
2	21.52993943	1.402870E-011	1.458700E-012	0	0.000000E+000
2	21.52995655	1.458700E-012	1.402870E-011	1	0.000000E+000
2	21.53004663	1.402870E-011	1.458700E-012	0	0.000000E+000
2	21.53109341	1.458700E-012	1.402870E-011	1	0.000000E+000
2	21.53110406	1.402870E-011	1.458700E-012	0	0.000000E+000
2	21.53140176	1.458700E-012	1.402870E-011	1	0.000000E+000
2	21.53162892	1.402870E-011	1.458700E-012	0	0.000000E+000
2	21.53195986	1.458700E-012	1.402870E-011	1	0.000000E+000
2	21.53218946	1.402870E-011	1.458700E-012	0	0.000000E+000
2	21.53556534	1.458700E-012	1.402870E-011	1	0.000000E+000
2	21.53592522	1.402870E-011	1.458700E-012	0	0.000000E+000
2	21.53805625	1.458700E-012	1.402870E-011	1	0.000000E+000
2	21.53819780	1.402870E-011	1.458700E-012	0	0.000000E+000
2	21.54117831	1.458700E-012	1.402870E-011	1	0.000000E+000
2	21.54148934	1.402870E-011	1.458700E-012	0	0.000000E+000
2	21.54286347	1.458700E-012	1.402870E-011	1	0.000000E+000
2	21.54290565	1.402870E-011	1.458700E-012	0	0.000000E+000
2	21.54568419	1.458700E-012	1.402870E-011	1	0.000000E+000
2	21.54572300	1.402870E-011	1.458700E-012	0	0.000000E+000
2	21.54626354	1.458700E-012	1.402870E-011	1	0.000000E+000
2	21.54633676	1.402870E-011	1.458700E-012	0	0.000000E+000
2	21.54638790	1.458700E-012	1.402870E-011	1	0.000000E+000
2	21.54653288	1.402870E-011	1.458700E-012	0	0.000000E+000
2	21.54872721	1.458700E-012	1.402870E-011	1	0.000000E+000
2	21.54877572	1.402870E-011	1.458700E-012	0	0.000000E+000
2	21.54900947	1.458700E-012	1.402870E-011	1	0.000000E+000
2	21.54913044	1.402870E-011	1.458700E-012	0	0.000000E+000
2	21.55029121	1.458700E-012	1.402870E-011	1	0.000000E+000
2	21.55045088	1.402870E-011	1.458700E-012	0	0.000000E+000
2	21.55158515	1.458700E-012	1.402870E-011	1	0.000000E+000
2	21.55163363	1.402870E-011	1.458700E-012	0	0.000000E+000
2	21.55207488	1.458700E-012	1.402870E-011	1	0.000000E+000
2	21.55209746	1.402870E-011	1.458700E-012	0	0.000000E+000
2	21.55211774	1.458700E-012	1.402870E-011	1	0.000000E+000
2	21.55221609	1.402870E-011	1.458700E-012	0	0.000000E+000
2	21.55225945	1.458700E-012	1.402870E-011	1	0.000000E+000
2	21.55228541	1.402870E-011	1.458700E-012	0	0.000000E+000
2	21.55262318	1.458700E-012	1.402870E-011	1	0.000000E+000
2	21.55267126	1.402870E-011	1.458700E-012	0	0.000000E+000
2	21.55271264	1.458700E-012	1.402870E-011	1	0.000000E+000
2	21.55284339	1.402870E-011	1.458700E-012	0	0.000000E+000
2	21.55290012	1.458700E-012	1.402870E-011	1	0.000000E+000
2	21.55301842	1.402870E-011	1.458700E-012	0	0.000000E+000
2	21.55496013	1.458700E-012	1.402870E-011	1	0.000000E+000
2	21.55500220	1.402870E-011	1.458700E-012	0	0.000000E+000
2	21.55579209	1.458700E-012	1.402870E-011	1	0.000000E+000
2	21.55617657	1.402870E-011	1.458700E-012	0	0.000000E+000
2	21.55923780	1.458700E-012	1.402870E-011	1	0.000000E+000
2	21.55938294	1.402870E-011	1.458700E-012	0	0.000000E+000
2	21.55955131	1.458700E-012	1.402870E-011	1	0.000000E+000
2	21.55955248	1.402870E-011	1.458700E-012	0	0.000000E+000
2	21.55974356	1.458700E-012	1.402870E-011	1	0.000000E+000
2	21.55978544	1.402870E-011	1.458700E-012	0	0.000000E+000
2	21.56142626	1.458700E-012	1.402870E-011	1	0.000000E+000
2	21.56153216	1.402870E-011	1.458700E-012	0	0.000000E+000
2	21.56404125	1.458700E-012	1.402870E-011	1	0.000000E+000
2	21.56429151	1.402870E-011	1.458700E-012	0	0.000000E+000
2	21.56474088	1.458700E-012	1.402870E-011	1	0.000000E+000
2	21.56482006	1.402870E-011	1.458700E-012	0	0.000000E+000
2	21.56547625	1.458700E-012	1.402870E-011	1	0.000000E+000
2	21.56554744	1.402870E-011	1.458700E-012	0	0.000000E+000
2	21.56570850	1.458700E-012	1.402870E-011	1	0.000000E+000
2	21.56573436	1.402870E-011	1.458700E-012	0	0.000000E+000
2	21.56668574	1.458700E-012	1.402870E-011	1	0.000000E+000
2	21.56672405	1.402870E-011	1.458700E-012	0	0.000000E+000
2	21.56728207	1.458700E-012	1.402870E-011	1	0.000000E+000
2	21.56751792	1.402870E-011	1.458700E-012	0	0.000000E+000
2	21.56969283	1.458700E-012	1.402870E-011	1	0.000000E+000
2	21.56975265	1.402870E-011	1.458700E-012	0	0.000000E+000
2	21.57007122	1.458700E-012	1.402870E-011	1	0.000000E+000
2	21.57014329	1.402870E-011	1.458700E-012	0	0.000000E+000
2	21.57195950	1.458700E-012	1.402870E-011	1	0.000000E+000
2	21.57209302	1.402870E-011	1.458700E-012	0	0.000000E+000
2	21.57280150	1.458700E-012	1.402870E-011	1	0.000000E+000
2	21.57286278	1.402870E-011	1.458700E-012	0	0.000000E+000
2	21.57394791	1.458700E-012	1.402870E-011	1	0.000000E+000
2	21.57418054	1.402870E-011	1.458700E-012	0	0.000000E+000
2	21.57633129	1.458700E-012	1.402870E-011	1	0.000000E+000
2	21.57639438	1.402870E-011	1.458700E-012	0	0.000000E+000
2	21.57731900	1.458700E-012	1.402870E-011	1	0.000000E+000
2	21.57736521	1.402870E-011	1.458700E-012	0	0.000000E+000
2	21.58112648	1.458700E-012	1.402870E-011	1	0.000000E+000
2	21.58119929	1.402870E-011	1.458700E-012	0	0.000000E+000
2	21.58150254	1.458700E-012	1.402870E-011	1	0.000000E+000
2	21.58156786	1.402870E-011	1.458700E-012	0	0.000000E+000
2	21.58239712	1.458700E-012	1.402870E-011	1	0.000000E+000
2	21.58244833	1.402870E-011	1.458700E-012	0	0.000000E+000
2	21.58314524	1.458700E-012	1.402870E-011	1	0.000000E+000
2	21.58344915	1.402870E-011	1.458700E-012	0	0.000000E+000
2	21.58437384	1.458700E-012	1.402870E-011	1	0.000000E+000
2	21.58455445	1.402870E-011	1.458700E-012	0	0.000000E+000
2	21.58806444	1.458700E-012	1.402870E-011	1	0.000000E+000
2	21.58844475	1.402870E-011	1.458700E-012	0	0.000000E+000
2	21.58849083	1.458700E-012	1.402870E-011	1	0.000000E+000
2	21.58872038	1.402870E-011	1.458700E-012	0	0.000000E+000
2	21.58894607	1.458700E-012	1.402870E-011	1	0.000000E+000
2	21.58924546	1.402870E-011	1.458700E-012	0	0.000000E+000
2	21.59250115	1.458700E-012	1.402870E-011	1	0.000000E+000
2	21.59262376	1.402870E-011	1.458700E-012	0	0.000000E+000
2	21.59479249	1.458700E-012	1.402870E-011	1	0.000000E+000
2	21.59494964	1.402870E-011	1.458700E-012	0	0.000000E+000
2	21.60023662	1.458700E-012	1.402870E-011	1	0.000000E+000
2	21.60026920	1.402870E-011	1.458700E-012	0	0.000000E+000
2	21.60096365	1.458700E-012	1.402870E-011	1	0.000000E+000
2	21.60113353	1.402870E-011	1.458700E-012	0	0.000000E+000
2	21.60209662	1.458700E-012	1.402870E-011	1	0.000000E+000
2	21.60217888	1.402870E-011	1.458700E-012	0	0.000000E+000
2	21.60227666	1.458700E-012	1.402870E-011	1	0.000000E+000
2	21.60234279	1.402870E-011	1.458700E-012	0	0.000000E+000
2	21.60260419	1.458700E-012	1.402870E-011	1	0.000000E+000
2	21.60281380	1.402870E-011	1.458700E-012	0	0.000000E+000
2	21.60366992	1.458700E-012	1.402870E-011	1	0.000000E+000
2	21.60371598	1.402870E-011	1.458700E-012	0	0.000000E+000
2	21.60650837	1.458700E-012	1.402870E-011	1	0.000000E+000
2	21.60653606	1.402870E-011	1.458700E-012	0	0.000000E+000
2	21.60702054	1.458700E-012	1.402870E-011	1	0.000000E+000
2	21.60710729	1.402870E-011	1.458700E-012	0	0.000000E+000
2	21.60723729	1.458700E-012	1.402870E-011	1	0.000000E+000
2	21.60725880	1.402870E-011	1.458700E-012	0	0.000000E+000
2	21.60798757	1.458700E-012	1.402870E-011	1	0.000000E+000
2	21.60820660	1.402870E-011	1.458700E-012	0	0.000000E+000
2	21.61001291	1.458700E-012	1.402870E-011	1	0.000000E+000
2	21.61012312	1.402870E-011	1.458700E-012	0	0.000000E+000
2	21.61270150	1.458700E-012	1.402870E-011	1	0.000000E+000
2	21.61270813	1.402870E-011	1.458700E-012	0	0.000000E+000
2	21.61328491	1.458700E-012	1.402870E-011	1	0.000000E+000
2	21.61329900	1.402870E-011	1.458700E-012	0	0.000000E+000
2	21.61333155	1.458700E-012	1.402870E-011	1	0.000000E+000
2	21.61352327	1.402870E-011	1.458700E-012	0	0.000000E+000
2	21.61509986	1.458700E-012	1.402870E-011	1	0.000000E+000
2	21.61519552	1.402870E-011	1.458700E-012	0	0.000000E+000
2	21.61522014	1.458700E-012	1.402870E-011	1	0.000000E+000
2	21.61531526	1.402870E-011	1.458700E-012	0	0.000000E+000
2	21.61542687	1.458700E-012	1.402870E-011	1	0.000000E+000
2	21.61548354	1.402870E-011	1.458700E-012	0	0.000000E+000
2	21.61917917	1.458700E-012	1.402870E-011	1	0.000000E+000
2	21.61938940	1.402870E-011	1.458700E-012	0	0.000000E+000
2	21.61989886	1.458700E-012	1.402870E-011	1	0.000000E+000
2	21.62011046	1.402870E-011	1.458700E-012	0	0.000000E+000
2	21.62020281	1.458700E-012	1.402870E-011	1	0.000000E+000
2	21.62034267	1.402870E-011	1.458700E-012	0	0.000000E+000
2	21.62209552	1.458700E-012	1.402870E-011	1	0.000000E+000
2	21.62250526	1.402870E-011	1.458700E-012	0	0.000000E+000
2	21.62292009	1.458700E-012	1.402870E-011	1	0.000000E+000
2	21.62318288	1.402870E-011	1.458700E-012	0	0.000000E+000
2	21.62319546	1.458700E-012	1.402870E-011	1	0.000000E+000
2	21.62327542	1.402870E-011	1.458700E-012	0	0.000000E+000
2	21.63002232	1.458700E-012	1.402870E-011	1	0.000000E+000
2	21.63008815	1.402870E-011	1.458700E-012	0	0.000000E+000
2	21.63184826	1.458700E-012	1.402870E-011	1	0.000000E+000
2	21.63190941	1.402870E-011	1.458700E-012	0	0.000000E+000
2	26.20299263	1.448368E-012	1.401837E-011	1	0.000000E+000
2	26.20339301	1.401837E-011	1.448368E-012	0	0.000000E+000
2	26.20344787	1.448368E-012	1.401837E-011	1	0.000000E+000
2	26.20354720	1.401837E-011	1.448368E-012	0	0.000000E+000
2	26.20361960	1.448368E-012	1.401837E-011	1	0.000000E+000
2	26.20375943	1.401837E-011	1.448368E-012	0	0.000000E+000
2	26.20871570	1.448368E-012	1.401837E-011	1	0.000000E+000
2	26.20876279	1.401837E-011	1.448368E-012	0	0.000000E+000
2	26.20973202	1.448368E-012	1.401837E-011	1	0.000000E+000
2	26.21007230	1.401837E-011	1.448368E-012	0	0.000000E+000
2	26.21305948	1.448368E-012	1.401837E-011	1	0.000000E+000
2	26.21321902	1.401837E-011	1.448368E-012	0	0.000000E+000
2	26.21842781	1.448368E-012	1.401837E-011	1	0.000000E+000
2	26.21855040	1.401837E-011	1.448368E-012	0	0.000000E+000
2	26.22058424	1.448368E-012	1.401837E-011	1	0.000000E+000
2	26.22072900	1.401837E-011	1.448368E-012	0	0.000000E+000
2	26.22768573	1.448368E-012	1.401837E-011	1	0.000000E+000
2	26.22777671	1.401837E-011	1.448368E-012	0	0.000000E+000
2	26.22798697	1.448368E-012	1.401837E-011	1	0.000000E+000
2	26.22802153	1.401837E-011	1.448368E-012	0	0.000000E+000
2	26.23108096	1.448368E-012	1.401837E-011	1	0.000000E+000
2	26.23115748	1.401837E-011	1.448368E-012	0	0.000000E+000
2	26.23261260	1.448368E-012	1.401837E-011	1	0.000000E+000
2	26.23275745	1.401837E-011	1.448368E-012	0	0.000000E+000
2	26.23312582	1.448368E-012	1.401837E-011	1	0.000000E+000
2	26.23326113	1.401837E-011	1.448368E-012	0	0.000000E+000
2	26.23588754	1.448368E-012	1.401837E-011	1	0.000000E+000
2	26.23599159	1.401837E-011	1.448368E-012	0	0.000000E+000
2	26.23978377	1.448368E-012	1.401837E-011	1	0.000000E+000
2	26.24038208	1.401837E-011	1.448368E-012	0	0.000000E+000
2	26.24434281	1.448368E-012	1.401837E-011	1	0.000000E+000
2	26.24440495	1.401837E-011	1.448368E-012	0	0.000000E+000
2	26.24471652	1.448368E-012	1.401837E-011	1	0.000000E+000
2	26.24489643	1.401837E-011	1.448368E-012	0	0.000000E+000
2	26.24660847	1.448368E-012	1.401837E-011	1	0.000000E+000
2	26.24678755	1.401837E-011	1.448368E-012	0	0.000000E+000
2	26.24819225	1.448368E-012	1.401837E-011	1	0.000000E+000
2	26.24822267	1.401837E-011	1.448368E-012	0	0.000000E+000
2	26.25001518	1.448368E-012	1.401837E-011	1	0.000000E+000
2	26.25003151	1.401837E-011	1.448368E-012	0	0.000000E+000
2	26.25012919	1.448368E-012	1.401837E-011	1	0.000000E+000
2	26.25018792	1.401837E-011	1.448368E-012	0	0.000000E+000
2	26.25107789	1.448368E-012	1.401837E-011	1	0.000000E+000
2	26.25111664	1.401837E-011	1.448368E-012	0	0.000000E+000
2	26.25121949	1.448368E-012	1.401837E-011	1	0.000000E+000
2	26.25125825	1.401837E-011	1.448368E-012	0	0.000000E+000
2	26.25237411	1.448368E-012	1.401837E-011	1	0.000000E+000
2	26.25253904	1.401837E-011	1.448368E-012	0	0.000000E+000
2	26.25431815	1.448368E-012	1.401837E-011	1	0.000000E+000
2	26.25440364	1.401837E-011	1.448368E-012	0	0.000000E+000
2	26.25680093	1.448368E-012	1.401837E-011	1	0.000000E+000
2	26.25705166	1.401837E-011	1.448368E-012	0	0.000000E+000
2	26.26207706	1.448368E-012	1.401837E-011	1	0.000000E+000
2	26.26221866	1.401837E-011	1.448368E-012	0	0.000000E+000
2	26.26361642	1.448368E-012	1.401837E-011	1	0.000000E+000
2	26.26392500	1.401837E-011	1.448368E-012	0	0.000000E+000
2	26.26564605	1.448368E-012	1.401837E-011	1	0.000000E+000
2	26.26566776	1.401837E-011	1.448368E-012	0	0.000000E+000
2	26.27051388	1.448368E-012	1.401837E-011	1	0.000000E+000
2	26.27089470	1.401837E-011	1.448368E-012	0	0.000000E+000
2	26.27100769	1.448368E-012	1.401837E-011	1	0.000000E+000
2	26.27117426	1.401837E-011	1.448368E-012	0	0.000000E+000
2	26.27329881	1.448368E-012	1.401837E-011	1	0.000000E+000
2	26.27365940	1.401837E-011	1.448368E-012	0	0.000000E+000
2	26.27686051	1.448368E-012	1.401837E-011	1	0.000000E+000
2	26.27689081	1.401837E-011	1.448368E-012	0	0.000000E+000
2	26.28107316	1.448368E-012	1.401837E-011	1	0.000000E+000
2	26.28124630	1.401837E-011	1.448368E-012	0	0.000000E+000
2	26.28274150	1.448368E-012	1.401837E-011	1	0.000000E+000
2	26.28293826	1.401837E-011	1.448368E-012	0	0.000000E+000
2	26.28405317	1.448368E-012	1.401837E-011	1	0.000000E+000
2	26.28435634	1.401837E-011	1.448368E-012	0	0.000000E+000
2	26.28472462	1.448368E-012	1.401837E-011	1	0.000000E+000
2	26.28483956	1.401837E-011	1.448368E-012	0	0.000000E+000
2	26.28569918	1.448368E-012	1.401837E-011	1	0.000000E+000
2	26.28574615	1.401837E-011	1.448368E-012	0	0.000000E+000
2	26.28619126	1.448368E-012	1.401837E-011	1	0.000000E+000
2	26.28631547	1.401837E-011	1.448368E-012	0	0.000000E+000
2	26.28815035	1.448368E-012	1.401837E-011	1	0.000000E+000
2	26.28826156	1.401837E-011	1.448368E-012	0	0.000000E+000
2	26.28895768	1.448368E-012	1.401837E-011	1	0.000000E+000
2	26.28910079	1.401837E-011	1.448368E-012	0	0.000000E+000
2	26.29132009	1.448368E-012	1.401837E-011	1	0.000000E+000
2	26.29150893	1.401837E-011	1.448368E-012	0	0.000000E+000
2	26.29409669	1.448368E-012	1.401837E-011	1	0.000000E+000
2	26.29413053	1.401837E-011	1.448368E-012	0	0.000000E+000
2	26.29487709	1.448368E-012	1.401837E-011	1	0.000000E+000
2	26.29497087	1.401837E-011	1.448368E-012	0	0.000000E+000
2	26.29508033	1.448368E-012	1.401837E-011	1	0.000000E+000
2	26.29510397	1.401837E-011	1.448368E-012	0	0.000000E+000
2	26.29552576	1.448368E-012	1.401837E-011	1	0.000000E+000
2	26.29556414	1.401837E-011	1.448368E-012	0	0.000000E+000
2	26.30128688	1.448368E-012	1.401837E-011	1	0.000000E+000
2	26.30133263	1.401837E-011	1.448368E-012	0	0.000000E+000
2	26.30143167	1.448368E-012	1.401837E-011	1	0.000000E+000
2	26.30152796	1.401837E-011	1.448368E-012	0	0.000000E+000
2	26.30154747	1.448368E-012	1.401837E-011	1	0.000000E+000
2	26.30168554	1.401837E-011	1.448368E-012	0	0.000000E+000
2	26.30432087	1.448368E-012	1.401837E-011	1	0.000000E+000
2	26.30460592	1.401837E-011	1.448368E-012	0	0.000000E+000
2	26.30570098	1.448368E-012	1.401837E-011	1	0.000000E+000
2	26.30595374	1.401837E-011	1.448368E-012	0	0.000000E+000
2	26.30738435	1.448368E-012	1.401837E-011	1	0.000000E+000
2	26.30739547	1.401837E-011	1.448368E-012	0	0.000000E+000
2	26.30795102	1.448368E-012	1.401837E-011	1	0.000000E+000
2	26.30839054	1.401837E-011	1.448368E-012	0	0.000000E+000
2	26.30878159	1.448368E-012	1.401837E-011	1	0.000000E+000
2	26.30898625	1.401837E-011	1.448368E-012	0	0.000000E+000
2	26.31021893	1.448368E-012	1.401837E-011	1	0.000000E+000
2	26.31024477	1.401837E-011	1.448368E-012	0	0.000000E+000
2	26.31068004	1.448368E-012	1.401837E-011	1	0.000000E+000
2	26.31071731	1.401837E-011	1.448368E-012	0	0.000000E+000
2	26.31072511	1.448368E-012	1.401837E-011	1	0.000000E+000
2	26.31075163	1.401837E-011	1.448368E-012	0	0.000000E+000
2	26.31266595	1.448368E-012	1.401837E-011	1	0.000000E+000
2	26.31275958	1.401837E-011	1.448368E-012	0	0.000000E+000
2	26.31289847	1.448368E-012	1.401837E-011	1	0.000000E+000
2	26.31291726	1.401837E-011	1.448368E-012	0	0.000000E+000
2	26.31388693	1.448368E-012	1.401837E-011	1	0.000000E+000
2	26.31404576	1.401837E-011	1.448368E-012	0	0.000000E+000
2	26.31444603	1.448368E-012	1.401837E-011	1	0.000000E+000
2	26.31453931	1.401837E-011	1.448368E-012	0	0.000000E+000
2	26.31522287	1.448368E-012	1.401837E-011	1	0.000000E+000
2	26.31538276	1.401837E-011	1.448368E-012	0	0.000000E+000
2	26.31551793	1.448368E-012	1.401837E-011	1	0.000000E+000
2	26.31561500	1.401837E-011	1.448368E-012	0	0.000000E+000
2	26.31563239	1.448368E-012	1.401837E-011	1	0.000000E+000
2	26.31578300	1.401837E-011	1.448368E-012	0	0.000000E+000
2	26.31589213	1.448368E-012	1.401837E-011	1	0.000000E+000
2	26.31596820	1.401837E-011	1.448368E-012	0	0.000000E+000
2	26.31716730	1.448368E-012	1.401837E-011	1	0.000000E+000
2	26.31729061	1.401837E-011	1.448368E-012	0	0.000000E+000
2	26.31942150	1.448368E-012	1.401837E-011	1	0.000000E+000
2	26.31961348	1.401837E-011	1.448368E-012	0	0.000000E+000
2	26.32322485	1.448368E-012	1.401837E-011	1	0.000000E+000
2	26.32329561	1.401837E-011	1.448368E-012	0	0.000000E+000
2	26.32380108	1.448368E-012	1.401837E-011	1	0.000000E+000
2	26.32390996	1.401837E-011	1.448368E-012	0	0.000000E+000
2	26.32580017	1.448368E-012	1.401837E-011	1	0.000000E+000
2	26.32607326	1.401837E-011	1.448368E-012	0	0.000000E+000
2	26.32689449	1.448368E-012	1.401837E-011	1	0.000000E+000
2	26.32707702	1.401837E-011	1.448368E-012	0	0.000000E+000
2	26.32843728	1.448368E-012	1.401837E-011	1	0.000000E+000
2	26.32868912	1.401837E-011	1.448368E-012	0	0.000000E+000
2	26.32888230	1.448368E-012	1.401837E-011	1	0.000000E+000
2	26.32903323	1.401837E-011	1.448368E-012	0	0.000000E+000
2	26.32941179	1.448368E-012	1.401837E-011	1	0.000000E+000
2	26.32958113	1.401837E-011	1.448368E-012	0	0.000000E+000
2	26.33761484	1.448368E-012	1.401837E-011	1	0.000000E+000
2	26.33764129	1.401837E-011	1.448368E-012	0	0.000000E+000
2	26.33960688	1.448368E-012	1.401837E-011	1	0.000000E+000
2	26.33981075	1.401837E-011	1.448368E-012	0	0.000000E+000
2	26.34110697	1.448368E-012	1.401837E-011	1	0.000000E+000
2	26.34168679	1.401837E-011	1.448368E-012	0	0.000000E+000
2	26.34361265	1.448368E-012	1.401837E-011	1	0.000000E+000
2	26.34375360	1.401837E-011	1.448368E-012	0	0.000000E+000
2	26.34556338	1.448368E-012	1.401837E-011	1	0.000000E+000
2	26.34567115	1.401837E-011	1.448368E-012	0	0.000000E+000
2	26.34663383	1.448368E-012	1.401837E-011	1	0.000000E+000
2	26.34690523	1.401837E-011	1.448368E-012	0	0.000000E+000
2	26.34798284	1.448368E-012	1.401837E-011	1	0.000000E+000
2	26.34802496	1.401837E-011	1.448368E-012	0	0.000000E+000
2	26.35025975	1.448368E-012	1.401837E-011	1	0.000000E+000
2	26.35035515	1.401837E-011	1.448368E-012	0	0.000000E+000
2	26.35131844	1.448368E-012	1.401837E-011	1	0.000000E+000
2	26.35180465	1.401837E-011	1.448368E-012	0	0.000000E+000
2	26.35435265	1.448368E-012	1.401837E-011	1	0.000000E+000
2	26.35439325	1.401837E-011	1.448368E-012	0	0.000000E+000
2	26.35466851	1.448368E-012	1.401837E-011	1	0.000000E+000
2	26.35471138	1.401837E-011	1.448368E-012	0	0.000000E+000
2	26.35501922	1.448368E-012	1.401837E-011	1	0.000000E+000
2	26.35517218	1.401837E-011	1.448368E-012	0	0.000000E+000
2	26.35895215	1.448368E-012	1.401837E-011	1	0.000000E+000
2	26.35896602	1.401837E-011	1.448368E-012	0	0.000000E+000
2	26.35900856	1.448368E-012	1.401837E-011	1	0.000000E+000
2	26.35910969	1.401837E-011	1.448368E-012	0	0.000000E+000
2	26.35925238	1.448368E-012	1.401837E-011	1	0.000000E+000
2	26.35940402	1.401837E-011	1.448368E-012	0	0.000000E+000
2	26.36069855	1.448368E-012	1.401837E-011	1	0.000000E+000
2	26.36082711	1.401837E-011	1.448368E-012	0	0.000000E+000
2	26.36085128	1.448368E-012	1.401837E-011	1	0.000000E+000
2	26.36099320	1.401837E-011	1.448368E-012	0	0.000000E+000
2	26.36145209	1.448368E-012	1.401837E-011	1	0.000000E+000
2	26.36175754	1.401837E-011	1.448368E-012	0	0.000000E+000
2	26.36216088	1.448368E-012	1.401837E-011	1	0.000000E+000
2	26.36223978	1.401837E-011	1.448368E-012	0	0.000000E+000
2	26.36406165	1.448368E-012	1.401837E-011	1	0.000000E+000
2	26.36413794	1.401837E-011	1.448368E-012	0	0.000000E+000
2	26.36420153	1.448368E-012	1.401837E-011	1	0.000000E+000
2	26.36434187	1.401837E-011	1.448368E-012	0	0.000000E+000
2	26.36480278	1.448368E-012	1.401837E-011	1	0.000000E+000
2	26.36485970	1.401837E-011	1.448368E-012	0	0.000000E+000
2	26.36671216	1.448368E-012	1.401837E-011	1	0.000000E+000
2	26.36694732	1.401837E-011	1.448368E-012	0	0.000000E+000
2	26.36696619	1.448368E-012	1.401837E-011	1	0.000000E+000
2	26.36704314	1.401837E-011	1.448368E-012	0	0.000000E+000
2	26.36763678	1.448368E-012	1.401837E-011	1	0.000000E+000
2	26.36773477	1.401837E-011	1.448368E-012	0	0.000000E+000
2	26.36817450	1.448368E-012	1.401837E-011	1	0.000000E+000
2	26.36827134	1.401837E-011	1.448368E-012	0	0.000000E+000
2	26.36897955	1.448368E-012	1.401837E-011	1	0.000000E+000
2	26.36899605	1.401837E-011	1.448368E-012	0	0.000000E+000
2	26.36920570	1.448368E-012	1.401837E-011	1	0.000000E+000
2	26.36925768	1.401837E-011	1.448368E-012	0	0.000000E+000
2	26.36946007	1.448368E-012	1.401837E-011	1	0.000000E+000
2	26.36973437	1.401837E-011	1.448368E-012	0	0.000000E+000
2	26.37005413	1.448368E-012	1.401837E-011	1	0.000000E+000
2	26.37017991	1.401837E-011	1.448368E-012	0	0.000000E+000
2	26.37031601	1.448368E-012	1.401837E-011	1	0.000000E+000
2	26.37036286	1.401837E-011	1.448368E-012	0	0.000000E+000
2	26.37093880	1.448368E-012	1.401837E-011	1	0.000000E+000
2	26.37095141	1.401837E-011	1.448368E-012	0	0.000000E+000
2	26.37293087	1.448368E-012	1.401837E-011	1	0.000000E+000
2	26.37315823	1.401837E-011	1.448368E-012	0	0.000000E+000
2	26.37359286	1.448368E-012	1.401837E-011	1	0.000000E+000
2	26.37365791	1.401837E-011	1.448368E-012	0	0.000000E+000
2	26.37490100	1.448368E-012	1.401837E-011	1	0.000000E+000
2	26.37490530	1.401837E-011	1.448368E-012	0	0.000000E+000
2	26.37511748	1.448368E-012	1.401837E-011	1	0.000000E+000
2	26.37557044	1.401837E-011	1.448368E-012	0	0.000000E+000
2	26.37632493	1.448368E-012	1.401837E-011	1	0.000000E+000
2	26.37636050	1.401837E-011	1.448368E-012	0	0.000000E+000
2	26.37909595	1.448368E-012	1.401837E-011	1	0.000000E+000
2	26.37941823	1.401837E-011	1.448368E-012	0	0.000000E+000
2	26.38122923	1.448368E-012	1.401837E-011	1	0.000000E+000
2	26.38146455	1.401837E-011	1.448368E-012	0	0.000000E+000
2	26.38169267	1.448368E-012	1.401837E-011	1	0.000000E+000
2	26.38179737	1.401837E-011	1.448368E-012	0	0.000000E+000
2	26.38191106	1.448368E-012	1.401837E-011	1	0.000000E+000
2	26.38201609	1.401837E-011	1.448368E-012	0	0.000000E+000
2	26.38285541	1.448368E-012	1.401837E-011	1	0.000000E+000
2	26.38315436	1.401837E-011	1.448368E-012	0	0.000000E+000
2	26.38515397	1.448368E-012	1.401837E-011	1	0.000000E+000
2	26.38572844	1.401837E-011	1.448368E-012	0	0.000000E+000
2	26.38579096	1.448368E-012	1.401837E-011	1	0.000000E+000
2	26.38605711	1.401837E-011	1.448368E-012	0	0.000000E+000
2	26.38909858	1.448368E-012	1.401837E-011	1	0.000000E+000
2	26.38971618	1.401837E-011	1.448368E-012	0	0.000000E+000
2	26.38977770	1.448368E-012	1.401837E-011	1	0.000000E+000
2	26.38990519	1.401837E-011	1.448368E-012	0	0.000000E+000
2	26.39136163	1.448368E-012	1.401837E-011	1	0.000000E+000
2	26.39154977	1.401837E-011	1.448368E-012	0	0.000000E+000
2	26.39309397	1.448368E-012	1.401837E-011	1	0.000000E+000
2	26.39342529	1.401837E-011	1.448368E-012	0	0.000000E+000
2	26.39383681	1.448368E-012	1.401837E-011	1	0.000000E+000
2	26.39407457	1.401837E-011	1.448368E-012	0	0.000000E+000
2	26.39412534	1.448368E-012	1.401837E-011	1	0.000000E+000
2	26.39415712	1.401837E-011	1.448368E-012	0	0.000000E+000
2	26.39615844	1.448368E-012	1.401837E-011	1	0.000000E+000
2	26.39619232	1.401837E-011	1.448368E-012	0	0.000000E+000
2	26.39718291	1.448368E-012	1.401837E-011	1	0.000000E+000
2	26.39722715	1.401837E-011	1.448368E-012	0	0.000000E+000
2	26.39731007	1.448368E-012	1.401837E-011	1	0.000000E+000
2	26.39736693	1.401837E-011	1.448368E-012	0	0.000000E+000
2	26.39930980	1.448368E-012	1.401837E-011	1	0.000000E+000
2	26.39940160	1.401837E-011	1.448368E-012	0	0.000000E+000
2	26.39991652	1.448368E-012	1.401837E-011	1	0.000000E+000
2	26.39996777	1.401837E-011	1.448368E-012	0	0.000000E+000
2	26.40084061	1.448368E-012	1.401837E-011	1	0.000000E+000
2	26.40091562	1.401837E-011	1.448368E-012	0	0.000000E+000
2	26.40153101	1.448368E-012	1.401837E-011	1	0.000000E+000
2	26.40172119	1.401837E-011	1.448368E-012	0	0.000000E+000
2	26.40380873	1.448368E-012	1.401837E-011	1	0.000000E+000
2	26.40388370	1.401837E-011	1.448368E-012	0	0.000000E+000
2	26.40431304	1.448368E-012	1.401837E-011	1	0.000000E+000
2	26.40441297	1.401837E-011	1.448368E-012	0	0.000000E+000
2	26.40624741	1.448368E-012	1.401837E-011	1	0.000000E+000
2	26.40646090	1.401837E-011	1.448368E-012	0	0.000000E+000
2	26.40912111	1.448368E-012	1.401837E-011	1	0.000000E+000
2	26.40915237	1.401837E-011	1.448368E-012	0	0.000000E+000
2	26.40959035	1.448368E-012	1.401837E-011	1	0.000000E+000
2	26.40973080	1.401837E-011	1.448368E-012	0	0.000000E+000
2	26.41118423	1.448368E-012	1.401837E-011	1	0.000000E+000
2	26.41136430	1.401837E-011	1.448368E-012	0	0.000000E+000
2	26.41728298	1.448368E-012	1.401837E-011	1	0.000000E+000
2	26.41775013	1.401837E-011	1.448368E-012	0	0.000000E+000
2	26.42015748	1.448368E-012	1.401837E-011	1	0.000000E+000
2	26.42020745	1.401837E-011	1.448368E-012	0	0.000000E+000
2	26.42176550	1.448368E-012	1.401837E-011	1	0.000000E+000
2	26.42201670	1.401837E-011	1.448368E-012	0	0.000000E+000
2	26.42264005	1.448368E-012	1.401837E-011	1	0.000000E+000
2	26.42301657	1.401837E-011	1.448368E-012	0	0.000000E+000
2	26.42354098	1.448368E-012	1.401837E-011	1	0.000000E+000
2	26.42360742	1.401837E-011	1.448368E-012	0	0.000000E+000
2	26.42517125	1.448368E-012	1.401837E-011	1	0.000000E+000
2	26.42518778	1.401837E-011	1.448368E-012	0	0.000000E+000
2	26.42610913	1.448368E-012	1.401837E-011	1	0.000000E+000
2	26.42625634	1.401837E-011	1.448368E-012	0	0.000000E+000
2	26.42718266	1.448368E-012	1.401837E-011	1	0.000000E+000
2	26.42722472	1.401837E-011	1.448368E-012	0	0.000000E+000
2	26.42778084	1.448368E-012	1.401837E-011	1	0.000000E+000
2	26.42796074	1.401837E-011	1.448368E-012	0	0.000000E+000
2	26.43004669	1.448368E-012	1.401837E-011	1	0.000000E+000
2	26.43013384	1.401837E-011	1.448368E-012	0	0.000000E+000
2	26.43242431	1.448368E-012	1.401837E-011	1	0.000000E+000
2	26.43245533	1.401837E-011	1.448368E-012	0	0.000000E+000
2	26.43396564	1.448368E-012	1.401837E-011	1	0.000000E+000
2	26.43399237	1.401837E-011	1.448368E-012	0	0.000000E+000
2	26.43402405	1.448368E-012	1.401837E-011	1	0.000000E+000
2	26.43427996	1.401837E-011	1.448368E-012	0	0.000000E+000
2	26.43595790	1.448368E-012	1.401837E-011	1	0.000000E+000
2	26.43612120	1.401837E-011	1.448368E-012	0	0.000000E+000
2	26.43677477	1.448368E-012	1.401837E-011	1	0.000000E+000
2	26.43681158	1.401837E-011	1.448368E-012	0	0.000000E+000
2	26.43752439	1.448368E-012	1.401837E-011	1	0.000000E+000
2	26.43756554	1.401837E-011	1.448368E-012	0	0.000000E+000
2	26.43869715	1.448368E-012	1.401837E-011	1	0.000000E+000
2	26.43908166	1.401837E-011	1.448368E-012	0	0.000000E+000
2	26.44051208	1.448368E-012	1.401837E-011	1	0.000000E+000
2	26.44059964	1.401837E-011	1.448368E-012	0	0.000000E+000
2	26.44076360	1.448368E-012	1.401837E-011	1	0.000000E+000
2	26.44092689	1.401837E-011	1.448368E-012	0	0.000000E+000
2	26.44353310	1.448368E-012	1.401837E-011	1	0.000000E+000
2	26.44362211	1.401837E-011	1.448368E-012	0	0.000000E+000
2	26.44512191	1.448368E-012	1.401837E-011	1	0.000000E+000
2	26.44522382	1.401837E-011	1.448368E-012	0	0.000000E+000
2	26.44523723	1.448368E-012	1.401837E-011	1	0.000000E+000
2	26.44536816	1.401837E-011	1.448368E-012	0	0.000000E+000
2	26.44548760	1.448368E-012	1.401837E-011	1	0.000000E+000
2	26.44571062	1.401837E-011	1.448368E-012	0	0.000000E+000
2	26.44801200	1.448368E-012	1.401837E-011	1	0.000000E+000
2	26.44805767	1.401837E-011	1.448368E-012	0	0.000000E+000
2	26.44847607	1.448368E-012	1.401837E-011	1	0.000000E+000
2	26.44858746	1.401837E-011	1.448368E-012	0	0.000000E+000
2	26.45033212	1.448368E-012	1.401837E-011	1	0.000000E+000
2	26.45063889	1.401837E-011	1.448368E-012	0	0.000000E+000
2	26.45090870	1.448368E-012	1.401837E-011	1	0.000000E+000
2	26.45107830	1.401837E-011	1.448368E-012	0	0.000000E+000
2	26.45119234	1.448368E-012	1.401837E-011	1	0.000000E+000
2	26.45126968	1.401837E-011	1.448368E-012	0	0.000000E+000
2	26.45129301	1.448368E-012	1.401837E-011	1	0.000000E+000
2	26.45171493	1.401837E-011	1.448368E-012	0	0.000000E+000
2	26.45171836	1.448368E-012	1.401837E-011	1	0.000000E+000
2	26.45179164	1.401837E-011	1.448368E-012	0	0.000000E+000
2	26.45423821	1.448368E-012	1.401837E-011	1	0.000000E+000
2	26.45433919	1.401837E-011	1.448368E-012	0	0.000000E+000
2	26.45484218	1.448368E-012	1.401837E-011	1	0.000000E+000
2	26.45500882	1.401837E-011	1.448368E-012	0	0.000000E+000
2	26.45504776	1.448368E-012	1.401837E-011	1	0.000000E+000
2	26.45528351	1.401837E-011	1.448368E-012	0	0.000000E+000
2	26.45572610	1.448368E-012	1.401837E-011	1	0.000000E+000
2	26.45578600	1.401837E-011	1.448368E-012	0	0.000000E+000
2	26.45582442	1.448368E-012	1.401837E-011	1	0.000000E+000
2	26.45611110	1.401837E-011	1.448368E-012	0	0.000000E+000
2	26.45745622	1.448368E-012	1.401837E-011	1	0.000000E+000
2	26.45748140	1.401837E-011	1.448368E-012	0	0.000000E+000
2	26.45888929	1.448368E-012	1.401837E-011	1	0.000000E+000
2	26.45896891	1.401837E-011	1.448368E-012	0	0.000000E+000
2	26.46105015	1.448368E-012	1.401837E-011	1	0.000000E+000
2	26.46119214	1.401837E-011	1.448368E-012	0	0.000000E+000
2	26.46520169	1.448368E-012	1.401837E-011	1	0.000000E+000
2	26.46528921	1.401837E-011	1.448368E-012	0	0.000000E+000
2	26.46637582	1.448368E-012	1.401837E-011	1	0.000000E+000
2	26.46646129	1.401837E-011	1.448368E-012	0	0.000000E+000
2	26.46894269	1.448368E-012	1.401837E-011	1	0.000000E+000
2	26.46925525	1.401837E-011	1.448368E-012	0	0.000000E+000
2	26.47387129	1.448368E-012	1.401837E-011	1	0.000000E+000
2	26.47390703	1.401837E-011	1.448368E-012	0	0.000000E+000
2	26.47447300	1.448368E-012	1.401837E-011	1	0.000000E+000
2	26.47452265	1.401837E-011	1.448368E-012	0	0.000000E+000
2	26.47557103	1.448368E-012	1.401837E-011	1	0.000000E+000
2	26.47564425	1.401837E-011	1.448368E-012	0	0.000000E+000
2	26.47627247	1.448368E-012	1.401837E-011	1	0.000000E+000
2	26.47645774	1.401837E-011	1.448368E-012	0	0.000000E+000
2	26.47880523	1.448368E-012	1.401837E-011	1	0.000000E+000
2	26.47898226	1.401837E-011	1.448368E-012	0	0.000000E+000
2	26.47901610	1.448368E-012	1.401837E-011	1	0.000000E+000
2	26.47908107	1.401837E-011	1.448368E-012	0	0.000000E+000
2	26.48117405	1.448368E-012	1.401837E-011	1	0.000000E+000
2	26.48131385	1.401837E-011	1.448368E-012	0	0.000000E+000
2	26.48246557	1.448368E-012	1.401837E-011	1	0.000000E+000
2	26.48266382	1.401837E-011	1.448368E-012	0	0.000000E+000
2	26.48464886	1.448368E-012	1.401837E-011	1	0.000000E+000
2	26.48470240	1.401837E-011	1.448368E-012	0	0.000000E+000
2	26.48486559	1.448368E-012	1.401837E-011	1	0.000000E+000
2	26.48506970	1.401837E-011	1.448368E-012	0	0.000000E+000
2	26.48578432	1.448368E-012	1.401837E-011	1	0.000000E+000
2	26.48582295	1.401837E-011	1.448368E-012	0	0.000000E+000
2	26.48622365	1.448368E-012	1.401837E-011	1	0.000000E+000
2	26.48633557	1.401837E-011	1.448368E-012	0	0.000000E+000
2	26.48637253	1.448368E-012	1.401837E-011	1	0.000000E+000
2	26.48641269	1.401837E-011	1.448368E-012	0	0.000000E+000
2	26.48757301	1.448368E-012	1.401837E-011	1	0.000000E+000
2	26.48800847	1.401837E-011	1.448368E-012	0	0.000000E+000
2	26.48919292	1.448368E-012	1.401837E-011	1	0.000000E+000
2	26.48942837	1.401837E-011	1.448368E-012	0	0.000000E+000
2	26.48946652	1.448368E-012	1.401837E-011	1	0.000000E+000
2	26.48960198	1.401837E-011	1.448368E-012	0	0.000000E+000
2	26.48963159	1.448368E-012	1.401837E-011	1	0.000000E+000
2	26.48991604	1.401837E-011	1.448368E-012	0	0.000000E+000
2	26.49014514	1.448368E-012	1.401837E-011	1	0.000000E+000
2	26.49018386	1.401837E-011	1.448368E-012	0	0.000000E+000
2	26.49020451	1.448368E-012	1.401837E-011	1	0.000000E+000
2	26.49025520	1.401837E-011	1.448368E-012	0	0.000000E+000
2	26.49130583	1.448368E-012	1.401837E-011	1	0.000000E+000
2	26.49145282	1.401837E-011	1.448368E-012	0	0.000000E+000
2	26.49165095	1.448368E-012	1.401837E-011	1	0.000000E+000
2	26.49207772	1.401837E-011	1.448368E-012	0	0.000000E+000
2	26.49434355	1.448368E-012	1.401837E-011	1	0.000000E+000
2	26.49449492	1.401837E-011	1.448368E-012	0	0.000000E+000
2	26.49533574	1.448368E-012	1.401837E-011	1	0.000000E+000
2	26.49544962	1.401837E-011	1.448368E-012	0	0.000000E+000
2	26.49619845	1.448368E-012	1.401837E-011	1	0.000000E+000
2	26.49627268	1.401837E-011	1.448368E-012	0	0.000000E+000
2	26.49700998	1.448368E-012	1.401837E-011	1	0.000000E+000
2	26.49711079	1.401837E-011	1.448368E-012	0	0.000000E+000
2	26.49713504	1.448368E-012	1.401837E-011	1	0.000000E+000
2	26.49721649	1.401837E-011	1.448368E-012	0	0.000000E+000
2	26.49785677	1.448368E-012	1.401837E-011	1	0.000000E+000
2	26.49789486	1.401837E-011	1.448368E-012	0	0.000000E+000
2	26.49792808	1.448368E-012	1.401837E-011	1	0.000000E+000
2	26.49795191	1.401837E-011	1.448368E-012	0	0.000000E+000
2	26.49895304	1.448368E-012	1.401837E-011	1	0.000000E+000
2	26.49898777	1.401837E-011	1.448368E-012	0	0.000000E+000
2	26.49981773	1.448368E-012	1.401837E-011	1	0.000000E+000
2	26.49985964	1.401837E-011	1.448368E-012	0	0.000000E+000
2	26.50139162	1.448368E-012	1.401837E-011	1	0.000000E+000
2	26.50147522	1.401837E-011	1.448368E-012	0	0.000000E+000
2	26.50149138	1.448368E-012	1.401837E-011	1	0.000000E+000
2	26.50176244	1.401837E-011	1.448368E-012	0	0.000000E+000
2	26.50205190	1.448368E-012	1.401837E-011	1	0.000000E+000
2	26.50206494	1.401837E-011	1.448368E-012	0	0.000000E+000
2	26.50548240	1.448368E-012	1.401837E-011	1	0.000000E+000
2	26.50556249	1.401837E-011	1.448368E-012	0	0.000000E+000
2	26.50563370	1.448368E-012	1.401837E-011	1	0.000000E+000
2	26.50572322	1.401837E-011	1.448368E-012	0	0.000000E+000
2	26.50586931	1.448368E-012	1.401837E-011	1	0.000000E+000
2	26.50596435	1.401837E-011	1.448368E-012	0	0.000000E+000
2	26.50747733	1.448368E-012	1.401837E-011	1	0.000000E+000
2	26.50752817	1.401837E-011	1.448368E-012	0	0.000000E+000
2	26.50812770	1.448368E-012	1.401837E-011	1	0.000000E+000
2	26.50836261	1.401837E-011	1.448368E-012	0	0.000000E+000
2	26.50862434	1.448368E-012	1.401837E-011	1	0.000000E+000
2	26.50866691	1.401837E-011	1.448368E-012	0	0.000000E+000
2	26.50889850	1.448368E-012	1.401837E-011	1	0.000000E+000
2	26.50913818	1.401837E-011	1.448368E-012	0	0.000000E+000
2	26.50988715	1.448368E-012	1.401837E-011	1	0.000000E+000
2	26.50993463	1.401837E-011	1.448368E-012	0	0.000000E+000
2	26.51259939	1.448368E-012	1.401837E-011	1	0.000000E+000
2	26.51270264	1.401837E-011	1.448368E-012	0	0.000000E+000
2	26.51336948	1.448368E-012	1.401837E-011	1	0.000000E+000
2	26.51349838	1.401837E-011	1.448368E-012	0	0.000000E+000
2	26.51391702	1.448368E-012	1.401837E-011	1	0.000000E+000
2	26.51397303	1.401837E-011	1.448368E-012	0	0.000000E+000
2	26.51404158	1.448368E-012	1.401837E-011	1	0.000000E+000
2	26.51405507	1.401837E-011	1.448368E-012	0	0.000000E+000
2	26.51479299	1.448368E-012	1.401837E-011	1	0.000000E+000
2	26.51492685	1.401837E-011	1.448368E-012	0	0.000000E+000
2	26.51796174	1.448368E-012	1.401837E-011	1	0.000000E+000
2	26.51822551	1.401837E-011	1.448368E-012	0	0.000000E+000
2	26.52029724	1.448368E-012	1.401837E-011	1	0.000000E+000
2	26.52034279	1.401837E-011	1.448368E-012	0	0.000000E+000
2	26.52037551	1.448368E-012	1.401837E-011	1	0.000000E+000
2	26.52044663	1.401837E-011	1.448368E-012	0	0.000000E+000
2	26.52053910	1.448368E-012	1.401837E-011	1	0.000000E+000
2	26.52056982	1.401837E-011	1.448368E-012	0	0.000000E+000
2	26.52081321	1.448368E-012	1.401837E-011	1	0.000000E+000
2	26.52082772	1.401837E-011	1.448368E-012	0	0.000000E+000
2	26.52124010	1.448368E-012	1.401837E-011	1	0.000000E+000
2	26.52128297	1.401837E-011	1.448368E-012	0	0.000000E+000
2	26.52275097	1.448368E-012	1.401837E-011	1	0.000000E+000
2	26.52289123	1.401837E-011	1.448368E-012	0	0.000000E+000
2	26.52367139	1.448368E-012	1.401837E-011	1	0.000000E+000
2	26.52394185	1.401837E-011	1.448368E-012	0	0.000000E+000
2	26.52424072	1.448368E-012	1.401837E-011	1	0.000000E+000
2	26.52448449	1.401837E-011	1.448368E-012	0	0.000000E+000
2	26.52507368	1.448368E-012	1.401837E-011	1	0.000000E+000
2	26.52533954	1.401837E-011	1.448368E-012	0	0.000000E+000
2	26.52538798	1.448368E-012	1.401837E-011	1	0.000000E+000
2	26.52547450	1.401837E-011	1.448368E-012	0	0.000000E+000
2	26.52588670	1.448368E-012	1.401837E-011	1	0.000000E+000
2	26.52590915	1.401837E-011	1.448368E-012	0	0.000000E+000
2	26.52783933	1.448368E-012	1.401837E-011	1	0.000000E+000
2	26.52804978	1.401837E-011	1.448368E-012	0	0.000000E+000
2	26.52810560	1.448368E-012	1.401837E-011	1	0.000000E+000
2	26.52813665	1.401837E-011	1.448368E-012	0	0.000000E+000
2	26.52820822	1.448368E-012	1.401837E-011	1	0.000000E+000
2	26.52829161	1.401837E-011	1.448368E-012	0	0.000000E+000
2	26.53226471	1.448368E-012	1.401837E-011	1	0.000000E+000
2	26.53251221	1.401837E-011	1.448368E-012	0	0.000000E+000
2	26.53571740	1.448368E-012	1.401837E-011	1	0.000000E+000
2	26.53591556	1.401837E-011	1.448368E-012	0	0.000000E+000
2	26.53741549	1.448368E-012	1.401837E-011	1	0.000000E+000
2	26.53754575	1.401837E-011	1.448368E-012	0	0.000000E+000
2	26.53871696	1.448368E-012	1.401837E-011	1	0.000000E+000
2	26.53880268	1.401837E-011	1.448368E-012	0	0.000000E+000
2	26.53907855	1.448368E-012	1.401837E-011	1	0.000000E+000
2	26.53929894	1.401837E-011	1.448368E-012	0	0.000000E+000
2	26.54053249	1.448368E-012	1.401837E-011	1	0.000000E+000
2	26.54068692	1.401837E-011	1.448368E-012	0	0.000000E+000
2	26.54093631	1.448368E-012	1.401837E-011	1	0.000000E+000
2	26.54108995	1.401837E-011	1.448368E-012	0	0.000000E+000
2	26.54228038	1.448368E-012	1.401837E-011	1	0.000000E+000
2	26.54250227	1.401837E-011	1.448368E-012	0	0.000000E+000
2	26.54316249	1.448368E-012	1.401837E-011	1	0.000000E+000
2	26.54317464	1.401837E-011	1.448368E-012	0	0.000000E+000
2	26.54323606	1.448368E-012	1.401837E-011	1	0.000000E+000
2	26.54330168	1.401837E-011	1.448368E-012	0	0.000000E+000
2	26.54358966	1.448368E-012	1.401837E-011	1	0.000000E+000
2	26.54367351	1.401837E-011	1.448368E-012	0	0.000000E+000
2	26.54394233	1.448368E-012	1.401837E-011	1	0.000000E+000
2	26.54411514	1.401837E-011	1.448368E-012	0	0.000000E+000
2	26.54413236	1.448368E-012	1.401837E-011	1	0.000000E+000
2	26.54417867	1.401837E-011	1.448368E-012	0	0.000000E+000
2	26.54419876	1.448368E-012	1.401837E-011	1	0.000000E+000
2	26.54429810	1.401837E-011	1.448368E-012	0	0.000000E+000
2	26.54585304	1.448368E-012	1.401837E-011	1	0.000000E+000
2	26.54594473	1.401837E-011	1.448368E-012	0	0.000000E+000
2	26.54732482	1.448368E-012	1.401837E-011	1	0.000000E+000
2	26.54756015	1.401837E-011	1.448368E-012	0	0.000000E+000
2	26.54760444	1.448368E-012	1.401837E-011	1	0.000000E+000
2	26.54765030	1.401837E-011	1.448368E-012	0	0.000000E+000
2	26.54907581	1.448368E-012	1.401837E-011	1	0.000000E+000
2	26.54915502	1.401837E-011	1.448368E-012	0	0.000000E+000
2	26.55256111	1.448368E-012	1.401837E-011	1	0.000000E+000
2	26.55263192	1.401837E-011	1.448368E-012	0	0.000000E+000
2	26.55418658	1.448368E-012	1.401837E-011	1	0.000000E+000
2	26.55432372	1.401837E-011	1.448368E-012	0	0.000000E+000
2	26.55529567	1.448368E-012	1.401837E-011	1	0.000000E+000
2	26.55537017	1.401837E-011	1.448368E-012	0	0.000000E+000
2	26.55697832	1.448368E-012	1.401837E-011	1	0.000000E+000
2	26.55701725	1.401837E-011	1.448368E-012	0	0.000000E+000
2	26.57493470	1.448368E-012	1.401837E-011	1	0.000000E+000
2	26.57496562	1.401837E-011	1.448368E-012	0	0.000000E+000
2	28.68137109	1.410446E-012	1.398045E-011	1	0.000000E+000
2	28.68146302	1.398045E-011	1.410446E-012	0	0.000000E+000
2	28.68445934	1.410446E-012	1.398045E-011	1	0.000000E+000
2	28.68463563	1.398045E-011	1.410446E-012	0	0.000000E+000
2	28.68465735	1.410446E-012	1.398045E-011	1	0.000000E+000
2	28.68470417	1.398045E-011	1.410446E-012	0	0.000000E+000
2	28.68476517	1.410446E-012	1.398045E-011	1	0.000000E+000
2	28.68480300	1.398045E-011	1.410446E-012	0	0.000000E+000
2	28.68555236	1.410446E-012	1.398045E-011	1	0.000000E+000
2	28.68567393	1.398045E-011	1.410446E-012	0	0.000000E+000
2	28.68596350	1.410446E-012	1.398045E-011	1	0.000000E+000
2	28.68599582	1.398045E-011	1.410446E-012	0	0.000000E+000
2	28.68783733	1.410446E-012	1.398045E-011	1	0.000000E+000
2	28.68794100	1.398045E-011	1.410446E-012	0	0.000000E+000
2	28.68885708	1.410446E-012	1.398045E-011	1	0.000000E+000
2	28.68927544	1.398045E-011	1.410446E-012	0	0.000000E+000
2	28.68999776	1.410446E-012	1.398045E-011	1	0.000000E+000
2	28.69014128	1.398045E-011	1.410446E-012	0	0.000000E+000
2	28.69126902	1.410446E-012	1.398045E-011	1	0.000000E+000
2	28.69130953	1.398045E-011	1.410446E-012	0	0.000000E+000
2	28.69174596	1.410446E-012	1.398045E-011	1	0.000000E+000
2	28.69180894	1.398045E-011	1.410446E-012	0	0.000000E+000
2	28.69283473	1.410446E-012	1.398045E-011	1	0.000000E+000
2	28.69286568	1.398045E-011	1.410446E-012	0	0.000000E+000
2	28.69350979	1.410446E-012	1.398045E-011	1	0.000000E+000
2	28.69360879	1.398045E-011	1.410446E-012	0	0.000000E+000
2	28.69449910	1.410446E-012	1.398045E-011	1	0.000000E+000
2	28.69456413	1.398045E-011	1.410446E-012	0	0.000000E+000
2	28.69525201	1.410446E-012	1.398045E-011	1	0.000000E+000
2	28.69526690	1.398045E-011	1.410446E-012	0	0.000000E+000
2	28.69607480	1.410446E-012	1.398045E-011	1	0.000000E+000
2	28.69612626	1.398045E-011	1.410446E-012	0	0.000000E+000
2	28.69647478	1.410446E-012	1.398045E-011	1	0.000000E+000
2	28.69670711	1.398045E-011	1.410446E-012	0	0.000000E+000
2	28.69741287	1.410446E-012	1.398045E-011	1	0.000000E+000
2	28.69743776	1.398045E-011	1.410446E-012	0	0.000000E+000
2	28.69746868	1.410446E-012	1.398045E-011	1	0.000000E+000
2	28.69754594	1.398045E-011	1.410446E-012	0	0.000000E+000
2	28.69893431	1.410446E-012	1.398045E-011	1	0.000000E+000
2	28.69917122	1.398045E-011	1.410446E-012	0	0.000000E+000
2	28.69935626	1.410446E-012	1.398045E-011	1	0.000000E+000
2	28.69953711	1.398045E-011	1.410446E-012	0	0.000000E+000
2	28.70005592	1.410446E-012	1.398045E-011	1	0.000000E+000
2	28.70034177	1.398045E-011	1.410446E-012	0	0.000000E+000
2	28.70059159	1.410446E-012	1.398045E-011	1	0.000000E+000
2	28.70076274	1.398045E-011	1.410446E-012	0	0.000000E+000
2	28.70092987	1.410446E-012	1.398045E-011	1	0.000000E+000
2	28.70102957	1.398045E-011	1.410446E-012	0	0.000000E+000
2	28.70104536	1.410446E-012	1.398045E-011	1	0.000000E+000
2	28.70107357	1.398045E-011	1.410446E-012	0	0.000000E+000
2	28.70359950	1.410446E-012	1.398045E-011	1	0.000000E+000
2	28.70364210	1.398045E-011	1.410446E-012	0	0.000000E+000
2	28.70919060	1.410446E-012	1.398045E-011	1	0.000000E+000
2	28.70950467	1.398045E-011	1.410446E-012	0	0.000000E+000
2	28.71062610	1.410446E-012	1.398045E-011	1	0.000000E+000
2	28.71071630	1.398045E-011	1.410446E-012	0	0.000000E+000
2	28.71121968	1.410446E-012	1.398045E-011	1	0.000000E+000
2	28.71128384	1.398045E-011	1.410446E-012	0	0.000000E+000
2	28.71138181	1.410446E-012	1.398045E-011	1	0.000000E+000
2	28.71149965	1.398045E-011	1.410446E-012	0	0.000000E+000
2	28.71157289	1.410446E-012	1.398045E-011	1	0.000000E+000
2	28.71160465	1.398045E-011	1.410446E-012	0	0.000000E+000
2	28.71177072	1.410446E-012	1.398045E-011	1	0.000000E+000
2	28.71177846	1.398045E-011	1.410446E-012	0	0.000000E+000
2	28.71186493	1.410446E-012	1.398045E-011	1	0.000000E+000
2	28.71196327	1.398045E-011	1.410446E-012	0	0.000000E+000
2	28.71209176	1.410446E-012	1.398045E-011	1	0.000000E+000
2	28.71212745	1.398045E-011	1.410446E-012	0	0.000000E+000
2	28.71278846	1.410446E-012	1.398045E-011	1	0.000000E+000
2	28.71288789	1.398045E-011	1.410446E-012	0	0.000000E+000
2	28.71357040	1.410446E-012	1.398045E-011	1	0.000000E+000
2	28.71370264	1.398045E-011	1.410446E-012	0	0.000000E+000
2	28.71397553	1.410446E-012	1.398045E-011	1	0.000000E+000
2	28.71398860	1.398045E-011	1.410446E-012	0	0.000000E+000
2	28.71443099	1.410446E-012	1.398045E-011	1	0.000000E+000
2	28.71449039	1.398045E-011	1.410446E-012	0	0.000000E+000
2	28.71663647	1.410446E-012	1.398045E-011	1	0.000000E+000
2	28.71719070	1.398045E-011	1.410446E-012	0	0.000000E+000
2	28.71772202	1.410446E-012	1.398045E-011	1	0.000000E+000
2	28.71776948	1.398045E-011	1.410446E-012	0	0.000000E+000
2	28.71779818	1.410446E-012	1.398045E-011	1	0.000000E+000
2	28.71806690	1.398045E-011	1.410446E-012	0	0.000000E+000
2	28.71814519	1.410446E-012	1.398045E-011	1	0.000000E+000
2	28.71825544	1.398045E-011	1.410446E-012	0	0.000000E+000
2	28.71934964	1.410446E-012	1.398045E-011	1	0.000000E+000
2	28.71950525	1.398045E-011	1.410446E-012	0	0.000000E+000
2	28.71953377	1.410446E-012	1.398045E-011	1	0.000000E+000
2	28.71983744	1.398045E-011	1.410446E-012	0	0.000000E+000
2	28.72035425	1.410446E-012	1.398045E-011	1	0.000000E+000
2	28.72054026	1.398045E-011	1.410446E-012	0	0.000000E+000
2	28.72107116	1.410446E-012	1.398045E-011	1	0.000000E+000
2	28.72170198	1.398045E-011	1.410446E-012	0	0.000000E+000
2	28.72412120	1.410446E-012	1.398045E-011	1	0.000000E+000
2	28.72424188	1.398045E-011	1.410446E-012	0	0.000000E+000
2	28.72493899	1.410446E-012	1.398045E-011	1	0.000000E+000
2	28.72501983	1.398045E-011	1.410446E-012	0	0.000000E+000
2	28.72503965	1.410446E-012	1.398045E-011	1	0.000000E+000
2	28.72508326	1.398045E-011	1.410446E-012	0	0.000000E+000
2	28.73016748	1.410446E-012	1.398045E-011	1	0.000000E+000
2	28.73026685	1.398045E-011	1.410446E-012	0	0.000000E+000
2	28.73075795	1.410446E-012	1.398045E-011	1	0.000000E+000
2	28.73087132	1.398045E-011	1.410446E-012	0	0.000000E+000
2	28.73178633	1.410446E-012	1.398045E-011	1	0.000000E+000
2	28.73193641	1.398045E-011	1.410446E-012	0	0.000000E+000
2	28.73224139	1.410446E-012	1.398045E-011	1	0.000000E+000
2	28.73226437	1.398045E-011	1.410446E-012	0	0.000000E+000
2	28.73229938	1.410446E-012	1.398045E-011	1	0.000000E+000
2	28.73250010	1.398045E-011	1.410446E-012	0	0.000000E+000
2	28.73252444	1.410446E-012	1.398045E-011	1	0.000000E+000
2	28.73259822	1.398045E-011	1.410446E-012	0	0.000000E+000
2	28.73284679	1.410446E-012	1.398045E-011	1	0.000000E+000
2	28.73289603	1.398045E-011	1.410446E-012	0	0.000000E+000
2	28.73349031	1.410446E-012	1.398045E-011	1	0.000000E+000
2	28.73354794	1.398045E-011	1.410446E-012	0	0.000000E+000
2	28.73462728	1.410446E-012	1.398045E-011	1	0.000000E+000
2	28.73466163	1.398045E-011	1.410446E-012	0	0.000000E+000
2	28.73477824	1.410446E-012	1.398045E-011	1	0.000000E+000
2	28.73484387	1.398045E-011	1.410446E-012	0	0.000000E+000
2	28.73718689	1.410446E-012	1.398045E-011	1	0.000000E+000
2	28.73743077	1.398045E-011	1.410446E-012	0	0.000000E+000
2	28.73772555	1.410446E-012	1.398045E-011	1	0.000000E+000
2	28.73787416	1.398045E-011	1.410446E-012	0	0.000000E+000
2	28.73793149	1.410446E-012	1.398045E-011	1	0.000000E+000
2	28.73803613	1.398045E-011	1.410446E-012	0	0.000000E+000
2	28.73843694	1.410446E-012	1.398045E-011	1	0.000000E+000
2	28.73853902	1.398045E-011	1.410446E-012	0	0.000000E+000
2	28.74245539	1.410446E-012	1.398045E-011	1	0.000000E+000
2	28.74262059	1.398045E-011	1.410446E-012	0	0.000000E+000
2	28.74263342	1.410446E-012	1.398045E-011	1	0.000000E+000
2	28.74267378	1.398045E-011	1.410446E-012	0	0.000000E+000
2	28.74357515	1.410446E-012	1.398045E-011	1	0.000000E+000
2	28.74362278	1.398045E-011	1.410446E-012	0	0.000000E+000
2	28.74386223	1.410446E-012	1.398045E-011	1	0.000000E+000
2	28.74388693	1.398045E-011	1.410446E-012	0	0.000000E+000
2	28.74484241	1.410446E-012	1.398045E-011	1	0.000000E+000
2	28.74508517	1.398045E-011	1.410446E-012	0	0.000000E+000
2	28.74609044	1.410446E-012	1.398045E-011	1	0.000000E+000
2	28.74614080	1.398045E-011	1.410446E-012	0	0.000000E+000
2	28.75005104	1.410446E-012	1.398045E-011	1	0.000000E+000
2	28.75016850	1.398045E-011	1.410446E-012	0	0.000000E+000
2	28.75082084	1.410446E-012	1.398045E-011	1	0.000000E+000
2	28.75091369	1.398045E-011	1.410446E-012	0	0.000000E+000
2	28.75213055	1.410446E-012	1.398045E-011	1	0.000000E+000
2	28.75244269	1.398045E-011	1.410446E-012	0	0.000000E+000
2	28.75291336	1.410446E-012	1.398045E-011	1	0.000000E+000
2	28.75295732	1.398045E-011	1.410446E-012	0	0.000000E+000
2	28.75325331	1.410446E-012	1.398045E-011	1	0.000000E+000
2	28.75344919	1.398045E-011	1.410446E-012	0	0.000000E+000
2	28.75512667	1.410446E-012	1.398045E-011	1	0.000000E+000
2	28.75526921	1.398045E-011	1.410446E-012	0	0.000000E+000
2	28.75588939	1.410446E-012	1.398045E-011	1	0.000000E+000
2	28.75595400	1.398045E-011	1.410446E-012	0	0.000000E+000
2	28.75602540	1.410446E-012	1.398045E-011	1	0.000000E+000
2	28.75622434	1.398045E-011	1.410446E-012	0	0.000000E+000
2	28.75649370	1.410446E-012	1.398045E-011	1	0.000000E+000
2	28.75685186	1.398045E-011	1.410446E-012	0	0.000000E+000
2	28.75790057	1.410446E-012	1.398045E-011	1	0.000000E+000
2	28.75806981	1.398045E-011	1.410446E-012	0	0.000000E+000
2	28.76005253	1.410446E-012	1.398045E-011	1	0.000000E+000
2	28.76055917	1.398045E-011	1.410446E-012	0	0.000000E+000
2	28.76072234	1.410446E-012	1.398045E-011	1	0.000000E+000
2	28.76079187	1.398045E-011	1.410446E-012	0	0.000000E+000
2	28.76339146	1.410446E-012	1.398045E-011	1	0.000000E+000
2	28.76342581	1.398045E-011	1.410446E-012	0	0.000000E+000
2	28.76454969	1.410446E-012	1.398045E-011	1	0.000000E+000
2	28.76462801	1.398045E-011	1.410446E-012	0	0.000000E+000
2	28.76613344	1.410446E-012	1.398045E-011	1	0.000000E+000
2	28.76633086	1.398045E-011	1.410446E-012	0	0.000000E+000
2	28.76634772	1.410446E-012	1.398045E-011	1	0.000000E+000
2	28.76645376	1.398045E-011	1.410446E-012	0	0.000000E+000
2	28.76901264	1.410446E-012	1.398045E-011	1	0.000000E+000
2	28.76908679	1.398045E-011	1.410446E-012	0	0.000000E+000
2	28.76912202	1.410446E-012	1.398045E-011	1	0.000000E+000
2	28.76916130	1.398045E-011	1.410446E-012	0	0.000000E+000
2	28.77100382	1.410446E-012	1.398045E-011	1	0.000000E+000
2	28.77104261	1.398045E-011	1.410446E-012	0	0.000000E+000
2	28.77106495	1.410446E-012	1.398045E-011	1	0.000000E+000
2	28.77113639	1.398045E-011	1.410446E-012	0	0.000000E+000
2	28.77131091	1.410446E-012	1.398045E-011	1	0.000000E+000
2	28.77160799	1.398045E-011	1.410446E-012	0	0.000000E+000
2	28.77254397	1.410446E-012	1.398045E-011	1	0.000000E+000
2	28.77278073	1.398045E-011	1.410446E-012	0	0.000000E+000
2	28.77344505	1.410446E-012	1.398045E-011	1	0.000000E+000
2	28.77355783	1.398045E-011	1.410446E-012	0	0.000000E+000
2	28.77557601	1.410446E-012	1.398045E-011	1	0.000000E+000
2	28.77594001	1.398045E-011	1.410446E-012	0	0.000000E+000
2	28.77777864	1.410446E-012	1.398045E-011	1	0.000000E+000
2	28.77784840	1.398045E-011	1.410446E-012	0	0.000000E+000
2	28.77789578	1.410446E-012	1.398045E-011	1	0.000000E+000
2	28.77802734	1.398045E-011	1.410446E-012	0	0.000000E+000
2	28.77879950	1.410446E-012	1.398045E-011	1	0.000000E+000
2	28.77884645	1.398045E-011	1.410446E-012	0	0.000000E+000
2	28.78079535	1.410446E-012	1.398045E-011	1	0.000000E+000
2	28.78082230	1.398045E-011	1.410446E-012	0	0.000000E+000
2	28.78097133	1.410446E-012	1.398045E-011	1	0.000000E+000
2	28.78110534	1.398045E-011	1.410446E-012	0	0.000000E+000
2	28.78149188	1.410446E-012	1.398045E-011	1	0.000000E+000
2	28.78185654	1.398045E-011	1.410446E-012	0	0.000000E+000
2	28.78194023	1.410446E-012	1.398045E-011	1	0.000000E+000
2	28.78198652	1.398045E-011	1.410446E-012	0	0.000000E+000
2	28.78283366	1.410446E-012	1.398045E-011	1	0.000000E+000
2	28.78297935	1.398045E-011	1.410446E-012	0	0.000000E+000
2	28.78298704	1.410446E-012	1.398045E-011	1	0.000000E+000
2	28.78305042	1.398045E-011	1.410446E-012	0	0.000000E+000
2	28.78364760	1.410446E-012	1.398045E-011	1	0.000000E+000
2	28.78431646	1.398045E-011	1.410446E-012	0	0.000000E+000
2	28.78472243	1.410446E-012	1.398045E-011	1	0.000000E+000
2	28.78487419	1.398045E-011	1.410446E-012	0	0.000000E+000
2	28.78566978	1.410446E-012	1.398045E-011	1	0.000000E+000
2	28.78570730	1.398045E-011	1.410446E-012	0	0.000000E+000
2	28.78576329	1.410446E-012	1.398045E-011	1	0.000000E+000
2	28.78582656	1.398045E-011	1.410446E-012	0	0.000000E+000
2	28.78584032	1.410446E-012	1.398045E-011	1	0.000000E+000
2	28.78591876	1.398045E-011	1.410446E-012	0	0.000000E+000
2	28.78592148	1.410446E-012	1.398045E-011	1	0.000000E+000
2	28.78599095	1.398045E-011	1.410446E-012	0	0.000000E+000
2	28.78646733	1.410446E-012	1.398045E-011	1	0.000000E+000
2	28.78656348	1.398045E-011	1.410446E-012	0	0.000000E+000
2	28.78882418	1.410446E-012	1.398045E-011	1	0.000000E+000
2	28.78888512	1.398045E-011	1.410446E-012	0	0.000000E+000
2	28.78994562	1.410446E-012	1.398045E-011	1	0.000000E+000
2	28.79014408	1.398045E-011	1.410446E-012	0	0.000000E+000
2	28.79285242	1.410446E-012	1.398045E-011	1	0.000000E+000
2	28.79308321	1.398045E-011	1.410446E-012	0	0.000000E+000
2	28.79318538	1.410446E-012	1.398045E-011	1	0.000000E+000
2	28.79350924	1.398045E-011	1.410446E-012	0	0.000000E+000
2	28.79563130	1.410446E-012	1.398045E-011	1	0.000000E+000
2	28.79567822	1.398045E-011	1.410446E-012	0	0.000000E+000
2	28.79825876	1.410446E-012	1.398045E-011	1	0.000000E+000
2	28.79852120	1.398045E-011	1.410446E-012	0	0.000000E+000
2	28.79854491	1.410446E-012	1.398045E-011	1	0.000000E+000
2	28.79865071	1.398045E-011	1.410446E-012	0	0.000000E+000
2	30.99870340	1.494982E-012	1.406498E-011	1	0.000000E+000
2	30.99875921	1.406498E-011	1.494982E-012	0	0.000000E+000
2	30.99912642	1.494982E-012	1.406498E-011	1	0.000000E+000
2	30.99917822	1.406498E-011	1.494982E-012	0	0.000000E+000
2	30.99927431	1.494982E-012	1.406498E-011	1	0.000000E+000
2	30.99937769	1.406498E-011	1.494982E-012	0	0.000000E+000
2	30.99938337	1.494982E-012	1.406498E-011	1	0.000000E+000
2	30.99948665	1.406498E-011	1.494982E-012	0	0.000000E+000
2	30.99958360	1.494982E-012	1.406498E-011	1	0.000000E+000
2	30.99999130	1.406498E-011	1.494982E-012	0	0.000000E+000
2	31.00274415	1.494982E-012	1.406498E-011	1	0.000000E+000
2	31.00281763	1.406498E-011	1.494982E-012	0	0.000000E+000
2	31.00286394	1.494982E-012	1.406498E-011	1	0.000000E+000
2	31.00299126	1.406498E-011	1.494982E-012	0	0.000000E+000
2	31.00379703	1.494982E-012	1.406498E-011	1	0.000000E+000
2	31.00385122	1.406498E-011	1.494982E-012	0	0.000000E+000
2	31.00414425	1.494982E-012	1.406498E-011	1	0.000000E+000
2	31.00439704	1.406498E-011	1.494982E-012	0	0.000000E+000
2	31.00444960	1.494982E-012	1.406498E-011	1	0.000000E+000
2	31.00453395	1.406498E-011	1.494982E-012	0	0.000000E+000
2	31.00589841	1.494982E-012	1.406498E-011	1	0.000000E+000
2	31.00599004	1.406498E-011	1.494982E-012	0	0.000000E+000
2	31.01099406	1.494982E-012	1.406498E-011	1	0.000000E+000
2	31.01106243	1.406498E-011	1.494982E-012	0	0.000000E+000
2	31.01107757	1.494982E-012	1.406498E-011	1	0.000000E+000
2	31.01148684	1.406498E-011	1.494982E-012	0	0.000000E+000
2	31.01228229	1.494982E-012	1.406498E-011	1	0.000000E+000
2	31.01240846	1.406498E-011	1.494982E-012	0	0.000000E+000
2	31.01286303	1.494982E-012	1.406498E-011	1	0.000000E+000
2	31.01293362	1.406498E-011	1.494982E-012	0	0.000000E+000
2	31.01625180	1.494982E-012	1.406498E-011	1	0.000000E+000
2	31.01628147	1.406498E-011	1.494982E-012	0	0.000000E+000
2	31.01652984	1.494982E-012	1.406498E-011	1	0.000000E+000
2	31.01693027	1.406498E-011	1.494982E-012	0	0.000000E+000
2	31.02017945	1.494982E-012	1.406498E-011	1	0.000000E+000
2	31.02022127	1.406498E-011	1.494982E-012	0	0.000000E+000
2	31.02088556	1.494982E-012	1.406498E-011	1	0.000000E+000
2	31.02100861	1.406498E-011	1.494982E-012	0	0.000000E+000
2	31.02109433	1.494982E-012	1.406498E-011	1	0.000000E+000
2	31.02143405	1.406498E-011	1.494982E-012	0	0.000000E+000
2	31.02181090	1.494982E-012	1.406498E-011	1	0.000000E+000
2	31.02197700	1.406498E-011	1.494982E-012	0	0.000000E+000
2	31.02300820	1.494982E-012	1.406498E-011	1	0.000000E+000
2	31.02307760	1.406498E-011	1.494982E-012	0	0.000000E+000
2	31.02352320	1.494982E-012	1.406498E-011	1	0.000000E+000
2	31.02363311	1.406498E-011	1.494982E-012	0	0.000000E+000
2	31.02455376	1.494982E-012	1.406498E-011	1	0.000000E+000
2	31.02459537	1.406498E-011	1.494982E-012	0	0.000000E+000
2	31.02474163	1.494982E-012	1.406498E-011	1	0.000000E+000
2	31.02475721	1.406498E-011	1.494982E-012	0	0.000000E+000
2	31.02566888	1.494982E-012	1.406498E-011	1	0.000000E+000
2	31.02573951	1.406498E-011	1.494982E-012	0	0.000000E+000
2	31.02638831	1.494982E-012	1.406498E-011	1	0.000000E+000
2	31.02647541	1.406498E-011	1.494982E-012	0	0.000000E+000
2	31.02664665	1.494982E-012	1.406498E-011	1	0.000000E+000
2	31.02687180	1.406498E-011	1.494982E-012	0	0.000000E+000
2	31.02763501	1.494982E-012	1.406498E-011	1	0.000000E+000
2	31.02764083	1.406498E-011	1.494982E-012	0	0.000000E+000
2	31.02852661	1.494982E-012	1.406498E-011	1	0.000000E+000
2	31.02854222	1.406498E-011	1.494982E-012	0	0.000000E+000
2	31.02905266	1.494982E-012	1.406498E-011	1	0.000000E+000
2	31.02917072	1.406498E-011	1.494982E-012	0	0.000000E+000
2	31.03175239	1.494982E-012	1.406498E-011	1	0.000000E+000
2	31.03204344	1.406498E-011	1.494982E-012	0	0.000000E+000
2	31.03237804	1.494982E-012	1.406498E-011	1	0.000000E+000
2	31.03256587	1.406498E-011	1.494982E-012	0	0.000000E+000
2	31.03644562	1.494982E-012	1.406498E-011	1	0.000000E+000
2	31.03656121	1.406498E-011	1.494982E-012	0	0.000000E+000
2	31.04452424	1.494982E-012	1.406498E-011	1	0.000000E+000
2	31.04456448	1.406498E-011	1.494982E-012	0	0.000000E+000
2	31.04831864	1.494982E-012	1.406498E-011	1	0.000000E+000
2	31.04845416	1.406498E-011	1.494982E-012	0	0.000000E+000
2	31.04949761	1.494982E-012	1.406498E-011	1	0.000000E+000
2	31.04953070	1.406498E-011	1.494982E-012	0	0.000000E+000
2	31.05016928	1.494982E-012	1.406498E-011	1	0.000000E+000
2	31.05037392	1.406498E-011	1.494982E-012	0	0.000000E+000
2	31.05040811	1.494982E-012	1.406498E-011	1	0.000000E+000
2	31.05054014	1.406498E-011	1.494982E-012	0	0.000000E+000
2	31.05332167	1.494982E-012	1.406498E-011	1	0.000000E+000
2	31.05339890	1.406498E-011	1.494982E-012	0	0.000000E+000
2	31.05469587	1.494982E-012	1.406498E-011	1	0.000000E+000
2	31.05472518	1.406498E-011	1.494982E-012	0	0.000000E+000
2	31.06224880	1.494982E-012	1.406498E-011	1	0.000000E+000
2	31.06246792	1.406498E-011	1.494982E-012	0	0.000000E+000
2	31.06431819	1.494982E-012	1.406498E-011	1	0.000000E+000
2	31.06436134	1.406498E-011	1.494982E-012	0	0.000000E+000
2	31.06511259	1.494982E-012	1.406498E-011	1	0.000000E+000
2	31.06542584	1.406498E-011	1.494982E-012	0	0.000000E+000
2	31.06714797	1.494982E-012	1.406498E-011	1	0.000000E+000
2	31.06719965	1.406498E-011	1.494982E-012	0	0.000000E+000
2	31.06866540	1.494982E-012	1.406498E-011	1	0.000000E+000
2	31.06871166	1.406498E-011	1.494982E-012	0	0.000000E+000
2	31.06941079	1.494982E-012	1.406498E-011	1	0.000000E+000
2	31.06949614	1.406498E-011	1.494982E-012	0	0.000000E+000
2	31.06951501	1.494982E-012	1.406498E-011	1	0.000000E+000
2	31.06954161	1.406498E-011	1.494982E-012	0	0.000000E+000
2	31.07082451	1.494982E-012	1.406498E-011	1	0.000000E+000
2	31.07095005	1.406498E-011	1.494982E-012	0	0.000000E+000
2	31.07097259	1.494982E-012	1.406498E-011	1	0.000000E+000
2	31.07101976	1.406498E-011	1.494982E-012	0	0.000000E+000
2	31.07200879	1.494982E-012	1.406498E-011	1	0.000000E+000
2	31.07221902	1.406498E-011	1.494982E-012	0	0.000000E+000
2	31.07571685	1.494982E-012	1.406498E-011	1	0.000000E+000
2	31.07601616	1.406498E-011	1.494982E-012	0	0.000000E+000
2	31.07607001	1.494982E-012	1.406498E-011	1	0.000000E+000
2	31.07617865	1.406498E-011	1.494982E-012	0	0.000000E+000
2	31.07673470	1.494982E-012	1.406498E-011	1	0.000000E+000
2	31.07676855	1.406498E-011	1.494982E-012	0	0.000000E+000
2	31.07731475	1.494982E-012	1.406498E-011	1	0.000000E+000
2	31.07743893	1.406498E-011	1.494982E-012	0	0.000000E+000
2	31.07748696	1.494982E-012	1.406498E-011	1	0.000000E+000
2	31.07758709	1.406498E-011	1.494982E-012	0	0.000000E+000
2	31.07946032	1.494982E-012	1.406498E-011	1	0.000000E+000
2	31.07950753	1.406498E-011	1.494982E-012	0	0.000000E+000
2	31.08005570	1.494982E-012	1.406498E-011	1	0.000000E+000
2	31.08012885	1.406498E-011	1.494982E-012	0	0.000000E+000
2	31.08210549	1.494982E-012	1.406498E-011	1	0.000000E+000
2	31.08231088	1.406498E-011	1.494982E-012	0	0.000000E+000
2	31.08232345	1.494982E-012	1.406498E-011	1	0.000000E+000
2	31.08249661	1.406498E-011	1.494982E-012	0	0.000000E+000
2	31.08335613	1.494982E-012	1.406498E-011	1	0.000000E+000
2	31.08346492	1.406498E-011	1.494982E-012	0	0.000000E+000
2	31.08480730	1.494982E-012	1.406498E-011	1	0.000000E+000
2	31.08519075	1.406498E-011	1.494982E-012	0	0.000000E+000
2	31.08559979	1.494982E-012	1.406498E-011	1	0.000000E+000
2	31.08571050	1.406498E-011	1.494982E-012	0	0.000000E+000
2	31.08607917	1.494982E-012	1.406498E-011	1	0.000000E+000
2	31.08614385	1.406498E-011	1.494982E-012	0	0.000000E+000
2	31.08819570	1.494982E-012	1.406498E-011	1	0.000000E+000
2	31.08825741	1.406498E-011	1.494982E-012	0	0.000000E+000
2	31.08942488	1.494982E-012	1.406498E-011	1	0.000000E+000
2	31.08946815	1.406498E-011	1.494982E-012	0	0.000000E+000
2	31.09008587	1.494982E-012	1.406498E-011	1	0.000000E+000
2	31.09022895	1.406498E-011	1.494982E-012	0	0.000000E+000
2	31.09121618	1.494982E-012	1.406498E-011	1	0.000000E+000
2	31.09133265	1.406498E-011	1.494982E-012	0	0.000000E+000
2	31.09136081	1.494982E-012	1.406498E-011	1	0.000000E+000
2	31.09146025	1.406498E-011	1.494982E-012	0	0.000000E+000
2	31.09150824	1.494982E-012	1.406498E-011	1	0.000000E+000
2	31.09155960	1.406498E-011	1.494982E-012	0	0.000000E+000
2	31.09281638	1.494982E-012	1.406498E-011	1	0.000000E+000
2	31.09286501	1.406498E-011	1.494982E-012	0	0.000000E+000
2	31.09401368	1.494982E-012	1.406498E-011	1	0.000000E+000
2	31.09404133	1.406498E-011	1.494982E-012	0	0.000000E+000
2	31.09410882	1.494982E-012	1.406498E-011	1	0.000000E+000
2	31.09415064	1.406498E-011	1.494982E-012	0	0.000000E+000
2	31.09434694	1.494982E-012	1.406498E-011	1	0.000000E+000
2	31.09472238	1.406498E-011	1.494982E-012	0	0.000000E+000
2	31.09474970	1.494982E-012	1.406498E-011	1	0.000000E+000
2	31.09481571	1.406498E-011	1.494982E-012	0	0.000000E+000
2	31.09688567	1.494982E-012	1.406498E-011	1	0.000000E+000
2	31.09696262	1.406498E-011	1.494982E-012	0	0.000000E+000
2	31.09753838	1.494982E-012	1.406498E-011	1	0.000000E+000
2	31.09766436	1.406498E-011	1.494982E-012	0	0.000000E+000
2	31.09937346	1.494982E-012	1.406498E-011	1	0.000000E+000
2	31.09950536	1.406498E-011	1.494982E-012	0	0.000000E+000
2	31.09951178	1.494982E-012	1.406498E-011	1	0.000000E+000
2	31.09959345	1.406498E-011	1.494982E-012	0	0.000000E+000
2	31.10223946	1.494982E-012	1.406498E-011	1	0.000000E+000
2	31.10229629	1.406498E-011	1.494982E-012	0	0.000000E+000
2	31.10260166	1.494982E-012	1.406498E-011	1	0.000000E+000
2	31.10290575	1.406498E-011	1.494982E-012	0	0.000000E+000
2	31.10292691	1.494982E-012	1.406498E-011	1	0.000000E+000
2	31.10297977	1.406498E-011	1.494982E-012	0	0.000000E+000
2	31.10352348	1.494982E-012	1.406498E-011	1	0.000000E+000
2	31.10364222	1.406498E-011	1.494982E-012	0	0.000000E+000
2	31.10517124	1.494982E-012	1.406498E-011	1	0.000000E+000
2	31.10523306	1.406498E-011	1.494982E-012	0	0.000000E+000
2	31.10526406	1.494982E-012	1.406498E-011	1	0.000000E+000
2	31.10541446	1.406498E-011	1.494982E-012	0	0.000000E+000
2	31.10722239	1.494982E-012	1.406498E-011	1	0.000000E+000
2	31.10753004	1.406498E-011	1.494982E-012	0	0.000000E+000
2	31.11011317	1.494982E-012	1.406498E-011	1	0.000000E+000
2	31.11014384	1.406498E-011	1.494982E-012	0	0.000000E+000
2	31.11107279	1.494982E-012	1.406498E-011	1	0.000000E+000
2	31.11114358	1.406498E-011	1.494982E-012	0	0.000000E+000
2	31.11131558	1.494982E-012	1.406498E-011	1	0.000000E+000
2	31.11173862	1.406498E-011	1.494982E-012	0	0.000000E+000
2	31.11226043	1.494982E-012	1.406498E-011	1	0.000000E+000
2	31.11230518	1.406498E-011	1.494982E-012	0	0.000000E+000
2	31.11475196	1.494982E-012	1.406498E-011	1	0.000000E+000
2	31.11479574	1.406498E-011	1.494982E-012	0	0.000000E+000
2	31.11491172	1.494982E-012	1.406498E-011	1	0.000000E+000
2	31.11501135	1.406498E-011	1.494982E-012	0	0.000000E+000
2	31.11525258	1.494982E-012	1.406498E-011	1	0.000000E+000
2	31.11540642	1.406498E-011	1.494982E-012	0	0.000000E+000
2	31.11937693	1.494982E-012	1.406498E-011	1	0.000000E+000
2	31.11958947	1.406498E-011	1.494982E-012	0	0.000000E+000
2	31.12128519	1.494982E-012	1.406498E-011	1	0.000000E+000
2	31.12130736	1.406498E-011	1.494982E-012	0	0.000000E+000
2	31.12580041	1.494982E-012	1.406498E-011	1	0.000000E+000
2	31.12593378	1.406498E-011	1.494982E-012	0	0.000000E+000
2	31.12819748	1.494982E-012	1.406498E-011	1	0.000000E+000
2	31.12823586	1.406498E-011	1.494982E-012	0	0.000000E+000
2	31.12830372	1.494982E-012	1.406498E-011	1	0.000000E+000
2	31.12857401	1.406498E-011	1.494982E-012	0	0.000000E+000
2	31.13181055	1.494982E-012	1.406498E-011	1	0.000000E+000
2	31.13188142	1.406498E-011	1.494982E-012	0	0.000000E+000
2	31.13190546	1.494982E-012	1.406498E-011	1	0.000000E+000
2	31.13199445	1.406498E-011	1.494982E-012	0	0.000000E+000
2	31.13252206	1.494982E-012	1.406498E-011	1	0.000000E+000
2	31.13270647	1.406498E-011	1.494982E-012	0	0.000000E+000
2	31.17258954	1.494982E-012	1.406498E-011	1	0.000000E+000
2	31.17283468	1.406498E-011	1.494982E-012	0	0.000000E+000
2	31.17427875	1.494982E-012	1.406498E-011	1	0.000000E+000
2	31.17447458	1.406498E-011	1.494982E-012	0	0.000000E+000
2	31.17512583	1.494982E-012	1.406498E-011	1	0.000000E+000
2	31.17517120	1.406498E-011	1.494982E-012	0	0.000000E+000
2	31.17587080	1.494982E-012	1.406498E-011	1	0.000000E+000
2	31.17611133	1.406498E-011	1.494982E-012	0	0.000000E+000
2	31.17947368	1.494982E-012	1.406498E-011	1	0.000000E+000
2	31.17948049	1.406498E-011	1.494982E-012	0	0.000000E+000
2	31.18052713	1.494982E-012	1.406498E-011	1	0.000000E+000
2	31.18063569	1.406498E-011	1.494982E-012	0	0.000000E+000
2	31.18234989	1.494982E-012	1.406498E-011	1	0.000000E+000
2	31.18271671	1.406498E-011	1.494982E-012	0	0.000000E+000
2	31.18283105	1.494982E-012	1.406498E-011	1	0.000000E+000
2	31.18284995	1.406498E-011	1.494982E-012	0	0.000000E+000
2	31.18406962	1.494982E-012	1.406498E-011	1	0.000000E+000
2	31.18413269	1.406498E-011	1.494982E-012	0	0.000000E+000
2	31.18425885	1.494982E-012	1.406498E-011	1	0.000000E+000
2	31.18438893	1.406498E-011	1.494982E-012	0	0.000000E+000
2	31.18564056	1.494982E-012	1.406498E-011	1	0.000000E+000
2	31.18572251	1.406498E-011	1.494982E-012	0	0.000000E+000
2	31.18596718	1.494982E-012	1.406498E-011	1	0.000000E+000
2	31.18601981	1.406498E-011	1.494982E-012	0	0.000000E+000
2	31.18840400	1.494982E-012	1.406498E-011	1	0.000000E+000
2	31.18847088	1.406498E-011	1.494982E-012	0	0.000000E+000
2	31.19021208	1.494982E-012	1.406498E-011	1	0.000000E+000
2	31.19032559	1.406498E-011	1.494982E-012	0	0.000000E+000
2	31.19115929	1.494982E-012	1.406498E-011	1	0.000000E+000
2	31.19187416	1.406498E-011	1.494982E-012	0	0.000000E+000
2	31.19398909	1.494982E-012	1.406498E-011	1	0.000000E+000
2	31.19413530	1.406498E-011	1.494982E-012	0	0.000000E+000
2	31.19474890	1.494982E-012	1.406498E-011	1	0.000000E+000
2	31.19479082	1.406498E-011	1.494982E-012	0	0.000000E+000
2	31.19644601	1.494982E-012	1.406498E-011	1	0.000000E+000
2	31.19655994	1.406498E-011	1.494982E-012	0	0.000000E+000
2	31.19686553	1.494982E-012	1.406498E-011	1	0.000000E+000
2	31.19689675	1.406498E-011	1.494982E-012	0	0.000000E+000
2	31.19859239	1.494982E-012	1.406498E-011	1	0.000000E+000
2	31.19866594	1.406498E-011	1.494982E-012	0	0.000000E+000
2	31.19868609	1.494982E-012	1.406498E-011	1	0.000000E+000
2	31.19935558	1.406498E-011	1.494982E-012	0	0.000000E+000
2	31.19938710	1.494982E-012	1.406498E-011	1	0.000000E+000
2	31.19956458	1.406498E-011	1.494982E-012	0	0.000000E+000
2	31.20158245	1.494982E-012	1.406498E-011	1	0.000000E+000
2	31.20181365	1.406498E-011	1.494982E-012	0	0.000000E+000
2	31.20455666	1.494982E-012	1.406498E-011	1	0.000000E+000
2	31.20464544	1.406498E-011	1.494982E-012	0	0.000000E+000
2	31.20498586	1.494982E-012	1.406498E-011	1	0.000000E+000
2	31.20500227	1.406498E-011	1.494982E-012	0	0.000000E+000
2	31.20509434	1.494982E-012	1.406498E-011	1	0.000000E+000
2	31.20514052	1.406498E-011	1.494982E-012	0	0.000000E+000
2	31.20722759	1.494982E-012	1.406498E-011	1	0.000000E+000
2	31.20748585	1.406498E-011	1.494982E-012	0	0.000000E+000
2	31.20881624	1.494982E-012	1.406498E-011	1	0.000000E+000
2	31.20895922	1.406498E-011	1.494982E-012	0	0.000000E+000
2	31.20908991	1.494982E-012	1.406498E-011	1	0.000000E+000
2	31.20930604	1.406498E-011	1.494982E-012	0	0.000000E+000
2	31.20980482	1.494982E-012	1.406498E-011	1	0.000000E+000
2	31.20984531	1.406498E-011	1.494982E-012	0	0.000000E+000
2	31.20996401	1.494982E-012	1.406498E-011	1	0.000000E+000
2	31.21009598	1.406498E-011	1.494982E-012	0	0.000000E+000
2	31.21097284	1.494982E-012	1.406498E-011	1	0.000000E+000
2	31.21110527	1.406498E-011	1.494982E-012	0	0.000000E+000
2	31.21419505	1.494982E-012	1.406498E-011	1	0.000000E+000
2	31.21424345	1.406498E-011	1.494982E-012	0	0.000000E+000
2	31.21446974	1.494982E-012	1.406498E-011	1	0.000000E+000
2	31.21455859	1.406498E-011	1.494982E-012	0	0.000000E+000
2	31.21681611	1.494982E-012	1.406498E-011	1	0.000000E+000
2	31.21682831	1.406498E-011	1.494982E-012	0	0.000000E+000
2	31.21691435	1.494982E-012	1.406498E-011	1	0.000000E+000
2	31.21707308	1.406498E-011	1.494982E-012	0	0.000000E+000
2	31.21711454	1.494982E-012	1.406498E-011	1	0.000000E+000
2	31.21714726	1.406498E-011	1.494982E-012	0	0.000000E+000
2	31.22042015	1.494982E-012	1.406498E-011	1	0.000000E+000
2	31.22090849	1.406498E-011	1.494982E-012	0	0.000000E+000
2	31.22092730	1.494982E-012	1.406498E-011	1	0.000000E+000
2	31.22104832	1.406498E-011	1.494982E-012	0	0.000000E+000
2	31.22132048	1.494982E-012	1.406498E-011	1	0.000000E+000
2	31.22146039	1.406498E-011	1.494982E-012	0	0.000000E+000
2	31.22223296	1.494982E-012	1.406498E-011	1	0.000000E+000
2	31.22242515	1.406498E-011	1.494982E-012	0	0.000000E+000
2	31.22333648	1.494982E-012	1.406498E-011	1	0.000000E+000
2	31.22346779	1.406498E-011	1.494982E-012	0	0.000000E+000
2	31.22444512	1.494982E-012	1.406498E-011	1	0.000000E+000
2	31.22458899	1.406498E-011	1.494982E-012	0	0.000000E+000
2	31.22562836	1.494982E-012	1.406498E-011	1	0.000000E+000
2	31.22585384	1.406498E-011	1.494982E-012	0	0.000000E+000
2	31.22867615	1.494982E-012	1.406498E-011	1	0.000000E+000
2	31.22884874	1.406498E-011	1.494982E-012	0	0.000000E+000
2	42.62778851	1.228497E-012	1.379850E-011	1	0.000000E+000
2	42.62780113	1.379850E-011	1.228497E-012	0	0.000000E+000
2	42.62797737	1.228497E-012	1.379850E-011	1	0.000000E+000
2	42.62805860	1.379850E-011	1.228497E-012	0	0.000000E+000
2	42.63012979	1.228497E-012	1.379850E-011	1	0.000000E+000
2	42.63026206	1.379850E-011	1.228497E-012	0	0.000000E+000
2	42.63318738	1.228497E-012	1.379850E-011	1	0.000000E+000
2	42.63360302	1.379850E-011	1.228497E-012	0	0.000000E+000
2	42.63444204	1.228497E-012	1.379850E-011	1	0.000000E+000
2	42.63453121	1.379850E-011	1.228497E-012	0	0.000000E+000
2	42.63575904	1.228497E-012	1.379850E-011	1	0.000000E+000
2	42.63585248	1.379850E-011	1.228497E-012	0	0.000000E+000
2	42.63664932	1.228497E-012	1.379850E-011	1	0.000000E+000
2	42.63672382	1.379850E-011	1.228497E-012	0	0.000000E+000
2	42.63722959	1.228497E-012	1.379850E-011	1	0.000000E+000
2	42.63747628	1.379850E-011	1.228497E-012	0	0.000000E+000
2	42.63750724	1.228497E-012	1.379850E-011	1	0.000000E+000
2	42.63771225	1.379850E-011	1.228497E-012	0	0.000000E+000
2	42.63876953	1.228497E-012	1.379850E-011	1	0.000000E+000
2	42.63894877	1.379850E-011	1.228497E-012	0	0.000000E+000
2	42.63913043	1.228497E-012	1.379850E-011	1	0.000000E+000
2	42.63921078	1.379850E-011	1.228497E-012	0	0.000000E+000
2	42.64353908	1.228497E-012	1.379850E-011	1	0.000000E+000
2	42.64362283	1.379850E-011	1.228497E-012	0	0.000000E+000
2	42.64364937	1.228497E-012	1.379850E-011	1	0.000000E+000
2	42.64377238	1.379850E-011	1.228497E-012	0	0.000000E+000
2	42.64380477	1.228497E-012	1.379850E-011	1	0.000000E+000
2	42.64397173	1.379850E-011	1.228497E-012	0	0.000000E+000
2	42.64455395	1.228497E-012	1.379850E-011	1	0.000000E+000
2	42.64461404	1.379850E-011	1.228497E-012	0	0.000000E+000
2	42.64578722	1.228497E-012	1.379850E-011	1	0.000000E+000
2	42.64608536	1.379850E-011	1.228497E-012	0	0.000000E+000
2	42.64611326	1.228497E-012	1.379850E-011	1	0.000000E+000
2	42.64624703	1.379850E-011	1.228497E-012	0	0.000000E+000
2	42.64847526	1.228497E-012	1.379850E-011	1	0.000000E+000
2	42.64855959	1.379850E-011	1.228497E-012	0	0.000000E+000
2	42.65008484	1.228497E-012	1.379850E-011	1	0.000000E+000
2	42.65039203	1.379850E-011	1.228497E-012	0	0.000000E+000
2	42.65170132	1.228497E-012	1.379850E-011	1	0.000000E+000
2	42.65175242	1.379850E-011	1.228497E-012	0	0.000000E+000
2	42.65234893	1.228497E-012	1.379850E-011	1	0.000000E+000
2	42.65289178	1.379850E-011	1.228497E-012	0	0.000000E+000
2	42.65302492	1.228497E-012	1.379850E-011	1	0.000000E+000
2	42.65306938	1.379850E-011	1.228497E-012	0	0.000000E+000
2	42.65307751	1.228497E-012	1.379850E-011	1	0.000000E+000
2	42.65312672	1.379850E-011	1.228497E-012	0	0.000000E+000
2	42.65352778	1.228497E-012	1.379850E-011	1	0.000000E+000
2	42.65367950	1.379850E-011	1.228497E-012	0	0.000000E+000
2	42.65385339	1.228497E-012	1.379850E-011	1	0.000000E+000
2	42.65393718	1.379850E-011	1.228497E-012	0	0.000000E+000
2	42.65418181	1.228497E-012	1.379850E-011	1	0.000000E+000
2	42.65439139	1.379850E-011	1.228497E-012	0	0.000000E+000
2	42.65528492	1.228497E-012	1.379850E-011	1	0.000000E+000
2	42.65535049	1.379850E-011	1.228497E-012	0	0.000000E+000
2	42.65613957	1.228497E-012	1.379850E-011	1	0.000000E+000
2	42.65618032	1.379850E-011	1.228497E-012	0	0.000000E+000
2	42.65842805	1.228497E-012	1.379850E-011	1	0.000000E+000
2	42.65866713	1.379850E-011	1.228497E-012	0	0.000000E+000
2	42.65900994	1.228497E-012	1.379850E-011	1	0.000000E+000
2	42.65908505	1.379850E-011	1.228497E-012	0	0.000000E+000
2	42.66044887	1.228497E-012	1.379850E-011	1	0.000000E+000
2	42.66055546	1.379850E-011	1.228497E-012	0	0.000000E+000
2	42.66057863	1.228497E-012	1.379850E-011	1	0.000000E+000
2	42.66074135	1.379850E-011	1.228497E-012	0	0.000000E+000
2	42.66128231	1.228497E-012	1.379850E-011	1	0.000000E+000
2	42.66145189	1.379850E-011	1.228497E-012	0	0.000000E+000
2	42.66195279	1.228497E-012	1.379850E-011	1	0.000000E+000
2	42.66222436	1.379850E-011	1.228497E-012	0	0.000000E+000
2	42.66330500	1.228497E-012	1.379850E-011	1	0.000000E+000
2	42.66363454	1.379850E-011	1.228497E-012	0	0.000000E+000
2	42.66453989	1.228497E-012	1.379850E-011	1	0.000000E+000
2	42.66470714	1.379850E-011	1.228497E-012	0	0.000000E+000
2	42.66475797	1.228497E-012	1.379850E-011	1	0.000000E+000
2	42.66478253	1.379850E-011	1.228497E-012	0	0.000000E+000
2	42.66481305	1.228497E-012	1.379850E-011	1	0.000000E+000
2	42.66510277	1.379850E-011	1.228497E-012	0	0.000000E+000
2	42.66514377	1.228497E-012	1.379850E-011	1	0.000000E+000
2	42.66517186	1.379850E-011	1.228497E-012	0	0.000000E+000
2	42.66674176	1.228497E-012	1.379850E-011	1	0.000000E+000
2	42.66684147	1.379850E-011	1.228497E-012	0	0.000000E+000
2	42.66733716	1.228497E-012	1.379850E-011	1	0.000000E+000
2	42.66735531	1.379850E-011	1.228497E-012	0	0.000000E+000
2	42.67034203	1.228497E-012	1.379850E-011	1	0.000000E+000
2	42.67041063	1.379850E-011	1.228497E-012	0	0.000000E+000
2	42.67069013	1.228497E-012	1.379850E-011	1	0.000000E+000
2	42.67117735	1.379850E-011	1.228497E-012	0	0.000000E+000
2	42.67176358	1.228497E-012	1.379850E-011	1	0.000000E+000
2	42.67200145	1.379850E-011	1.228497E-012	0	0.000000E+000
2	42.67203840	1.228497E-012	1.379850E-011	1	0.000000E+000
2	42.67215720	1.379850E-011	1.228497E-012	0	0.000000E+000
2	42.67220124	1.228497E-012	1.379850E-011	1	0.000000E+000
2	42.67228326	1.379850E-011	1.228497E-012	0	0.000000E+000
2	42.67332000	1.228497E-012	1.379850E-011	1	0.000000E+000
2	42.67354579	1.379850E-011	1.228497E-012	0	0.000000E+000
2	42.67372663	1.228497E-012	1.379850E-011	1	0.000000E+000
2	42.67380703	1.379850E-011	1.228497E-012	0	0.000000E+000
2	42.67382658	1.228497E-012	1.379850E-011	1	0.000000E+000
2	42.67399730	1.379850E-011	1.228497E-012	0	0.000000E+000
2	42.67505704	1.228497E-012	1.379850E-011	1	0.000000E+000
2	42.67526403	1.379850E-011	1.228497E-012	0	0.000000E+000
2	42.67807766	1.228497E-012	1.379850E-011	1	0.000000E+000
2	42.67810814	1.379850E-011	1.228497E-012	0	0.000000E+000
2	42.67849036	1.228497E-012	1.379850E-011	1	0.000000E+000
2	42.67870569	1.379850E-011	1.228497E-012	0	0.000000E+000
2	42.67947026	1.228497E-012	1.379850E-011	1	0.000000E+000
2	42.67954931	1.379850E-011	1.228497E-012	0	0.000000E+000
2	42.67980828	1.228497E-012	1.379850E-011	1	0.000000E+000
2	42.67985153	1.379850E-011	1.228497E-012	0	0.000000E+000
2	42.68162324	1.228497E-012	1.379850E-011	1	0.000000E+000
2	42.68181594	1.379850E-011	1.228497E-012	0	0.000000E+000
2	42.68255888	1.228497E-012	1.379850E-011	1	0.000000E+000
2	42.68266269	1.379850E-011	1.228497E-012	0	0.000000E+000
2	42.68485839	1.228497E-012	1.379850E-011	1	0.000000E+000
2	42.68487962	1.379850E-011	1.228497E-012	0	0.000000E+000
2	42.68652282	1.228497E-012	1.379850E-011	1	0.000000E+000
2	42.68661974	1.379850E-011	1.228497E-012	0	0.000000E+000
2	42.68740880	1.228497E-012	1.379850E-011	1	0.000000E+000
2	42.68748262	1.379850E-011	1.228497E-012	0	0.000000E+000
2	42.68763382	1.228497E-012	1.379850E-011	1	0.000000E+000
2	42.68765219	1.379850E-011	1.228497E-012	0	0.000000E+000
2	42.68948662	1.228497E-012	1.379850E-011	1	0.000000E+000
2	42.68998864	1.379850E-011	1.228497E-012	0	0.000000E+000
2	42.69113331	1.228497E-012	1.379850E-011	1	0.000000E+000
2	42.69134531	1.379850E-011	1.228497E-012	0	0.000000E+000
2	42.69238088	1.228497E-012	1.379850E-011	1	0.000000E+000
2	42.69241025	1.379850E-011	1.228497E-012	0	0.000000E+000
2	42.69299096	1.228497E-012	1.379850E-011	1	0.000000E+000
2	42.69318313	1.379850E-011	1.228497E-012	0	0.000000E+000
2	42.69341603	1.228497E-012	1.379850E-011	1	0.000000E+000
2	42.69345375	1.379850E-011	1.228497E-012	0	0.000000E+000
2	42.69383737	1.228497E-012	1.379850E-011	1	0.000000E+000
2	42.69386736	1.379850E-011	1.228497E-012	0	0.000000E+000
2	42.69388288	1.228497E-012	1.379850E-011	1	0.000000E+000
2	42.69393086	1.379850E-011	1.228497E-012	0	0.000000E+000
2	42.69411909	1.228497E-012	1.379850E-011	1	0.000000E+000
2	42.69422339	1.379850E-011	1.228497E-012	0	0.000000E+000
2	42.69728298	1.228497E-012	1.379850E-011	1	0.000000E+000
2	42.69754344	1.379850E-011	1.228497E-012	0	0.000000E+000
2	42.69794996	1.228497E-012	1.379850E-011	1	0.000000E+000
2	42.69809483	1.379850E-011	1.228497E-012	0	0.000000E+000
2	42.69908741	1.228497E-012	1.379850E-011	1	0.000000E+000
2	42.69914417	1.379850E-011	1.228497E-012	0	0.000000E+000
2	42.69940233	1.228497E-012	1.379850E-011	1	0.000000E+000
2	42.69945062	1.379850E-011	1.228497E-012	0	0.000000E+000
2	42.70120385	1.228497E-012	1.379850E-011	1	0.000000E+000
2	42.70125700	1.379850E-011	1.228497E-012	0	0.000000E+000
2	42.70142107	1.228497E-012	1.379850E-011	1	0.000000E+000
2	42.70152018	1.379850E-011	1.228497E-012	0	0.000000E+000
2	42.70183206	1.228497E-012	1.379850E-011	1	0.000000E+000
2	42.70194030	1.379850E-011	1.228497E-012	0	0.000000E+000
2	42.70562427	1.228497E-012	1.379850E-011	1	0.000000E+000
2	42.70574640	1.379850E-011	1.228497E-012	0	0.000000E+000
2	42.70627254	1.228497E-012	1.379850E-011	1	0.000000E+000
2	42.70639810	1.379850E-011	1.228497E-012	0	0.000000E+000
2	42.70695418	1.228497E-012	1.379850E-011	1	0.000000E+000
2	42.70711860	1.379850E-011	1.228497E-012	0	0.000000E+000
2	42.71074403	1.228497E-012	1.379850E-011	1	0.000000E+000
2	42.71076338	1.379850E-011	1.228497E-012	0	0.000000E+000
2	42.71526534	1.228497E-012	1.379850E-011	1	0.000000E+000
2	42.71534501	1.379850E-011	1.228497E-012	0	0.000000E+000
2	42.71746216	1.228497E-012	1.379850E-011	1	0.000000E+000
2	42.71749814	1.379850E-011	1.228497E-012	0	0.000000E+000
2	42.71957507	1.228497E-012	1.379850E-011	1	0.000000E+000
2	42.71971001	1.379850E-011	1.228497E-012	0	0.000000E+000
2	42.72046022	1.228497E-012	1.379850E-011	1	0.000000E+000
2	42.72066485	1.379850E-011	1.228497E-012	0	0.000000E+000
2	42.72314967	1.228497E-012	1.379850E-011	1	0.000000E+000
2	42.72329743	1.379850E-011	1.228497E-012	0	0.000000E+000
2	42.72360593	1.228497E-012	1.379850E-011	1	0.000000E+000
2	42.72367269	1.379850E-011	1.228497E-012	0	0.000000E+000
2	42.72536889	1.228497E-012	1.379850E-011	1	0.000000E+000
2	42.72540776	1.379850E-011	1.228497E-012	0	0.000000E+000
2	42.72555083	1.228497E-012	1.379850E-011	1	0.000000E+000
2	42.72586135	1.379850E-011	1.228497E-012	0	0.000000E+000
2	42.72596442	1.228497E-012	1.379850E-011	1	0.000000E+000
2	42.72660982	1.379850E-011	1.228497E-012	0	0.000000E+000
2	42.72819132	1.228497E-012	1.379850E-011	1	0.000000E+000
2	42.72839975	1.379850E-011	1.228497E-012	0	0.000000E+000
2	42.72859354	1.228497E-012	1.379850E-011	1	0.000000E+000
2	42.72876001	1.379850E-011	1.228497E-012	0	0.000000E+000
2	42.73181813	1.228497E-012	1.379850E-011	1	0.000000E+000
2	42.73183243	1.379850E-011	1.228497E-012	0	0.000000E+000
2	42.73456947	1.228497E-012	1.379850E-011	1	0.000000E+000
2	42.73458013	1.379850E-011	1.228497E-012	0	0.000000E+000
2	42.73656262	1.228497E-012	1.379850E-011	1	0.000000E+000
2	42.73665931	1.379850E-011	1.228497E-012	0	0.000000E+000
2	42.73727926	1.228497E-012	1.379850E-011	1	0.000000E+000
2	42.73730004	1.379850E-011	1.228497E-012	0	0.000000E+000
2	42.73906046	1.228497E-012	1.379850E-011	1	0.000000E+000
2	42.73917228	1.379850E-011	1.228497E-012	0	0.000000E+000
2	42.73920042	1.228497E-012	1.379850E-011	1	0.000000E+000
2	42.73950347	1.379850E-011	1.228497E-012	0	0.000000E+000
2	42.74092042	1.228497E-012	1.379850E-011	1	0.000000E+000
2	42.74100632	1.379850E-011	1.228497E-012	0	0.000000E+000
2	42.74105124	1.228497E-012	1.379850E-011	1	0.000000E+000
2	42.74114251	1.379850E-011	1.228497E-012	0	0.000000E+000
2	42.74259938	1.228497E-012	1.379850E-011	1	0.000000E+000
2	42.74299073	1.379850E-011	1.228497E-012	0	0.000000E+000
2	42.74391819	1.228497E-012	1.379850E-011	1	0.000000E+000
2	42.74401373	1.379850E-011	1.228497E-012	0	0.000000E+000
2	42.74597881	1.228497E-012	1.379850E-011	1	0.000000E+000
2	42.74612380	1.379850E-011	1.228497E-012	0	0.000000E+000
2	42.75129063	1.228497E-012	1.379850E-011	1	0.000000E+000
2	42.75142204	1.379850E-011	1.228497E-012	0	0.000000E+000
2	42.75145828	1.228497E-012	1.379850E-011	1	0.000000E+000
2	42.75166799	1.379850E-011	1.228497E-012	0	0.000000E+000
2	42.75169475	1.228497E-012	1.379850E-011	1	0.000000E+000
2	42.75188442	1.379850E-011	1.228497E-012	0	0.000000E+000
2	42.75271810	1.228497E-012	1.379850E-011	1	0.000000E+000
2	42.75275789	1.379850E-011	1.228497E-012	0	0.000000E+000
2	42.75539087	1.228497E-012	1.379850E-011	1	0.000000E+000
2	42.75563556	1.379850E-011	1.228497E-012	0	0.000000E+000
2	42.75688913	1.228497E-012	1.379850E-011	1	0.000000E+000
2	42.75712618	1.379850E-011	1.228497E-012	0	0.000000E+000
2	42.75844767	1.228497E-012	1.379850E-011	1	0.000000E+000
2	42.75854379	1.379850E-011	1.228497E-012	0	0.000000E+000
2	42.75890034	1.228497E-012	1.379850E-011	1	0.000000E+000
2	42.75897601	1.379850E-011	1.228497E-012	0	0.000000E+000
2	42.76410275	1.228497E-012	1.379850E-011	1	0.000000E+000
2	42.76425381	1.379850E-011	1.228497E-012	0	0.000000E+000
2	42.76677590	1.228497E-012	1.379850E-011	1	0.000000E+000
2	42.76682011	1.379850E-011	1.228497E-012	0	0.000000E+000
2	42.76800519	1.228497E-012	1.379850E-011	1	0.000000E+000
2	42.76810168	1.379850E-011	1.228497E-012	0	0.000000E+000
2	42.76838762	1.228497E-012	1.379850E-011	1	0.000000E+000
2	42.76848238	1.379850E-011	1.228497E-012	0	0.000000E+000
2	42.76883446	1.228497E-012	1.379850E-011	1	0.000000E+000
2	42.76888638	1.379850E-011	1.228497E-012	0	0.000000E+000
2	42.77033613	1.228497E-012	1.379850E-011	1	0.000000E+000
2	42.77046282	1.379850E-011	1.228497E-012	0	0.000000E+000
2	42.77048259	1.228497E-012	1.379850E-011	1	0.000000E+000
2	42.77095335	1.379850E-011	1.228497E-012	0	0.000000E+000
2	42.77215029	1.228497E-012	1.379850E-011	1	0.000000E+000
2	42.77217779	1.379850E-011	1.228497E-012	0	0.000000E+000
2	42.77220431	1.228497E-012	1.379850E-011	1	0.000000E+000
2	42.77227863	1.379850E-011	1.228497E-012	0	0.000000E+000
2	42.77298908	1.228497E-012	1.379850E-011	1	0.000000E+000
2	42.77317297	1.379850E-011	1.228497E-012	0	0.000000E+000
2	42.77411195	1.228497E-012	1.379850E-011	1	0.000000E+000
2	42.77478995	1.379850E-011	1.228497E-012	0	0.000000E+000
2	42.77723104	1.228497E-012	1.379850E-011	1	0.000000E+000
2	42.77728149	1.379850E-011	1.228497E-012	0	0.000000E+000
2	42.78000100	1.228497E-012	1.379850E-011	1	0.000000E+000
2	42.78049330	1.379850E-011	1.228497E-012	0	0.000000E+000
2	42.78057909	1.228497E-012	1.379850E-011	1	0.000000E+000
2	42.78065651	1.379850E-011	1.228497E-012	0	0.000000E+000
2	42.78190796	1.228497E-012	1.379850E-011	1	0.000000E+000
2	42.78213467	1.379850E-011	1.228497E-012	0	0.000000E+000
2	42.78561265	1.228497E-012	1.379850E-011	1	0.000000E+000
2	42.78568037	1.379850E-011	1.228497E-012	0	0.000000E+000
2	42.78661625	1.228497E-012	1.379850E-011	1	0.000000E+000
2	42.78665204	1.379850E-011	1.228497E-012	0	0.000000E+000
2	42.78739168	1.228497E-012	1.379850E-011	1	0.000000E+000
2	42.78757857	1.379850E-011	1.228497E-012	0	0.000000E+000
2	42.79079098	1.228497E-012	1.379850E-011	1	0.000000E+000
2	42.79096115	1.379850E-011	1.228497E-012	0	0.000000E+000
2	42.79149162	1.228497E-012	1.379850E-011	1	0.000000E+000
2	42.79156188	1.379850E-011	1.228497E-012	0	0.000000E+000
2	42.79244770	1.228497E-012	1.379850E-011	1	0.000000E+000
2	42.79261108	1.379850E-011	1.228497E-012	0	0.000000E+000
2	42.79402185	1.228497E-012	1.379850E-011	1	0.000000E+000
2	42.79421142	1.379850E-011	1.228497E-012	0	0.000000E+000
2	42.79505160	1.228497E-012	1.379850E-011	1	0.000000E+000
2	42.79520108	1.379850E-011	1.228497E-012	0	0.000000E+000
2	42.79607615	1.228497E-012	1.379850E-011	1	0.000000E+000
2	42.79636809	1.379850E-011	1.228497E-012	0	0.000000E+000
2	42.79794053	1.228497E-012	1.379850E-011	1	0.000000E+000
2	42.79876283	1.379850E-011	1.228497E-012	0	0.000000E+000
2	42.79910812	1.228497E-012	1.379850E-011	1	0.000000E+000
2	42.79914452	1.379850E-011	1.228497E-012	0	0.000000E+000
2	42.79917665	1.228497E-012	1.379850E-011	1	0.000000E+000
2	42.79935462	1.379850E-011	1.228497E-012	0	0.000000E+000
2	42.79951738	1.228497E-012	1.379850E-011	1	0.000000E+000
2	42.79955015	1.379850E-011	1.228497E-012	0	0.000000E+000
2	42.79986405	1.228497E-012	1.379850E-011	1	0.000000E+000
2	42.79998192	1.379850E-011	1.228497E-012	0	0.000000E+000
2	42.80023466	1.228497E-012	1.379850E-011	1	0.000000E+000
2	42.80029731	1.379850E-011	1.228497E-012	0	0.000000E+000
2	42.80123059	1.228497E-012	1.379850E-011	1	0.000000E+000
2	42.80154909	1.379850E-011	1.228497E-012	0	0.000000E+000
2	42.80165928	1.228497E-012	1.379850E-011	1	0.000000E+000
2	42.80182747	1.379850E-011	1.228497E-012	0	0.000000E+000
2	42.80466339	1.228497E-012	1.379850E-011	1	0.000000E+000
2	42.80471778	1.379850E-011	1.228497E-012	0	0.000000E+000
2	42.80567709	1.228497E-012	1.379850E-011	1	0.000000E+000
2	42.80591510	1.379850E-011	1.228497E-012	0	0.000000E+000
2	42.80685593	1.228497E-012	1.379850E-011	1	0.000000E+000
2	42.80687780	1.379850E-011	1.228497E-012	0	0.000000E+000
2	42.80690199	1.228497E-012	1.379850E-011	1	0.000000E+000
2	42.80695586	1.379850E-011	1.228497E-012	0	0.000000E+000
2	42.80730284	1.228497E-012	1.379850E-011	1	0.000000E+000
2	42.80740182	1.379850E-011	1.228497E-012	0	0.000000E+000
2	42.80749033	1.228497E-012	1.379850E-011	1	0.000000E+000
2	42.80757213	1.379850E-011	1.228497E-012	0	0.000000E+000
2	42.80767117	1.228497E-012	1.379850E-011	1	0.000000E+000
2	42.80770094	1.379850E-011	1.228497E-012	0	0.000000E+000
2	42.80772152	1.228497E-012	1.379850E-011	1	0.000000E+000
2	42.80780271	1.379850E-011	1.228497E-012	0	0.000000E+000
2	42.80900732	1.228497E-012	1.379850E-011	1	0.000000E+000
2	42.80908610	1.379850E-011	1.228497E-012	0	0.000000E+000
2	42.80921450	1.228497E-012	1.379850E-011	1	0.000000E+000
2	42.80940404	1.379850E-011	1.228497E-012	0	0.000000E+000
2	42.81218488	1.228497E-012	1.379850E-011	1	0.000000E+000
2	42.81225923	1.379850E-011	1.228497E-012	0	0.000000E+000
2	42.81542468	1.228497E-012	1.379850E-011	1	0.000000E+000
2	42.81545166	1.379850E-011	1.228497E-012	0	0.000000E+000
2	42.81655091	1.228497E-012	1.379850E-011	1	0.000000E+000
2	42.81675508	1.379850E-011	1.228497E-012	0	0.000000E+000
2	42.81798682	1.228497E-012	1.379850E-011	1	0.000000E+000
2	42.81802199	1.379850E-011	1.228497E-012	0	0.000000E+000
2	42.81838231	1.228497E-012	1.379850E-011	1	0.000000E+000
2	42.81856128	1.379850E-011	1.228497E-012	0	0.000000E+000
2	42.81864751	1.228497E-012	1.379850E-011	1	0.000000E+000
2	42.81871006	1.379850E-011	1.228497E-012	0	0.000000E+000
2	42.82040334	1.228497E-012	1.379850E-011	1	0.000000E+000
2	42.82055815	1.379850E-011	1.228497E-012	0	0.000000E+000
2	42.82187042	1.228497E-012	1.379850E-011	1	0.000000E+000
2	42.82195498	1.379850E-011	1.228497E-012	0	0.000000E+000
2	42.82819636	1.228497E-012	1.379850E-011	1	0.000000E+000
2	42.82874201	1.379850E-011	1.228497E-012	0	0.000000E+000
2	42.82878055	1.228497E-012	1.379850E-011	1	0.000000E+000
2	42.82938057	1.379850E-011	1.228497E-012	0	0.000000E+000
2	42.83152529	1.228497E-012	1.379850E-011	1	0.000000E+000
2	42.83163082	1.379850E-011	1.228497E-012	0	0.000000E+000
2	42.83164789	1.228497E-012	1.379850E-011	1	0.000000E+000
2	42.83188440	1.379850E-011	1.228497E-012	0	0.000000E+000
2	42.83190943	1.228497E-012	1.379850E-011	1	0.000000E+000
2	42.83199851	1.379850E-011	1.228497E-012	0	0.000000E+000
2	44.52587609	1.353843E-012	1.392384E-011	1	0.000000E+000
2	44.52616841	1.392384E-011	1.353843E-012	0	0.000000E+000
2	44.52658925	1.353843E-012	1.392384E-011	1	0.000000E+000
2	44.52667009	1.392384E-011	1.353843E-012	0	0.000000E+000
2	44.52798402	1.353843E-012	1.392384E-011	1	0.000000E+000
2	44.52819713	1.392384E-011	1.353843E-012	0	0.000000E+000
2	44.52827387	1.353843E-012	1.392384E-011	1	0.000000E+000
2	44.52837955	1.392384E-011	1.353843E-012	0	0.000000E+000
2	44.52926916	1.353843E-012	1.392384E-011	1	0.000000E+000
2	44.52927497	1.392384E-011	1.353843E-012	0	0.000000E+000
2	44.53017803	1.353843E-012	1.392384E-011	1	0.000000E+000
2	44.53076427	1.392384E-011	1.353843E-012	0	0.000000E+000
2	44.53154987	1.353843E-012	1.392384E-011	1	0.000000E+000
2	44.53168597	1.392384E-011	1.353843E-012	0	0.000000E+000
2	44.53286934	1.353843E-012	1.392384E-011	1	0.000000E+000
2	44.53297400	1.392384E-011	1.353843E-012	0	0.000000E+000
2	44.53308674	1.353843E-012	1.392384E-011	1	0.000000E+000
2	44.53322757	1.392384E-011	1.353843E-012	0	0.000000E+000
2	44.53323443	1.353843E-012	1.392384E-011	1	0.000000E+000
2	44.53364611	1.392384E-011	1.353843E-012	0	0.000000E+000
2	44.53624500	1.353843E-012	1.392384E-011	1	0.000000E+000
2	44.53675119	1.392384E-011	1.353843E-012	0	0.000000E+000
2	44.54049015	1.353843E-012	1.392384E-011	1	0.000000E+000
2	44.54051296	1.392384E-011	1.353843E-012	0	0.000000E+000
2	44.54198158	1.353843E-012	1.392384E-011	1	0.000000E+000
2	44.54203358	1.392384E-011	1.353843E-012	0	0.000000E+000
2	44.54531532	1.353843E-012	1.392384E-011	1	0.000000E+000
2	44.54532740	1.392384E-011	1.353843E-012	0	0.000000E+000
2	44.54543329	1.353843E-012	1.392384E-011	1	0.000000E+000
2	44.54546200	1.392384E-011	1.353843E-012	0	0.000000E+000
2	44.54648277	1.353843E-012	1.392384E-011	1	0.000000E+000
2	44.54650669	1.392384E-011	1.353843E-012	0	0.000000E+000
2	44.54832838	1.353843E-012	1.392384E-011	1	0.000000E+000
2	44.54835462	1.392384E-011	1.353843E-012	0	0.000000E+000
2	44.54941156	1.353843E-012	1.392384E-011	1	0.000000E+000
2	44.54947221	1.392384E-011	1.353843E-012	0	0.000000E+000
2	44.54950995	1.353843E-012	1.392384E-011	1	0.000000E+000
2	44.54954142	1.392384E-011	1.353843E-012	0	0.000000E+000
2	44.55001237	1.353843E-012	1.392384E-011	1	0.000000E+000
2	44.55010600	1.392384E-011	1.353843E-012	0	0.000000E+000
2	44.55447342	1.353843E-012	1.392384E-011	1	0.000000E+000
2	44.55473982	1.392384E-011	1.353843E-012	0	0.000000E+000
2	44.55794396	1.353843E-012	1.392384E-011	1	0.000000E+000
2	44.55804777	1.392384E-011	1.353843E-012	0	0.000000E+000
2	44.55981619	1.353843E-012	1.392384E-011	1	0.000000E+000
2	44.55987727	1.392384E-011	1.353843E-012	0	0.000000E+000
2	44.56325396	1.353843E-012	1.392384E-011	1	0.000000E+000
2	44.56334768	1.392384E-011	1.353843E-012	0	0.000000E+000
2	44.56459167	1.353843E-012	1.392384E-011	1	0.000000E+000
2	44.56462864	1.392384E-011	1.353843E-012	0	0.000000E+000
2	44.56525799	1.353843E-012	1.392384E-011	1	0.000000E+000
2	44.56533671	1.392384E-011	1.353843E-012	0	0.000000E+000
2	44.56888318	1.353843E-012	1.392384E-011	1	0.000000E+000
2	44.56899046	1.392384E-011	1.353843E-012	0	0.000000E+000
2	44.56970521	1.353843E-012	1.392384E-011	1	0.000000E+000
2	44.56982006	1.392384E-011	1.353843E-012	0	0.000000E+000
2	44.57046482	1.353843E-012	1.392384E-011	1	0.000000E+000
2	44.57050840	1.392384E-011	1.353843E-012	0	0.000000E+000
2	44.57225398	1.353843E-012	1.392384E-011	1	0.000000E+000
2	44.57252598	1.392384E-011	1.353843E-012	0	0.000000E+000
2	44.57688364	1.353843E-012	1.392384E-011	1	0.000000E+000
2	44.57700776	1.392384E-011	1.353843E-012	0	0.000000E+000
2	44.57735069	1.353843E-012	1.392384E-011	1	0.000000E+000
2	44.57753750	1.392384E-011	1.353843E-012	0	0.000000E+000
2	44.57756713	1.353843E-012	1.392384E-011	1	0.000000E+000
2	44.57779128	1.392384E-011	1.353843E-012	0	0.000000E+000
2	44.57855909	1.353843E-012	1.392384E-011	1	0.000000E+000
2	44.57873133	1.392384E-011	1.353843E-012	0	0.000000E+000
2	44.57920696	1.353843E-012	1.392384E-011	1	0.000000E+000
2	44.57921492	1.392384E-011	1.353843E-012	0	0.000000E+000
2	44.58104187	1.353843E-012	1.392384E-011	1	0.000000E+000
2	44.58110947	1.392384E-011	1.353843E-012	0	0.000000E+000
2	44.58204698	1.353843E-012	1.392384E-011	1	0.000000E+000
2	44.58237458	1.392384E-011	1.353843E-012	0	0.000000E+000
2	44.58408764	1.353843E-012	1.392384E-011	1	0.000000E+000
2	44.58422653	1.392384E-011	1.353843E-012	0	0.000000E+000
2	44.58734503	1.353843E-012	1.392384E-011	1	0.000000E+000
2	44.58741570	1.392384E-011	1.353843E-012	0	0.000000E+000
2	44.58760672	1.353843E-012	1.392384E-011	1	0.000000E+000
2	44.58763108	1.392384E-011	1.353843E-012	0	0.000000E+000
2	44.58765556	1.353843E-012	1.392384E-011	1	0.000000E+000
2	44.58802203	1.392384E-011	1.353843E-012	0	0.000000E+000
2	44.59108973	1.353843E-012	1.392384E-011	1	0.000000E+000
2	44.59117353	1.392384E-011	1.353843E-012	0	0.000000E+000
2	44.59269681	1.353843E-012	1.392384E-011	1	0.000000E+000
2	44.59282523	1.392384E-011	1.353843E-012	0	0.000000E+000
2	44.59346105	1.353843E-012	1.392384E-011	1	0.000000E+000
2	44.59358686	1.392384E-011	1.353843E-012	0	0.000000E+000
2	44.59760783	1.353843E-012	1.392384E-011	1	0.000000E+000
2	44.59766579	1.392384E-011	1.353843E-012	0	0.000000E+000
2	44.59906802	1.353843E-012	1.392384E-011	1	0.000000E+000
2	44.59943332	1.392384E-011	1.353843E-012	0	0.000000E+000
2	44.59980286	1.353843E-012	1.392384E-011	1	0.000000E+000
2	44.60000185	1.392384E-011	1.353843E-012	0	0.000000E+000
2	44.60315545	1.353843E-012	1.392384E-011	1	0.000000E+000
2	44.60342029	1.392384E-011	1.353843E-012	0	0.000000E+000
2	44.60716714	1.353843E-012	1.392384E-011	1	0.000000E+000
2	44.60721755	1.392384E-011	1.353843E-012	0	0.000000E+000
2	44.60743150	1.353843E-012	1.392384E-011	1	0.000000E+000
2	44.60751568	1.392384E-011	1.353843E-012	0	0.000000E+000
2	44.60927674	1.353843E-012	1.392384E-011	1	0.000000E+000
2	44.60969195	1.392384E-011	1.353843E-012	0	0.000000E+000
2	44.61123812	1.353843E-012	1.392384E-011	1	0.000000E+000
2	44.61143844	1.392384E-011	1.353843E-012	0	0.000000E+000
2	44.61169264	1.353843E-012	1.392384E-011	1	0.000000E+000
2	44.61186298	1.392384E-011	1.353843E-012	0	0.000000E+000
2	44.61209227	1.353843E-012	1.392384E-011	1	0.000000E+000
2	44.61314455	1.392384E-011	1.353843E-012	0	0.000000E+000
2	46.94872405	9.936255E-013	1.356363E-011	1	0.000000E+000
2	46.94877170	1.356363E-011	9.936255E-013	0	0.000000E+000
2	46.95024228	9.936255E-013	1.356363E-011	1	0.000000E+000
2	46.95031200	1.356363E-011	9.936255E-013	0	0.000000E+000
2	46.95370656	9.936255E-013	1.356363E-011	1	0.000000E+000
2	46.95379383	1.356363E-011	9.936255E-013	0	0.000000E+000
2	46.95648733	9.936255E-013	1.356363E-011	1	0.000000E+000
2	46.95656557	1.356363E-011	9.936255E-013	0	0.000000E+000
2	46.95768958	9.936255E-013	1.356363E-011	1	0.000000E+000
2	46.95775393	1.356363E-011	9.936255E-013	0	0.000000E+000
2	46.95805367	9.936255E-013	1.356363E-011	1	0.000000E+000
2	46.95846440	1.356363E-011	9.936255E-013	0	0.000000E+000
2	46.96071239	9.936255E-013	1.356363E-011	1	0.000000E+000
2	46.96091820	1.356363E-011	9.936255E-013	0	0.000000E+000
2	46.96126123	9.936255E-013	1.356363E-011	1	0.000000E+000
2	46.96168127	1.356363E-011	9.936255E-013	0	0.000000E+000
2	46.96295377	9.936255E-013	1.356363E-011	1	0.000000E+000
2	46.96297706	1.356363E-011	9.936255E-013	0	0.000000E+000
2	46.96303608	9.936255E-013	1.356363E-011	1	0.000000E+000
2	46.96316038	1.356363E-011	9.936255E-013	0	0.000000E+000
2	46.96334824	9.936255E-013	1.356363E-011	1	0.000000E+000
2	46.96391391	1.356363E-011	9.936255E-013	0	0.000000E+000
2	46.96425633	9.936255E-013	1.356363E-011	1	0.000000E+000
2	46.96441696	1.356363E-011	9.936255E-013	0	0.000000E+000
2	46.96537184	9.936255E-013	1.356363E-011	1	0.000000E+000
2	46.96540051	1.356363E-011	9.936255E-013	0	0.000000E+000
2	46.96561555	9.936255E-013	1.356363E-011	1	0.000000E+000
2	46.96570518	1.356363E-011	9.936255E-013	0	0.000000E+000
2	46.96644981	9.936255E-013	1.356363E-011	1	0.000000E+000
2	46.96659126	1.356363E-011	9.936255E-013	0	0.000000E+000
2	46.96671569	9.936255E-013	1.356363E-011	1	0.000000E+000
2	46.96678895	1.356363E-011	9.936255E-013	0	0.000000E+000
2	46.96716561	9.936255E-013	1.356363E-011	1	0.000000E+000
2	46.96737577	1.356363E-011	9.936255E-013	0	0.000000E+000
2	46.96873331	9.936255E-013	1.356363E-011	1	0.000000E+000
2	46.96904509	1.356363E-011	9.936255E-013	0	0.000000E+000
2	46.97026933	9.936255E-013	1.356363E-011	1	0.000000E+000
2	46.97042947	1.356363E-011	9.936255E-013	0	0.000000E+000
2	46.97163234	9.936255E-013	1.356363E-011	1	0.000000E+000
2	46.97171064	1.356363E-011	9.936255E-013	0	0.000000E+000
2	46.97173790	9.936255E-013	1.356363E-011	1	0.000000E+000
2	46.97181362	1.356363E-011	9.936255E-013	0	0.000000E+000
2	46.97265735	9.936255E-013	1.356363E-011	1	0.000000E+000
2	46.97273166	1.356363E-011	9.936255E-013	0	0.000000E+000
2	46.97277400	9.936255E-013	1.356363E-011	1	0.000000E+000
2	46.97290645	1.356363E-011	9.936255E-013	0	0.000000E+000
2	46.97619839	9.936255E-013	1.356363E-011	1	0.000000E+000
2	46.97643877	1.356363E-011	9.936255E-013	0	0.000000E+000
2	46.97796326	9.936255E-013	1.356363E-011	1	0.000000E+000
2	46.97797207	1.356363E-011	9.936255E-013	0	0.000000E+000
2	46.97849036	9.936255E-013	1.356363E-011	1	0.000000E+000
2	46.97872788	1.356363E-011	9.936255E-013	0	0.000000E+000
2	46.97874323	9.936255E-013	1.356363E-011	1	0.000000E+000
2	46.97882592	1.356363E-011	9.936255E-013	0	0.000000E+000
2	46.98034967	9.936255E-013	1.356363E-011	1	0.000000E+000
2	46.98043441	1.356363E-011	9.936255E-013	0	0.000000E+000
2	46.98166651	9.936255E-013	1.356363E-011	1	0.000000E+000
2	46.98184998	1.356363E-011	9.936255E-013	0	0.000000E+000
2	46.98272799	9.936255E-013	1.356363E-011	1	0.000000E+000
2	46.98278924	1.356363E-011	9.936255E-013	0	0.000000E+000
2	46.98402225	9.936255E-013	1.356363E-011	1	0.000000E+000
2	46.98405632	1.356363E-011	9.936255E-013	0	0.000000E+000
2	46.98476864	9.936255E-013	1.356363E-011	1	0.000000E+000
2	46.98488913	1.356363E-011	9.936255E-013	0	0.000000E+000
2	46.98652514	9.936255E-013	1.356363E-011	1	0.000000E+000
2	46.98656646	1.356363E-011	9.936255E-013	0	0.000000E+000
2	46.98684838	9.936255E-013	1.356363E-011	1	0.000000E+000
2	46.98689538	1.356363E-011	9.936255E-013	0	0.000000E+000
2	46.98765441	9.936255E-013	1.356363E-011	1	0.000000E+000
2	46.98786337	1.356363E-011	9.936255E-013	0	0.000000E+000
2	46.99352443	9.936255E-013	1.356363E-011	1	0.000000E+000
2	46.99358175	1.356363E-011	9.936255E-013	0	0.000000E+000
2	46.99522289	9.936255E-013	1.356363E-011	1	0.000000E+000
2	46.99523824	1.356363E-011	9.936255E-013	0	0.000000E+000
2	46.99525732	9.936255E-013	1.356363E-011	1	0.000000E+000
2	46.99539429	1.356363E-011	9.936255E-013	0	0.000000E+000
2	46.99574118	9.936255E-013	1.356363E-011	1	0.000000E+000
2	46.99576424	1.356363E-011	9.936255E-013	0	0.000000E+000
2	46.99656930	9.936255E-013	1.356363E-011	1	0.000000E+000
2	46.99660344	1.356363E-011	9.936255E-013	0	0.000000E+000
2	46.99793749	9.936255E-013	1.356363E-011	1	0.000000E+000
2	46.99799653	1.356363E-011	9.936255E-013	0	0.000000E+000
2	46.99812354	9.936255E-013	1.356363E-011	1	0.000000E+000
2	46.99841410	1.356363E-011	9.936255E-013	0	0.000000E+000
2	46.99920102	9.936255E-013	1.356363E-011	1	0.000000E+000
2	46.99926395	1.356363E-011	9.936255E-013	0	0.000000E+000
2	46.99950841	9.936255E-013	1.356363E-011	1	0.000000E+000
2	46.99982722	1.356363E-011	9.936255E-013	0	0.000000E+000
2	46.99985274	9.936255E-013	1.356363E-011	1	0.000000E+000
2	46.99990655	1.356363E-011	9.936255E-013	0	0.000000E+000
2	47.00559872	9.936255E-013	1.356363E-011	1	0.000000E+000
2	47.00615814	1.356363E-011	9.936255E-013	0	0.000000E+000
2	47.00702586	9.936255E-013	1.356363E-011	1	0.000000E+000
2	47.00725154	1.356363E-011	9.936255E-013	0	0.000000E+000
2	47.00794266	9.936255E-013	1.356363E-011	1	0.000000E+000
2	47.00797203	1.356363E-011	9.936255E-013	0	0.000000E+000
2	47.00956689	9.936255E-013	1.356363E-011	1	0.000000E+000
2	47.00961748	1.356363E-011	9.936255E-013	0	0.000000E+000
2	47.00964066	9.936255E-013	1.356363E-011	1	0.000000E+000
2	47.00989990	1.356363E-011	9.936255E-013	0	0.000000E+000
2	47.00992509	9.936255E-013	1.356363E-011	1	0.000000E+000
2	47.00999786	1.356363E-011	9.936255E-013	0	0.000000E+000
2	47.01054026	9.936255E-013	1.356363E-011	1	0.000000E+000
2	47.01065168	1.356363E-011	9.936255E-013	0	0.000000E+000
2	47.01066382	9.936255E-013	1.356363E-011	1	0.000000E+000
2	47.01069591	1.356363E-011	9.936255E-013	0	0.000000E+000
2	47.01144559	9.936255E-013	1.356363E-011	1	0.000000E+000
2	47.01181556	1.356363E-011	9.936255E-013	0	0.000000E+000
2	47.01220957	9.936255E-013	1.356363E-011	1	0.000000E+000
2	47.01234513	1.356363E-011	9.936255E-013	0	0.000000E+000
2	47.01293616	9.936255E-013	1.356363E-011	1	0.000000E+000
2	47.01312580	1.356363E-011	9.936255E-013	0	0.000000E+000
2	47.01530607	9.936255E-013	1.356363E-011	1	0.000000E+000
2	47.01536255	1.356363E-011	9.936255E-013	0	0.000000E+000
2	47.01539503	9.936255E-013	1.356363E-011	1	0.000000E+000
2	47.01550553	1.356363E-011	9.936255E-013	0	0.000000E+000
2	47.02145385	9.936255E-013	1.356363E-011	1	0.000000E+000
2	47.02147097	1.356363E-011	9.936255E-013	0	0.000000E+000
2	50.09950642	1.154412E-012	1.372441E-011	1	0.000000E+000
2	50.09959229	1.372441E-011	1.154412E-012	0	0.000000E+000
2	50.09963316	1.154412E-012	1.372441E-011	1	0.000000E+000
2	50.09977041	1.372441E-011	1.154412E-012	0	0.000000E+000
2	50.10114884	1.154412E-012	1.372441E-011	1	0.000000E+000
2	50.10121204	1.372441E-011	1.154412E-012	0	0.000000E+000
2	50.10124058	1.154412E-012	1.372441E-011	1	0.000000E+000
2	50.10134463	1.372441E-011	1.154412E-012	0	0.000000E+000
2	50.10144673	1.154412E-012	1.372441E-011	1	0.000000E+000
2	50.10159929	1.372441E-011	1.154412E-012	0	0.000000E+000
2	50.10235759	1.154412E-012	1.372441E-011	1	0.000000E+000
2	50.10238090	1.372441E-011	1.154412E-012	0	0.000000E+000
2	50.10494851	1.154412E-012	1.372441E-011	1	0.000000E+000
2	50.10500536	1.372441E-011	1.154412E-012	0	0.000000E+000
2	50.10545053	1.154412E-012	1.372441E-011	1	0.000000E+000
2	50.10550575	1.372441E-011	1.154412E-012	0	0.000000E+000
2	50.10552357	1.154412E-012	1.372441E-011	1	0.000000E+000
2	50.10578788	1.372441E-011	1.154412E-012	0	0.000000E+000
2	50.10759855	1.154412E-012	1.372441E-011	1	0.000000E+000
2	50.10762254	1.372441E-011	1.154412E-012	0	0.000000E+000
2	50.10832906	1.154412E-012	1.372441E-011	1	0.000000E+000
2	50.10843954	1.372441E-011	1.154412E-012	0	0.000000E+000
2	50.10857607	1.154412E-012	1.372441E-011	1	0.000000E+000
2	50.10876905	1.372441E-011	1.154412E-012	0	0.000000E+000
2	50.11175611	1.154412E-012	1.372441E-011	1	0.000000E+000
2	50.11183135	1.372441E-011	1.154412E-012	0	0.000000E+000
2	50.11285603	1.154412E-012	1.372441E-011	1	0.000000E+000
2	50.11296002	1.372441E-011	1.154412E-012	0	0.000000E+000
2	50.11429824	1.154412E-012	1.372441E-011	1	0.000000E+000
2	50.11438093	1.372441E-011	1.154412E-012	0	0.000000E+000
2	50.11767919	1.154412E-012	1.372441E-011	1	0.000000E+000
2	50.11787132	1.372441E-011	1.154412E-012	0	0.000000E+000
2	50.11857047	1.154412E-012	1.372441E-011	1	0.000000E+000
2	50.11859984	1.372441E-011	1.154412E-012	0	0.000000E+000
2	50.11938699	1.154412E-012	1.372441E-011	1	0.000000E+000
2	50.11938844	1.372441E-011	1.154412E-012	0	0.000000E+000
2	50.12083016	1.154412E-012	1.372441E-011	1	0.000000E+000
2	50.12088415	1.372441E-011	1.154412E-012	0	0.000000E+000
2	50.12127182	1.154412E-012	1.372441E-011	1	0.000000E+000
2	50.12135001	1.372441E-011	1.154412E-012	0	0.000000E+000
2	50.12136189	1.154412E-012	1.372441E-011	1	0.000000E+000
2	50.12167156	1.372441E-011	1.154412E-012	0	0.000000E+000
2	50.12168441	1.154412E-012	1.372441E-011	1	0.000000E+000
2	50.12177567	1.372441E-011	1.154412E-012	0	0.000000E+000
2	50.12268996	1.154412E-012	1.372441E-011	1	0.000000E+000
2	50.12289933	1.372441E-011	1.154412E-012	0	0.000000E+000
2	50.12513251	1.154412E-012	1.372441E-011	1	0.000000E+000
2	50.12520972	1.372441E-011	1.154412E-012	0	0.000000E+000
2	50.12597423	1.154412E-012	1.372441E-011	1	0.000000E+000
2	50.12622126	1.372441E-011	1.154412E-012	0	0.000000E+000
2	50.12677383	1.154412E-012	1.372441E-011	1	0.000000E+000
2	50.12684733	1.372441E-011	1.154412E-012	0	0.000000E+000
2	50.12712959	1.154412E-012	1.372441E-011	1	0.000000E+000
2	50.12725402	1.372441E-011	1.154412E-012	0	0.000000E+000
2	50.12907262	1.154412E-012	1.372441E-011	1	0.000000E+000
2	50.12913327	1.372441E-011	1.154412E-012	0	0.000000E+000
2	50.12914327	1.154412E-012	1.372441E-011	1	0.000000E+000
2	50.12922956	1.372441E-011	1.154412E-012	0	0.000000E+000
2	50.13000827	1.154412E-012	1.372441E-011	1	0.000000E+000
2	50.13009507	1.372441E-011	1.154412E-012	0	0.000000E+000
2	50.13012210	1.154412E-012	1.372441E-011	1	0.000000E+000
2	50.13014551	1.372441E-011	1.154412E-012	0	0.000000E+000
2	50.13075436	1.154412E-012	1.372441E-011	1	0.000000E+000
2	50.13077573	1.372441E-011	1.154412E-012	0	0.000000E+000
2	50.13218180	1.154412E-012	1.372441E-011	1	0.000000E+000
2	50.13222678	1.372441E-011	1.154412E-012	0	0.000000E+000
2	50.13226648	1.154412E-012	1.372441E-011	1	0.000000E+000
2	50.13229373	1.372441E-011	1.154412E-012	0	0.000000E+000
2	50.13246853	1.154412E-012	1.372441E-011	1	0.000000E+000
2	50.13272477	1.372441E-011	1.154412E-012	0	0.000000E+000
2	50.13375439	1.154412E-012	1.372441E-011	1	0.000000E+000
2	50.13390927	1.372441E-011	1.154412E-012	0	0.000000E+000
2	50.13523538	1.154412E-012	1.372441E-011	1	0.000000E+000
2	50.13540324	1.372441E-011	1.154412E-012	0	0.000000E+000
2	50.13544186	1.154412E-012	1.372441E-011	1	0.000000E+000
2	50.13549421	1.372441E-011	1.154412E-012	0	0.000000E+000
2	50.13634596	1.154412E-012	1.372441E-011	1	0.000000E+000
2	50.13655517	1.372441E-011	1.154412E-012	0	0.000000E+000
2	50.13700126	1.154412E-012	1.372441E-011	1	0.000000E+000
2	50.13712895	1.372441E-011	1.154412E-012	0	0.000000E+000
2	50.13834961	1.154412E-012	1.372441E-011	1	0.000000E+000
2	50.13866946	1.372441E-011	1.154412E-012	0	0.000000E+000
2	50.13868435	1.154412E-012	1.372441E-011	1	0.000000E+000
2	50.13882167	1.372441E-011	1.154412E-012	0	0.000000E+000
2	50.14067041	1.154412E-012	1.372441E-011	1	0.000000E+000
2	50.14106815	1.372441E-011	1.154412E-012	0	0.000000E+000
2	50.14181251	1.154412E-012	1.372441E-011	1	0.000000E+000
2	50.14231004	1.372441E-011	1.154412E-012	0	0.000000E+000
2	50.14245843	1.154412E-012	1.372441E-011	1	0.000000E+000
2	50.14282490	1.372441E-011	1.154412E-012	0	0.000000E+000
2	50.14400631	1.154412E-012	1.372441E-011	1	0.000000E+000
2	50.14405096	1.372441E-011	1.154412E-012	0	0.000000E+000
2	50.14447227	1.154412E-012	1.372441E-011	1	0.000000E+000
2	50.14449491	1.372441E-011	1.154412E-012	0	0.000000E+000
2	50.14456588	1.154412E-012	1.372441E-011	1	0.000000E+000
2	50.14470299	1.372441E-011	1.154412E-012	0	0.000000E+000
2	50.14842480	1.154412E-012	1.372441E-011	1	0.000000E+000
2	50.14862334	1.372441E-011	1.154412E-012	0	0.000000E+000
2	50.15012778	1.154412E-012	1.372441E-011	1	0.000000E+000
2	50.15019312	1.372441E-011	1.154412E-012	0	0.000000E+000
2	50.15070066	1.154412E-012	1.372441E-011	1	0.000000E+000
2	50.15079253	1.372441E-011	1.154412E-012	0	0.000000E+000
2	50.15225545	1.154412E-012	1.372441E-011	1	0.000000E+000
2	50.15230381	1.372441E-011	1.154412E-012	0	0.000000E+000
2	50.15868212	1.154412E-012	1.372441E-011	1	0.000000E+000
2	50.15870998	1.372441E-011	1.154412E-012	0	0.000000E+000
2	50.16246424	1.154412E-012	1.372441E-011	1	0.000000E+000
2	50.16253565	1.372441E-011	1.154412E-012	0	0.000000E+000
2	50.17023779	1.154412E-012	1.372441E-011	1	0.000000E+000
2	50.17031242	1.372441E-011	1.154412E-012	0	0.000000E+000
2	50.17040270	1.154412E-012	1.372441E-011	1	0.000000E+000
2	50.17049552	1.372441E-011	1.154412E-012	0	0.000000E+000
2	50.17057109	1.154412E-012	1.372441E-011	1	0.000000E+000
2	50.17063897	1.372441E-011	1.154412E-012	0	0.000000E+000
2	50.17093450	1.154412E-012	1.372441E-011	1	0.000000E+000
2	50.17109719	1.372441E-011	1.154412E-012	0	0.000000E+000
2	50.17273748	1.154412E-012	1.372441E-011	1	0.000000E+000
2	50.17284779	1.372441E-011	1.154412E-012	0	0.000000E+000
2	50.17375517	1.154412E-012	1.372441E-011	1	0.000000E+000
2	50.17380519	1.372441E-011	1.154412E-012	0	0.000000E+000
2	50.17430356	1.154412E-012	1.372441E-011	1	0.000000E+000
2	50.17436392	1.372441E-011	1.154412E-012	0	0.000000E+000
2	50.17534927	1.154412E-012	1.372441E-011	1	0.000000E+000
2	50.17548654	1.372441E-011	1.154412E-012	0	0.000000E+000
2	50.17583302	1.154412E-012	1.372441E-011	1	0.000000E+000
2	50.17613015	1.372441E-011	1.154412E-012	0	0.000000E+000
2	50.17614809	1.154412E-012	1.372441E-011	1	0.000000E+000
2	50.17626588	1.372441E-011	1.154412E-012	0	0.000000E+000
2	50.17712278	1.154412E-012	1.372441E-011	1	0.000000E+000
2	50.17737001	1.372441E-011	1.154412E-012	0	0.000000E+000
2	50.17829391	1.154412E-012	1.372441E-011	1	0.000000E+000
2	50.17834119	1.372441E-011	1.154412E-012	0	0.000000E+000
2	50.17836566	1.154412E-012	1.372441E-011	1	0.000000E+000
2	50.17844512	1.372441E-011	1.154412E-012	0	0.000000E+000
2	50.17886926	1.154412E-012	1.372441E-011	1	0.000000E+000
2	50.17911047	1.372441E-011	1.154412E-012	0	0.000000E+000
2	50.17956671	1.154412E-012	1.372441E-011	1	0.000000E+000
2	50.17971185	1.372441E-011	1.154412E-012	0	0.000000E+000
2	50.18305810	1.154412E-012	1.372441E-011	1	0.000000E+000
2	50.18323847	1.372441E-011	1.154412E-012	0	0.000000E+000
2	50.18469416	1.154412E-012	1.372441E-011	1	0.000000E+000
2	50.18473451	1.372441E-011	1.154412E-012	0	0.000000E+000
2	50.18516295	1.154412E-012	1.372441E-011	1	0.000000E+000
2	50.18520971	1.372441E-011	1.154412E-012	0	0.000000E+000
2	50.18538159	1.154412E-012	1.372441E-011	1	0.000000E+000
2	50.18544852	1.372441E-011	1.154412E-012	0	0.000000E+000
2	50.18563581	1.154412E-012	1.372441E-011	1	0.000000E+000
2	50.18592082	1.372441E-011	1.154412E-012	0	0.000000E+000
2	50.18707963	1.154412E-012	1.372441E-011	1	0.000000E+000
2	50.18729255	1.372441E-011	1.154412E-012	0	0.000000E+000
2	50.18762432	1.154412E-012	1.372441E-011	1	0.000000E+000
2	50.18768926	1.372441E-011	1.154412E-012	0	0.000000E+000
2	50.18916863	1.154412E-012	1.372441E-011	1	0.000000E+000
2	50.18933304	1.372441E-011	1.154412E-012	0	0.000000E+000
2	50.18950872	1.154412E-012	1.372441E-011	1	0.000000E+000
2	50.18955441	1.372441E-011	1.154412E-012	0	0.000000E+000
2	50.18990253	1.154412E-012	1.372441E-011	1	0.000000E+000
2	50.19032555	1.372441E-011	1.154412E-012	0	0.000000E+000
2	50.19156590	1.154412E-012	1.372441E-011	1	0.000000E+000
2	50.19161722	1.372441E-011	1.154412E-012	0	0.000000E+000
2	50.19194160	1.154412E-012	1.372441E-011	1	0.000000E+000
2	50.19206373	1.372441E-011	1.154412E-012	0	0.000000E+000
2	50.19258571	1.154412E-012	1.372441E-011	1	0.000000E+000
2	50.19278103	1.372441E-011	1.154412E-012	0	0.000000E+000
2	50.19359069	1.154412E-012	1.372441E-011	1	0.000000E+000
2	50.19374156	1.372441E-011	1.154412E-012	0	0.000000E+000
2	50.19386706	1.154412E-012	1.372441E-011	1	0.000000E+000
2	50.19402109	1.372441E-011	1.154412E-012	0	0.000000E+000
2	50.19558586	1.154412E-012	1.372441E-011	1	0.000000E+000
2	50.19574696	1.372441E-011	1.154412E-012	0	0.000000E+000
2	50.19599957	1.154412E-012	1.372441E-011	1	0.000000E+000
2	50.19610386	1.372441E-011	1.154412E-012	0	0.000000E+000
2	50.20796960	1.154412E-012	1.372441E-011	1	0.000000E+000
2	50.20806103	1.372441E-011	1.154412E-012	0	0.000000E+000
2	50.20815196	1.154412E-012	1.372441E-011	1	0.000000E+000
2	50.20828686	1.372441E-011	1.154412E-012	0	0.000000E+000
2	50.21035269	1.154412E-012	1.372441E-011	1	0.000000E+000
2	50.21047429	1.372441E-011	1.154412E-012	0	0.000000E+000
2	50.21048936	1.154412E-012	1.372441E-011	1	0.000000E+000
2	50.21054509	1.372441E-011	1.154412E-012	0	0.000000E+000
2	50.21289970	1.154412E-012	1.372441E-011	1	0.000000E+000
2	50.21303574	1.372441E-011	1.154412E-012	0	0.000000E+000
2	50.21493270	1.154412E-012	1.372441E-011	1	0.000000E+000
2	50.21517002	1.372441E-011	1.154412E-012	0	0.000000E+000
2	50.21685066	1.154412E-012	1.372441E-011	1	0.000000E+000
2	50.21698109	1.372441E-011	1.154412E-012	0	0.000000E+000
2	50.21700498	1.154412E-012	1.372441E-011	1	0.000000E+000
2	50.21704325	1.372441E-011	1.154412E-012	0	0.000000E+000
2	50.21796069	1.154412E-012	1.372441E-011	1	0.000000E+000
2	50.21806986	1.372441E-011	1.154412E-012	0	0.000000E+000
2	50.21824729	1.154412E-012	1.372441E-011	1	0.000000E+000
2	50.21841068	1.372441E-011	1.154412E-012	0	0.000000E+000
2	50.21888463	1.154412E-012	1.372441E-011	1	0.000000E+000
2	50.21898359	1.372441E-011	1.154412E-012	0	0.000000E+000
2	50.22193732	1.154412E-012	1.372441E-011	1	0.000000E+000
2	50.22196326	1.372441E-011	1.154412E-012	0	0.000000E+000
2	50.22238499	1.154412E-012	1.372441E-011	1	0.000000E+000
2	50.22312858	1.372441E-011	1.154412E-012	0	0.000000E+000
2	50.22316445	1.154412E-012	1.372441E-011	1	0.000000E+000
2	50.22323739	1.372441E-011	1.154412E-012	0	0.000000E+000
2	50.22344043	1.154412E-012	1.372441E-011	1	0.000000E+000
2	50.22356564	1.372441E-011	1.154412E-012	0	0.000000E+000
2	50.22360648	1.154412E-012	1.372441E-011	1	0.000000E+000
2	50.22389965	1.372441E-011	1.154412E-012	0	0.000000E+000
2	50.22502584	1.154412E-012	1.372441E-011	1	0.000000E+000
2	50.22528801	1.372441E-011	1.154412E-012	0	0.000000E+000
2	50.22702027	1.154412E-012	1.372441E-011	1	0.000000E+000
2	50.22725100	1.372441E-011	1.154412E-012	0	0.000000E+000
2	50.23095545	1.154412E-012	1.372441E-011	1	0.000000E+000
2	50.23103043	1.372441E-011	1.154412E-012	0	0.000000E+000
2	50.23232963	1.154412E-012	1.372441E-011	1	0.000000E+000
2	50.23261304	1.372441E-011	1.154412E-012	0	0.000000E+000
2	50.23374062	1.154412E-012	1.372441E-011	1	0.000000E+000
2	50.23378687	1.372441E-011	1.154412E-012	0	0.000000E+000
2	50.23403391	1.154412E-012	1.372441E-011	1	0.000000E+000
2	50.23413721	1.372441E-011	1.154412E-012	0	0.000000E+000
2	50.23508121	1.154412E-012	1.372441E-011	1	0.000000E+000
2	50.23523420	1.372441E-011	1.154412E-012	0	0.000000E+000
2	50.23615217	1.154412E-012	1.372441E-011	1	0.000000E+000
2	50.23625552	1.372441E-011	1.154412E-012	0	0.000000E+000
2	50.23811195	1.154412E-012	1.372441E-011	1	0.000000E+000
2	50.23823702	1.372441E-011	1.154412E-012	0	0.000000E+000
2	50.23919112	1.154412E-012	1.372441E-011	1	0.000000E+000
2	50.23925062	1.372441E-011	1.154412E-012	0	0.000000E+000
2	50.24519319	1.154412E-012	1.372441E-011	1	0.000000E+000
2	50.24537423	1.372441E-011	1.154412E-012	0	0.000000E+000
2	58.67632676	1.181969E-012	1.375197E-011	1	0.000000E+000
2	58.67642793	1.375197E-011	1.181969E-012	0	0.000000E+000
2	58.68022324	1.181969E-012	1.375197E-011	1	0.000000E+000
2	58.68026932	1.375197E-011	1.181969E-012	0	0.000000E+000
2	58.68137645	1.181969E-012	1.375197E-011	1	0.000000E+000
2	58.68138702	1.375197E-011	1.181969E-012	0	0.000000E+000
2	58.68178436	1.181969E-012	1.375197E-011	1	0.000000E+000
2	58.68186145	1.375197E-011	1.181969E-012	0	0.000000E+000
2	58.68341535	1.181969E-012	1.375197E-011	1	0.000000E+000
2	58.68397000	1.375197E-011	1.181969E-012	0	0.000000E+000
2	58.68433090	1.181969E-012	1.375197E-011	1	0.000000E+000
2	58.68439151	1.375197E-011	1.181969E-012	0	0.000000E+000
2	58.68479770	1.181969E-012	1.375197E-011	1	0.000000E+000
2	58.68520346	1.375197E-011	1.181969E-012	0	0.000000E+000
2	58.68856862	1.181969E-012	1.375197E-011	1	0.000000E+000
2	58.68876387	1.375197E-011	1.181969E-012	0	0.000000E+000
2	58.68938760	1.181969E-012	1.375197E-011	1	0.000000E+000
2	58.68950731	1.375197E-011	1.181969E-012	0	0.000000E+000
2	58.68958697	1.181969E-012	1.375197E-011	1	0.000000E+000
2	58.68961741	1.375197E-011	1.181969E-012	0	0.000000E+000
2	58.68976296	1.181969E-012	1.375197E-011	1	0.000000E+000
2	58.68981122	1.375197E-011	1.181969E-012	0	0.000000E+000
2	58.68984104	1.181969E-012	1.375197E-011	1	0.000000E+000
2	58.69014067	1.375197E-011	1.181969E-012	0	0.000000E+000
2	58.69090521	1.181969E-012	1.375197E-011	1	0.000000E+000
2	58.69142946	1.375197E-011	1.181969E-012	0	0.000000E+000
2	58.69164569	1.181969E-012	1.375197E-011	1	0.000000E+000
2	58.69197635	1.375197E-011	1.181969E-012	0	0.000000E+000
2	58.69304968	1.181969E-012	1.375197E-011	1	0.000000E+000
2	58.69315808	1.375197E-011	1.181969E-012	0	0.000000E+000
2	58.69327707	1.181969E-012	1.375197E-011	1	0.000000E+000
2	58.69354870	1.375197E-011	1.181969E-012	0	0.000000E+000
2	58.69399665	1.181969E-012	1.375197E-011	1	0.000000E+000
2	58.69406429	1.375197E-011	1.181969E-012	0	0.000000E+000
2	58.69408327	1.181969E-012	1.375197E-011	1	0.000000E+000
2	58.69412772	1.375197E-011	1.181969E-012	0	0.000000E+000
2	58.69433261	1.181969E-012	1.375197E-011	1	0.000000E+000
2	58.69464739	1.375197E-011	1.181969E-012	0	0.000000E+000
2	58.69466803	1.181969E-012	1.375197E-011	1	0.000000E+000
2	58.69494238	1.375197E-011	1.181969E-012	0	0.000000E+000
2	58.69579755	1.181969E-012	1.375197E-011	1	0.000000E+000
2	58.69607878	1.375197E-011	1.181969E-012	0	0.000000E+000
2	58.69850283	1.181969E-012	1.375197E-011	1	0.000000E+000
2	58.69861047	1.375197E-011	1.181969E-012	0	0.000000E+000
2	58.69881572	1.181969E-012	1.375197E-011	1	0.000000E+000
2	58.69886262	1.375197E-011	1.181969E-012	0	0.000000E+000
2	58.69893295	1.181969E-012	1.375197E-011	1	0.000000E+000
2	58.69922766	1.375197E-011	1.181969E-012	0	0.000000E+000
2	58.69981439	1.181969E-012	1.375197E-011	1	0.000000E+000
2	58.69992332	1.375197E-011	1.181969E-012	0	0.000000E+000
2	58.70046437	1.181969E-012	1.375197E-011	1	0.000000E+000
2	58.70065851	1.375197E-011	1.181969E-012	0	0.000000E+000
2	58.70268709	1.181969E-012	1.375197E-011	1	0.000000E+000
2	58.70280826	1.375197E-011	1.181969E-012	0	0.000000E+000
2	58.70515043	1.181969E-012	1.375197E-011	1	0.000000E+000
2	58.70515856	1.375197E-011	1.181969E-012	0	0.000000E+000
2	58.71187898	1.181969E-012	1.375197E-011	1	0.000000E+000
2	58.71204969	1.375197E-011	1.181969E-012	0	0.000000E+000
2	58.71405718	1.181969E-012	1.375197E-011	1	0.000000E+000
2	58.71415217	1.375197E-011	1.181969E-012	0	0.000000E+000
2	58.71593410	1.181969E-012	1.375197E-011	1	0.000000E+000
2	58.71625658	1.375197E-011	1.181969E-012	0	0.000000E+000
2	58.71627070	1.181969E-012	1.375197E-011	1	0.000000E+000
2	58.71630393	1.375197E-011	1.181969E-012	0	0.000000E+000
2	58.71671114	1.181969E-012	1.375197E-011	1	0.000000E+000
2	58.71690656	1.375197E-011	1.181969E-012	0	0.000000E+000
2	58.71755552	1.181969E-012	1.375197E-011	1	0.000000E+000
2	58.71763179	1.375197E-011	1.181969E-012	0	0.000000E+000
2	58.71869520	1.181969E-012	1.375197E-011	1	0.000000E+000
2	58.71873801	1.375197E-011	1.181969E-012	0	0.000000E+000
2	58.71916079	1.181969E-012	1.375197E-011	1	0.000000E+000
2	58.71930960	1.375197E-011	1.181969E-012	0	0.000000E+000
2	58.71959533	1.181969E-012	1.375197E-011	1	0.000000E+000
2	58.72001047	1.375197E-011	1.181969E-012	0	0.000000E+000
2	58.72068802	1.181969E-012	1.375197E-011	1	0.000000E+000
2	58.72077089	1.375197E-011	1.181969E-012	0	0.000000E+000
2	58.72143032	1.181969E-012	1.375197E-011	1	0.000000E+000
2	58.72149006	1.375197E-011	1.181969E-012	0	0.000000E+000
2	58.72477326	1.181969E-012	1.375197E-011	1	0.000000E+000
2	58.72508791	1.375197E-011	1.181969E-012	0	0.000000E+000
2	58.72671731	1.181969E-012	1.375197E-011	1	0.000000E+000
2	58.72746413	1.375197E-011	1.181969E-012	0	0.000000E+000
2	58.72754985	1.181969E-012	1.375197E-011	1	0.000000E+000
2	58.72765746	1.375197E-011	1.181969E-012	0	0.000000E+000
2	58.72809971	1.181969E-012	1.375197E-011	1	0.000000E+000
2	58.72822606	1.375197E-011	1.181969E-012	0	0.000000E+000
2	58.73146445	1.181969E-012	1.375197E-011	1	0.000000E+000
2	58.73161802	1.375197E-011	1.181969E-012	0	0.000000E+000
2	58.73165195	1.181969E-012	1.375197E-011	1	0.000000E+000
2	58.73166457	1.375197E-011	1.181969E-012	0	0.000000E+000
2	58.73279340	1.181969E-012	1.375197E-011	1	0.000000E+000
2	58.73286719	1.375197E-011	1.181969E-012	0	0.000000E+000
2	58.73358221	1.181969E-012	1.375197E-011	1	0.000000E+000
2	58.73373698	1.375197E-011	1.181969E-012	0	0.000000E+000
2	58.73450828	1.181969E-012	1.375197E-011	1	0.000000E+000
2	58.73465324	1.375197E-011	1.181969E-012	0	0.000000E+000
2	58.73648041	1.181969E-012	1.375197E-011	1	0.000000E+000
2	58.73665842	1.375197E-011	1.181969E-012	0	0.000000E+000
2	58.73668368	1.181969E-012	1.375197E-011	1	0.000000E+000
2	58.73688450	1.375197E-011	1.181969E-012	0	0.000000E+000
2	58.74019414	1.181969E-012	1.375197E-011	1	0.000000E+000
2	58.74029881	1.375197E-011	1.181969E-012	0	0.000000E+000
2	58.74098728	1.181969E-012	1.375197E-011	1	0.000000E+000
2	58.74102625	1.375197E-011	1.181969E-012	0	0.000000E+000
2	58.74297962	1.181969E-012	1.375197E-011	1	0.000000E+000
2	58.74301748	1.375197E-011	1.181969E-012	0	0.000000E+000
2	58.74369127	1.181969E-012	1.375197E-011	1	0.000000E+000
2	58.74384881	1.375197E-011	1.181969E-012	0	0.000000E+000
2	58.74453321	1.181969E-012	1.375197E-011	1	0.000000E+000
2	58.74466431	1.375197E-011	1.181969E-012	0	0.000000E+000
2	58.74568918	1.181969E-012	1.375197E-011	1	0.000000E+000
2	58.74575741	1.375197E-011	1.181969E-012	0	0.000000E+000
2	58.74629024	1.181969E-012	1.375197E-011	1	0.000000E+000
2	58.74629423	1.375197E-011	1.181969E-012	0	0.000000E+000
2	58.74671308	1.181969E-012	1.375197E-011	1	0.000000E+000
2	58.74685008	1.375197E-011	1.181969E-012	0	0.000000E+000
2	58.74857337	1.181969E-012	1.375197E-011	1	0.000000E+000
2	58.74873726	1.375197E-011	1.181969E-012	0	0.000000E+000
2	58.74984666	1.181969E-012	1.375197E-011	1	0.000000E+000
2	58.74993209	1.375197E-011	1.181969E-012	0	0.000000E+000
2	58.75056674	1.181969E-012	1.375197E-011	1	0.000000E+000
2	58.75083888	1.375197E-011	1.181969E-012	0	0.000000E+000
2	58.75111138	1.181969E-012	1.375197E-011	1	0.000000E+000
2	58.75127288	1.375197E-011	1.181969E-012	0	0.000000E+000
2	58.75132734	1.181969E-012	1.375197E-011	1	0.000000E+000
2	58.75137321	1.375197E-011	1.181969E-012	0	0.000000E+000
2	58.75145007	1.181969E-012	1.375197E-011	1	0.000000E+000
2	58.75152700	1.375197E-011	1.181969E-012	0	0.000000E+000
2	58.75436166	1.181969E-012	1.375197E-011	1	0.000000E+000
2	58.75455087	1.375197E-011	1.181969E-012	0	0.000000E+000
2	58.75465417	1.181969E-012	1.375197E-011	1	0.000000E+000
2	58.75467434	1.375197E-011	1.181969E-012	0	0.000000E+000
2	58.75628050	1.181969E-012	1.375197E-011	1	0.000000E+000
2	58.75646466	1.375197E-011	1.181969E-012	0	0.000000E+000
2	58.75881650	1.181969E-012	1.375197E-011	1	0.000000E+000
2	58.75894053	1.375197E-011	1.181969E-012	0	0.000000E+000
2	58.75993274	1.181969E-012	1.375197E-011	1	0.000000E+000
2	58.75996468	1.375197E-011	1.181969E-012	0	0.000000E+000
2	58.76042160	1.181969E-012	1.375197E-011	1	0.000000E+000
2	58.76063826	1.375197E-011	1.181969E-012	0	0.000000E+000
2	58.76101714	1.181969E-012	1.375197E-011	1	0.000000E+000
2	58.76129440	1.375197E-011	1.181969E-012	0	0.000000E+000
2	58.76132331	1.181969E-012	1.375197E-011	1	0.000000E+000
2	58.76136366	1.375197E-011	1.181969E-012	0	0.000000E+000
2	58.76170999	1.181969E-012	1.375197E-011	1	0.000000E+000
2	58.76177029	1.375197E-011	1.181969E-012	0	0.000000E+000
2	58.76223696	1.181969E-012	1.375197E-011	1	0.000000E+000
2	58.76226591	1.375197E-011	1.181969E-012	0	0.000000E+000
2	58.76250922	1.181969E-012	1.375197E-011	1	0.000000E+000
2	58.76256416	1.375197E-011	1.181969E-012	0	0.000000E+000
2	58.76446580	1.181969E-012	1.375197E-011	1	0.000000E+000
2	58.76453484	1.375197E-011	1.181969E-012	0	0.000000E+000
2	58.76552772	1.181969E-012	1.375197E-011	1	0.000000E+000
2	58.76566438	1.375197E-011	1.181969E-012	0	0.000000E+000
2	58.76690087	1.181969E-012	1.375197E-011	1	0.000000E+000
2	58.76705957	1.375197E-011	1.181969E-012	0	0.000000E+000
2	58.76965936	1.181969E-012	1.375197E-011	1	0.000000E+000
2	58.76981231	1.375197E-011	1.181969E-012	0	0.000000E+000
2	58.77053042	1.181969E-012	1.375197E-011	1	0.000000E+000
2	58.77061587	1.375197E-011	1.181969E-012	0	0.000000E+000
2	58.77066437	1.181969E-012	1.375197E-011	1	0.000000E+000
2	58.77070769	1.375197E-011	1.181969E-012	0	0.000000E+000
2	58.77103147	1.181969E-012	1.375197E-011	1	0.000000E+000
2	58.77109937	1.375197E-011	1.181969E-012	0	0.000000E+000
2	58.77115049	1.181969E-012	1.375197E-011	1	0.000000E+000
2	58.77124684	1.375197E-011	1.181969E-012	0	0.000000E+000
2	58.77171027	1.181969E-012	1.375197E-011	1	0.000000E+000
2	58.77183130	1.375197E-011	1.181969E-012	0	0.000000E+000
2	58.77521027	1.181969E-012	1.375197E-011	1	0.000000E+000
2	58.77528278	1.375197E-011	1.181969E-012	0	0.000000E+000
2	58.77672531	1.181969E-012	1.375197E-011	1	0.000000E+000
2	58.77678439	1.375197E-011	1.181969E-012	0	0.000000E+000
2	58.77750028	1.181969E-012	1.375197E-011	1	0.000000E+000
2	58.77752877	1.375197E-011	1.181969E-012	0	0.000000E+000
2	58.77755041	1.181969E-012	1.375197E-011	1	0.000000E+000
2	58.77766384	1.375197E-011	1.181969E-012	0	0.000000E+000
2	58.77803685	1.181969E-012	1.375197E-011	1	0.000000E+000
2	58.77818912	1.375197E-011	1.181969E-012	0	0.000000E+000
2	58.77830492	1.181969E-012	1.375197E-011	1	0.000000E+000
2	58.77838791	1.375197E-011	1.181969E-012	0	0.000000E+000
2	58.78117502	1.181969E-012	1.375197E-011	1	0.000000E+000
2	58.78133871	1.375197E-011	1.181969E-012	0	0.000000E+000
2	58.78136290	1.181969E-012	1.375197E-011	1	0.000000E+000
2	58.78153736	1.375197E-011	1.181969E-012	0	0.000000E+000
2	58.78160955	1.181969E-012	1.375197E-011	1	0.000000E+000
2	58.78172582	1.375197E-011	1.181969E-012	0	0.000000E+000
2	58.78876157	1.181969E-012	1.375197E-011	1	0.000000E+000
2	58.78887398	1.375197E-011	1.181969E-012	0	0.000000E+000
2	58.78908140	1.181969E-012	1.375197E-011	1	0.000000E+000
2	58.78911181	1.375197E-011	1.181969E-012	0	0.000000E+000
2	58.78984826	1.181969E-012	1.375197E-011	1	0.000000E+000
2	58.79006045	1.375197E-011	1.181969E-012	0	0.000000E+000
2	58.79213029	1.181969E-012	1.375197E-011	1	0.000000E+000
2	58.79219507	1.375197E-011	1.181969E-012	0	0.000000E+000
2	58.79221245	1.181969E-012	1.375197E-011	1	0.000000E+000
2	58.79223248	1.375197E-011	1.181969E-012	0	0.000000E+000
2	58.79239288	1.181969E-012	1.375197E-011	1	0.000000E+000
2	58.79239951	1.375197E-011	1.181969E-012	0	0.000000E+000
2	58.79446764	1.181969E-012	1.375197E-011	1	0.000000E+000
2	58.79468209	1.375197E-011	1.181969E-012	0	0.000000E+000
2	58.79489153	1.181969E-012	1.375197E-011	1	0.000000E+000
2	58.79502743	1.375197E-011	1.181969E-012	0	0.000000E+000
2	58.79582194	1.181969E-012	1.375197E-011	1	0.000000E+000
2	58.79583964	1.375197E-011	1.181969E-012	0	0.000000E+000
2	58.79597060	1.181969E-012	1.375197E-011	1	0.000000E+000
2	58.79600468	1.375197E-011	1.181969E-012	0	0.000000E+000
2	58.80952979	1.181969E-012	1.375197E-011	1	0.000000E+000
2	58.80956197	1.375197E-011	1.181969E-012	0	0.000000E+000
2	58.98385035	1.286073E-012	1.385607E-011	1	0.000000E+000
2	58.98391492	1.385607E-011	1.286073E-012	0	0.000000E+000
2	58.98501667	1.286073E-012	1.385607E-011	1	0.000000E+000
2	58.98509296	1.385607E-011	1.286073E-012	0	0.000000E+000
2	58.98513476	1.286073E-012	1.385607E-011	1	0.000000E+000
2	58.98535623	1.385607E-011	1.286073E-012	0	0.000000E+000
2	58.98648147	1.286073E-012	1.385607E-011	1	0.000000E+000
2	58.98658370	1.385607E-011	1.286073E-012	0	0.000000E+000
2	58.98782444	1.286073E-012	1.385607E-011	1	0.000000E+000
2	58.98786506	1.385607E-011	1.286073E-012	0	0.000000E+000
2	58.98966800	1.286073E-012	1.385607E-011	1	0.000000E+000
2	58.98980660	1.385607E-011	1.286073E-012	0	0.000000E+000
2	58.98988909	1.286073E-012	1.385607E-011	1	0.000000E+000
2	58.99023326	1.385607E-011	1.286073E-012	0	0.000000E+000
2	58.99093911	1.286073E-012	1.385607E-011	1	0.000000E+000
2	58.99143179	1.385607E-011	1.286073E-012	0	0.000000E+000
2	58.99463860	1.286073E-012	1.385607E-011	1	0.000000E+000
2	58.99467563	1.385607E-011	1.286073E-012	0	0.000000E+000
2	58.99644118	1.286073E-012	1.385607E-011	1	0.000000E+000
2	58.99647448	1.385607E-011	1.286073E-012	0	0.000000E+000
2	58.99657811	1.286073E-012	1.385607E-011	1	0.000000E+000
2	58.99705639	1.385607E-011	1.286073E-012	0	0.000000E+000
2	58.99733972	1.286073E-012	1.385607E-011	1	0.000000E+000
2	58.99744719	1.385607E-011	1.286073E-012	0	0.000000E+000
2	58.99747195	1.286073E-012	1.385607E-011	1	0.000000E+000
2	58.99766392	1.385607E-011	1.286073E-012	0	0.000000E+000
2	58.99890425	1.286073E-012	1.385607E-011	1	0.000000E+000
2	58.99902699	1.385607E-011	1.286073E-012	0	0.000000E+000
2	59.00009760	1.286073E-012	1.385607E-011	1	0.000000E+000
2	59.00027104	1.385607E-011	1.286073E-012	0	0.000000E+000
2	59.00318924	1.286073E-012	1.385607E-011	1	0.000000E+000
2	59.00320736	1.385607E-011	1.286073E-012	0	0.000000E+000
2	59.00428402	1.286073E-012	1.385607E-011	1	0.000000E+000
2	59.00438140	1.385607E-011	1.286073E-012	0	0.000000E+000
2	59.00472813	1.286073E-012	1.385607E-011	1	0.000000E+000
2	59.00475108	1.385607E-011	1.286073E-012	0	0.000000E+000
2	59.00584592	1.286073E-012	1.385607E-011	1	0.000000E+000
2	59.00599552	1.385607E-011	1.286073E-012	0	0.000000E+000
2	59.00635737	1.286073E-012	1.385607E-011	1	0.000000E+000
2	59.00637167	1.385607E-011	1.286073E-012	0	0.000000E+000
2	59.00861224	1.286073E-012	1.385607E-011	1	0.000000E+000
2	59.00882273	1.385607E-011	1.286073E-012	0	0.000000E+000
2	59.01594021	1.286073E-012	1.385607E-011	1	0.000000E+000
2	59.01600702	1.385607E-011	1.286073E-012	0	0.000000E+000
2	59.01677964	1.286073E-012	1.385607E-011	1	0.000000E+000
2	59.01681639	1.385607E-011	1.286073E-012	0	0.000000E+000
2	59.01686397	1.286073E-012	1.385607E-011	1	0.000000E+000
2	59.01705590	1.385607E-011	1.286073E-012	0	0.000000E+000
2	59.01707820	1.286073E-012	1.385607E-011	1	0.000000E+000
2	59.01717581	1.385607E-011	1.286073E-012	0	0.000000E+000
2	59.01727878	1.286073E-012	1.385607E-011	1	0.000000E+000
2	59.01734194	1.385607E-011	1.286073E-012	0	0.000000E+000
2	59.02187467	1.286073E-012	1.385607E-011	1	0.000000E+000
2	59.02257215	1.385607E-011	1.286073E-012	0	0.000000E+000
2	59.02272312	1.286073E-012	1.385607E-011	1	0.000000E+000
2	59.02297654	1.385607E-011	1.286073E-012	0	0.000000E+000
2	59.02349651	1.286073E-012	1.385607E-011	1	0.000000E+000
2	59.02364213	1.385607E-011	1.286073E-012	0	0.000000E+000
2	59.02472988	1.286073E-012	1.385607E-011	1	0.000000E+000
2	59.02480317	1.385607E-011	1.286073E-012	0	0.000000E+000
2	59.02507808	1.286073E-012	1.385607E-011	1	0.000000E+000
2	59.02519030	1.385607E-011	1.286073E-012	0	0.000000E+000
2	59.02654380	1.286073E-012	1.385607E-011	1	0.000000E+000
2	59.02661033	1.385607E-011	1.286073E-012	0	0.000000E+000
2	59.02663088	1.286073E-012	1.385607E-011	1	0.000000E+000
2	59.02675085	1.385607E-011	1.286073E-012	0	0.000000E+000
2	59.02741659	1.286073E-012	1.385607E-011	1	0.000000E+000
2	59.02758268	1.385607E-011	1.286073E-012	0	0.000000E+000
2	59.02770910	1.286073E-012	1.385607E-011	1	0.000000E+000
2	59.02783595	1.385607E-011	1.286073E-012	0	0.000000E+000
2	59.02785918	1.286073E-012	1.385607E-011	1	0.000000E+000
2	59.02871508	1.385607E-011	1.286073E-012	0	0.000000E+000
2	59.02898570	1.286073E-012	1.385607E-011	1	0.000000E+000
2	59.02920170	1.385607E-011	1.286073E-012	0	0.000000E+000
2	59.02967831	1.286073E-012	1.385607E-011	1	0.000000E+000
2	59.02973750	1.385607E-011	1.286073E-012	0	0.000000E+000
2	59.02990178	1.286073E-012	1.385607E-011	1	0.000000E+000
2	59.02998614	1.385607E-011	1.286073E-012	0	0.000000E+000
2	59.03058557	1.286073E-012	1.385607E-011	1	0.000000E+000
2	59.03060733	1.385607E-011	1.286073E-012	0	0.000000E+000
2	59.03073198	1.286073E-012	1.385607E-011	1	0.000000E+000
2	59.03076877	1.385607E-011	1.286073E-012	0	0.000000E+000
2	59.03231265	1.286073E-012	1.385607E-011	1	0.000000E+000
2	59.03254400	1.385607E-011	1.286073E-012	0	0.000000E+000
2	59.03433506	1.286073E-012	1.385607E-011	1	0.000000E+000
2	59.03437273	1.385607E-011	1.286073E-012	0	0.000000E+000
2	59.03491305	1.286073E-012	1.385607E-011	1	0.000000E+000
2	59.03505534	1.385607E-011	1.286073E-012	0	0.000000E+000
2	59.03524742	1.286073E-012	1.385607E-011	1	0.000000E+000
2	59.03530772	1.385607E-011	1.286073E-012	0	0.000000E+000
2	59.03571861	1.286073E-012	1.385607E-011	1	0.000000E+000
2	59.03582709	1.385607E-011	1.286073E-012	0	0.000000E+000
2	59.03675275	1.286073E-012	1.385607E-011	1	0.000000E+000
2	59.03693002	1.385607E-011	1.286073E-012	0	0.000000E+000
2	59.03726944	1.286073E-012	1.385607E-011	1	0.000000E+000
2	59.03728705	1.385607E-011	1.286073E-012	0	0.000000E+000
2	59.03994109	1.286073E-012	1.385607E-011	1	0.000000E+000
2	59.03994608	1.385607E-011	1.286073E-012	0	0.000000E+000
2	59.04063498	1.286073E-012	1.385607E-011	1	0.000000E+000
2	59.04067508	1.385607E-011	1.286073E-012	0	0.000000E+000
2	59.04149761	1.286073E-012	1.385607E-011	1	0.000000E+000
2	59.04175366	1.385607E-011	1.286073E-012	0	0.000000E+000
2	59.04704240	1.286073E-012	1.385607E-011	1	0.000000E+000
2	59.04715469	1.385607E-011	1.286073E-012	0	0.000000E+000
2	59.04737501	1.286073E-012	1.385607E-011	1	0.000000E+000
2	59.04741665	1.385607E-011	1.286073E-012	0	0.000000E+000
2	59.04765678	1.286073E-012	1.385607E-011	1	0.000000E+000
2	59.04768258	1.385607E-011	1.286073E-012	0	0.000000E+000
2	59.04780072	1.286073E-012	1.385607E-011	1	0.000000E+000
2	59.04831880	1.385607E-011	1.286073E-012	0	0.000000E+000
2	59.04906855	1.286073E-012	1.385607E-011	1	0.000000E+000
2	59.04915493	1.385607E-011	1.286073E-012	0	0.000000E+000
2	59.04917915	1.286073E-012	1.385607E-011	1	0.000000E+000
2	59.04935811	1.385607E-011	1.286073E-012	0	0.000000E+000
2	59.05147767	1.286073E-012	1.385607E-011	1	0.000000E+000
2	59.05149547	1.385607E-011	1.286073E-012	0	0.000000E+000
2	59.05175597	1.286073E-012	1.385607E-011	1	0.000000E+000
2	59.05208804	1.385607E-011	1.286073E-012	0	0.000000E+000
2	59.05461570	1.286073E-012	1.385607E-011	1	0.000000E+000
2	59.05501665	1.385607E-011	1.286073E-012	0	0.000000E+000
2	59.05524593	1.286073E-012	1.385607E-011	1	0.000000E+000
2	59.05537650	1.385607E-011	1.286073E-012	0	0.000000E+000
2	59.05620349	1.286073E-012	1.385607E-011	1	0.000000E+000
2	59.05627361	1.385607E-011	1.286073E-012	0	0.000000E+000
2	59.05668430	1.286073E-012	1.385607E-011	1	0.000000E+000
2	59.05677560	1.385607E-011	1.286073E-012	0	0.000000E+000
2	59.05679098	1.286073E-012	1.385607E-011	1	0.000000E+000
2	59.05688667	1.385607E-011	1.286073E-012	0	0.000000E+000
2	59.05796630	1.286073E-012	1.385607E-011	1	0.000000E+000
2	59.05800445	1.385607E-011	1.286073E-012	0	0.000000E+000
2	59.05881595	1.286073E-012	1.385607E-011	1	0.000000E+000
2	59.05914088	1.385607E-011	1.286073E-012	0	0.000000E+000
2	59.06060416	1.286073E-012	1.385607E-011	1	0.000000E+000
2	59.06064506	1.385607E-011	1.286073E-012	0	0.000000E+000
2	59.06089732	1.286073E-012	1.385607E-011	1	0.000000E+000
2	59.06135987	1.385607E-011	1.286073E-012	0	0.000000E+000
2	59.06139457	1.286073E-012	1.385607E-011	1	0.000000E+000
2	59.06141077	1.385607E-011	1.286073E-012	0	0.000000E+000
2	59.06218560	1.286073E-012	1.385607E-011	1	0.000000E+000
2	59.06263906	1.385607E-011	1.286073E-012	0	0.000000E+000
2	59.06428054	1.286073E-012	1.385607E-011	1	0.000000E+000
2	59.06448596	1.385607E-011	1.286073E-012	0	0.000000E+000
2	59.06733085	1.286073E-012	1.385607E-011	1	0.000000E+000
2	59.06759245	1.385607E-011	1.286073E-012	0	0.000000E+000
2	59.06761861	1.286073E-012	1.385607E-011	1	0.000000E+000
2	59.06770136	1.385607E-011	1.286073E-012	0	0.000000E+000
2	59.07131738	1.286073E-012	1.385607E-011	1	0.000000E+000
2	59.07158938	1.385607E-011	1.286073E-012	0	0.000000E+000
2	60.16636861	1.101104E-012	1.367110E-011	1	0.000000E+000
2	60.16640139	1.367110E-011	1.101104E-012	0	0.000000E+000
2	60.16667131	1.101104E-012	1.367110E-011	1	0.000000E+000
2	60.16668165	1.367110E-011	1.101104E-012	0	0.000000E+000
2	60.16670698	1.101104E-012	1.367110E-011	1	0.000000E+000
2	60.16678395	1.367110E-011	1.101104E-012	0	0.000000E+000
2	60.16679546	1.101104E-012	1.367110E-011	1	0.000000E+000
2	60.16701338	1.367110E-011	1.101104E-012	0	0.000000E+000
2	60.16713012	1.101104E-012	1.367110E-011	1	0.000000E+000
2	60.16747819	1.367110E-011	1.101104E-012	0	0.000000E+000
2	60.17009451	1.101104E-012	1.367110E-011	1	0.000000E+000
2	60.17031567	1.367110E-011	1.101104E-012	0	0.000000E+000
2	60.17104143	1.101104E-012	1.367110E-011	1	0.000000E+000
2	60.17141873	1.367110E-011	1.101104E-012	0	0.000000E+000
2	60.17191438	1.101104E-012	1.367110E-011	1	0.000000E+000
2	60.17223656	1.367110E-011	1.101104E-012	0	0.000000E+000
2	60.17255957	1.101104E-012	1.367110E-011	1	0.000000E+000
2	60.17271193	1.367110E-011	1.101104E-012	0	0.000000E+000
2	60.17308862	1.101104E-012	1.367110E-011	1	0.000000E+000
2	60.17325302	1.367110E-011	1.101104E-012	0	0.000000E+000
2	60.17499875	1.101104E-012	1.367110E-011	1	0.000000E+000
2	60.17520025	1.367110E-011	1.101104E-012	0	0.000000E+000
2	60.17526708	1.101104E-012	1.367110E-011	1	0.000000E+000
2	60.17538923	1.367110E-011	1.101104E-012	0	0.000000E+000
2	60.17759100	1.101104E-012	1.367110E-011	1	0.000000E+000
2	60.17771887	1.367110E-011	1.101104E-012	0	0.000000E+000
2	60.18179630	1.101104E-012	1.367110E-011	1	0.000000E+000
2	60.18180818	1.367110E-011	1.101104E-012	0	0.000000E+000
2	60.18266089	1.101104E-012	1.367110E-011	1	0.000000E+000
2	60.18276131	1.367110E-011	1.101104E-012	0	0.000000E+000
2	60.18478486	1.101104E-012	1.367110E-011	1	0.000000E+000
2	60.18492808	1.367110E-011	1.101104E-012	0	0.000000E+000
2	60.18693107	1.101104E-012	1.367110E-011	1	0.000000E+000
2	60.18707019	1.367110E-011	1.101104E-012	0	0.000000E+000
2	60.19128658	1.101104E-012	1.367110E-011	1	0.000000E+000
2	60.19163643	1.367110E-011	1.101104E-012	0	0.000000E+000
2	60.19185189	1.101104E-012	1.367110E-011	1	0.000000E+000
2	60.19193412	1.367110E-011	1.101104E-012	0	0.000000E+000
2	60.19238045	1.101104E-012	1.367110E-011	1	0.000000E+000
2	60.19245421	1.367110E-011	1.101104E-012	0	0.000000E+000
2	60.19511782	1.101104E-012	1.367110E-011	1	0.000000E+000
2	60.19514787	1.367110E-011	1.101104E-012	0	0.000000E+000
2	60.19579843	1.101104E-012	1.367110E-011	1	0.000000E+000
2	60.19581114	1.367110E-011	1.101104E-012	0	0.000000E+000
2	60.19606481	1.101104E-012	1.367110E-011	1	0.000000E+000
2	60.19618362	1.367110E-011	1.101104E-012	0	0.000000E+000
2	60.19770925	1.101104E-012	1.367110E-011	1	0.000000E+000
2	60.19779650	1.367110E-011	1.101104E-012	0	0.000000E+000
2	60.19799366	1.101104E-012	1.367110E-011	1	0.000000E+000
2	60.19803905	1.367110E-011	1.101104E-012	0	0.000000E+000
2	60.19870338	1.101104E-012	1.367110E-011	1	0.000000E+000
2	60.19875392	1.367110E-011	1.101104E-012	0	0.000000E+000
2	60.19936264	1.101104E-012	1.367110E-011	1	0.000000E+000
2	60.19940300	1.367110E-011	1.101104E-012	0	0.000000E+000
2	60.19942444	1.101104E-012	1.367110E-011	1	0.000000E+000
2	60.19954282	1.367110E-011	1.101104E-012	0	0.000000E+000
2	60.19969882	1.101104E-012	1.367110E-011	1	0.000000E+000
2	60.20003519	1.367110E-011	1.101104E-012	0	0.000000E+000
2	60.20085448	1.101104E-012	1.367110E-011	1	0.000000E+000
2	60.20089435	1.367110E-011	1.101104E-012	0	0.000000E+000
2	60.20107374	1.101104E-012	1.367110E-011	1	0.000000E+000
2	60.20173459	1.367110E-011	1.101104E-012	0	0.000000E+000
2	60.20229476	1.101104E-012	1.367110E-011	1	0.000000E+000
2	60.20234452	1.367110E-011	1.101104E-012	0	0.000000E+000
2	60.20323641	1.101104E-012	1.367110E-011	1	0.000000E+000
2	60.20330191	1.367110E-011	1.101104E-012	0	0.000000E+000
2	60.20644403	1.101104E-012	1.367110E-011	1	0.000000E+000
2	60.20655610	1.367110E-011	1.101104E-012	0	0.000000E+000
2	60.20986380	1.101104E-012	1.367110E-011	1	0.000000E+000
2	60.20992658	1.367110E-011	1.101104E-012	0	0.000000E+000
2	60.21187588	1.101104E-012	1.367110E-011	1	0.000000E+000
2	60.21219820	1.367110E-011	1.101104E-012	0	0.000000E+000
2	60.21221279	1.101104E-012	1.367110E-011	1	0.000000E+000
2	60.21224583	1.367110E-011	1.101104E-012	0	0.000000E+000
2	60.21385614	1.101104E-012	1.367110E-011	1	0.000000E+000
2	60.21387214	1.367110E-011	1.101104E-012	0	0.000000E+000
2	60.21437459	1.101104E-012	1.367110E-011	1	0.000000E+000
2	60.21452103	1.367110E-011	1.101104E-012	0	0.000000E+000
2	60.21453939	1.101104E-012	1.367110E-011	1	0.000000E+000
2	60.21459852	1.367110E-011	1.101104E-012	0	0.000000E+000
2	60.21508526	1.101104E-012	1.367110E-011	1	0.000000E+000
2	60.21527673	1.367110E-011	1.101104E-012	0	0.000000E+000
2	60.21586267	1.101104E-012	1.367110E-011	1	0.000000E+000
2	60.21595022	1.367110E-011	1.101104E-012	0	0.000000E+000
2	60.21852865	1.101104E-012	1.367110E-011	1	0.000000E+000
2	60.21867823	1.367110E-011	1.101104E-012	0	0.000000E+000
2	60.24898476	1.101104E-012	1.367110E-011	1	0.000000E+000
2	60.24918608	1.367110E-011	1.101104E-012	0	0.000000E+000
2	60.25251592	1.101104E-012	1.367110E-011	1	0.000000E+000
2	60.25255187	1.367110E-011	1.101104E-012	0	0.000000E+000
2	60.25445976	1.101104E-012	1.367110E-011	1	0.000000E+000
2	60.25457149	1.367110E-011	1.101104E-012	0	0.000000E+000
2	60.25586254	1.101104E-012	1.367110E-011	1	0.000000E+000
2	60.25586854	1.367110E-011	1.101104E-012	0	0.000000E+000
2	60.25767632	1.101104E-012	1.367110E-011	1	0.000000E+000
2	60.25782539	1.367110E-011	1.101104E-012	0	0.000000E+000
2	60.26412353	1.101104E-012	1.367110E-011	1	0.000000E+000
2	60.26422699	1.367110E-011	1.101104E-012	0	0.000000E+000
2	60.26467998	1.101104E-012	1.367110E-011	1	0.000000E+000
2	60.26469115	1.367110E-011	1.101104E-012	0	0.000000E+000
2	60.26473678	1.101104E-012	1.367110E-011	1	0.000000E+000
2	60.26486209	1.367110E-011	1.101104E-012	0	0.000000E+000
2	60.26636098	1.101104E-012	1.367110E-011	1	0.000000E+000
2	60.26641480	1.367110E-011	1.101104E-012	0	0.000000E+000
2	60.26724526	1.101104E-012	1.367110E-011	1	0.000000E+000
2	60.26750159	1.367110E-011	1.101104E-012	0	0.000000E+000
2	60.27071541	1.101104E-012	1.367110E-011	1	0.000000E+000
2	60.27088068	1.367110E-011	1.101104E-012	0	0.000000E+000
2	60.27419982	1.101104E-012	1.367110E-011	1	0.000000E+000
2	60.27421421	1.367110E-011	1.101104E-012	0	0.000000E+000
2	60.27678002	1.101104E-012	1.367110E-011	1	0.000000E+000
2	60.27682527	1.367110E-011	1.101104E-012	0	0.000000E+000
2	60.27765585	1.101104E-012	1.367110E-011	1	0.000000E+000
2	60.27766630	1.367110E-011	1.101104E-012	0	0.000000E+000
2	60.27814331	1.101104E-012	1.367110E-011	1	0.000000E+000
2	60.27825943	1.367110E-011	1.101104E-012	0	0.000000E+000
2	60.27968408	1.101104E-012	1.367110E-011	1	0.000000E+000
2	60.27990993	1.367110E-011	1.101104E-012	0	0.000000E+000
2	60.28001835	1.101104E-012	1.367110E-011	1	0.000000E+000
2	60.28005011	1.367110E-011	1.101104E-012	0	0.000000E+000
2	60.28021786	1.101104E-012	1.367110E-011	1	0.000000E+000
2	60.28025918	1.367110E-011	1.101104E-012	0	0.000000E+000
2	60.28067691	1.101104E-012	1.367110E-011	1	0.000000E+000
2	60.28091362	1.367110E-011	1.101104E-012	0	0.000000E+000
2	60.28159796	1.101104E-012	1.367110E-011	1	0.000000E+000
2	60.28164098	1.367110E-011	1.101104E-012	0	0.000000E+000
2	60.28166412	1.101104E-012	1.367110E-011	1	0.000000E+000
2	60.28187995	1.367110E-011	1.101104E-012	0	0.000000E+000
2	60.28295489	1.101104E-012	1.367110E-011	1	0.000000E+000
2	60.28302568	1.367110E-011	1.101104E-012	0	0.000000E+000
2	60.28627782	1.101104E-012	1.367110E-011	1	0.000000E+000
2	60.28657901	1.367110E-011	1.101104E-012	0	0.000000E+000
2	60.28812188	1.101104E-012	1.367110E-011	1	0.000000E+000
2	60.28815916	1.367110E-011	1.101104E-012	0	0.000000E+000
2	60.28855317	1.101104E-012	1.367110E-011	1	0.000000E+000
2	60.28861800	1.367110E-011	1.101104E-012	0	0.000000E+000
2	60.28999268	1.101104E-012	1.367110E-011	1	0.000000E+000
2	60.29019992	1.367110E-011	1.101104E-012	0	0.000000E+000
2	60.29095312	1.101104E-012	1.367110E-011	1	0.000000E+000
2	60.29100137	1.367110E-011	1.101104E-012	0	0.000000E+000
2	60.29251999	1.101104E-012	1.367110E-011	1	0.000000E+000
2	60.29257300	1.367110E-011	1.101104E-012	0	0.000000E+000
2	60.29634190	1.101104E-012	1.367110E-011	1	0.000000E+000
2	60.29640848	1.367110E-011	1.101104E-012	0	0.000000E+000
2	60.29784568	1.101104E-012	1.367110E-011	1	0.000000E+000
2	60.29791052	1.367110E-011	1.101104E-012	0	0.000000E+000
2	60.29885896	1.101104E-012	1.367110E-011	1	0.000000E+000
2	60.29896206	1.367110E-011	1.101104E-012	0	0.000000E+000
2	60.29932314	1.101104E-012	1.367110E-011	1	0.000000E+000
2	60.29970653	1.367110E-011	1.101104E-012	0	0.000000E+000
2	60.30258461	1.101104E-012	1.367110E-011	1	0.000000E+000
2	60.30266634	1.367110E-011	1.101104E-012	0	0.000000E+000
2	60.30434495	1.101104E-012	1.367110E-011	1	0.000000E+000
2	60.30452054	1.367110E-011	1.101104E-012	0	0.000000E+000
2	60.30456887	1.101104E-012	1.367110E-011	1	0.000000E+000
2	60.30476581	1.367110E-011	1.101104E-012	0	0.000000E+000
2	60.77854436	1.044237E-012	1.361424E-011	1	0.000000E+000
2	60.77865279	1.361424E-011	1.044237E-012	0	0.000000E+000
2	60.78091791	1.044237E-012	1.361424E-011	1	0.000000E+000
2	60.78100861	1.361424E-011	1.044237E-012	0	0.000000E+000
2	60.78125907	1.044237E-012	1.361424E-011	1	0.000000E+000
2	60.78132960	1.361424E-011	1.044237E-012	0	0.000000E+000
2	60.78137991	1.044237E-012	1.361424E-011	1	0.000000E+000
2	60.78150865	1.361424E-011	1.044237E-012	0	0.000000E+000
2	60.78208461	1.044237E-012	1.361424E-011	1	0.000000E+000
2	60.78239949	1.361424E-011	1.044237E-012	0	0.000000E+000
2	60.78256842	1.044237E-012	1.361424E-011	1	0.000000E+000
2	60.78267834	1.361424E-011	1.044237E-012	0	0.000000E+000
2	60.78442640	1.044237E-012	1.361424E-011	1	0.000000E+000
2	60.78445194	1.361424E-011	1.044237E-012	0	0.000000E+000
2	60.78596276	1.044237E-012	1.361424E-011	1	0.000000E+000
2	60.78599674	1.361424E-011	1.044237E-012	0	0.000000E+000
2	60.78763199	1.044237E-012	1.361424E-011	1	0.000000E+000
2	60.78770065	1.361424E-011	1.044237E-012	0	0.000000E+000
2	60.78809745	1.044237E-012	1.361424E-011	1	0.000000E+000
2	60.78838244	1.361424E-011	1.044237E-012	0	0.000000E+000
2	60.78885767	1.044237E-012	1.361424E-011	1	0.000000E+000
2	60.78905024	1.361424E-011	1.044237E-012	0	0.000000E+000
2	60.78990806	1.044237E-012	1.361424E-011	1	0.000000E+000
2	60.79015929	1.361424E-011	1.044237E-012	0	0.000000E+000
2	60.79017560	1.044237E-012	1.361424E-011	1	0.000000E+000
2	60.79048799	1.361424E-011	1.044237E-012	0	0.000000E+000
2	60.79260581	1.044237E-012	1.361424E-011	1	0.000000E+000
2	60.79279153	1.361424E-011	1.044237E-012	0	0.000000E+000
2	60.79284451	1.044237E-012	1.361424E-011	1	0.000000E+000
2	60.79298681	1.361424E-011	1.044237E-012	0	0.000000E+000
2	60.79430866	1.044237E-012	1.361424E-011	1	0.000000E+000
2	60.79442036	1.361424E-011	1.044237E-012	0	0.000000E+000
2	60.79471811	1.044237E-012	1.361424E-011	1	0.000000E+000
2	60.79476396	1.361424E-011	1.044237E-012	0	0.000000E+000
2	60.79520838	1.044237E-012	1.361424E-011	1	0.000000E+000
2	60.79527748	1.361424E-011	1.044237E-012	0	0.000000E+000
2	60.79616888	1.044237E-012	1.361424E-011	1	0.000000E+000
2	60.79627870	1.361424E-011	1.044237E-012	0	0.000000E+000
2	60.79792622	1.044237E-012	1.361424E-011	1	0.000000E+000
2	60.79803689	1.361424E-011	1.044237E-012	0	0.000000E+000
2	60.79815407	1.044237E-012	1.361424E-011	1	0.000000E+000
2	60.79817813	1.361424E-011	1.044237E-012	0	0.000000E+000
2	60.80900872	1.044237E-012	1.361424E-011	1	0.000000E+000
2	60.80976433	1.361424E-011	1.044237E-012	0	0.000000E+000
2	60.80978249	1.044237E-012	1.361424E-011	1	0.000000E+000
2	60.81003395	1.361424E-011	1.044237E-012	0	0.000000E+000
2	60.81540997	1.044237E-012	1.361424E-011	1	0.000000E+000
2	60.81547635	1.361424E-011	1.044237E-012	0	0.000000E+000
2	60.81756694	1.044237E-012	1.361424E-011	1	0.000000E+000
2	60.81775695	1.361424E-011	1.044237E-012	0	0.000000E+000
2	60.82323398	1.044237E-012	1.361424E-011	1	0.000000E+000
2	60.82328050	1.361424E-011	1.044237E-012	0	0.000000E+000
2	60.82658446	1.044237E-012	1.361424E-011	1	0.000000E+000
2	60.82697798	1.361424E-011	1.044237E-012	0	0.000000E+000
2	60.82699223	1.044237E-012	1.361424E-011	1	0.000000E+000
2	60.82714701	1.361424E-011	1.044237E-012	0	0.000000E+000
2	60.82723676	1.044237E-012	1.361424E-011	1	0.000000E+000
2	60.82725441	1.361424E-011	1.044237E-012	0	0.000000E+000
2	60.82843160	1.044237E-012	1.361424E-011	1	0.000000E+000
2	60.82845455	1.361424E-011	1.044237E-012	0	0.000000E+000
2	60.82866047	1.044237E-012	1.361424E-011	1	0.000000E+000
2	60.82884456	1.361424E-011	1.044237E-012	0	0.000000E+000
2	60.83253288	1.044237E-012	1.361424E-011	1	0.000000E+000
2	60.83260455	1.361424E-011	1.044237E-012	0	0.000000E+000
2	60.83354812	1.044237E-012	1.361424E-011	1	0.000000E+000
2	60.83368858	1.361424E-011	1.044237E-012	0	0.000000E+000
2	60.83372876	1.044237E-012	1.361424E-011	1	0.000000E+000
2	60.83378399	1.361424E-011	1.044237E-012	0	0.000000E+000
2	60.83845892	1.044237E-012	1.361424E-011	1	0.000000E+000
2	60.83866062	1.361424E-011	1.044237E-012	0	0.000000E+000
2	60.83961331	1.044237E-012	1.361424E-011	1	0.000000E+000
2	60.83978387	1.361424E-011	1.044237E-012	0	0.000000E+000
2	60.84105721	1.044237E-012	1.361424E-011	1	0.000000E+000
2	60.84112264	1.361424E-011	1.044237E-012	0	0.000000E+000
2	60.84170818	1.044237E-012	1.361424E-011	1	0.000000E+000
2	60.84174253	1.361424E-011	1.044237E-012	0	0.000000E+000
2	60.84285324	1.044237E-012	1.361424E-011	1	0.000000E+000
2	60.84294754	1.361424E-011	1.044237E-012	0	0.000000E+000
2	60.84498875	1.044237E-012	1.361424E-011	1	0.000000E+000
2	60.84501823	1.361424E-011	1.044237E-012	0	0.000000E+000
2	60.84744340	1.044237E-012	1.361424E-011	1	0.000000E+000
2	60.84775558	1.361424E-011	1.044237E-012	0	0.000000E+000
2	60.84834326	1.044237E-012	1.361424E-011	1	0.000000E+000
2	60.84845849	1.361424E-011	1.044237E-012	0	0.000000E+000
2	60.84938269	1.044237E-012	1.361424E-011	1	0.000000E+000
2	60.84986832	1.361424E-011	1.044237E-012	0	0.000000E+000
2	60.85963269	1.044237E-012	1.361424E-011	1	0.000000E+000
2	60.85973267	1.361424E-011	1.044237E-012	0	0.000000E+000
2	60.85978815	1.044237E-012	1.361424E-011	1	0.000000E+000
2	60.86036030	1.361424E-011	1.044237E-012	0	0.000000E+000
2	60.86047990	1.044237E-012	1.361424E-011	1	0.000000E+000
2	60.86074885	1.361424E-011	1.044237E-012	0	0.000000E+000
2	60.86355165	1.044237E-012	1.361424E-011	1	0.000000E+000
2	60.86363452	1.361424E-011	1.044237E-012	0	0.000000E+000
2	60.86418119	1.044237E-012	1.361424E-011	1	0.000000E+000
2	60.86419969	1.361424E-011	1.044237E-012	0	0.000000E+000
2	60.86546161	1.044237E-012	1.361424E-011	1	0.000000E+000
2	60.86548071	1.361424E-011	1.044237E-012	0	0.000000E+000
2	60.86572628	1.044237E-012	1.361424E-011	1	0.000000E+000
2	60.86578421	1.361424E-011	1.044237E-012	0	0.000000E+000
2	60.86649038	1.044237E-012	1.361424E-011	1	0.000000E+000
2	60.86659398	1.361424E-011	1.044237E-012	0	0.000000E+000
2	60.86902321	1.044237E-012	1.361424E-011	1	0.000000E+000
2	60.86914613	1.361424E-011	1.044237E-012	0	0.000000E+000
2	60.87211297	1.044237E-012	1.361424E-011	1	0.000000E+000
2	60.87238746	1.361424E-011	1.044237E-012	0	0.000000E+000
2	60.87322246	1.044237E-012	1.361424E-011	1	0.000000E+000
2	60.87336439	1.361424E-011	1.044237E-012	0	0.000000E+000
2	60.87473348	1.044237E-012	1.361424E-011	1	0.000000E+000
2	60.87485838	1.361424E-011	1.044237E-012	0	0.000000E+000
2	60.87696407	1.044237E-012	1.361424E-011	1	0.000000E+000
2	60.87704267	1.361424E-011	1.044237E-012	0	0.000000E+000
2	60.87803121	1.044237E-012	1.361424E-011	1	0.000000E+000
2	60.87818341	1.361424E-011	1.044237E-012	0	0.000000E+000
2	60.87852504	1.044237E-012	1.361424E-011	1	0.000000E+000
2	60.87904526	1.361424E-011	1.044237E-012	0	0.000000E+000
2	60.87915226	1.044237E-012	1.361424E-011	1	0.000000E+000
2	60.87927449	1.361424E-011	1.044237E-012	0	0.000000E+000
2	60.87963242	1.044237E-012	1.361424E-011	1	0.000000E+000
2	60.87966050	1.361424E-011	1.044237E-012	0	0.000000E+000
2	60.88065178	1.044237E-012	1.361424E-011	1	0.000000E+000
2	60.88070888	1.361424E-011	1.044237E-012	0	0.000000E+000
2	60.88194297	1.044237E-012	1.361424E-011	1	0.000000E+000
2	60.88202730	1.361424E-011	1.044237E-012	0	0.000000E+000
2	60.88275124	1.044237E-012	1.361424E-011	1	0.000000E+000
2	60.88300617	1.361424E-011	1.044237E-012	0	0.000000E+000
2	60.95576598	1.044237E-012	1.361424E-011	1	0.000000E+000
2	60.95603312	1.361424E-011	1.044237E-012	0	0.000000E+000
2	60.95706275	1.044237E-012	1.361424E-011	1	0.000000E+000
2	60.95722051	1.361424E-011	1.044237E-012	0	0.000000E+000
2	60.95896973	1.044237E-012	1.361424E-011	1	0.000000E+000
2	60.95901788	1.361424E-011	1.044237E-012	0	0.000000E+000
2	60.95904799	1.044237E-012	1.361424E-011	1	0.000000E+000
2	60.95920812	1.361424E-011	1.044237E-012	0	0.000000E+000
2	60.95924059	1.044237E-012	1.361424E-011	1	0.000000E+000
2	60.95926194	1.361424E-011	1.044237E-012	0	0.000000E+000
2	60.96008854	1.044237E-012	1.361424E-011	1	0.000000E+000
2	60.96032198	1.361424E-011	1.044237E-012	0	0.000000E+000
2	60.96060231	1.044237E-012	1.361424E-011	1	0.000000E+000
2	60.96062511	1.361424E-011	1.044237E-012	0	0.000000E+000
2	60.96075235	1.044237E-012	1.361424E-011	1	0.000000E+000
2	60.96083159	1.361424E-011	1.044237E-012	0	0.000000E+000
2	60.96573535	1.044237E-012	1.361424E-011	1	0.000000E+000
2	60.96585452	1.361424E-011	1.044237E-012	0	0.000000E+000
2	60.96711551	1.044237E-012	1.361424E-011	1	0.000000E+000
2	60.96721699	1.361424E-011	1.044237E-012	0	0.000000E+000
2	60.96729095	1.044237E-012	1.361424E-011	1	0.000000E+000
2	60.96759223	1.361424E-011	1.044237E-012	0	0.000000E+000
2	60.96886827	1.044237E-012	1.361424E-011	1	0.000000E+000
2	60.96893018	1.361424E-011	1.044237E-012	0	0.000000E+000
2	60.97128231	1.044237E-012	1.361424E-011	1	0.000000E+000
2	60.97149995	1.361424E-011	1.044237E-012	0	0.000000E+000
2	60.97160782	1.044237E-012	1.361424E-011	1	0.000000E+000
2	60.97169760	1.361424E-011	1.044237E-012	0	0.000000E+000
2	60.97192191	1.044237E-012	1.361424E-011	1	0.000000E+000
2	60.97204117	1.361424E-011	1.044237E-012	0	0.000000E+000
2	60.97507599	1.044237E-012	1.361424E-011	1	0.000000E+000
2	60.97519543	1.361424E-011	1.044237E-012	0	0.000000E+000
2	60.97758474	1.044237E-012	1.361424E-011	1	0.000000E+000
2	60.97769975	1.361424E-011	1.044237E-012	0	0.000000E+000
2	60.97779339	1.044237E-012	1.361424E-011	1	0.000000E+000
2	60.97790002	1.361424E-011	1.044237E-012	0	0.000000E+000
2	60.97912931	1.044237E-012	1.361424E-011	1	0.000000E+000
2	60.97924100	1.361424E-011	1.044237E-012	0	0.000000E+000
2	60.97933998	1.044237E-012	1.361424E-011	1	0.000000E+000
2	60.97944907	1.361424E-011	1.044237E-012	0	0.000000E+000
2	60.97947868	1.044237E-012	1.361424E-011	1	0.000000E+000
2	60.97951007	1.361424E-011	1.044237E-012	0	0.000000E+000
2	60.98666349	1.044237E-012	1.361424E-011	1	0.000000E+000
2	60.98673078	1.361424E-011	1.044237E-012	0	0.000000E+000
2	60.98750021	1.044237E-012	1.361424E-011	1	0.000000E+000
2	60.98771383	1.361424E-011	1.044237E-012	0	0.000000E+000
2	60.98999025	1.044237E-012	1.361424E-011	1	0.000000E+000
2	60.99009393	1.361424E-011	1.044237E-012	0	0.000000E+000
2	60.99040591	1.044237E-012	1.361424E-011	1	0.000000E+000
2	60.99085991	1.361424E-011	1.044237E-012	0	0.000000E+000
2	60.99150060	1.044237E-012	1.361424E-011	1	0.000000E+000
2	60.99154198	1.361424E-011	1.044237E-012	0	0.000000E+000
2	60.99192131	1.044237E-012	1.361424E-011	1	0.000000E+000
2	60.99204325	1.361424E-011	1.044237E-012	0	0.000000E+000
2	60.99247415	1.044237E-012	1.361424E-011	1	0.000000E+000
2	60.99254331	1.361424E-011	1.044237E-012	0	0.000000E+000
2	60.99478193	1.044237E-012	1.361424E-011	1	0.000000E+000
2	60.99480830	1.361424E-011	1.044237E-012	0	0.000000E+000
2	60.99888006	1.044237E-012	1.361424E-011	1	0.000000E+000
2	60.99903318	1.361424E-011	1.044237E-012	0	0.000000E+000
2	60.99957877	1.044237E-012	1.361424E-011	1	0.000000E+000
2	60.99964854	1.361424E-011	1.044237E-012	0	0.000000E+000
2	61.00553090	1.044237E-012	1.361424E-011	1	0.000000E+000
2	61.00555626	1.361424E-011	1.044237E-012	0	0.000000E+000
2	61.00859605	1.044237E-012	1.361424E-011	1	0.000000E+000
2	61.00862306	1.361424E-011	1.044237E-012	0	0.000000E+000
2	61.00924045	1.044237E-012	1.361424E-011	1	0.000000E+000
2	61.00928374	1.361424E-011	1.044237E-012	0	0.000000E+000
2	61.01316049	1.044237E-012	1.361424E-011	1	0.000000E+000
2	61.01326367	1.361424E-011	1.044237E-012	0	0.000000E+000
2	61.01698131	1.044237E-012	1.361424E-011	1	0.000000E+000
2	61.01702908	1.361424E-011	1.044237E-012	0	0.000000E+000
2	61.01779764	1.044237E-012	1.361424E-011	1	0.000000E+000
2	61.01789100	1.361424E-011	1.044237E-012	0	0.000000E+000
2	61.01808601	1.044237E-012	1.361424E-011	1	0.000000E+000
2	61.01819196	1.361424E-011	1.044237E-012	0	0.000000E+000
2	61.02134565	1.044237E-012	1.361424E-011	1	0.000000E+000
2	61.02139184	1.361424E-011	1.044237E-012	0	0.000000E+000
2	61.02161372	1.044237E-012	1.361424E-011	1	0.000000E+000
2	61.02165232	1.361424E-011	1.044237E-012	0	0.000000E+000
2	61.02199336	1.044237E-012	1.361424E-011	1	0.000000E+000
2	61.02220450	1.361424E-011	1.044237E-012	0	0.000000E+000
2	61.02224811	1.044237E-012	1.361424E-011	1	0.000000E+000
2	61.02231143	1.361424E-011	1.044237E-012	0	0.000000E+000
2	61.02397051	1.044237E-012	1.361424E-011	1	0.000000E+000
2	61.02411993	1.361424E-011	1.044237E-012	0	0.000000E+000
2	61.02413016	1.044237E-012	1.361424E-011	1	0.000000E+000
2	61.02421267	1.361424E-011	1.044237E-012	0	0.000000E+000
2	61.02767799	1.044237E-012	1.361424E-011	1	0.000000E+000
2	61.02772664	1.361424E-011	1.044237E-012	0	0.000000E+000
2	61.03938611	1.044237E-012	1.361424E-011	1	0.000000E+000
2	61.03940452	1.361424E-011	1.044237E-012	0	0.000000E+000
2	61.04005620	1.044237E-012	1.361424E-011	1	0.000000E+000
2	61.04011326	1.361424E-011	1.044237E-012	0	0.000000E+000
2	61.04051192	1.044237E-012	1.361424E-011	1	0.000000E+000
2	61.04055996	1.361424E-011	1.044237E-012	0	0.000000E+000
2	61.04137101	1.044237E-012	1.361424E-011	1	0.000000E+000
2	61.04150701	1.361424E-011	1.044237E-012	0	0.000000E+000
2	61.04569662	1.044237E-012	1.361424E-011	1	0.000000E+000
2	61.04570789	1.361424E-011	1.044237E-012	0	0.000000E+000
2	61.04652887	1.044237E-012	1.361424E-011	1	0.000000E+000
2	61.04659177	1.361424E-011	1.044237E-012	0	0.000000E+000
2	61.04864333	1.044237E-012	1.361424E-011	1	0.000000E+000
2	61.04866266	1.361424E-011	1.044237E-012	0	0.000000E+000
2	61.04878603	1.044237E-012	1.361424E-011	1	0.000000E+000
2	61.04893488	1.361424E-011	1.044237E-012	0	0.000000E+000
2	61.05127697	1.044237E-012	1.361424E-011	1	0.000000E+000
2	61.05130539	1.361424E-011	1.044237E-012	0	0.000000E+000
2	61.05423987	1.044237E-012	1.361424E-011	1	0.000000E+000
2	61.05430418	1.361424E-011	1.044237E-012	0	0.000000E+000
2	61.05588243	1.044237E-012	1.361424E-011	1	0.000000E+000
2	61.05593593	1.361424E-011	1.044237E-012	0	0.000000E+000
2	61.05621682	1.044237E-012	1.361424E-011	1	0.000000E+000
2	61.05629630	1.361424E-011	1.044237E-012	0	0.000000E+000
2	61.05927252	1.044237E-012	1.361424E-011	1	0.000000E+000
2	61.05942687	1.361424E-011	1.044237E-012	0	0.000000E+000
2	61.05946274	1.044237E-012	1.361424E-011	1	0.000000E+000
2	61.05964497	1.361424E-011	1.044237E-012	0	0.000000E+000
2	61.06120552	1.044237E-012	1.361424E-011	1	0.000000E+000
2	61.06128651	1.361424E-011	1.044237E-012	0	0.000000E+000
2	61.06178548	1.044237E-012	1.361424E-011	1	0.000000E+000
2	61.06179763	1.361424E-011	1.044237E-012	0	0.000000E+000
2	61.06348182	1.044237E-012	1.361424E-011	1	0.000000E+000
2	61.06357098	1.361424E-011	1.044237E-012	0	0.000000E+000
2	61.06448318	1.044237E-012	1.361424E-011	1	0.000000E+000
2	61.06478693	1.361424E-011	1.044237E-012	0	0.000000E+000
2	61.06762994	1.044237E-012	1.361424E-011	1	0.000000E+000
2	61.06766997	1.361424E-011	1.044237E-012	0	0.000000E+000
2	61.06826585	1.044237E-012	1.361424E-011	1	0.000000E+000
2	61.06827475	1.361424E-011	1.044237E-012	0	0.000000E+000
2	61.06838357	1.044237E-012	1.361424E-011	1	0.000000E+000
2	61.06875079	1.361424E-011	1.044237E-012	0	0.000000E+000
2	61.06968949	1.044237E-012	1.361424E-011	1	0.000000E+000
2	61.06979277	1.361424E-011	1.044237E-012	0	0.000000E+000
2	61.06982409	1.044237E-012	1.361424E-011	1	0.000000E+000
2	61.06988992	1.361424E-011	1.044237E-012	0	0.000000E+000
2	61.07029940	1.044237E-012	1.361424E-011	1	0.000000E+000
2	61.07043271	1.361424E-011	1.044237E-012	0	0.000000E+000
2	61.08296604	1.044237E-012	1.361424E-011	1	0.000000E+000
2	61.08303387	1.361424E-011	1.044237E-012	0	0.000000E+000
2	61.09040367	1.044237E-012	1.361424E-011	1	0.000000E+000
2	61.09042300	1.361424E-011	1.044237E-012	0	0.000000E+000
2	61.09081940	1.044237E-012	1.361424E-011	1	0.000000E+000
2	61.09111600	1.361424E-011	1.044237E-012	0	0.000000E+000
2	61.09192505	1.044237E-012	1.361424E-011	1	0.000000E+000
2	61.09207683	1.361424E-011	1.044237E-012	0	0.000000E+000
2	61.09319227	1.044237E-012	1.361424E-011	1	0.000000E+000
2	61.09334678	1.361424E-011	1.044237E-012	0	0.000000E+000
2	61.09382197	1.044237E-012	1.361424E-011	1	0.000000E+000
2	61.09385631	1.361424E-011	1.044237E-012	0	0.000000E+000
2	61.09413450	1.044237E-012	1.361424E-011	1	0.000000E+000
2	61.09429097	1.361424E-011	1.044237E-012	0	0.000000E+000
2	61.09500361	1.044237E-012	1.361424E-011	1	0.000000E+000
2	61.09517476	1.361424E-011	1.044237E-012	0	0.000000E+000
2	61.09544557	1.044237E-012	1.361424E-011	1	0.000000E+000
2	61.09566417	1.361424E-011	1.044237E-012	0	0.000000E+000
2	61.72801541	1.041372E-012	1.361137E-011	1	0.000000E+000
2	61.72805372	1.361137E-011	1.041372E-012	0	0.000000E+000
2	61.72942535	1.041372E-012	1.361137E-011	1	0.000000E+000
2	61.72944773	1.361137E-011	1.041372E-012	0	0.000000E+000
2	61.73064720	1.041372E-012	1.361137E-011	1	0.000000E+000
2	61.73085703	1.361137E-011	1.041372E-012	0	0.000000E+000
2	61.73102547	1.041372E-012	1.361137E-011	1	0.000000E+000
2	61.73110626	1.361137E-011	1.041372E-012	0	0.000000E+000
2	61.73244423	1.041372E-012	1.361137E-011	1	0.000000E+000
2	61.73273350	1.361137E-011	1.041372E-012	0	0.000000E+000
2	61.73316122	1.041372E-012	1.361137E-011	1	0.000000E+000
2	61.73333890	1.361137E-011	1.041372E-012	0	0.000000E+000
2	61.73385726	1.041372E-012	1.361137E-011	1	0.000000E+000
2	61.73392187	1.361137E-011	1.041372E-012	0	0.000000E+000
2	61.73626858	1.041372E-012	1.361137E-011	1	0.000000E+000
2	61.73650739	1.361137E-011	1.041372E-012	0	0.000000E+000
2	61.73813031	1.041372E-012	1.361137E-011	1	0.000000E+000
2	61.73823063	1.361137E-011	1.041372E-012	0	0.000000E+000
2	61.73981407	1.041372E-012	1.361137E-011	1	0.000000E+000
2	61.73996547	1.361137E-011	1.041372E-012	0	0.000000E+000
2	61.74052564	1.041372E-012	1.361137E-011	1	0.000000E+000
2	61.74095834	1.361137E-011	1.041372E-012	0	0.000000E+000
2	61.74109882	1.041372E-012	1.361137E-011	1	0.000000E+000
2	61.74118549	1.361137E-011	1.041372E-012	0	0.000000E+000
2	61.74490637	1.041372E-012	1.361137E-011	1	0.000000E+000
2	61.74497254	1.361137E-011	1.041372E-012	0	0.000000E+000
2	61.74639674	1.041372E-012	1.361137E-011	1	0.000000E+000
2	61.74667588	1.361137E-011	1.041372E-012	0	0.000000E+000
2	61.74911384	1.041372E-012	1.361137E-011	1	0.000000E+000
2	61.74924431	1.361137E-011	1.041372E-012	0	0.000000E+000
2	61.75008004	1.041372E-012	1.361137E-011	1	0.000000E+000
2	61.75040307	1.361137E-011	1.041372E-012	0	0.000000E+000
2	61.75291528	1.041372E-012	1.361137E-011	1	0.000000E+000
2	61.75331808	1.361137E-011	1.041372E-012	0	0.000000E+000
2	61.75455027	1.041372E-012	1.361137E-011	1	0.000000E+000
2	61.75464384	1.361137E-011	1.041372E-012	0	0.000000E+000
2	61.75641732	1.041372E-012	1.361137E-011	1	0.000000E+000
2	61.75644122	1.361137E-011	1.041372E-012	0	0.000000E+000
2	61.75688054	1.041372E-012	1.361137E-011	1	0.000000E+000
2	61.75723672	1.361137E-011	1.041372E-012	0	0.000000E+000
2	61.75805136	1.041372E-012	1.361137E-011	1	0.000000E+000
2	61.75812694	1.361137E-011	1.041372E-012	0	0.000000E+000
2	61.75915290	1.041372E-012	1.361137E-011	1	0.000000E+000
2	61.75954906	1.361137E-011	1.041372E-012	0	0.000000E+000
2	61.76257161	1.041372E-012	1.361137E-011	1	0.000000E+000
2	61.76271600	1.361137E-011	1.041372E-012	0	0.000000E+000
2	61.76278756	1.041372E-012	1.361137E-011	1	0.000000E+000
2	61.76284924	1.361137E-011	1.041372E-012	0	0.000000E+000
2	61.76290119	1.041372E-012	1.361137E-011	1	0.000000E+000
2	61.76293936	1.361137E-011	1.041372E-012	0	0.000000E+000
2	61.76353910	1.041372E-012	1.361137E-011	1	0.000000E+000
2	61.76367290	1.361137E-011	1.041372E-012	0	0.000000E+000
2	61.76481864	1.041372E-012	1.361137E-011	1	0.000000E+000
2	61.76486664	1.361137E-011	1.041372E-012	0	0.000000E+000
2	61.76620569	1.041372E-012	1.361137E-011	1	0.000000E+000
2	61.76643525	1.361137E-011	1.041372E-012	0	0.000000E+000
2	61.76801739	1.041372E-012	1.361137E-011	1	0.000000E+000
2	61.76810139	1.361137E-011	1.041372E-012	0	0.000000E+000
2	61.76814315	1.041372E-012	1.361137E-011	1	0.000000E+000
2	61.76819810	1.361137E-011	1.041372E-012	0	0.000000E+000
2	61.76920345	1.041372E-012	1.361137E-011	1	0.000000E+000
2	61.76932474	1.361137E-011	1.041372E-012	0	0.000000E+000
2	61.76986723	1.041372E-012	1.361137E-011	1	0.000000E+000
2	61.76997625	1.361137E-011	1.041372E-012	0	0.000000E+000
2	61.76999917	1.041372E-012	1.361137E-011	1	0.000000E+000
2	61.77022131	1.361137E-011	1.041372E-012	0	0.000000E+000
2	61.77056465	1.041372E-012	1.361137E-011	1	0.000000E+000
2	61.77080825	1.361137E-011	1.041372E-012	0	0.000000E+000
2	61.77202255	1.041372E-012	1.361137E-011	1	0.000000E+000
2	61.77207229	1.361137E-011	1.041372E-012	0	0.000000E+000
2	61.77292207	1.041372E-012	1.361137E-011	1	0.000000E+000
2	61.77318813	1.361137E-011	1.041372E-012	0	0.000000E+000
2	61.77375104	1.041372E-012	1.361137E-011	1	0.000000E+000
2	61.77381294	1.361137E-011	1.041372E-012	0	0.000000E+000
2	61.77383026	1.041372E-012	1.361137E-011	1	0.000000E+000
2	61.77390563	1.361137E-011	1.041372E-012	0	0.000000E+000
2	61.77390913	1.041372E-012	1.361137E-011	1	0.000000E+000
2	61.77449522	1.361137E-011	1.041372E-012	0	0.000000E+000
2	61.77525123	1.041372E-012	1.361137E-011	1	0.000000E+000
2	61.77534935	1.361137E-011	1.041372E-012	0	0.000000E+000
2	61.77548702	1.041372E-012	1.361137E-011	1	0.000000E+000
2	61.77563234	1.361137E-011	1.041372E-012	0	0.000000E+000
2	61.77628919	1.041372E-012	1.361137E-011	1	0.000000E+000
2	61.77640976	1.361137E-011	1.041372E-012	0	0.000000E+000
2	61.77669395	1.041372E-012	1.361137E-011	1	0.000000E+000
2	61.77671532	1.361137E-011	1.041372E-012	0	0.000000E+000
2	61.77729876	1.041372E-012	1.361137E-011	1	0.000000E+000
2	61.77738342	1.361137E-011	1.041372E-012	0	0.000000E+000
2	61.77791080	1.041372E-012	1.361137E-011	1	0.000000E+000
2	61.77798288	1.361137E-011	1.041372E-012	0	0.000000E+000
2	61.78001416	1.041372E-012	1.361137E-011	1	0.000000E+000
2	61.78037231	1.361137E-011	1.041372E-012	0	0.000000E+000
2	61.78133104	1.041372E-012	1.361137E-011	1	0.000000E+000
2	61.78143882	1.361137E-011	1.041372E-012	0	0.000000E+000
2	61.78146026	1.041372E-012	1.361137E-011	1	0.000000E+000
2	61.78151121	1.361137E-011	1.041372E-012	0	0.000000E+000
2	61.78158986	1.041372E-012	1.361137E-011	1	0.000000E+000
2	61.78163002	1.361137E-011	1.041372E-012	0	0.000000E+000
2	61.78275699	1.041372E-012	1.361137E-011	1	0.000000E+000
2	61.78290281	1.361137E-011	1.041372E-012	0	0.000000E+000
2	61.78395177	1.041372E-012	1.361137E-011	1	0.000000E+000
2	61.78438126	1.361137E-011	1.041372E-012	0	0.000000E+000
2	61.78451810	1.041372E-012	1.361137E-011	1	0.000000E+000
2	61.78470055	1.361137E-011	1.041372E-012	0	0.000000E+000
2	61.78495976	1.041372E-012	1.361137E-011	1	0.000000E+000
2	61.78508566	1.361137E-011	1.041372E-012	0	0.000000E+000
2	61.78627005	1.041372E-012	1.361137E-011	1	0.000000E+000
2	61.78631200	1.361137E-011	1.041372E-012	0	0.000000E+000
2	61.78655544	1.041372E-012	1.361137E-011	1	0.000000E+000
2	61.78668861	1.361137E-011	1.041372E-012	0	0.000000E+000
2	61.78671395	1.041372E-012	1.361137E-011	1	0.000000E+000
2	61.78676021	1.361137E-011	1.041372E-012	0	0.000000E+000
2	61.78695857	1.041372E-012	1.361137E-011	1	0.000000E+000
2	61.78705016	1.361137E-011	1.041372E-012	0	0.000000E+000
2	61.78804447	1.041372E-012	1.361137E-011	1	0.000000E+000
2	61.78819690	1.361137E-011	1.041372E-012	0	0.000000E+000
2	61.79003763	1.041372E-012	1.361137E-011	1	0.000000E+000
2	61.79020389	1.361137E-011	1.041372E-012	0	0.000000E+000
2	61.79103543	1.041372E-012	1.361137E-011	1	0.000000E+000
2	61.79110022	1.361137E-011	1.041372E-012	0	0.000000E+000
2	61.79446325	1.041372E-012	1.361137E-011	1	0.000000E+000
2	61.79450502	1.361137E-011	1.041372E-012	0	0.000000E+000
2	61.79523685	1.041372E-012	1.361137E-011	1	0.000000E+000
2	61.79553450	1.361137E-011	1.041372E-012	0	0.000000E+000
2	61.79582142	1.041372E-012	1.361137E-011	1	0.000000E+000
2	61.79603737	1.361137E-011	1.041372E-012	0	0.000000E+000
2	61.79605864	1.041372E-012	1.361137E-011	1	0.000000E+000
2	61.79634498	1.361137E-011	1.041372E-012	0	0.000000E+000
2	61.79678395	1.041372E-012	1.361137E-011	1	0.000000E+000
2	61.79687668	1.361137E-011	1.041372E-012	0	0.000000E+000
2	61.79785363	1.041372E-012	1.361137E-011	1	0.000000E+000
2	61.79797424	1.361137E-011	1.041372E-012	0	0.000000E+000
2	61.79880801	1.041372E-012	1.361137E-011	1	0.000000E+000
2	61.79900870	1.361137E-011	1.041372E-012	0	0.000000E+000
2	61.79903113	1.041372E-012	1.361137E-011	1	0.000000E+000
2	61.79925913	1.361137E-011	1.041372E-012	0	0.000000E+000
2	61.80008596	1.041372E-012	1.361137E-011	1	0.000000E+000
2	61.80012086	1.361137E-011	1.041372E-012	0	0.000000E+000
2	61.80032239	1.041372E-012	1.361137E-011	1	0.000000E+000
2	61.80048611	1.361137E-011	1.041372E-012	0	0.000000E+000
2	61.80088314	1.041372E-012	1.361137E-011	1	0.000000E+000
2	61.80097246	1.361137E-011	1.041372E-012	0	0.000000E+000
2	61.80117295	1.041372E-012	1.361137E-011	1	0.000000E+000
2	61.80120505	1.361137E-011	1.041372E-012	0	0.000000E+000
2	61.80245332	1.041372E-012	1.361137E-011	1	0.000000E+000
2	61.80250820	1.361137E-011	1.041372E-012	0	0.000000E+000
2	61.80580073	1.041372E-012	1.361137E-011	1	0.000000E+000
2	61.80590456	1.361137E-011	1.041372E-012	0	0.000000E+000
2	61.80591843	1.041372E-012	1.361137E-011	1	0.000000E+000
2	61.80602908	1.361137E-011	1.041372E-012	0	0.000000E+000
2	61.80604216	1.041372E-012	1.361137E-011	1	0.000000E+000
2	61.80604852	1.361137E-011	1.041372E-012	0	0.000000E+000
2	61.80610106	1.041372E-012	1.361137E-011	1	0.000000E+000
2	61.80620501	1.361137E-011	1.041372E-012	0	0.000000E+000
2	61.80623508	1.041372E-012	1.361137E-011	1	0.000000E+000
2	61.80646936	1.361137E-011	1.041372E-012	0	0.000000E+000
2	61.80802149	1.041372E-012	1.361137E-011	1	0.000000E+000
2	61.80823482	1.361137E-011	1.041372E-012	0	0.000000E+000
2	61.80827585	1.041372E-012	1.361137E-011	1	0.000000E+000
2	61.80831488	1.361137E-011	1.041372E-012	0	0.000000E+000
2	61.80959605	1.041372E-012	1.361137E-011	1	0.000000E+000
2	61.80961913	1.361137E-011	1.041372E-012	0	0.000000E+000
2	61.80962519	1.041372E-012	1.361137E-011	1	0.000000E+000
2	61.80972276	1.361137E-011	1.041372E-012	0	0.000000E+000
2	61.81139292	1.041372E-012	1.361137E-011	1	0.000000E+000
2	61.81150517	1.361137E-011	1.041372E-012	0	0.000000E+000
2	61.81155310	1.041372E-012	1.361137E-011	1	0.000000E+000
2	61.81168430	1.361137E-011	1.041372E-012	0	0.000000E+000
2	61.81207092	1.041372E-012	1.361137E-011	1	0.000000E+000
2	61.81214056	1.361137E-011	1.041372E-012	0	0.000000E+000
2	61.81215640	1.041372E-012	1.361137E-011	1	0.000000E+000
2	61.81232761	1.361137E-011	1.041372E-012	0	0.000000E+000
2	61.81234034	1.041372E-012	1.361137E-011	1	0.000000E+000
2	61.81257564	1.361137E-011	1.041372E-012	0	0.000000E+000
2	61.81467149	1.041372E-012	1.361137E-011	1	0.000000E+000
2	61.81484256	1.361137E-011	1.041372E-012	0	0.000000E+000
2	61.81608719	1.041372E-012	1.361137E-011	1	0.000000E+000
2	61.81611171	1.361137E-011	1.041372E-012	0	0.000000E+000
2	61.81844303	1.041372E-012	1.361137E-011	1	0.000000E+000
2	61.81851810	1.361137E-011	1.041372E-012	0	0.000000E+000
2	61.81950599	1.041372E-012	1.361137E-011	1	0.000000E+000
2	61.81973348	1.361137E-011	1.041372E-012	0	0.000000E+000
2	61.82168805	1.041372E-012	1.361137E-011	1	0.000000E+000
2	61.82176822	1.361137E-011	1.041372E-012	0	0.000000E+000
2	61.82456930	1.041372E-012	1.361137E-011	1	0.000000E+000
2	61.82467570	1.361137E-011	1.041372E-012	0	0.000000E+000
2	61.82471364	1.041372E-012	1.361137E-011	1	0.000000E+000
2	61.82481322	1.361137E-011	1.041372E-012	0	0.000000E+000
2	61.82557851	1.041372E-012	1.361137E-011	1	0.000000E+000
2	61.82559972	1.361137E-011	1.041372E-012	0	0.000000E+000
2	61.83241018	1.041372E-012	1.361137E-011	1	0.000000E+000
2	61.83246597	1.361137E-011	1.041372E-012	0	0.000000E+000
2	61.83248810	1.041372E-012	1.361137E-011	1	0.000000E+000
2	61.83255221	1.361137E-011	1.041372E-012	0	0.000000E+000
2	61.83345015	1.041372E-012	1.361137E-011	1	0.000000E+000
2	61.83403374	1.361137E-011	1.041372E-012	0	0.000000E+000
2	61.83455080	1.041372E-012	1.361137E-011	1	0.000000E+000
2	61.83460392	1.361137E-011	1.041372E-012	0	0.000000E+000
2	61.83635659	1.041372E-012	1.361137E-011	1	0.000000E+000
2	61.83641939	1.361137E-011	1.041372E-012	0	0.000000E+000
2	61.83814708	1.041372E-012	1.361137E-011	1	0.000000E+000
2	61.83829686	1.361137E-011	1.041372E-012	0	0.000000E+000
2	61.83870107	1.041372E-012	1.361137E-011	1	0.000000E+000
2	61.83873544	1.361137E-011	1.041372E-012	0	0.000000E+000
2	61.83935022	1.041372E-012	1.361137E-011	1	0.000000E+000
2	61.83939812	1.361137E-011	1.041372E-012	0	0.000000E+000
2	61.84072414	1.041372E-012	1.361137E-011	1	0.000000E+000
2	61.84108452	1.361137E-011	1.041372E-012	0	0.000000E+000
2	61.84112649	1.041372E-012	1.361137E-011	1	0.000000E+000
2	61.84144350	1.361137E-011	1.041372E-012	0	0.000000E+000
2	61.84390990	1.041372E-012	1.361137E-011	1	0.000000E+000
2	61.84393458	1.361137E-011	1.041372E-012	0	0.000000E+000
2	61.84413857	1.041372E-012	1.361137E-011	1	0.000000E+000
2	61.84416362	1.361137E-011	1.041372E-012	0	0.000000E+000
2	61.84448802	1.041372E-012	1.361137E-011	1	0.000000E+000
2	61.84466727	1.361137E-011	1.041372E-012	0	0.000000E+000
2	61.84611296	1.041372E-012	1.361137E-011	1	0.000000E+000
2	61.84624728	1.361137E-011	1.041372E-012	0	0.000000E+000
2	61.84941495	1.041372E-012	1.361137E-011	1	0.000000E+000
2	61.84955243	1.361137E-011	1.041372E-012	0	0.000000E+000
2	61.85285289	1.041372E-012	1.361137E-011	1	0.000000E+000
2	61.85303605	1.361137E-011	1.041372E-012	0	0.000000E+000
2	61.85628105	1.041372E-012	1.361137E-011	1	0.000000E+000
2	61.85650618	1.361137E-011	1.041372E-012	0	0.000000E+000
2	61.85852522	1.041372E-012	1.361137E-011	1	0.000000E+000
2	61.85874942	1.361137E-011	1.041372E-012	0	0.000000E+000
2	62.71908881	9.061152E-013	1.347612E-011	1	0.000000E+000
2	62.71917643	1.347612E-011	9.061152E-013	0	0.000000E+000
2	62.71954471	9.061152E-013	1.347612E-011	1	0.000000E+000
2	62.71976197	1.347612E-011	9.061152E-013	0	0.000000E+000
2	62.72093448	9.061152E-013	1.347612E-011	1	0.000000E+000
2	62.72112698	1.347612E-011	9.061152E-013	0	0.000000E+000
2	62.72163560	9.061152E-013	1.347612E-011	1	0.000000E+000
2	62.72184009	1.347612E-011	9.061152E-013	0	0.000000E+000
2	62.72371246	9.061152E-013	1.347612E-011	1	0.000000E+000
2	62.72418581	1.347612E-011	9.061152E-013	0	0.000000E+000
2	62.72430084	9.061152E-013	1.347612E-011	1	0.000000E+000
2	62.72448142	1.347612E-011	9.061152E-013	0	0.000000E+000
2	62.72493201	9.061152E-013	1.347612E-011	1	0.000000E+000
2	62.72527374	1.347612E-011	9.061152E-013	0	0.000000E+000
2	62.72600144	9.061152E-013	1.347612E-011	1	0.000000E+000
2	62.72601918	1.347612E-011	9.061152E-013	0	0.000000E+000
2	62.72934147	9.061152E-013	1.347612E-011	1	0.000000E+000
2	62.72945833	1.347612E-011	9.061152E-013	0	0.000000E+000
2	62.73129128	9.061152E-013	1.347612E-011	1	0.000000E+000
2	62.73135534	1.347612E-011	9.061152E-013	0	0.000000E+000
2	62.73149629	9.061152E-013	1.347612E-011	1	0.000000E+000
2	62.73154242	1.347612E-011	9.061152E-013	0	0.000000E+000
2	62.73271068	9.061152E-013	1.347612E-011	1	0.000000E+000
2	62.73275081	1.347612E-011	9.061152E-013	0	0.000000E+000
2	62.73293767	9.061152E-013	1.347612E-011	1	0.000000E+000
2	62.73312026	1.347612E-011	9.061152E-013	0	0.000000E+000
2	62.73327539	9.061152E-013	1.347612E-011	1	0.000000E+000
2	62.73333747	1.347612E-011	9.061152E-013	0	0.000000E+000
2	62.73443312	9.061152E-013	1.347612E-011	1	0.000000E+000
2	62.73470669	1.347612E-011	9.061152E-013	0	0.000000E+000
2	62.73656875	9.061152E-013	1.347612E-011	1	0.000000E+000
2	62.73674471	1.347612E-011	9.061152E-013	0	0.000000E+000
2	62.74167933	9.061152E-013	1.347612E-011	1	0.000000E+000
2	62.74169989	1.347612E-011	9.061152E-013	0	0.000000E+000
2	62.74270297	9.061152E-013	1.347612E-011	1	0.000000E+000
2	62.74274340	1.347612E-011	9.061152E-013	0	0.000000E+000
2	62.74312938	9.061152E-013	1.347612E-011	1	0.000000E+000
2	62.74324746	1.347612E-011	9.061152E-013	0	0.000000E+000
2	62.74337697	9.061152E-013	1.347612E-011	1	0.000000E+000
2	62.74357200	1.347612E-011	9.061152E-013	0	0.000000E+000
2	62.74402033	9.061152E-013	1.347612E-011	1	0.000000E+000
2	62.74421305	1.347612E-011	9.061152E-013	0	0.000000E+000
2	62.74426634	9.061152E-013	1.347612E-011	1	0.000000E+000
2	62.74427466	1.347612E-011	9.061152E-013	0	0.000000E+000
2	62.74577649	9.061152E-013	1.347612E-011	1	0.000000E+000
2	62.74584623	1.347612E-011	9.061152E-013	0	0.000000E+000
2	62.74749870	9.061152E-013	1.347612E-011	1	0.000000E+000
2	62.74756684	1.347612E-011	9.061152E-013	0	0.000000E+000
2	62.74838699	9.061152E-013	1.347612E-011	1	0.000000E+000
2	62.74856322	1.347612E-011	9.061152E-013	0	0.000000E+000
2	62.75022004	9.061152E-013	1.347612E-011	1	0.000000E+000
2	62.75027106	1.347612E-011	9.061152E-013	0	0.000000E+000
2	62.75091841	9.061152E-013	1.347612E-011	1	0.000000E+000
2	62.75121565	1.347612E-011	9.061152E-013	0	0.000000E+000
2	62.75129423	9.061152E-013	1.347612E-011	1	0.000000E+000
2	62.75137855	1.347612E-011	9.061152E-013	0	0.000000E+000
2	62.75146124	9.061152E-013	1.347612E-011	1	0.000000E+000
2	62.75168700	1.347612E-011	9.061152E-013	0	0.000000E+000
2	62.75170210	9.061152E-013	1.347612E-011	1	0.000000E+000
2	62.75194274	1.347612E-011	9.061152E-013	0	0.000000E+000
2	62.75313157	9.061152E-013	1.347612E-011	1	0.000000E+000
2	62.75323874	1.347612E-011	9.061152E-013	0	0.000000E+000
2	62.75503403	9.061152E-013	1.347612E-011	1	0.000000E+000
2	62.75505291	1.347612E-011	9.061152E-013	0	0.000000E+000
2	62.75578127	9.061152E-013	1.347612E-011	1	0.000000E+000
2	62.75580161	1.347612E-011	9.061152E-013	0	0.000000E+000
2	62.75663336	9.061152E-013	1.347612E-011	1	0.000000E+000
2	62.75665127	1.347612E-011	9.061152E-013	0	0.000000E+000
2	62.75728218	9.061152E-013	1.347612E-011	1	0.000000E+000
2	62.75735903	1.347612E-011	9.061152E-013	0	0.000000E+000
2	62.75746446	9.061152E-013	1.347612E-011	1	0.000000E+000
2	62.75759067	1.347612E-011	9.061152E-013	0	0.000000E+000
2	62.75775093	9.061152E-013	1.347612E-011	1	0.000000E+000
2	62.75786732	1.347612E-011	9.061152E-013	0	0.000000E+000
2	62.75788762	9.061152E-013	1.347612E-011	1	0.000000E+000
2	62.75798213	1.347612E-011	9.061152E-013	0	0.000000E+000
2	62.75835650	9.061152E-013	1.347612E-011	1	0.000000E+000
2	62.75852233	1.347612E-011	9.061152E-013	0	0.000000E+000
2	62.75853435	9.061152E-013	1.347612E-011	1	0.000000E+000
2	62.75862125	1.347612E-011	9.061152E-013	0	0.000000E+000
2	62.75868532	9.061152E-013	1.347612E-011	1	0.000000E+000
2	62.75883309	1.347612E-011	9.061152E-013	0	0.000000E+000
2	62.75918928	9.061152E-013	1.347612E-011	1	0.000000E+000
2	62.75923906	1.347612E-011	9.061152E-013	0	0.000000E+000
2	62.76182268	9.061152E-013	1.347612E-011	1	0.000000E+000
2	62.76218268	1.347612E-011	9.061152E-013	0	0.000000E+000
2	62.76264614	9.061152E-013	1.347612E-011	1	0.000000E+000
2	62.76282535	1.347612E-011	9.061152E-013	0	0.000000E+000
2	62.76349744	9.061152E-013	1.347612E-011	1	0.000000E+000
2	62.76362861	1.347612E-011	9.061152E-013	0	0.000000E+000
2	62.76643390	9.061152E-013	1.347612E-011	1	0.000000E+000
2	62.76655960	1.347612E-011	9.061152E-013	0	0.000000E+000
2	62.76766651	9.061152E-013	1.347612E-011	1	0.000000E+000
2	62.76780640	1.347612E-011	9.061152E-013	0	0.000000E+000
2	62.76808901	9.061152E-013	1.347612E-011	1	0.000000E+000
2	62.76835623	1.347612E-011	9.061152E-013	0	0.000000E+000
2	62.77257802	9.061152E-013	1.347612E-011	1	0.000000E+000
2	62.77290267	1.347612E-011	9.061152E-013	0	0.000000E+000
2	62.77508175	9.061152E-013	1.347612E-011	1	0.000000E+000
2	62.77514380	1.347612E-011	9.061152E-013	0	0.000000E+000
2	62.77522128	9.061152E-013	1.347612E-011	1	0.000000E+000
2	62.77526374	1.347612E-011	9.061152E-013	0	0.000000E+000
2	62.77599513	9.061152E-013	1.347612E-011	1	0.000000E+000
2	62.77603401	1.347612E-011	9.061152E-013	0	0.000000E+000
2	62.77811524	9.061152E-013	1.347612E-011	1	0.000000E+000
2	62.77820647	1.347612E-011	9.061152E-013	0	0.000000E+000
2	62.77911259	9.061152E-013	1.347612E-011	1	0.000000E+000
2	62.77913365	1.347612E-011	9.061152E-013	0	0.000000E+000
2	62.77939362	9.061152E-013	1.347612E-011	1	0.000000E+000
2	62.77940449	1.347612E-011	9.061152E-013	0	0.000000E+000
2	62.78095386	9.061152E-013	1.347612E-011	1	0.000000E+000
2	62.78116731	1.347612E-011	9.061152E-013	0	0.000000E+000
2	62.78132964	9.061152E-013	1.347612E-011	1	0.000000E+000
2	62.78178389	1.347612E-011	9.061152E-013	0	0.000000E+000
2	62.78190105	9.061152E-013	1.347612E-011	1	0.000000E+000
2	62.78202806	1.347612E-011	9.061152E-013	0	0.000000E+000
2	62.78276189	9.061152E-013	1.347612E-011	1	0.000000E+000
2	62.78281024	1.347612E-011	9.061152E-013	0	0.000000E+000
2	62.78334526	9.061152E-013	1.347612E-011	1	0.000000E+000
2	62.78348901	1.347612E-011	9.061152E-013	0	0.000000E+000
2	62.81895208	9.061152E-013	1.347612E-011	1	0.000000E+000
2	62.81899844	1.347612E-011	9.061152E-013	0	0.000000E+000
2	62.82009231	9.061152E-013	1.347612E-011	1	0.000000E+000
2	62.82028898	1.347612E-011	9.061152E-013	0	0.000000E+000
2	62.82440991	9.061152E-013	1.347612E-011	1	0.000000E+000
2	62.82445452	1.347612E-011	9.061152E-013	0	0.000000E+000
2	62.82933725	9.061152E-013	1.347612E-011	1	0.000000E+000
2	62.82941060	1.347612E-011	9.061152E-013	0	0.000000E+000
2	62.83021872	9.061152E-013	1.347612E-011	1	0.000000E+000
2	62.83045827	1.347612E-011	9.061152E-013	0	0.000000E+000
2	62.83086026	9.061152E-013	1.347612E-011	1	0.000000E+000
2	62.83117037	1.347612E-011	9.061152E-013	0	0.000000E+000
2	62.83117425	9.061152E-013	1.347612E-011	1	0.000000E+000
2	62.83139901	1.347612E-011	9.061152E-013	0	0.000000E+000
2	62.83483066	9.061152E-013	1.347612E-011	1	0.000000E+000
2	62.83507091	1.347612E-011	9.061152E-013	0	0.000000E+000
2	62.83578665	9.061152E-013	1.347612E-011	1	0.000000E+000
2	62.83581589	1.347612E-011	9.061152E-013	0	0.000000E+000
2	62.83582623	9.061152E-013	1.347612E-011	1	0.000000E+000
2	62.83601408	1.347612E-011	9.061152E-013	0	0.000000E+000
2	62.83636046	9.061152E-013	1.347612E-011	1	0.000000E+000
2	62.83671904	1.347612E-011	9.061152E-013	0	0.000000E+000
2	62.83703999	9.061152E-013	1.347612E-011	1	0.000000E+000
2	62.83708516	1.347612E-011	9.061152E-013	0	0.000000E+000
2	62.83859869	9.061152E-013	1.347612E-011	1	0.000000E+000
2	62.83870773	1.347612E-011	9.061152E-013	0	0.000000E+000
2	62.83880306	9.061152E-013	1.347612E-011	1	0.000000E+000
2	62.83899005	1.347612E-011	9.061152E-013	0	0.000000E+000
2	62.84352761	9.061152E-013	1.347612E-011	1	0.000000E+000
2	62.84367541	1.347612E-011	9.061152E-013	0	0.000000E+000
2	62.84399622	9.061152E-013	1.347612E-011	1	0.000000E+000
2	62.84403400	1.347612E-011	9.061152E-013	0	0.000000E+000
2	62.84411199	9.061152E-013	1.347612E-011	1	0.000000E+000
2	62.84417456	1.347612E-011	9.061152E-013	0	0.000000E+000
2	62.84538340	9.061152E-013	1.347612E-011	1	0.000000E+000
2	62.84556771	1.347612E-011	9.061152E-013	0	0.000000E+000
2	62.84560682	9.061152E-013	1.347612E-011	1	0.000000E+000
2	62.84570080	1.347612E-011	9.061152E-013	0	0.000000E+000
2	62.84717634	9.061152E-013	1.347612E-011	1	0.000000E+000
2	62.84726916	1.347612E-011	9.061152E-013	0	0.000000E+000
2	62.84733088	9.061152E-013	1.347612E-011	1	0.000000E+000
2	62.84737287	1.347612E-011	9.061152E-013	0	0.000000E+000
2	62.84766311	9.061152E-013	1.347612E-011	1	0.000000E+000
2	62.84770156	1.347612E-011	9.061152E-013	0	0.000000E+000
2	62.84772135	9.061152E-013	1.347612E-011	1	0.000000E+000
2	62.84776709	1.347612E-011	9.061152E-013	0	0.000000E+000
2	62.84987934	9.061152E-013	1.347612E-011	1	0.000000E+000
2	62.84993436	1.347612E-011	9.061152E-013	0	0.000000E+000
2	62.85016892	9.061152E-013	1.347612E-011	1	0.000000E+000
2	62.85048617	1.347612E-011	9.061152E-013	0	0.000000E+000
2	62.85135521	9.061152E-013	1.347612E-011	1	0.000000E+000
2	62.85156184	1.347612E-011	9.061152E-013	0	0.000000E+000
2	62.85216808	9.061152E-013	1.347612E-011	1	0.000000E+000
2	62.85222698	1.347612E-011	9.061152E-013	0	0.000000E+000
2	62.85272485	9.061152E-013	1.347612E-011	1	0.000000E+000
2	62.85275017	1.347612E-011	9.061152E-013	0	0.000000E+000
2	62.85401540	9.061152E-013	1.347612E-011	1	0.000000E+000
2	62.85419167	1.347612E-011	9.061152E-013	0	0.000000E+000
2	62.85572382	9.061152E-013	1.347612E-011	1	0.000000E+000
2	62.85578949	1.347612E-011	9.061152E-013	0	0.000000E+000
2	62.85706954	9.061152E-013	1.347612E-011	1	0.000000E+000
2	62.85712985	1.347612E-011	9.061152E-013	0	0.000000E+000
2	70.29662263	9.852811E-013	1.355528E-011	1	0.000000E+000
2	70.29667610	1.355528E-011	9.852811E-013	0	0.000000E+000
2	70.29696719	9.852811E-013	1.355528E-011	1	0.000000E+000
2	70.29713913	1.355528E-011	9.852811E-013	0	0.000000E+000
2	70.30018073	9.852811E-013	1.355528E-011	1	0.000000E+000
2	70.30026387	1.355528E-011	9.852811E-013	0	0.000000E+000
2	70.30149891	9.852811E-013	1.355528E-011	1	0.000000E+000
2	70.30153600	1.355528E-011	9.852811E-013	0	0.000000E+000
2	70.30208524	9.852811E-013	1.355528E-011	1	0.000000E+000
2	70.30227933	1.355528E-011	9.852811E-013	0	0.000000E+000
2	70.30489007	9.852811E-013	1.355528E-011	1	0.000000E+000
2	70.30510193	1.355528E-011	9.852811E-013	0	0.000000E+000
2	70.30962231	9.852811E-013	1.355528E-011	1	0.000000E+000
2	70.30979971	1.355528E-011	9.852811E-013	0	0.000000E+000
2	70.31126233	9.852811E-013	1.355528E-011	1	0.000000E+000
2	70.31147588	1.355528E-011	9.852811E-013	0	0.000000E+000
2	70.31153858	9.852811E-013	1.355528E-011	1	0.000000E+000
2	70.31157862	1.355528E-011	9.852811E-013	0	0.000000E+000
2	70.31232692	9.852811E-013	1.355528E-011	1	0.000000E+000
2	70.31240128	1.355528E-011	9.852811E-013	0	0.000000E+000
2	70.31428680	9.852811E-013	1.355528E-011	1	0.000000E+000
2	70.31451561	1.355528E-011	9.852811E-013	0	0.000000E+000
2	70.31568856	9.852811E-013	1.355528E-011	1	0.000000E+000
2	70.31578077	1.355528E-011	9.852811E-013	0	0.000000E+000
2	70.31612418	9.852811E-013	1.355528E-011	1	0.000000E+000
2	70.31619999	1.355528E-011	9.852811E-013	0	0.000000E+000
2	70.32018852	9.852811E-013	1.355528E-011	1	0.000000E+000
2	70.32034784	1.355528E-011	9.852811E-013	0	0.000000E+000
2	70.32074266	9.852811E-013	1.355528E-011	1	0.000000E+000
2	70.32117290	1.355528E-011	9.852811E-013	0	0.000000E+000
2	70.32307395	9.852811E-013	1.355528E-011	1	0.000000E+000
2	70.32328008	1.355528E-011	9.852811E-013	0	0.000000E+000
2	70.32400427	9.852811E-013	1.355528E-011	1	0.000000E+000
2	70.32406969	1.355528E-011	9.852811E-013	0	0.000000E+000
2	70.32414078	9.852811E-013	1.355528E-011	1	0.000000E+000
2	70.32419218	1.355528E-011	9.852811E-013	0	0.000000E+000
2	70.33019588	9.852811E-013	1.355528E-011	1	0.000000E+000
2	70.33035632	1.355528E-011	9.852811E-013	0	0.000000E+000
2	70.33048193	9.852811E-013	1.355528E-011	1	0.000000E+000
2	70.33060709	1.355528E-011	9.852811E-013	0	0.000000E+000
2	70.33114034	9.852811E-013	1.355528E-011	1	0.000000E+000
2	70.33137550	1.355528E-011	9.852811E-013	0	0.000000E+000
2	70.33170133	9.852811E-013	1.355528E-011	1	0.000000E+000
2	70.33195319	1.355528E-011	9.852811E-013	0	0.000000E+000
2	70.33210254	9.852811E-013	1.355528E-011	1	0.000000E+000
2	70.33233902	1.355528E-011	9.852811E-013	0	0.000000E+000
2	70.33461012	9.852811E-013	1.355528E-011	1	0.000000E+000
2	70.33474894	1.355528E-011	9.852811E-013	0	0.000000E+000
2	70.33764089	9.852811E-013	1.355528E-011	1	0.000000E+000
2	70.33767104	1.355528E-011	9.852811E-013	0	0.000000E+000
2	70.33809758	9.852811E-013	1.355528E-011	1	0.000000E+000
2	70.33835527	1.355528E-011	9.852811E-013	0	0.000000E+000
2	70.33900506	9.852811E-013	1.355528E-011	1	0.000000E+000
2	70.33919382	1.355528E-011	9.852811E-013	0	0.000000E+000
2	70.33923084	9.852811E-013	1.355528E-011	1	0.000000E+000
2	70.33924767	1.355528E-011	9.852811E-013	0	0.000000E+000
2	70.33982187	9.852811E-013	1.355528E-011	1	0.000000E+000
2	70.33985300	1.355528E-011	9.852811E-013	0	0.000000E+000
2	70.34124448	9.852811E-013	1.355528E-011	1	0.000000E+000
2	70.34148174	1.355528E-011	9.852811E-013	0	0.000000E+000
2	70.34342996	9.852811E-013	1.355528E-011	1	0.000000E+000
2	70.34367263	1.355528E-011	9.852811E-013	0	0.000000E+000
2	70.34474020	9.852811E-013	1.355528E-011	1	0.000000E+000
2	70.34483039	1.355528E-011	9.852811E-013	0	0.000000E+000
2	70.34489359	9.852811E-013	1.355528E-011	1	0.000000E+000
2	70.34494745	1.355528E-011	9.852811E-013	0	0.000000E+000
2	70.34699165	9.852811E-013	1.355528E-011	1	0.000000E+000
2	70.34705206	1.355528E-011	9.852811E-013	0	0.000000E+000
2	70.34775638	9.852811E-013	1.355528E-011	1	0.000000E+000
2	70.34798520	1.355528E-011	9.852811E-013	0	0.000000E+000
2	70.34889282	9.852811E-013	1.355528E-011	1	0.000000E+000
2	70.34899947	1.355528E-011	9.852811E-013	0	0.000000E+000
2	70.35131832	9.852811E-013	1.355528E-011	1	0.000000E+000
2	70.35200272	1.355528E-011	9.852811E-013	0	0.000000E+000
2	70.35240220	9.852811E-013	1.355528E-011	1	0.000000E+000
2	70.35263048	1.355528E-011	9.852811E-013	0	0.000000E+000
2	70.35356722	9.852811E-013	1.355528E-011	1	0.000000E+000
2	70.35367068	1.355528E-011	9.852811E-013	0	0.000000E+000
2	70.35396687	9.852811E-013	1.355528E-011	1	0.000000E+000
2	70.35406693	1.355528E-011	9.852811E-013	0	0.000000E+000
2	70.35407950	9.852811E-013	1.355528E-011	1	0.000000E+000
2	70.35429360	1.355528E-011	9.852811E-013	0	0.000000E+000
2	70.35440291	9.852811E-013	1.355528E-011	1	0.000000E+000
2	70.35442048	1.355528E-011	9.852811E-013	0	0.000000E+000
2	70.35605743	9.852811E-013	1.355528E-011	1	0.000000E+000
2	70.35614192	1.355528E-011	9.852811E-013	0	0.000000E+000
2	70.35747348	9.852811E-013	1.355528E-011	1	0.000000E+000
2	70.35776762	1.355528E-011	9.852811E-013	0	0.000000E+000
2	70.35791587	9.852811E-013	1.355528E-011	1	0.000000E+000
2	70.35807550	1.355528E-011	9.852811E-013	0	0.000000E+000
2	70.35888196	9.852811E-013	1.355528E-011	1	0.000000E+000
2	70.35896423	1.355528E-011	9.852811E-013	0	0.000000E+000
2	70.35919056	9.852811E-013	1.355528E-011	1	0.000000E+000
2	70.35926463	1.355528E-011	9.852811E-013	0	0.000000E+000
2	70.36469605	9.852811E-013	1.355528E-011	1	0.000000E+000
2	70.36486207	1.355528E-011	9.852811E-013	0	0.000000E+000
2	70.36630821	9.852811E-013	1.355528E-011	1	0.000000E+000
2	70.36656968	1.355528E-011	9.852811E-013	0	0.000000E+000
2	70.37331324	9.852811E-013	1.355528E-011	1	0.000000E+000
2	70.37340659	1.355528E-011	9.852811E-013	0	0.000000E+000
2	70.42031021	9.852811E-013	1.355528E-011	1	0.000000E+000
2	70.42040276	1.355528E-011	9.852811E-013	0	0.000000E+000
2	70.42266640	9.852811E-013	1.355528E-011	1	0.000000E+000
2	70.42268990	1.355528E-011	9.852811E-013	0	0.000000E+000
2	70.42308374	9.852811E-013	1.355528E-011	1	0.000000E+000
2	70.42319897	1.355528E-011	9.852811E-013	0	0.000000E+000
2	70.42349129	9.852811E-013	1.355528E-011	1	0.000000E+000
2	70.42379543	1.355528E-011	9.852811E-013	0	0.000000E+000
2	70.42529959	9.852811E-013	1.355528E-011	1	0.000000E+000
2	70.42552365	1.355528E-011	9.852811E-013	0	0.000000E+000
2	70.42564380	9.852811E-013	1.355528E-011	1	0.000000E+000
2	70.42579085	1.355528E-011	9.852811E-013	0	0.000000E+000
2	70.42623735	9.852811E-013	1.355528E-011	1	0.000000E+000
2	70.42628461	1.355528E-011	9.852811E-013	0	0.000000E+000
2	70.42733227	9.852811E-013	1.355528E-011	1	0.000000E+000
2	70.42763423	1.355528E-011	9.852811E-013	0	0.000000E+000
2	70.43114130	9.852811E-013	1.355528E-011	1	0.000000E+000
2	70.43135013	1.355528E-011	9.852811E-013	0	0.000000E+000
2	70.43332058	9.852811E-013	1.355528E-011	1	0.000000E+000
2	70.43363724	1.355528E-011	9.852811E-013	0	0.000000E+000
2	70.43421857	9.852811E-013	1.355528E-011	1	0.000000E+000
2	70.43435836	1.355528E-011	9.852811E-013	0	0.000000E+000
2	70.43438391	9.852811E-013	1.355528E-011	1	0.000000E+000
2	70.43478604	1.355528E-011	9.852811E-013	0	0.000000E+000
2	70.43481559	9.852811E-013	1.355528E-011	1	0.000000E+000
2	70.43494950	1.355528E-011	9.852811E-013	0	0.000000E+000
2	70.43625239	9.852811E-013	1.355528E-011	1	0.000000E+000
2	70.43679606	1.355528E-011	9.852811E-013	0	0.000000E+000
2	70.43737208	9.852811E-013	1.355528E-011	1	0.000000E+000
2	70.43756385	1.355528E-011	9.852811E-013	0	0.000000E+000
2	70.43876283	9.852811E-013	1.355528E-011	1	0.000000E+000
2	70.43881099	1.355528E-011	9.852811E-013	0	0.000000E+000
2	70.44153781	9.852811E-013	1.355528E-011	1	0.000000E+000
2	70.44160022	1.355528E-011	9.852811E-013	0	0.000000E+000
2	70.44189222	9.852811E-013	1.355528E-011	1	0.000000E+000
2	70.44197408	1.355528E-011	9.852811E-013	0	0.000000E+000
2	70.44339792	9.852811E-013	1.355528E-011	1	0.000000E+000
2	70.44346299	1.355528E-011	9.852811E-013	0	0.000000E+000
2	70.44415165	9.852811E-013	1.355528E-011	1	0.000000E+000
2	70.44420293	1.355528E-011	9.852811E-013	0	0.000000E+000
2	70.44517648	9.852811E-013	1.355528E-011	1	0.000000E+000
2	70.44536785	1.355528E-011	9.852811E-013	0	0.000000E+000
2	70.44628899	9.852811E-013	1.355528E-011	1	0.000000E+000
2	70.44641249	1.355528E-011	9.852811E-013	0	0.000000E+000
2	70.44716563	9.852811E-013	1.355528E-011	1	0.000000E+000
2	70.44753424	1.355528E-011	9.852811E-013	0	0.000000E+000
2	70.44802442	9.852811E-013	1.355528E-011	1	0.000000E+000
2	70.44820546	1.355528E-011	9.852811E-013	0	0.000000E+000
2	70.44821657	9.852811E-013	1.355528E-011	1	0.000000E+000
2	70.44826080	1.355528E-011	9.852811E-013	0	0.000000E+000
2	70.44870710	9.852811E-013	1.355528E-011	1	0.000000E+000
2	70.44885848	1.355528E-011	9.852811E-013	0	0.000000E+000
2	70.44965934	9.852811E-013	1.355528E-011	1	0.000000E+000
2	70.44984719	1.355528E-011	9.852811E-013	0	0.000000E+000
2	70.45072899	9.852811E-013	1.355528E-011	1	0.000000E+000
2	70.45083787	1.355528E-011	9.852811E-013	0	0.000000E+000
2	70.45148828	9.852811E-013	1.355528E-011	1	0.000000E+000
2	70.45207763	1.355528E-011	9.852811E-013	0	0.000000E+000
2	70.45217649	9.852811E-013	1.355528E-011	1	0.000000E+000
2	70.45222061	1.355528E-011	9.852811E-013	0	0.000000E+000
2	70.45277545	9.852811E-013	1.355528E-011	1	0.000000E+000
2	70.45292954	1.355528E-011	9.852811E-013	0	0.000000E+000
2	70.45747362	9.852811E-013	1.355528E-011	1	0.000000E+000
2	70.45761551	1.355528E-011	9.852811E-013	0	0.000000E+000
2	70.45770066	9.852811E-013	1.355528E-011	1	0.000000E+000
2	70.45796851	1.355528E-011	9.852811E-013	0	0.000000E+000
2	70.45808042	9.852811E-013	1.355528E-011	1	0.000000E+000
2	70.45821782	1.355528E-011	9.852811E-013	0	0.000000E+000
2	70.45829699	9.852811E-013	1.355528E-011	1	0.000000E+000
2	70.45831422	1.355528E-011	9.852811E-013	0	0.000000E+000
2	70.45834938	9.852811E-013	1.355528E-011	1	0.000000E+000
2	70.45840680	1.355528E-011	9.852811E-013	0	0.000000E+000
2	70.45916342	9.852811E-013	1.355528E-011	1	0.000000E+000
2	70.45924201	1.355528E-011	9.852811E-013	0	0.000000E+000
2	70.45957363	9.852811E-013	1.355528E-011	1	0.000000E+000
2	70.45977572	1.355528E-011	9.852811E-013	0	0.000000E+000
2	70.46609041	9.852811E-013	1.355528E-011	1	0.000000E+000
2	70.46641889	1.355528E-011	9.852811E-013	0	0.000000E+000
2	71.32604470	9.747852E-013	1.354479E-011	1	0.000000E+000
2	71.32644822	1.354479E-011	9.747852E-013	0	0.000000E+000
2	71.32740629	9.747852E-013	1.354479E-011	1	0.000000E+000
2	71.32758788	1.354479E-011	9.747852E-013	0	0.000000E+000
2	71.32929404	9.747852E-013	1.354479E-011	1	0.000000E+000
2	71.32951326	1.354479E-011	9.747852E-013	0	0.000000E+000
2	71.33124288	9.747852E-013	1.354479E-011	1	0.000000E+000
2	71.33128637	1.354479E-011	9.747852E-013	0	0.000000E+000
2	71.33240358	9.747852E-013	1.354479E-011	1	0.000000E+000
2	71.33259016	1.354479E-011	9.747852E-013	0	0.000000E+000
2	71.33492427	9.747852E-013	1.354479E-011	1	0.000000E+000
2	71.33497243	1.354479E-011	9.747852E-013	0	0.000000E+000
2	71.33732393	9.747852E-013	1.354479E-011	1	0.000000E+000
2	71.33749869	1.354479E-011	9.747852E-013	0	0.000000E+000
2	71.34011564	9.747852E-013	1.354479E-011	1	0.000000E+000
2	71.34030276	1.354479E-011	9.747852E-013	0	0.000000E+000
2	71.34066381	9.747852E-013	1.354479E-011	1	0.000000E+000
2	71.34099857	1.354479E-011	9.747852E-013	0	0.000000E+000
2	71.34149537	9.747852E-013	1.354479E-011	1	0.000000E+000
2	71.34163152	1.354479E-011	9.747852E-013	0	0.000000E+000
2	71.34426118	9.747852E-013	1.354479E-011	1	0.000000E+000
2	71.34430707	1.354479E-011	9.747852E-013	0	0.000000E+000
2	71.34489191	9.747852E-013	1.354479E-011	1	0.000000E+000
2	71.34504070	1.354479E-011	9.747852E-013	0	0.000000E+000
2	71.34554802	9.747852E-013	1.354479E-011	1	0.000000E+000
2	71.34577100	1.354479E-011	9.747852E-013	0	0.000000E+000
2	71.34583080	9.747852E-013	1.354479E-011	1	0.000000E+000
2	71.34597479	1.354479E-011	9.747852E-013	0	0.000000E+000
2	71.34644513	9.747852E-013	1.354479E-011	1	0.000000E+000
2	71.34653077	1.354479E-011	9.747852E-013	0	0.000000E+000
2	71.34691701	9.747852E-013	1.354479E-011	1	0.000000E+000
2	71.34711572	1.354479E-011	9.747852E-013	0	0.000000E+000
2	71.34714274	9.747852E-013	1.354479E-011	1	0.000000E+000
2	71.34724071	1.354479E-011	9.747852E-013	0	0.000000E+000
2	71.34811480	9.747852E-013	1.354479E-011	1	0.000000E+000
2	71.34840955	1.354479E-011	9.747852E-013	0	0.000000E+000
2	71.35163483	9.747852E-013	1.354479E-011	1	0.000000E+000
2	71.35179174	1.354479E-011	9.747852E-013	0	0.000000E+000
2	71.35274691	9.747852E-013	1.354479E-011	1	0.000000E+000
2	71.35275289	1.354479E-011	9.747852E-013	0	0.000000E+000
2	71.35359425	9.747852E-013	1.354479E-011	1	0.000000E+000
2	71.35371331	1.354479E-011	9.747852E-013	0	0.000000E+000
2	71.35373743	9.747852E-013	1.354479E-011	1	0.000000E+000
2	71.35376749	1.354479E-011	9.747852E-013	0	0.000000E+000
2	71.35423726	9.747852E-013	1.354479E-011	1	0.000000E+000
2	71.35439573	1.354479E-011	9.747852E-013	0	0.000000E+000
2	71.35532558	9.747852E-013	1.354479E-011	1	0.000000E+000
2	71.35539903	1.354479E-011	9.747852E-013	0	0.000000E+000
2	71.35604573	9.747852E-013	1.354479E-011	1	0.000000E+000
2	71.35606521	1.354479E-011	9.747852E-013	0	0.000000E+000
2	71.35726939	9.747852E-013	1.354479E-011	1	0.000000E+000
2	71.35731823	1.354479E-011	9.747852E-013	0	0.000000E+000
2	71.35800516	9.747852E-013	1.354479E-011	1	0.000000E+000
2	71.35827554	1.354479E-011	9.747852E-013	0	0.000000E+000
2	71.35846081	9.747852E-013	1.354479E-011	1	0.000000E+000
2	71.35866272	1.354479E-011	9.747852E-013	0	0.000000E+000
2	71.36105110	9.747852E-013	1.354479E-011	1	0.000000E+000
2	71.36126384	1.354479E-011	9.747852E-013	0	0.000000E+000
2	71.36148412	9.747852E-013	1.354479E-011	1	0.000000E+000
2	71.36149852	1.354479E-011	9.747852E-013	0	0.000000E+000
2	71.36213361	9.747852E-013	1.354479E-011	1	0.000000E+000
2	71.36234688	1.354479E-011	9.747852E-013	0	0.000000E+000
2	71.36252519	9.747852E-013	1.354479E-011	1	0.000000E+000
2	71.36261022	1.354479E-011	9.747852E-013	0	0.000000E+000
2	71.36266645	9.747852E-013	1.354479E-011	1	0.000000E+000
2	71.36268914	1.354479E-011	9.747852E-013	0	0.000000E+000
2	71.36394182	9.747852E-013	1.354479E-011	1	0.000000E+000
2	71.36429318	1.354479E-011	9.747852E-013	0	0.000000E+000
2	71.36496398	9.747852E-013	1.354479E-011	1	0.000000E+000
2	71.36502611	1.354479E-011	9.747852E-013	0	0.000000E+000
2	71.36524944	9.747852E-013	1.354479E-011	1	0.000000E+000
2	71.36540562	1.354479E-011	9.747852E-013	0	0.000000E+000
2	71.36838695	9.747852E-013	1.354479E-011	1	0.000000E+000
2	71.36856433	1.354479E-011	9.747852E-013	0	0.000000E+000
2	71.36857394	9.747852E-013	1.354479E-011	1	0.000000E+000
2	71.36879859	1.354479E-011	9.747852E-013	0	0.000000E+000
2	71.36882104	9.747852E-013	1.354479E-011	1	0.000000E+000
2	71.36884725	1.354479E-011	9.747852E-013	0	0.000000E+000
2	71.36976920	9.747852E-013	1.354479E-011	1	0.000000E+000
2	71.36982466	1.354479E-011	9.747852E-013	0	0.000000E+000
2	71.37155058	9.747852E-013	1.354479E-011	1	0.000000E+000
2	71.37173882	1.354479E-011	9.747852E-013	0	0.000000E+000
2	71.37245340	9.747852E-013	1.354479E-011	1	0.000000E+000
2	71.37250010	1.354479E-011	9.747852E-013	0	0.000000E+000
2	71.37348422	9.747852E-013	1.354479E-011	1	0.000000E+000
2	71.37359011	1.354479E-011	9.747852E-013	0	0.000000E+000
2	71.37383944	9.747852E-013	1.354479E-011	1	0.000000E+000
2	71.37404720	1.354479E-011	9.747852E-013	0	0.000000E+000
2	71.37784709	9.747852E-013	1.354479E-011	1	0.000000E+000
2	71.37791236	1.354479E-011	9.747852E-013	0	0.000000E+000
2	71.37844882	9.747852E-013	1.354479E-011	1	0.000000E+000
2	71.37859105	1.354479E-011	9.747852E-013	0	0.000000E+000
2	71.91028290	9.694387E-013	1.353944E-011	1	0.000000E+000
2	71.91045252	1.353944E-011	9.694387E-013	0	0.000000E+000
2	71.91074877	9.694387E-013	1.353944E-011	1	0.000000E+000
2	71.91087160	1.353944E-011	9.694387E-013	0	0.000000E+000
2	71.91168057	9.694387E-013	1.353944E-011	1	0.000000E+000
2	71.91170574	1.353944E-011	9.694387E-013	0	0.000000E+000
2	71.91278574	9.694387E-013	1.353944E-011	1	0.000000E+000
2	71.91358683	1.353944E-011	9.694387E-013	0	0.000000E+000
2	71.91568498	9.694387E-013	1.353944E-011	1	0.000000E+000
2	71.91571728	1.353944E-011	9.694387E-013	0	0.000000E+000
2	71.91802024	9.694387E-013	1.353944E-011	1	0.000000E+000
2	71.91802776	1.353944E-011	9.694387E-013	0	0.000000E+000
2	71.91981788	9.694387E-013	1.353944E-011	1	0.000000E+000
2	71.91987645	1.353944E-011	9.694387E-013	0	0.000000E+000
2	71.92049267	9.694387E-013	1.353944E-011	1	0.000000E+000
2	71.92066428	1.353944E-011	9.694387E-013	0	0.000000E+000
2	71.92342212	9.694387E-013	1.353944E-011	1	0.000000E+000
2	71.92348435	1.353944E-011	9.694387E-013	0	0.000000E+000
2	71.92365159	9.694387E-013	1.353944E-011	1	0.000000E+000
2	71.92366596	1.353944E-011	9.694387E-013	0	0.000000E+000
2	71.92818849	9.694387E-013	1.353944E-011	1	0.000000E+000
2	71.92824096	1.353944E-011	9.694387E-013	0	0.000000E+000
2	71.93133009	9.694387E-013	1.353944E-011	1	0.000000E+000
2	71.93141781	1.353944E-011	9.694387E-013	0	0.000000E+000
2	71.93310620	9.694387E-013	1.353944E-011	1	0.000000E+000
2	71.93315621	1.353944E-011	9.694387E-013	0	0.000000E+000
2	71.93318807	9.694387E-013	1.353944E-011	1	0.000000E+000
2	71.93323004	1.353944E-011	9.694387E-013	0	0.000000E+000
2	71.93559518	9.694387E-013	1.353944E-011	1	0.000000E+000
2	71.93578566	1.353944E-011	9.694387E-013	0	0.000000E+000
2	71.93612937	9.694387E-013	1.353944E-011	1	0.000000E+000
2	71.93619036	1.353944E-011	9.694387E-013	0	0.000000E+000
2	71.93844767	9.694387E-013	1.353944E-011	1	0.000000E+000
2	71.93857345	1.353944E-011	9.694387E-013	0	0.000000E+000
2	71.93965564	9.694387E-013	1.353944E-011	1	0.000000E+000
2	71.93986607	1.353944E-011	9.694387E-013	0	0.000000E+000
2	71.94117808	9.694387E-013	1.353944E-011	1	0.000000E+000
2	71.94120868	1.353944E-011	9.694387E-013	0	0.000000E+000
2	71.94475305	9.694387E-013	1.353944E-011	1	0.000000E+000
2	71.94488627	1.353944E-011	9.694387E-013	0	0.000000E+000
2	71.94507065	9.694387E-013	1.353944E-011	1	0.000000E+000
2	71.94526367	1.353944E-011	9.694387E-013	0	0.000000E+000
2	71.94597987	9.694387E-013	1.353944E-011	1	0.000000E+000
2	71.94633430	1.353944E-011	9.694387E-013	0	0.000000E+000
2	71.95025169	9.694387E-013	1.353944E-011	1	0.000000E+000
2	71.95031203	1.353944E-011	9.694387E-013	0	0.000000E+000
2	71.95048287	9.694387E-013	1.353944E-011	1	0.000000E+000
2	71.95081707	1.353944E-011	9.694387E-013	0	0.000000E+000
2	71.95086914	9.694387E-013	1.353944E-011	1	0.000000E+000
2	71.95092474	1.353944E-011	9.694387E-013	0	0.000000E+000
2	71.95154899	9.694387E-013	1.353944E-011	1	0.000000E+000
2	71.95173642	1.353944E-011	9.694387E-013	0	0.000000E+000
2	71.95268634	9.694387E-013	1.353944E-011	1	0.000000E+000
2	71.95277292	1.353944E-011	9.694387E-013	0	0.000000E+000
2	71.95298820	9.694387E-013	1.353944E-011	1	0.000000E+000
2	71.95339575	1.353944E-011	9.694387E-013	0	0.000000E+000
2	71.95810746	9.694387E-013	1.353944E-011	1	0.000000E+000
2	71.95814483	1.353944E-011	9.694387E-013	0	0.000000E+000
2	71.95821296	9.694387E-013	1.353944E-011	1	0.000000E+000
2	71.95824875	1.353944E-011	9.694387E-013	0	0.000000E+000
2	71.95871308	9.694387E-013	1.353944E-011	1	0.000000E+000
2	71.95875614	1.353944E-011	9.694387E-013	0	0.000000E+000
2	71.95879212	9.694387E-013	1.353944E-011	1	0.000000E+000
2	71.95884831	1.353944E-011	9.694387E-013	0	0.000000E+000
2	71.95888064	9.694387E-013	1.353944E-011	1	0.000000E+000
2	71.95892742	1.353944E-011	9.694387E-013	0	0.000000E+000
2	71.95900986	9.694387E-013	1.353944E-011	1	0.000000E+000
2	71.95903736	1.353944E-011	9.694387E-013	0	0.000000E+000
2	71.95927094	9.694387E-013	1.353944E-011	1	0.000000E+000
2	71.95949433	1.353944E-011	9.694387E-013	0	0.000000E+000
2	71.95956645	9.694387E-013	1.353944E-011	1	0.000000E+000
2	71.95962903	1.353944E-011	9.694387E-013	0	0.000000E+000
2	71.96078526	9.694387E-013	1.353944E-011	1	0.000000E+000
2	71.96081637	1.353944E-011	9.694387E-013	0	0.000000E+000
2	71.96084561	9.694387E-013	1.353944E-011	1	0.000000E+000
2	71.96092061	1.353944E-011	9.694387E-013	0	0.000000E+000
2	71.96108703	9.694387E-013	1.353944E-011	1	0.000000E+000
2	71.96132638	1.353944E-011	9.694387E-013	0	0.000000E+000
2	71.96203366	9.694387E-013	1.353944E-011	1	0.000000E+000
2	71.96209240	1.353944E-011	9.694387E-013	0	0.000000E+000
2	71.96706425	9.694387E-013	1.353944E-011	1	0.000000E+000
2	71.96718283	1.353944E-011	9.694387E-013	0	0.000000E+000
2	71.96859155	9.694387E-013	1.353944E-011	1	0.000000E+000
2	71.96888169	1.353944E-011	9.694387E-013	0	0.000000E+000
2	71.96899208	9.694387E-013	1.353944E-011	1	0.000000E+000
2	71.96913304	1.353944E-011	9.694387E-013	0	0.000000E+000
2	71.97139415	9.694387E-013	1.353944E-011	1	0.000000E+000
2	71.97147855	1.353944E-011	9.694387E-013	0	0.000000E+000
2	71.97577133	9.694387E-013	1.353944E-011	1	0.000000E+000
2	71.97579372	1.353944E-011	9.694387E-013	0	0.000000E+000
2	71.97582747	9.694387E-013	1.353944E-011	1	0.000000E+000
2	71.97595992	1.353944E-011	9.694387E-013	0	0.000000E+000
2	71.97599845	9.694387E-013	1.353944E-011	1	0.000000E+000
2	71.97612389	1.353944E-011	9.694387E-013	0	0.000000E+000
2	71.97615929	9.694387E-013	1.353944E-011	1	0.000000E+000
2	71.97647358	1.353944E-011	9.694387E-013	0	0.000000E+000
2	71.97650425	9.694387E-013	1.353944E-011	1	0.000000E+000
2	71.97663274	1.353944E-011	9.694387E-013	0	0.000000E+000
2	71.97743087	9.694387E-013	1.353944E-011	1	0.000000E+000
2	71.97745688	1.353944E-011	9.694387E-013	0	0.000000E+000
2	71.97830329	9.694387E-013	1.353944E-011	1	0.000000E+000
2	71.97845100	1.353944E-011	9.694387E-013	0	0.000000E+000
2	71.97846377	9.694387E-013	1.353944E-011	1	0.000000E+000
2	71.97852597	1.353944E-011	9.694387E-013	0	0.000000E+000
2	71.97861682	9.694387E-013	1.353944E-011	1	0.000000E+000
2	71.97863237	1.353944E-011	9.694387E-013	0	0.000000E+000
2	71.98021058	9.694387E-013	1.353944E-011	1	0.000000E+000
2	71.98046582	1.353944E-011	9.694387E-013	0	0.000000E+000
2	71.98246697	9.694387E-013	1.353944E-011	1	0.000000E+000
2	71.98261707	1.353944E-011	9.694387E-013	0	0.000000E+000
2	71.98321012	9.694387E-013	1.353944E-011	1	0.000000E+000
2	71.98323973	1.353944E-011	9.694387E-013	0	0.000000E+000
2	71.98452919	9.694387E-013	1.353944E-011	1	0.000000E+000
2	71.98458198	1.353944E-011	9.694387E-013	0	0.000000E+000
2	71.98504988	9.694387E-013	1.353944E-011	1	0.000000E+000
2	71.98540398	1.353944E-011	9.694387E-013	0	0.000000E+000
2	71.98643927	9.694387E-013	1.353944E-011	1	0.000000E+000
2	71.98656745	1.353944E-011	9.694387E-013	0	0.000000E+000
2	71.98735882	9.694387E-013	1.353944E-011	1	0.000000E+000
2	71.98743980	1.353944E-011	9.694387E-013	0	0.000000E+000
2	71.98768890	9.694387E-013	1.353944E-011	1	0.000000E+000
2	71.98784689	1.353944E-011	9.694387E-013	0	0.000000E+000
2	71.98924531	9.694387E-013	1.353944E-011	1	0.000000E+000
2	71.98953942	1.353944E-011	9.694387E-013	0	0.000000E+000
2	71.99077630	9.694387E-013	1.353944E-011	1	0.000000E+000
2	71.99131407	1.353944E-011	9.694387E-013	0	0.000000E+000
2	71.99132017	9.694387E-013	1.353944E-011	1	0.000000E+000
2	71.99170071	1.353944E-011	9.694387E-013	0	0.000000E+000
2	71.99441526	9.694387E-013	1.353944E-011	1	0.000000E+000
2	71.99446224	1.353944E-011	9.694387E-013	0	0.000000E+000
2	71.99448733	9.694387E-013	1.353944E-011	1	0.000000E+000
2	71.99455302	1.353944E-011	9.694387E-013	0	0.000000E+000
2	71.99467727	9.694387E-013	1.353944E-011	1	0.000000E+000
2	71.99489108	1.353944E-011	9.694387E-013	0	0.000000E+000
2	71.99492340	9.694387E-013	1.353944E-011	1	0.000000E+000
2	71.99507667	1.353944E-011	9.694387E-013	0	0.000000E+000
2	72.00079919	9.694387E-013	1.353944E-011	1	0.000000E+000
2	72.00086001	1.353944E-011	9.694387E-013	0	0.000000E+000
2	72.00408030	9.694387E-013	1.353944E-011	1	0.000000E+000
2	72.00454975	1.353944E-011	9.694387E-013	0	0.000000E+000
2	72.00768711	9.694387E-013	1.353944E-011	1	0.000000E+000
2	72.00779305	1.353944E-011	9.694387E-013	0	0.000000E+000
2	72.01187909	9.694387E-013	1.353944E-011	1	0.000000E+000
2	72.01198590	1.353944E-011	9.694387E-013	0	0.000000E+000
2	72.01401275	9.694387E-013	1.353944E-011	1	0.000000E+000
2	72.01498885	1.353944E-011	9.694387E-013	0	0.000000E+000
2	72.01517911	9.694387E-013	1.353944E-011	1	0.000000E+000
2	72.01536321	1.353944E-011	9.694387E-013	0	0.000000E+000
2	72.01621855	9.694387E-013	1.353944E-011	1	0.000000E+000
2	72.01624926	1.353944E-011	9.694387E-013	0	0.000000E+000
2	72.01693005	9.694387E-013	1.353944E-011	1	0.000000E+000
2	72.01769985	1.353944E-011	9.694387E-013	0	0.000000E+000
2	72.01865099	9.694387E-013	1.353944E-011	1	0.000000E+000
2	72.01867657	1.353944E-011	9.694387E-013	0	0.000000E+000
2	72.02806498	9.694387E-013	1.353944E-011	1	0.000000E+000
2	72.02816386	1.353944E-011	9.694387E-013	0	0.000000E+000
2	72.03057930	9.694387E-013	1.353944E-011	1	0.000000E+000
2	72.03071265	1.353944E-011	9.694387E-013	0	0.000000E+000
2	72.03072717	9.694387E-013	1.353944E-011	1	0.000000E+000
2	72.03080126	1.353944E-011	9.694387E-013	0	0.000000E+000
2	72.03082948	9.694387E-013	1.353944E-011	1	0.000000E+000
2	72.03085390	1.353944E-011	9.694387E-013	0	0.000000E+000
2	72.03092035	9.694387E-013	1.353944E-011	1	0.000000E+000
2	72.03097777	1.353944E-011	9.694387E-013	0	0.000000E+000
2	72.03254558	9.694387E-013	1.353944E-011	1	0.000000E+000
2	72.03265934	1.353944E-011	9.694387E-013	0	0.000000E+000
2	75.53821948	9.563768E-013	1.352638E-011	1	0.000000E+000
2	75.53825737	1.352638E-011	9.563768E-013	0	0.000000E+000
2	75.53828599	9.563768E-013	1.352638E-011	1	0.000000E+000
2	75.53832064	1.352638E-011	9.563768E-013	0	0.000000E+000
2	75.53842981	9.563768E-013	1.352638E-011	1	0.000000E+000
2	75.53851186	1.352638E-011	9.563768E-013	0	0.000000E+000
2	75.53868498	9.563768E-013	1.352638E-011	1	0.000000E+000
2	75.53872084	1.352638E-011	9.563768E-013	0	0.000000E+000
2	75.54117786	9.563768E-013	1.352638E-011	1	0.000000E+000
2	75.54120554	1.352638E-011	9.563768E-013	0	0.000000E+000
2	75.54221113	9.563768E-013	1.352638E-011	1	0.000000E+000
2	75.54248600	1.352638E-011	9.563768E-013	0	0.000000E+000
2	75.54424596	9.563768E-013	1.352638E-011	1	0.000000E+000
2	75.54448391	1.352638E-011	9.563768E-013	0	0.000000E+000
2	75.54637194	9.563768E-013	1.352638E-011	1	0.000000E+000
2	75.54655420	1.352638E-011	9.563768E-013	0	0.000000E+000
2	75.54657977	9.563768E-013	1.352638E-011	1	0.000000E+000
2	75.54671878	1.352638E-011	9.563768E-013	0	0.000000E+000
2	75.54757647	9.563768E-013	1.352638E-011	1	0.000000E+000
2	75.54763939	1.352638E-011	9.563768E-013	0	0.000000E+000
2	75.54819644	9.563768E-013	1.352638E-011	1	0.000000E+000
2	75.54827780	1.352638E-011	9.563768E-013	0	0.000000E+000
2	75.54902253	9.563768E-013	1.352638E-011	1	0.000000E+000
2	75.54913306	1.352638E-011	9.563768E-013	0	0.000000E+000
2	75.54921892	9.563768E-013	1.352638E-011	1	0.000000E+000
2	75.54932044	1.352638E-011	9.563768E-013	0	0.000000E+000
2	75.54940077	9.563768E-013	1.352638E-011	1	0.000000E+000
2	75.54947366	1.352638E-011	9.563768E-013	0	0.000000E+000
2	75.55023835	9.563768E-013	1.352638E-011	1	0.000000E+000
2	75.55040188	1.352638E-011	9.563768E-013	0	0.000000E+000
2	79.72346489	1.123494E-012	1.369349E-011	1	0.000000E+000
2	79.72368131	1.369349E-011	1.123494E-012	0	0.000000E+000
2	79.72576153	1.123494E-012	1.369349E-011	1	0.000000E+000
2	79.72587830	1.369349E-011	1.123494E-012	0	0.000000E+000
2	79.72769300	1.123494E-012	1.369349E-011	1	0.000000E+000
2	79.72799127	1.369349E-011	1.123494E-012	0	0.000000E+000
2	79.72900580	1.123494E-012	1.369349E-011	1	0.000000E+000
2	79.72919180	1.369349E-011	1.123494E-012	0	0.000000E+000
2	79.72923931	1.123494E-012	1.369349E-011	1	0.000000E+000
2	79.72936842	1.369349E-011	1.123494E-012	0	0.000000E+000
2	79.72958823	1.123494E-012	1.369349E-011	1	0.000000E+000
2	79.72977076	1.369349E-011	1.123494E-012	0	0.000000E+000
2	79.73011745	1.123494E-012	1.369349E-011	1	0.000000E+000
2	79.73021104	1.369349E-011	1.123494E-012	0	0.000000E+000
2	79.73022607	1.123494E-012	1.369349E-011	1	0.000000E+000
2	79.73059629	1.369349E-011	1.123494E-012	0	0.000000E+000
2	79.73062017	1.123494E-012	1.369349E-011	1	0.000000E+000
2	79.73088537	1.369349E-011	1.123494E-012	0	0.000000E+000
2	79.73360932	1.123494E-012	1.369349E-011	1	0.000000E+000
2	79.73363703	1.369349E-011	1.123494E-012	0	0.000000E+000
2	79.74279590	1.123494E-012	1.369349E-011	1	0.000000E+000
2	79.74282274	1.369349E-011	1.123494E-012	0	0.000000E+000
2	79.74681633	1.123494E-012	1.369349E-011	1	0.000000E+000
2	79.74686439	1.369349E-011	1.123494E-012	0	0.000000E+000
2	79.74790510	1.123494E-012	1.369349E-011	1	0.000000E+000
2	79.74792690	1.369349E-011	1.123494E-012	0	0.000000E+000
2	79.74918335	1.123494E-012	1.369349E-011	1	0.000000E+000
2	79.74922473	1.369349E-011	1.123494E-012	0	0.000000E+000
2	79.74937431	1.123494E-012	1.369349E-011	1	0.000000E+000
2	79.74958139	1.369349E-011	1.123494E-012	0	0.000000E+000
2	79.75010274	1.123494E-012	1.369349E-011	1	0.000000E+000
2	79.75018591	1.369349E-011	1.123494E-012	0	0.000000E+000
2	79.75060378	1.123494E-012	1.369349E-011	1	0.000000E+000
2	79.75067584	1.369349E-011	1.123494E-012	0	0.000000E+000
2	79.75084504	1.123494E-012	1.369349E-011	1	0.000000E+000
2	79.75107529	1.369349E-011	1.123494E-012	0	0.000000E+000
2	79.75180306	1.123494E-012	1.369349E-011	1	0.000000E+000
2	79.75202039	1.369349E-011	1.123494E-012	0	0.000000E+000
2	79.75296754	1.123494E-012	1.369349E-011	1	0.000000E+000
2	79.75333100	1.369349E-011	1.123494E-012	0	0.000000E+000
2	79.75568325	1.123494E-012	1.369349E-011	1	0.000000E+000
2	79.75578396	1.369349E-011	1.123494E-012	0	0.000000E+000
2	79.75579090	1.123494E-012	1.369349E-011	1	0.000000E+000
2	79.75604169	1.369349E-011	1.123494E-012	0	0.000000E+000
2	79.75742276	1.123494E-012	1.369349E-011	1	0.000000E+000
2	79.75759657	1.369349E-011	1.123494E-012	0	0.000000E+000
2	79.75940337	1.123494E-012	1.369349E-011	1	0.000000E+000
2	79.75951829	1.369349E-011	1.123494E-012	0	0.000000E+000
2	79.76100365	1.123494E-012	1.369349E-011	1	0.000000E+000
2	79.76103031	1.369349E-011	1.123494E-012	0	0.000000E+000
2	79.76139290	1.123494E-012	1.369349E-011	1	0.000000E+000
2	79.76144648	1.369349E-011	1.123494E-012	0	0.000000E+000
2	79.76772995	1.123494E-012	1.369349E-011	1	0.000000E+000
2	79.76787886	1.369349E-011	1.123494E-012	0	0.000000E+000
2	79.76846599	1.123494E-012	1.369349E-011	1	0.000000E+000
2	79.76850894	1.369349E-011	1.123494E-012	0	0.000000E+000
2	79.76900064	1.123494E-012	1.369349E-011	1	0.000000E+000
2	79.76904240	1.369349E-011	1.123494E-012	0	0.000000E+000
2	79.77123822	1.123494E-012	1.369349E-011	1	0.000000E+000
2	79.77146252	1.369349E-011	1.123494E-012	0	0.000000E+000
2	79.77200134	1.123494E-012	1.369349E-011	1	0.000000E+000
2	79.77203852	1.369349E-011	1.123494E-012	0	0.000000E+000
2	79.77331385	1.123494E-012	1.369349E-011	1	0.000000E+000
2	79.77343783	1.369349E-011	1.123494E-012	0	0.000000E+000
2	79.77499105	1.123494E-012	1.369349E-011	1	0.000000E+000
2	79.77504921	1.369349E-011	1.123494E-012	0	0.000000E+000
2	79.77572696	1.123494E-012	1.369349E-011	1	0.000000E+000
2	79.77595444	1.369349E-011	1.123494E-012	0	0.000000E+000
2	79.77599008	1.123494E-012	1.369349E-011	1	0.000000E+000
2	79.77606996	1.369349E-011	1.123494E-012	0	0.000000E+000
2	79.77673677	1.123494E-012	1.369349E-011	1	0.000000E+000
2	79.77690597	1.369349E-011	1.123494E-012	0	0.000000E+000
2	79.77691182	1.123494E-012	1.369349E-011	1	0.000000E+000
2	79.77699539	1.369349E-011	1.123494E-012	0	0.000000E+000
2	79.77776342	1.123494E-012	1.369349E-011	1	0.000000E+000
2	79.77779597	1.369349E-011	1.123494E-012	0	0.000000E+000
2	79.77807861	1.123494E-012	1.369349E-011	1	0.000000E+000
2	79.77816751	1.369349E-011	1.123494E-012	0	0.000000E+000
2	79.77824582	1.123494E-012	1.369349E-011	1	0.000000E+000
2	79.77824805	1.369349E-011	1.123494E-012	0	0.000000E+000
2	79.77902541	1.123494E-012	1.369349E-011	1	0.000000E+000
2	79.77904835	1.369349E-011	1.123494E-012	0	0.000000E+000
2	79.77908660	1.123494E-012	1.369349E-011	1	0.000000E+000
2	79.77928258	1.369349E-011	1.123494E-012	0	0.000000E+000
2	79.78023670	1.123494E-012	1.369349E-011	1	0.000000E+000
2	79.78064863	1.369349E-011	1.123494E-012	0	0.000000E+000
2	79.78073939	1.123494E-012	1.369349E-011	1	0.000000E+000
2	79.78098078	1.369349E-011	1.123494E-012	0	0.000000E+000
2	79.78109237	1.123494E-012	1.369349E-011	1	0.000000E+000
2	79.78114139	1.369349E-011	1.123494E-012	0	0.000000E+000
2	79.78227731	1.123494E-012	1.369349E-011	1	0.000000E+000
2	79.78232614	1.369349E-011	1.123494E-012	0	0.000000E+000
2	79.78295975	1.123494E-012	1.369349E-011	1	0.000000E+000
2	79.78329384	1.369349E-011	1.123494E-012	0	0.000000E+000
2	79.78421582	1.123494E-012	1.369349E-011	1	0.000000E+000
2	79.78427104	1.369349E-011	1.123494E-012	0	0.000000E+000
2	79.78474505	1.123494E-012	1.369349E-011	1	0.000000E+000
2	79.78522643	1.369349E-011	1.123494E-012	0	0.000000E+000
2	79.78525528	1.123494E-012	1.369349E-011	1	0.000000E+000
2	79.78532792	1.369349E-011	1.123494E-012	0	0.000000E+000
2	79.78572715	1.123494E-012	1.369349E-011	1	0.000000E+000
2	79.78578868	1.369349E-011	1.123494E-012	0	0.000000E+000
2	79.78661332	1.123494E-012	1.369349E-011	1	0.000000E+000
2	79.78664529	1.369349E-011	1.123494E-012	0	0.000000E+000
2	79.79424274	1.123494E-012	1.369349E-011	1	0.000000E+000
2	79.79426576	1.369349E-011	1.123494E-012	0	0.000000E+000
2	79.79748677	1.123494E-012	1.369349E-011	1	0.000000E+000
2	79.79751595	1.369349E-011	1.123494E-012	0	0.000000E+000
2	79.79886914	1.123494E-012	1.369349E-011	1	0.000000E+000
2	79.79925789	1.369349E-011	1.123494E-012	0	0.000000E+000
2	79.79936281	1.123494E-012	1.369349E-011	1	0.000000E+000
2	79.79943438	1.369349E-011	1.123494E-012	0	0.000000E+000
2	79.80018118	1.123494E-012	1.369349E-011	1	0.000000E+000
2	79.80021163	1.369349E-011	1.123494E-012	0	0.000000E+000
2	79.80052876	1.123494E-012	1.369349E-011	1	0.000000E+000
2	79.80095428	1.369349E-011	1.123494E-012	0	0.000000E+000
2	79.80117489	1.123494E-012	1.369349E-011	1	0.000000E+000
2	79.80126603	1.369349E-011	1.123494E-012	0	0.000000E+000
2	79.80184997	1.123494E-012	1.369349E-011	1	0.000000E+000
2	79.80194752	1.369349E-011	1.123494E-012	0	0.000000E+000
2	79.80305734	1.123494E-012	1.369349E-011	1	0.000000E+000
2	79.80325325	1.369349E-011	1.123494E-012	0	0.000000E+000
2	79.80338788	1.123494E-012	1.369349E-011	1	0.000000E+000
2	79.80348320	1.369349E-011	1.123494E-012	0	0.000000E+000
2	79.80384199	1.123494E-012	1.369349E-011	1	0.000000E+000
2	79.80414955	1.369349E-011	1.123494E-012	0	0.000000E+000
2	79.80427271	1.123494E-012	1.369349E-011	1	0.000000E+000
2	79.80429408	1.369349E-011	1.123494E-012	0	0.000000E+000
2	79.80531240	1.123494E-012	1.369349E-011	1	0.000000E+000
2	79.80566406	1.369349E-011	1.123494E-012	0	0.000000E+000
2	79.80741583	1.123494E-012	1.369349E-011	1	0.000000E+000
2	79.80746134	1.369349E-011	1.123494E-012	0	0.000000E+000
2	79.81108993	1.123494E-012	1.369349E-011	1	0.000000E+000
2	79.81127397	1.369349E-011	1.123494E-012	0	0.000000E+000
2	79.81239324	1.123494E-012	1.369349E-011	1	0.000000E+000
2	79.81246786	1.369349E-011	1.123494E-012	0	0.000000E+000
2	79.81339378	1.123494E-012	1.369349E-011	1	0.000000E+000
2	79.81342273	1.369349E-011	1.123494E-012	0	0.000000E+000
2	79.81354674	1.123494E-012	1.369349E-011	1	0.000000E+000
2	79.81418301	1.369349E-011	1.123494E-012	0	0.000000E+000
2	79.81446421	1.123494E-012	1.369349E-011	1	0.000000E+000
2	79.81459300	1.369349E-011	1.123494E-012	0	0.000000E+000
2	79.81650237	1.123494E-012	1.369349E-011	1	0.000000E+000
2	79.81655741	1.369349E-011	1.123494E-012	0	0.000000E+000
2	79.81665373	1.123494E-012	1.369349E-011	1	0.000000E+000
2	79.81673475	1.369349E-011	1.123494E-012	0	0.000000E+000
2	79.81683206	1.123494E-012	1.369349E-011	1	0.000000E+000
2	79.81710720	1.369349E-011	1.123494E-012	0	0.000000E+000
2	79.81973330	1.123494E-012	1.369349E-011	1	0.000000E+000
2	79.81980525	1.369349E-011	1.123494E-012	0	0.000000E+000
2	79.82369608	1.123494E-012	1.369349E-011	1	0.000000E+000
2	79.82392450	1.369349E-011	1.123494E-012	0	0.000000E+000
2	79.82782232	1.123494E-012	1.369349E-011	1	0.000000E+000
2	79.82797597	1.369349E-011	1.123494E-012	0	0.000000E+000
2	79.82798448	1.123494E-012	1.369349E-011	1	0.000000E+000
2	79.82806686	1.369349E-011	1.123494E-012	0	0.000000E+000
2	79.83053404	1.123494E-012	1.369349E-011	1	0.000000E+000
2	79.83060611	1.369349E-011	1.123494E-012	0	0.000000E+000
2	79.83088418	1.123494E-012	1.369349E-011	1	0.000000E+000
2	79.83089195	1.369349E-011	1.123494E-012	0	0.000000E+000
2	79.83105239	1.123494E-012	1.369349E-011	1	0.000000E+000
2	79.83107401	1.369349E-011	1.123494E-012	0	0.000000E+000
2	79.83276388	1.123494E-012	1.369349E-011	1	0.000000E+000
2	79.83305610	1.369349E-011	1.123494E-012	0	0.000000E+000
2	79.83307785	1.123494E-012	1.369349E-011	1	0.000000E+000
2	79.83310232	1.369349E-011	1.123494E-012	0	0.000000E+000
2	79.83316455	1.123494E-012	1.369349E-011	1	0.000000E+000
2	79.83333016	1.369349E-011	1.123494E-012	0	0.000000E+000
2	79.83343936	1.123494E-012	1.369349E-011	1	0.000000E+000
2	79.83354335	1.369349E-011	1.123494E-012	0	0.000000E+000
2	79.83481849	1.123494E-012	1.369349E-011	1	0.000000E+000
2	79.83483425	1.369349E-011	1.123494E-012	0	0.000000E+000
2	79.83585353	1.123494E-012	1.369349E-011	1	0.000000E+000
2	79.83607401	1.369349E-011	1.123494E-012	0	0.000000E+000
2	79.83736924	1.123494E-012	1.369349E-011	1	0.000000E+000
2	79.83751680	1.369349E-011	1.123494E-012	0	0.000000E+000
2	79.83904089	1.123494E-012	1.369349E-011	1	0.000000E+000
2	79.83914542	1.369349E-011	1.123494E-012	0	0.000000E+000
2	79.84055606	1.123494E-012	1.369349E-011	1	0.000000E+000
2	79.84072544	1.369349E-011	1.123494E-012	0	0.000000E+000
2	79.84147151	1.123494E-012	1.369349E-011	1	0.000000E+000
2	79.84158107	1.369349E-011	1.123494E-012	0	0.000000E+000
2	79.84399050	1.123494E-012	1.369349E-011	1	0.000000E+000
2	79.84413843	1.369349E-011	1.123494E-012	0	0.000000E+000
2	79.84444502	1.123494E-012	1.369349E-011	1	0.000000E+000
2	79.84454160	1.369349E-011	1.123494E-012	0	0.000000E+000
2	79.84566093	1.123494E-012	1.369349E-011	1	0.000000E+000
2	79.84571068	1.369349E-011	1.123494E-012	0	0.000000E+000
2	79.84927771	1.123494E-012	1.369349E-011	1	0.000000E+000
2	79.84938461	1.369349E-011	1.123494E-012	0	0.000000E+000
2	79.85125029	1.123494E-012	1.369349E-011	1	0.000000E+000
2	79.85129543	1.369349E-011	1.123494E-012	0	0.000000E+000
2	79.85265188	1.123494E-012	1.369349E-011	1	0.000000E+000
2	79.85278813	1.369349E-011	1.123494E-012	0	0.000000E+000
2	79.85290973	1.123494E-012	1.369349E-011	1	0.000000E+000
2	79.85297398	1.369349E-011	1.123494E-012	0	0.000000E+000
2	79.85366128	1.123494E-012	1.369349E-011	1	0.000000E+000
2	79.85393398	1.369349E-011	1.123494E-012	0	0.000000E+000
2	79.85422774	1.123494E-012	1.369349E-011	1	0.000000E+000
2	79.85429770	1.369349E-011	1.123494E-012	0	0.000000E+000
2	79.85595528	1.123494E-012	1.369349E-011	1	0.000000E+000
2	79.85602179	1.369349E-011	1.123494E-012	0	0.000000E+000
2	79.85685995	1.123494E-012	1.369349E-011	1	0.000000E+000
2	79.85687092	1.369349E-011	1.123494E-012	0	0.000000E+000
2	79.85830606	1.123494E-012	1.369349E-011	1	0.000000E+000
2	79.85853838	1.369349E-011	1.123494E-012	0	0.000000E+000
2	79.86116915	1.123494E-012	1.369349E-011	1	0.000000E+000
2	79.86118191	1.369349E-011	1.123494E-012	0	0.000000E+000
2	79.86224195	1.123494E-012	1.369349E-011	1	0.000000E+000
2	79.86229542	1.369349E-011	1.123494E-012	0	0.000000E+000
2	79.86652737	1.123494E-012	1.369349E-011	1	0.000000E+000
2	79.86654858	1.369349E-011	1.123494E-012	0	0.000000E+000
2	79.86704279	1.123494E-012	1.369349E-011	1	0.000000E+000
2	79.86706936	1.369349E-011	1.123494E-012	0	0.000000E+000
2	79.86900620	1.123494E-012	1.369349E-011	1	0.000000E+000
2	79.86916723	1.369349E-011	1.123494E-012	0	0.000000E+000
2	79.86919538	1.123494E-012	1.369349E-011	1	0.000000E+000
2	79.86930850	1.369349E-011	1.123494E-012	0	0.000000E+000
2	79.87053856	1.123494E-012	1.369349E-011	1	0.000000E+000
2	79.87073360	1.369349E-011	1.123494E-012	0	0.000000E+000
2	79.87117895	1.123494E-012	1.369349E-011	1	0.000000E+000
2	79.87124576	1.369349E-011	1.123494E-012	0	0.000000E+000
2	79.87270485	1.123494E-012	1.369349E-011	1	0.000000E+000
2	79.87275164	1.369349E-011	1.123494E-012	0	0.000000E+000
2	79.87385316	1.123494E-012	1.369349E-011	1	0.000000E+000
2	79.87388443	1.369349E-011	1.123494E-012	0	0.000000E+000
2	79.87669683	1.123494E-012	1.369349E-011	1	0.000000E+000
2	79.87697993	1.369349E-011	1.123494E-012	0	0.000000E+000
2	79.87700384	1.123494E-012	1.369349E-011	1	0.000000E+000
2	79.87728353	1.369349E-011	1.123494E-012	0	0.000000E+000
2	79.88092930	1.123494E-012	1.369349E-011	1	0.000000E+000
2	79.88104355	1.369349E-011	1.123494E-012	0	0.000000E+000
2	79.88309409	1.123494E-012	1.369349E-011	1	0.000000E+000
2	79.88311355	1.369349E-011	1.123494E-012	0	0.000000E+000
2	79.88462470	1.123494E-012	1.369349E-011	1	0.000000E+000
2	79.88524667	1.369349E-011	1.123494E-012	0	0.000000E+000
2	79.88535708	1.123494E-012	1.369349E-011	1	0.000000E+000
2	79.88547787	1.369349E-011	1.123494E-012	0	0.000000E+000
2	79.88770614	1.123494E-012	1.369349E-011	1	0.000000E+000
2	79.88779412	1.369349E-011	1.123494E-012	0	0.000000E+000
2	79.88796358	1.123494E-012	1.369349E-011	1	0.000000E+000
2	79.88802688	1.369349E-011	1.123494E-012	0	0.000000E+000
2	79.88813527	1.123494E-012	1.369349E-011	1	0.000000E+000
2	79.88833379	1.369349E-011	1.123494E-012	0	0.000000E+000
2	79.88934971	1.123494E-012	1.369349E-011	1	0.000000E+000
2	79.88949690	1.369349E-011	1.123494E-012	0	0.000000E+000
2	79.88991144	1.123494E-012	1.369349E-011	1	0.000000E+000
2	79.89020529	1.369349E-011	1.123494E-012	0	0.000000E+000
2	79.89163130	1.123494E-012	1.369349E-011	1	0.000000E+000
2	79.89171222	1.369349E-011	1.123494E-012	0	0.000000E+000
2	79.89385520	1.123494E-012	1.369349E-011	1	0.000000E+000
2	79.89388808	1.369349E-011	1.123494E-012	0	0.000000E+000
2	79.89490135	1.123494E-012	1.369349E-011	1	0.000000E+000
2	79.89504617	1.369349E-011	1.123494E-012	0	0.000000E+000
2	79.89576110	1.123494E-012	1.369349E-011	1	0.000000E+000
2	79.89635719	1.369349E-011	1.123494E-012	0	0.000000E+000
2	79.90073308	1.123494E-012	1.369349E-011	1	0.000000E+000
2	79.90114962	1.369349E-011	1.123494E-012	0	0.000000E+000
2	79.91545820	1.123494E-012	1.369349E-011	1	0.000000E+000
2	79.91564928	1.369349E-011	1.123494E-012	0	0.000000E+000
2	79.91618011	1.123494E-012	1.369349E-011	1	0.000000E+000
2	79.91625077	1.369349E-011	1.123494E-012	0	0.000000E+000
2	79.92112327	1.123494E-012	1.369349E-011	1	0.000000E+000
2	79.92117952	1.369349E-011	1.123494E-012	0	0.000000E+000
2	79.92309676	1.123494E-012	1.369349E-011	1	0.000000E+000
2	79.92318170	1.369349E-011	1.123494E-012	0	0.000000E+000
2	79.92319192	1.123494E-012	1.369349E-011	1	0.000000E+000
2	79.92323957	1.369349E-011	1.123494E-012	0	0.000000E+000
2	79.92570638	1.123494E-012	1.369349E-011	1	0.000000E+000
2	79.92604753	1.369349E-011	1.123494E-012	0	0.000000E+000
2	79.92698098	1.123494E-012	1.369349E-011	1	0.000000E+000
2	79.92703600	1.369349E-011	1.123494E-012	0	0.000000E+000
2	79.92758586	1.123494E-012	1.369349E-011	1	0.000000E+000
2	79.92763463	1.369349E-011	1.123494E-012	0	0.000000E+000
2	79.93126577	1.123494E-012	1.369349E-011	1	0.000000E+000
2	79.93130694	1.369349E-011	1.123494E-012	0	0.000000E+000
2	79.93149398	1.123494E-012	1.369349E-011	1	0.000000E+000
2	79.93153866	1.369349E-011	1.123494E-012	0	0.000000E+000
2	79.93347260	1.123494E-012	1.369349E-011	1	0.000000E+000
2	79.93351419	1.369349E-011	1.123494E-012	0	0.000000E+000
2	79.94013240	1.123494E-012	1.369349E-011	1	0.000000E+000
2	79.94018996	1.369349E-011	1.123494E-012	0	0.000000E+000
2	79.94080697	1.123494E-012	1.369349E-011	1	0.000000E+000
2	79.94088979	1.369349E-011	1.123494E-012	0	0.000000E+000
2	79.94119153	1.123494E-012	1.369349E-011	1	0.000000E+000
2	79.94140772	1.369349E-011	1.123494E-012	0	0.000000E+000
2	79.94141197	1.123494E-012	1.369349E-011	1	0.000000E+000
2	79.94158482	1.369349E-011	1.123494E-012	0	0.000000E+000
2	79.94507105	1.123494E-012	1.369349E-011	1	0.000000E+000
2	79.94508281	1.369349E-011	1.123494E-012	0	0.000000E+000
2	79.94512032	1.123494E-012	1.369349E-011	1	0.000000E+000
2	79.94521009	1.369349E-011	1.123494E-012	0	0.000000E+000
2	79.94601798	1.123494E-012	1.369349E-011	1	0.000000E+000
2	79.94607125	1.369349E-011	1.123494E-012	0	0.000000E+000
2	79.94765130	1.123494E-012	1.369349E-011	1	0.000000E+000
2	79.94794222	1.369349E-011	1.123494E-012	0	0.000000E+000
2	79.94856972	1.123494E-012	1.369349E-011	1	0.000000E+000
2	79.94894168	1.369349E-011	1.123494E-012	0	0.000000E+000
2	79.94905442	1.123494E-012	1.369349E-011	1	0.000000E+000
2	79.94912847	1.369349E-011	1.123494E-012	0	0.000000E+000
2	79.95539039	1.123494E-012	1.369349E-011	1	0.000000E+000
2	79.95588963	1.369349E-011	1.123494E-012	0	0.000000E+000
2	79.95726996	1.123494E-012	1.369349E-011	1	0.000000E+000
2	79.95736077	1.369349E-011	1.123494E-012	0	0.000000E+000
2	79.96022710	1.123494E-012	1.369349E-011	1	0.000000E+000
2	79.96029103	1.369349E-011	1.123494E-012	0	0.000000E+000
2	79.96183420	1.123494E-012	1.369349E-011	1	0.000000E+000
2	79.96206785	1.369349E-011	1.123494E-012	0	0.000000E+000
2	79.96210674	1.123494E-012	1.369349E-011	1	0.000000E+000
2	79.96227471	1.369349E-011	1.123494E-012	0	0.000000E+000
2	80.04193426	1.036346E-012	1.360635E-011	1	0.000000E+000
2	80.04212398	1.360635E-011	1.036346E-012	0	0.000000E+000
2	80.04329427	1.036346E-012	1.360635E-011	1	0.000000E+000
2	80.04356396	1.360635E-011	1.036346E-012	0	0.000000E+000
2	80.04462503	1.036346E-012	1.360635E-011	1	0.000000E+000
2	80.04481100	1.360635E-011	1.036346E-012	0	0.000000E+000
2	80.04601374	1.036346E-012	1.360635E-011	1	0.000000E+000
2	80.04620953	1.360635E-011	1.036346E-012	0	0.000000E+000
2	80.04705750	1.036346E-012	1.360635E-011	1	0.000000E+000
2	80.04720932	1.360635E-011	1.036346E-012	0	0.000000E+000
2	80.04805979	1.036346E-012	1.360635E-011	1	0.000000E+000
2	80.04822508	1.360635E-011	1.036346E-012	0	0.000000E+000
2	80.04830585	1.036346E-012	1.360635E-011	1	0.000000E+000
2	80.04863689	1.360635E-011	1.036346E-012	0	0.000000E+000
2	80.04950609	1.036346E-012	1.360635E-011	1	0.000000E+000
2	80.04953611	1.360635E-011	1.036346E-012	0	0.000000E+000
2	80.05082004	1.036346E-012	1.360635E-011	1	0.000000E+000
2	80.05087918	1.360635E-011	1.036346E-012	0	0.000000E+000
2	80.05182351	1.036346E-012	1.360635E-011	1	0.000000E+000
2	80.05189299	1.360635E-011	1.036346E-012	0	0.000000E+000
2	80.05441073	1.036346E-012	1.360635E-011	1	0.000000E+000
2	80.05447580	1.360635E-011	1.036346E-012	0	0.000000E+000
2	80.05568936	1.036346E-012	1.360635E-011	1	0.000000E+000
2	80.05590734	1.360635E-011	1.036346E-012	0	0.000000E+000
2	80.05649423	1.036346E-012	1.360635E-011	1	0.000000E+000
2	80.05685148	1.360635E-011	1.036346E-012	0	0.000000E+000
2	80.05774768	1.036346E-012	1.360635E-011	1	0.000000E+000
2	80.05786136	1.360635E-011	1.036346E-012	0	0.000000E+000
2	80.05787074	1.036346E-012	1.360635E-011	1	0.000000E+000
2	80.05796295	1.360635E-011	1.036346E-012	0	0.000000E+000
2	80.05830677	1.036346E-012	1.360635E-011	1	0.000000E+000
2	80.05845763	1.360635E-011	1.036346E-012	0	0.000000E+000
2	80.06121400	1.036346E-012	1.360635E-011	1	0.000000E+000
2	80.06158940	1.360635E-011	1.036346E-012	0	0.000000E+000
2	80.06164564	1.036346E-012	1.360635E-011	1	0.000000E+000
2	80.06176367	1.360635E-011	1.036346E-012	0	0.000000E+000
2	80.06197583	1.036346E-012	1.360635E-011	1	0.000000E+000
2	80.06198974	1.360635E-011	1.036346E-012	0	0.000000E+000
2	80.06216962	1.036346E-012	1.360635E-011	1	0.000000E+000
2	80.06225446	1.360635E-011	1.036346E-012	0	0.000000E+000
2	80.06244889	1.036346E-012	1.360635E-011	1	0.000000E+000
2	80.06260255	1.360635E-011	1.036346E-012	0	0.000000E+000
2	80.06260993	1.036346E-012	1.360635E-011	1	0.000000E+000
2	80.06283985	1.360635E-011	1.036346E-012	0	0.000000E+000
2	80.06609611	1.036346E-012	1.360635E-011	1	0.000000E+000
2	80.06623977	1.360635E-011	1.036346E-012	0	0.000000E+000
2	80.06746662	1.036346E-012	1.360635E-011	1	0.000000E+000
2	80.06757407	1.360635E-011	1.036346E-012	0	0.000000E+000
2	80.06768388	1.036346E-012	1.360635E-011	1	0.000000E+000
2	80.06783446	1.360635E-011	1.036346E-012	0	0.000000E+000
2	80.06973558	1.036346E-012	1.360635E-011	1	0.000000E+000
2	80.07003266	1.360635E-011	1.036346E-012	0	0.000000E+000
2	80.07029972	1.036346E-012	1.360635E-011	1	0.000000E+000
2	80.07055173	1.360635E-011	1.036346E-012	0	0.000000E+000
2	80.07113446	1.036346E-012	1.360635E-011	1	0.000000E+000
2	80.07145104	1.360635E-011	1.036346E-012	0	0.000000E+000
2	80.07165238	1.036346E-012	1.360635E-011	1	0.000000E+000
2	80.07180431	1.360635E-011	1.036346E-012	0	0.000000E+000
2	80.07216297	1.036346E-012	1.360635E-011	1	0.000000E+000
2	80.07222314	1.360635E-011	1.036346E-012	0	0.000000E+000
2	80.07410692	1.036346E-012	1.360635E-011	1	0.000000E+000
2	80.07420009	1.360635E-011	1.036346E-012	0	0.000000E+000
2	80.07586476	1.036346E-012	1.360635E-011	1	0.000000E+000
2	80.07601992	1.360635E-011	1.036346E-012	0	0.000000E+000
2	80.07639920	1.036346E-012	1.360635E-011	1	0.000000E+000
2	80.07649023	1.360635E-011	1.036346E-012	0	0.000000E+000
2	80.07664854	1.036346E-012	1.360635E-011	1	0.000000E+000
2	80.07686311	1.360635E-011	1.036346E-012	0	0.000000E+000
2	80.07728208	1.036346E-012	1.360635E-011	1	0.000000E+000
2	80.07736390	1.360635E-011	1.036346E-012	0	0.000000E+000
2	80.08089897	1.036346E-012	1.360635E-011	1	0.000000E+000
2	80.08103054	1.360635E-011	1.036346E-012	0	0.000000E+000
2	80.08454709	1.036346E-012	1.360635E-011	1	0.000000E+000
2	80.08460267	1.360635E-011	1.036346E-012	0	0.000000E+000
2	80.08479210	1.036346E-012	1.360635E-011	1	0.000000E+000
2	80.08495957	1.360635E-011	1.036346E-012	0	0.000000E+000
2	80.08512517	1.036346E-012	1.360635E-011	1	0.000000E+000
2	80.08521788	1.360635E-011	1.036346E-012	0	0.000000E+000
2	80.08897058	1.036346E-012	1.360635E-011	1	0.000000E+000
2	80.08951765	1.360635E-011	1.036346E-012	0	0.000000E+000
2	80.09240150	1.036346E-012	1.360635E-011	1	0.000000E+000
2	80.09267805	1.360635E-011	1.036346E-012	0	0.000000E+000
2	80.09321884	1.036346E-012	1.360635E-011	1	0.000000E+000
2	80.09384432	1.360635E-011	1.036346E-012	0	0.000000E+000
2	80.09563047	1.036346E-012	1.360635E-011	1	0.000000E+000
2	80.09605111	1.360635E-011	1.036346E-012	0	0.000000E+000
2	80.09830950	1.036346E-012	1.360635E-011	1	0.000000E+000
2	80.09850846	1.360635E-011	1.036346E-012	0	0.000000E+000
2	80.09868395	1.036346E-012	1.360635E-011	1	0.000000E+000
2	80.09879681	1.360635E-011	1.036346E-012	0	0.000000E+000
2	80.10077107	1.036346E-012	1.360635E-011	1	0.000000E+000
2	80.10099957	1.360635E-011	1.036346E-012	0	0.000000E+000
2	80.10101957	1.036346E-012	1.360635E-011	1	0.000000E+000
2	80.10106485	1.360635E-011	1.036346E-012	0	0.000000E+000
2	80.10162066	1.036346E-012	1.360635E-011	1	0.000000E+000
2	80.10180623	1.360635E-011	1.036346E-012	0	0.000000E+000
2	80.10232230	1.036346E-012	1.360635E-011	1	0.000000E+000
2	80.10243242	1.360635E-011	1.036346E-012	0	0.000000E+000
2	80.10743556	1.036346E-012	1.360635E-011	1	0.000000E+000
2	80.10747705	1.360635E-011	1.036346E-012	0	0.000000E+000
2	80.10757821	1.036346E-012	1.360635E-011	1	0.000000E+000
2	80.10762910	1.360635E-011	1.036346E-012	0	0.000000E+000
2	80.10765561	1.036346E-012	1.360635E-011	1	0.000000E+000
2	80.10767543	1.360635E-011	1.036346E-012	0	0.000000E+000
2	80.11076938	1.036346E-012	1.360635E-011	1	0.000000E+000
2	80.11081734	1.360635E-011	1.036346E-012	0	0.000000E+000
2	80.11255232	1.036346E-012	1.360635E-011	1	0.000000E+000
2	80.11273281	1.360635E-011	1.036346E-012	0	0.000000E+000
2	80.11466385	1.036346E-012	1.360635E-011	1	0.000000E+000
2	80.11473790	1.360635E-011	1.036346E-012	0	0.000000E+000
2	80.11524023	1.036346E-012	1.360635E-011	1	0.000000E+000
2	80.11544577	1.360635E-011	1.036346E-012	0	0.000000E+000
2	80.11765588	1.036346E-012	1.360635E-011	1	0.000000E+000
2	80.11781254	1.360635E-011	1.036346E-012	0	0.000000E+000
2	80.11993160	1.036346E-012	1.360635E-011	1	0.000000E+000
2	80.11998532	1.360635E-011	1.036346E-012	0	0.000000E+000
2	80.12002072	1.036346E-012	1.360635E-011	1	0.000000E+000
2	80.12011314	1.360635E-011	1.036346E-012	0	0.000000E+000
2	80.12028314	1.036346E-012	1.360635E-011	1	0.000000E+000
2	80.12032894	1.360635E-011	1.036346E-012	0	0.000000E+000
2	80.12051063	1.036346E-012	1.360635E-011	1	0.000000E+000
2	80.12065707	1.360635E-011	1.036346E-012	0	0.000000E+000
2	80.12192479	1.036346E-012	1.360635E-011	1	0.000000E+000
2	80.12197799	1.360635E-011	1.036346E-012	0	0.000000E+000
2	80.12275764	1.036346E-012	1.360635E-011	1	0.000000E+000
2	80.12281096	1.360635E-011	1.036346E-012	0	0.000000E+000
2	80.12327102	1.036346E-012	1.360635E-011	1	0.000000E+000
2	80.12341916	1.360635E-011	1.036346E-012	0	0.000000E+000
2	80.12344839	1.036346E-012	1.360635E-011	1	0.000000E+000
2	80.12350418	1.360635E-011	1.036346E-012	0	0.000000E+000
2	80.12375602	1.036346E-012	1.360635E-011	1	0.000000E+000
2	80.12386322	1.360635E-011	1.036346E-012	0	0.000000E+000
2	80.12442940	1.036346E-012	1.360635E-011	1	0.000000E+000
2	80.12454220	1.360635E-011	1.036346E-012	0	0.000000E+000
2	80.12519254	1.036346E-012	1.360635E-011	1	0.000000E+000
2	80.12521612	1.360635E-011	1.036346E-012	0	0.000000E+000
2	80.12527876	1.036346E-012	1.360635E-011	1	0.000000E+000
2	80.12533503	1.360635E-011	1.036346E-012	0	0.000000E+000
2	80.12549525	1.036346E-012	1.360635E-011	1	0.000000E+000
2	80.12566112	1.360635E-011	1.036346E-012	0	0.000000E+000
2	80.12570175	1.036346E-012	1.360635E-011	1	0.000000E+000
2	80.12614755	1.360635E-011	1.036346E-012	0	0.000000E+000
2	80.12629761	1.036346E-012	1.360635E-011	1	0.000000E+000
2	80.12661069	1.360635E-011	1.036346E-012	0	0.000000E+000
2	80.12775395	1.036346E-012	1.360635E-011	1	0.000000E+000
2	80.12808270	1.360635E-011	1.036346E-012	0	0.000000E+000
2	80.12841739	1.036346E-012	1.360635E-011	1	0.000000E+000
2	80.12861258	1.360635E-011	1.036346E-012	0	0.000000E+000
2	80.12883402	1.036346E-012	1.360635E-011	1	0.000000E+000
2	80.12917956	1.360635E-011	1.036346E-012	0	0.000000E+000
2	80.12946051	1.036346E-012	1.360635E-011	1	0.000000E+000
2	80.12949717	1.360635E-011	1.036346E-012	0	0.000000E+000
2	80.12955471	1.036346E-012	1.360635E-011	1	0.000000E+000
2	80.12966062	1.360635E-011	1.036346E-012	0	0.000000E+000
2	80.12994711	1.036346E-012	1.360635E-011	1	0.000000E+000
2	80.13001209	1.360635E-011	1.036346E-012	0	0.000000E+000
2	80.13013961	1.036346E-012	1.360635E-011	1	0.000000E+000
2	80.13030448	1.360635E-011	1.036346E-012	0	0.000000E+000
2	80.13187116	1.036346E-012	1.360635E-011	1	0.000000E+000
2	80.13194259	1.360635E-011	1.036346E-012	0	0.000000E+000
2	80.13250102	1.036346E-012	1.360635E-011	1	0.000000E+000
2	80.13254824	1.360635E-011	1.036346E-012	0	0.000000E+000
2	80.13433817	1.036346E-012	1.360635E-011	1	0.000000E+000
2	80.13453757	1.360635E-011	1.036346E-012	0	0.000000E+000
2	80.13530236	1.036346E-012	1.360635E-011	1	0.000000E+000
2	80.13605099	1.360635E-011	1.036346E-012	0	0.000000E+000
2	80.13608203	1.036346E-012	1.360635E-011	1	0.000000E+000
2	80.13613282	1.360635E-011	1.036346E-012	0	0.000000E+000
2	80.13692082	1.036346E-012	1.360635E-011	1	0.000000E+000
2	80.13699444	1.360635E-011	1.036346E-012	0	0.000000E+000
2	80.13805602	1.036346E-012	1.360635E-011	1	0.000000E+000
2	80.13808618	1.360635E-011	1.036346E-012	0	0.000000E+000
2	80.13963477	1.036346E-012	1.360635E-011	1	0.000000E+000
2	80.14004795	1.360635E-011	1.036346E-012	0	0.000000E+000
2	80.14008648	1.036346E-012	1.360635E-011	1	0.000000E+000
2	80.14012512	1.360635E-011	1.036346E-012	0	0.000000E+000
2	80.14155016	1.036346E-012	1.360635E-011	1	0.000000E+000
2	80.14166629	1.360635E-011	1.036346E-012	0	0.000000E+000
2	80.14168056	1.036346E-012	1.360635E-011	1	0.000000E+000
2	80.14185724	1.360635E-011	1.036346E-012	0	0.000000E+000
2	80.14243378	1.036346E-012	1.360635E-011	1	0.000000E+000
2	80.14259330	1.360635E-011	1.036346E-012	0	0.000000E+000
2	80.14261860	1.036346E-012	1.360635E-011	1	0.000000E+000
2	80.14271813	1.360635E-011	1.036346E-012	0	0.000000E+000
2	80.14427042	1.036346E-012	1.360635E-011	1	0.000000E+000
2	80.14448586	1.360635E-011	1.036346E-012	0	0.000000E+000
2	80.14552620	1.036346E-012	1.360635E-011	1	0.000000E+000
2	80.14604318	1.360635E-011	1.036346E-012	0	0.000000E+000
2	80.14637942	1.036346E-012	1.360635E-011	1	0.000000E+000
2	80.14652312	1.360635E-011	1.036346E-012	0	0.000000E+000
2	80.14760326	1.036346E-012	1.360635E-011	1	0.000000E+000
2	80.14787670	1.360635E-011	1.036346E-012	0	0.000000E+000
2	80.14790709	1.036346E-012	1.360635E-011	1	0.000000E+000
2	80.14802492	1.360635E-011	1.036346E-012	0	0.000000E+000
2	80.14815139	1.036346E-012	1.360635E-011	1	0.000000E+000
2	80.14819221	1.360635E-011	1.036346E-012	0	0.000000E+000
2	80.14894464	1.036346E-012	1.360635E-011	1	0.000000E+000
2	80.14902415	1.360635E-011	1.036346E-012	0	0.000000E+000
2	80.14921392	1.036346E-012	1.360635E-011	1	0.000000E+000
2	80.14945735	1.360635E-011	1.036346E-012	0	0.000000E+000
2	80.15052031	1.036346E-012	1.360635E-011	1	0.000000E+000
2	80.15090176	1.360635E-011	1.036346E-012	0	0.000000E+000
2	80.15174640	1.036346E-012	1.360635E-011	1	0.000000E+000
2	80.15185939	1.360635E-011	1.036346E-012	0	0.000000E+000
2	80.15187693	1.036346E-012	1.360635E-011	1	0.000000E+000
2	80.15197240	1.360635E-011	1.036346E-012	0	0.000000E+000
2	80.15204787	1.036346E-012	1.360635E-011	1	0.000000E+000
2	80.15277575	1.360635E-011	1.036346E-012	0	0.000000E+000
2	80.15349197	1.036346E-012	1.360635E-011	1	0.000000E+000
2	80.15368516	1.360635E-011	1.036346E-012	0	0.000000E+000
2	80.15372853	1.036346E-012	1.360635E-011	1	0.000000E+000
2	80.15374376	1.360635E-011	1.036346E-012	0	0.000000E+000
2	80.15400698	1.036346E-012	1.360635E-011	1	0.000000E+000
2	80.15413054	1.360635E-011	1.036346E-012	0	0.000000E+000
2	80.15481551	1.036346E-012	1.360635E-011	1	0.000000E+000
2	80.15489442	1.360635E-011	1.036346E-012	0	0.000000E+000
2	80.15655746	1.036346E-012	1.360635E-011	1	0.000000E+000
2	80.15686469	1.360635E-011	1.036346E-012	0	0.000000E+000
2	80.15804971	1.036346E-012	1.360635E-011	1	0.000000E+000
2	80.15809803	1.360635E-011	1.036346E-012	0	0.000000E+000
2	80.15895058	1.036346E-012	1.360635E-011	1	0.000000E+000
2	80.15924284	1.360635E-011	1.036346E-012	0	0.000000E+000
2	80.16106236	1.036346E-012	1.360635E-011	1	0.000000E+000
2	80.16118707	1.360635E-011	1.036346E-012	0	0.000000E+000
2	80.16154651	1.036346E-012	1.360635E-011	1	0.000000E+000
2	80.16156648	1.360635E-011	1.036346E-012	0	0.000000E+000
2	80.16504981	1.036346E-012	1.360635E-011	1	0.000000E+000
2	80.16509419	1.360635E-011	1.036346E-012	0	0.000000E+000
2	80.16554913	1.036346E-012	1.360635E-011	1	0.000000E+000
2	80.16582156	1.360635E-011	1.036346E-012	0	0.000000E+000
2	80.16710785	1.036346E-012	1.360635E-011	1	0.000000E+000
2	80.16714983	1.360635E-011	1.036346E-012	0	0.000000E+000
2	80.16870080	1.036346E-012	1.360635E-011	1	0.000000E+000
2	80.16883279	1.360635E-011	1.036346E-012	0	0.000000E+000
2	80.16927990	1.036346E-012	1.360635E-011	1	0.000000E+000
2	80.16937357	1.360635E-011	1.036346E-012	0	0.000000E+000
2	80.17081498	1.036346E-012	1.360635E-011	1	0.000000E+000
2	80.17095398	1.360635E-011	1.036346E-012	0	0.000000E+000
2	80.17522590	1.036346E-012	1.360635E-011	1	0.000000E+000
2	80.17525472	1.360635E-011	1.036346E-012	0	0.000000E+000
2	80.17849737	1.036346E-012	1.360635E-011	1	0.000000E+000
2	80.17882477	1.360635E-011	1.036346E-012	0	0.000000E+000
2	80.18089260	1.036346E-012	1.360635E-011	1	0.000000E+000
2	80.18092878	1.360635E-011	1.036346E-012	0	0.000000E+000
2	80.18446820	1.036346E-012	1.360635E-011	1	0.000000E+000
2	80.18506474	1.360635E-011	1.036346E-012	0	0.000000E+000
2	80.18904129	1.036346E-012	1.360635E-011	1	0.000000E+000
2	80.18920829	1.360635E-011	1.036346E-012	0	0.000000E+000
2	80.19002281	1.036346E-012	1.360635E-011	1	0.000000E+000
2	80.19048155	1.360635E-011	1.036346E-012	0	0.000000E+000
2	80.19073280	1.036346E-012	1.360635E-011	1	0.000000E+000
2	80.19080696	1.360635E-011	1.036346E-012	0	0.000000E+000
2	80.19089755	1.036346E-012	1.360635E-011	1	0.000000E+000
2	80.19100010	1.360635E-011	1.036346E-012	0	0.000000E+000
2	80.19151341	1.036346E-012	1.360635E-011	1	0.000000E+000
2	80.19175442	1.360635E-011	1.036346E-012	0	0.000000E+000
2	80.19377689	1.036346E-012	1.360635E-011	1	0.000000E+000
2	80.19382221	1.360635E-011	1.036346E-012	0	0.000000E+000
2	80.19482971	1.036346E-012	1.360635E-011	1	0.000000E+000
2	80.19519499	1.360635E-011	1.036346E-012	0	0.000000E+000
2	80.19608268	1.036346E-012	1.360635E-011	1	0.000000E+000
2	80.19618486	1.360635E-011	1.036346E-012	0	0.000000E+000
2	80.19705715	1.036346E-012	1.360635E-011	1	0.000000E+000
2	80.19713047	1.360635E-011	1.036346E-012	0	0.000000E+000
2	80.19926794	1.036346E-012	1.360635E-011	1	0.000000E+000
2	80.19930902	1.360635E-011	1.036346E-012	0	0.000000E+000
2	80.20146416	1.036346E-012	1.360635E-011	1	0.000000E+000
2	80.20187545	1.360635E-011	1.036346E-012	0	0.000000E+000
2	80.20235894	1.036346E-012	1.360635E-011	1	0.000000E+000
2	80.20239103	1.360635E-011	1.036346E-012	0	0.000000E+000
2	80.20294727	1.036346E-012	1.360635E-011	1	0.000000E+000
2	80.20304413	1.360635E-011	1.036346E-012	0	0.000000E+000
2	80.20359678	1.036346E-012	1.360635E-011	1	0.000000E+000
2	80.20369600	1.360635E-011	1.036346E-012	0	0.000000E+000
2	80.20417583	1.036346E-012	1.360635E-011	1	0.000000E+000
2	80.20420912	1.360635E-011	1.036346E-012	0	0.000000E+000
2	80.20426877	1.036346E-012	1.360635E-011	1	0.000000E+000
2	80.20450947	1.360635E-011	1.036346E-012	0	0.000000E+000
2	80.20554754	1.036346E-012	1.360635E-011	1	0.000000E+000
2	80.20558986	1.360635E-011	1.036346E-012	0	0.000000E+000
2	80.20643644	1.036346E-012	1.360635E-011	1	0.000000E+000
2	80.20700729	1.360635E-011	1.036346E-012	0	0.000000E+000
2	80.20926127	1.036346E-012	1.360635E-011	1	0.000000E+000
2	80.20935336	1.360635E-011	1.036346E-012	0	0.000000E+000
2	80.20980903	1.036346E-012	1.360635E-011	1	0.000000E+000
2	80.20985322	1.360635E-011	1.036346E-012	0	0.000000E+000
2	80.21096824	1.036346E-012	1.360635E-011	1	0.000000E+000
2	80.21135910	1.360635E-011	1.036346E-012	0	0.000000E+000
2	80.21141413	1.036346E-012	1.360635E-011	1	0.000000E+000
2	80.21147224	1.360635E-011	1.036346E-012	0	0.000000E+000
2	80.21165169	1.036346E-012	1.360635E-011	1	0.000000E+000
2	80.21178935	1.360635E-011	1.036346E-012	0	0.000000E+000
2	80.21231093	1.036346E-012	1.360635E-011	1	0.000000E+000
2	80.21231808	1.360635E-011	1.036346E-012	0	0.000000E+000
2	80.21306713	1.036346E-012	1.360635E-011	1	0.000000E+000
2	80.21316928	1.360635E-011	1.036346E-012	0	0.000000E+000
2	80.21476818	1.036346E-012	1.360635E-011	1	0.000000E+000
2	80.21515662	1.360635E-011	1.036346E-012	0	0.000000E+000
2	80.21582958	1.036346E-012	1.360635E-011	1	0.000000E+000
2	80.21593795	1.360635E-011	1.036346E-012	0	0.000000E+000
2	80.21682553	1.036346E-012	1.360635E-011	1	0.000000E+000
2	80.21687493	1.360635E-011	1.036346E-012	0	0.000000E+000
2	80.21976597	1.036346E-012	1.360635E-011	1	0.000000E+000
2	80.21996732	1.360635E-011	1.036346E-012	0	0.000000E+000
2	80.22285015	1.036346E-012	1.360635E-011	1	0.000000E+000
2	80.22290085	1.360635E-011	1.036346E-012	0	0.000000E+000
2	80.22545445	1.036346E-012	1.360635E-011	1	0.000000E+000
2	80.22551097	1.360635E-011	1.036346E-012	0	0.000000E+000
2	80.22617371	1.036346E-012	1.360635E-011	1	0.000000E+000
2	80.22621640	1.360635E-011	1.036346E-012	0	0.000000E+000
2	80.22659709	1.036346E-012	1.360635E-011	1	0.000000E+000
2	80.22678903	1.360635E-011	1.036346E-012	0	0.000000E+000
2	80.22758347	1.036346E-012	1.360635E-011	1	0.000000E+000
2	80.22763179	1.360635E-011	1.036346E-012	0	0.000000E+000
2	80.23145341	1.036346E-012	1.360635E-011	1	0.000000E+000
2	80.23179393	1.360635E-011	1.036346E-012	0	0.000000E+000
2	80.23351736	1.036346E-012	1.360635E-011	1	0.000000E+000
2	80.23364061	1.360635E-011	1.036346E-012	0	0.000000E+000
2	80.23597018	1.036346E-012	1.360635E-011	1	0.000000E+000
2	80.23609602	1.360635E-011	1.036346E-012	0	0.000000E+000
2	80.24598391	1.036346E-012	1.360635E-011	1	0.000000E+000
2	80.24609277	1.360635E-011	1.036346E-012	0	0.000000E+000
2	80.24622613	1.036346E-012	1.360635E-011	1	0.000000E+000
2	80.24664806	1.360635E-011	1.036346E-012	0	0.000000E+000
2	80.24708789	1.036346E-012	1.360635E-011	1	0.000000E+000
2	80.24716532	1.360635E-011	1.036346E-012	0	0.000000E+000
2	80.25159046	1.036346E-012	1.360635E-011	1	0.000000E+000
2	80.25172873	1.360635E-011	1.036346E-012	0	0.000000E+000
2	80.25176166	1.036346E-012	1.360635E-011	1	0.000000E+000
2	80.25213274	1.360635E-011	1.036346E-012	0	0.000000E+000
2	80.25636592	1.036346E-012	1.360635E-011	1	0.000000E+000
2	80.25684498	1.360635E-011	1.036346E-012	0	0.000000E+000
2	80.26142991	1.036346E-012	1.360635E-011	1	0.000000E+000
2	80.26150288	1.360635E-011	1.036346E-012	0	0.000000E+000
2	80.26453864	1.036346E-012	1.360635E-011	1	0.000000E+000
2	80.26461066	1.360635E-011	1.036346E-012	0	0.000000E+000
2	80.26479080	1.036346E-012	1.360635E-011	1	0.000000E+000
2	80.26486392	1.360635E-011	1.036346E-012	0	0.000000E+000
2	80.26490142	1.036346E-012	1.360635E-011	1	0.000000E+000
2	80.26500686	1.360635E-011	1.036346E-012	0	0.000000E+000
2	80.26521554	1.036346E-012	1.360635E-011	1	0.000000E+000
2	80.26530511	1.360635E-011	1.036346E-012	0	0.000000E+000
2	80.26591075	1.036346E-012	1.360635E-011	1	0.000000E+000
2	80.26617161	1.360635E-011	1.036346E-012	0	0.000000E+000
2	80.26681696	1.036346E-012	1.360635E-011	1	0.000000E+000
2	80.26684322	1.360635E-011	1.036346E-012	0	0.000000E+000
2	80.26706309	1.036346E-012	1.360635E-011	1	0.000000E+000
2	80.26713107	1.360635E-011	1.036346E-012	0	0.000000E+000
2	80.26724096	1.036346E-012	1.360635E-011	1	0.000000E+000
2	80.26744762	1.360635E-011	1.036346E-012	0	0.000000E+000
2	80.26748929	1.036346E-012	1.360635E-011	1	0.000000E+000
2	80.26770956	1.360635E-011	1.036346E-012	0	0.000000E+000
2	80.26929158	1.036346E-012	1.360635E-011	1	0.000000E+000
2	80.26941315	1.360635E-011	1.036346E-012	0	0.000000E+000
2	80.26991943	1.036346E-012	1.360635E-011	1	0.000000E+000
2	80.27010323	1.360635E-011	1.036346E-012	0	0.000000E+000
2	80.27037136	1.036346E-012	1.360635E-011	1	0.000000E+000
2	80.27039226	1.360635E-011	1.036346E-012	0	0.000000E+000
2	80.27042696	1.036346E-012	1.360635E-011	1	0.000000E+000
2	80.27048740	1.360635E-011	1.036346E-012	0	0.000000E+000
2	80.27161199	1.036346E-012	1.360635E-011	1	0.000000E+000
2	80.27175528	1.360635E-011	1.036346E-012	0	0.000000E+000
2	80.27200287	1.036346E-012	1.360635E-011	1	0.000000E+000
2	80.27222019	1.360635E-011	1.036346E-012	0	0.000000E+000
2	80.27259937	1.036346E-012	1.360635E-011	1	0.000000E+000
2	80.27270969	1.360635E-011	1.036346E-012	0	0.000000E+000
2	80.27278512	1.036346E-012	1.360635E-011	1	0.000000E+000
2	80.27302735	1.360635E-011	1.036346E-012	0	0.000000E+000
2	80.27706158	1.036346E-012	1.360635E-011	1	0.000000E+000
2	80.27713691	1.360635E-011	1.036346E-012	0	0.000000E+000
2	80.27717706	1.036346E-012	1.360635E-011	1	0.000000E+000
2	80.27724929	1.360635E-011	1.036346E-012	0	0.000000E+000
2	80.27732914	1.036346E-012	1.360635E-011	1	0.000000E+000
2	80.27738621	1.360635E-011	1.036346E-012	0	0.000000E+000
2	80.27940591	1.036346E-012	1.360635E-011	1	0.000000E+000
2	80.27943921	1.360635E-011	1.036346E-012	0	0.000000E+000
2	80.28027379	1.036346E-012	1.360635E-011	1	0.000000E+000
2	80.28042124	1.360635E-011	1.036346E-012	0	0.000000E+000
2	80.28129986	1.036346E-012	1.360635E-011	1	0.000000E+000
2	80.28135799	1.360635E-011	1.036346E-012	0	0.000000E+000
2	80.28254639	1.036346E-012	1.360635E-011	1	0.000000E+000
2	80.28285526	1.360635E-011	1.036346E-012	0	0.000000E+000
2	80.28288774	1.036346E-012	1.360635E-011	1	0.000000E+000
2	80.28292876	1.360635E-011	1.036346E-012	0	0.000000E+000
2	80.28339556	1.036346E-012	1.360635E-011	1	0.000000E+000
2	80.28350284	1.360635E-011	1.036346E-012	0	0.000000E+000
2	80.28364907	1.036346E-012	1.360635E-011	1	0.000000E+000
2	80.28375614	1.360635E-011	1.036346E-012	0	0.000000E+000
2	80.28528606	1.036346E-012	1.360635E-011	1	0.000000E+000
2	80.28536592	1.360635E-011	1.036346E-012	0	0.000000E+000
2	80.28759424	1.036346E-012	1.360635E-011	1	0.000000E+000
2	80.28773677	1.360635E-011	1.036346E-012	0	0.000000E+000
2	80.28913686	1.036346E-012	1.360635E-011	1	0.000000E+000
2	80.28917578	1.360635E-011	1.036346E-012	0	0.000000E+000
2	80.28925424	1.036346E-012	1.360635E-011	1	0.000000E+000
2	80.28945336	1.360635E-011	1.036346E-012	0	0.000000E+000
2	80.29051283	1.036346E-012	1.360635E-011	1	0.000000E+000
2	80.29057568	1.360635E-011	1.036346E-012	0	0.000000E+000
2	80.29462600	1.036346E-012	1.360635E-011	1	0.000000E+000
2	80.29481187	1.360635E-011	1.036346E-012	0	0.000000E+000
2	80.29544912	1.036346E-012	1.360635E-011	1	0.000000E+000
2	80.29553108	1.360635E-011	1.036346E-012	0	0.000000E+000
2	80.29621443	1.036346E-012	1.360635E-011	1	0.000000E+000
2	80.29624280	1.360635E-011	1.036346E-012	0	0.000000E+000
2	80.29884356	1.036346E-012	1.360635E-011	1	0.000000E+000
2	80.29887624	1.360635E-011	1.036346E-012	0	0.000000E+000
2	81.36795069	9.621770E-013	1.353218E-011	1	0.000000E+000
2	81.36808086	1.353218E-011	9.621770E-013	0	0.000000E+000
2	81.36925538	9.621770E-013	1.353218E-011	1	0.000000E+000
2	81.36930586	1.353218E-011	9.621770E-013	0	0.000000E+000
2	81.37008961	9.621770E-013	1.353218E-011	1	0.000000E+000
2	81.37040841	1.353218E-011	9.621770E-013	0	0.000000E+000
2	81.37087497	9.621770E-013	1.353218E-011	1	0.000000E+000
2	81.37128069	1.353218E-011	9.621770E-013	0	0.000000E+000
2	81.37182974	9.621770E-013	1.353218E-011	1	0.000000E+000
2	81.37187794	1.353218E-011	9.621770E-013	0	0.000000E+000
2	81.37259468	9.621770E-013	1.353218E-011	1	0.000000E+000
2	81.37262566	1.353218E-011	9.621770E-013	0	0.000000E+000
2	81.37347754	9.621770E-013	1.353218E-011	1	0.000000E+000
2	81.37362715	1.353218E-011	9.621770E-013	0	0.000000E+000
2	81.37550889	9.621770E-013	1.353218E-011	1	0.000000E+000
2	81.37563929	1.353218E-011	9.621770E-013	0	0.000000E+000
2	81.37916326	9.621770E-013	1.353218E-011	1	0.000000E+000
2	81.37918915	1.353218E-011	9.621770E-013	0	0.000000E+000
2	81.37964490	9.621770E-013	1.353218E-011	1	0.000000E+000
2	81.37970865	1.353218E-011	9.621770E-013	0	0.000000E+000
2	81.38014124	9.621770E-013	1.353218E-011	1	0.000000E+000
2	81.38017097	1.353218E-011	9.621770E-013	0	0.000000E+000
2	81.38024611	9.621770E-013	1.353218E-011	1	0.000000E+000
2	81.38046898	1.353218E-011	9.621770E-013	0	0.000000E+000
2	81.38151711	9.621770E-013	1.353218E-011	1	0.000000E+000
2	81.38161310	1.353218E-011	9.621770E-013	0	0.000000E+000
2	81.38199672	9.621770E-013	1.353218E-011	1	0.000000E+000
2	81.38240780	1.353218E-011	9.621770E-013	0	0.000000E+000
2	81.38335646	9.621770E-013	1.353218E-011	1	0.000000E+000
2	81.38350669	1.353218E-011	9.621770E-013	0	0.000000E+000
2	81.38785115	9.621770E-013	1.353218E-011	1	0.000000E+000
2	81.38845257	1.353218E-011	9.621770E-013	0	0.000000E+000
2	81.39109494	9.621770E-013	1.353218E-011	1	0.000000E+000
2	81.39124948	1.353218E-011	9.621770E-013	0	0.000000E+000
2	81.39132612	9.621770E-013	1.353218E-011	1	0.000000E+000
2	81.39135546	1.353218E-011	9.621770E-013	0	0.000000E+000
2	81.39240830	9.621770E-013	1.353218E-011	1	0.000000E+000
2	81.39255020	1.353218E-011	9.621770E-013	0	0.000000E+000
2	81.39838700	9.621770E-013	1.353218E-011	1	0.000000E+000
2	81.39849925	1.353218E-011	9.621770E-013	0	0.000000E+000
2	81.39871195	9.621770E-013	1.353218E-011	1	0.000000E+000
2	81.39901466	1.353218E-011	9.621770E-013	0	0.000000E+000
2	81.39939175	9.621770E-013	1.353218E-011	1	0.000000E+000
2	81.39941959	1.353218E-011	9.621770E-013	0	0.000000E+000
2	81.39943857	9.621770E-013	1.353218E-011	1	0.000000E+000
2	81.39949365	1.353218E-011	9.621770E-013	0	0.000000E+000
2	81.40037799	9.621770E-013	1.353218E-011	1	0.000000E+000
2	81.40057941	1.353218E-011	9.621770E-013	0	0.000000E+000
2	81.40083393	9.621770E-013	1.353218E-011	1	0.000000E+000
2	81.40091842	1.353218E-011	9.621770E-013	0	0.000000E+000
2	81.40348291	9.621770E-013	1.353218E-011	1	0.000000E+000
2	81.40349161	1.353218E-011	9.621770E-013	0	0.000000E+000
2	81.40393533	9.621770E-013	1.353218E-011	1	0.000000E+000
2	81.40396987	1.353218E-011	9.621770E-013	0	0.000000E+000
2	81.40447706	9.621770E-013	1.353218E-011	1	0.000000E+000
2	81.40457017	1.353218E-011	9.621770E-013	0	0.000000E+000
2	81.40636073	9.621770E-013	1.353218E-011	1	0.000000E+000
2	81.40671129	1.353218E-011	9.621770E-013	0	0.000000E+000
2	81.40672473	9.621770E-013	1.353218E-011	1	0.000000E+000
2	81.40698202	1.353218E-011	9.621770E-013	0	0.000000E+000
2	81.40795694	9.621770E-013	1.353218E-011	1	0.000000E+000
2	81.40815271	1.353218E-011	9.621770E-013	0	0.000000E+000
2	81.40918084	9.621770E-013	1.353218E-011	1	0.000000E+000
2	81.40925344	1.353218E-011	9.621770E-013	0	0.000000E+000
2	81.40985513	9.621770E-013	1.353218E-011	1	0.000000E+000
2	81.40992313	1.353218E-011	9.621770E-013	0	0.000000E+000
2	81.41249934	9.621770E-013	1.353218E-011	1	0.000000E+000
2	81.41256520	1.353218E-011	9.621770E-013	0	0.000000E+000
2	81.41368620	9.621770E-013	1.353218E-011	1	0.000000E+000
2	81.41384802	1.353218E-011	9.621770E-013	0	0.000000E+000
2	81.41433155	9.621770E-013	1.353218E-011	1	0.000000E+000
2	81.41435768	1.353218E-011	9.621770E-013	0	0.000000E+000
2	81.41450076	9.621770E-013	1.353218E-011	1	0.000000E+000
2	81.41503548	1.353218E-011	9.621770E-013	0	0.000000E+000
2	81.41505659	9.621770E-013	1.353218E-011	1	0.000000E+000
2	81.41506260	1.353218E-011	9.621770E-013	0	0.000000E+000
2	81.41589172	9.621770E-013	1.353218E-011	1	0.000000E+000
2	81.41605046	1.353218E-011	9.621770E-013	0	0.000000E+000
2	81.41606977	9.621770E-013	1.353218E-011	1	0.000000E+000
2	81.41615505	1.353218E-011	9.621770E-013	0	0.000000E+000
2	81.41643151	9.621770E-013	1.353218E-011	1	0.000000E+000
2	81.41646614	1.353218E-011	9.621770E-013	0	0.000000E+000
2	81.41686331	9.621770E-013	1.353218E-011	1	0.000000E+000
2	81.41711726	1.353218E-011	9.621770E-013	0	0.000000E+000
2	81.41801756	9.621770E-013	1.353218E-011	1	0.000000E+000
2	81.41808222	1.353218E-011	9.621770E-013	0	0.000000E+000
2	81.41959179	9.621770E-013	1.353218E-011	1	0.000000E+000
2	81.41988728	1.353218E-011	9.621770E-013	0	0.000000E+000
2	81.42032785	9.621770E-013	1.353218E-011	1	0.000000E+000
2	81.42035071	1.353218E-011	9.621770E-013	0	0.000000E+000
2	81.42313741	9.621770E-013	1.353218E-011	1	0.000000E+000
2	81.42343109	1.353218E-011	9.621770E-013	0	0.000000E+000
2	81.42572717	9.621770E-013	1.353218E-011	1	0.000000E+000
2	81.42582718	1.353218E-011	9.621770E-013	0	0.000000E+000
2	81.45190642	9.621770E-013	1.353218E-011	1	0.000000E+000
2	81.45201764	1.353218E-011	9.621770E-013	0	0.000000E+000
2	81.45561982	9.621770E-013	1.353218E-011	1	0.000000E+000
2	81.45575542	1.353218E-011	9.621770E-013	0	0.000000E+000
2	81.45606058	9.621770E-013	1.353218E-011	1	0.000000E+000
2	81.45611081	1.353218E-011	9.621770E-013	0	0.000000E+000
2	81.45956121	9.621770E-013	1.353218E-011	1	0.000000E+000
2	81.45992554	1.353218E-011	9.621770E-013	0	0.000000E+000
2	81.46039291	9.621770E-013	1.353218E-011	1	0.000000E+000
2	81.46046958	1.353218E-011	9.621770E-013	0	0.000000E+000
2	81.46178111	9.621770E-013	1.353218E-011	1	0.000000E+000
2	81.46192933	1.353218E-011	9.621770E-013	0	0.000000E+000
2	81.46315167	9.621770E-013	1.353218E-011	1	0.000000E+000
2	81.46322776	1.353218E-011	9.621770E-013	0	0.000000E+000
2	81.46331385	9.621770E-013	1.353218E-011	1	0.000000E+000
2	81.46340113	1.353218E-011	9.621770E-013	0	0.000000E+000
2	81.46342965	9.621770E-013	1.353218E-011	1	0.000000E+000
2	81.46359568	1.353218E-011	9.621770E-013	0	0.000000E+000
2	81.46361431	9.621770E-013	1.353218E-011	1	0.000000E+000
2	81.46376529	1.353218E-011	9.621770E-013	0	0.000000E+000
2	81.46449078	9.621770E-013	1.353218E-011	1	0.000000E+000
2	81.46451804	1.353218E-011	9.621770E-013	0	0.000000E+000
2	81.46455704	9.621770E-013	1.353218E-011	1	0.000000E+000
2	81.46474692	1.353218E-011	9.621770E-013	0	0.000000E+000
2	81.46500780	9.621770E-013	1.353218E-011	1	0.000000E+000
2	81.46505236	1.353218E-011	9.621770E-013	0	0.000000E+000
2	81.46909473	9.621770E-013	1.353218E-011	1	0.000000E+000
2	81.46926100	1.353218E-011	9.621770E-013	0	0.000000E+000
2	81.47207811	9.621770E-013	1.353218E-011	1	0.000000E+000
2	81.47215490	1.353218E-011	9.621770E-013	0	0.000000E+000
2	81.47233580	9.621770E-013	1.353218E-011	1	0.000000E+000
2	81.47246073	1.353218E-011	9.621770E-013	0	0.000000E+000
2	81.47777095	9.621770E-013	1.353218E-011	1	0.000000E+000
2	81.47781048	1.353218E-011	9.621770E-013	0	0.000000E+000
2	81.47786803	9.621770E-013	1.353218E-011	1	0.000000E+000
2	81.47794239	1.353218E-011	9.621770E-013	0	0.000000E+000
2	81.47894988	9.621770E-013	1.353218E-011	1	0.000000E+000
2	81.47906378	1.353218E-011	9.621770E-013	0	0.000000E+000
2	81.48167782	9.621770E-013	1.353218E-011	1	0.000000E+000
2	81.48186512	1.353218E-011	9.621770E-013	0	0.000000E+000
2	81.48247092	9.621770E-013	1.353218E-011	1	0.000000E+000
2	81.48272017	1.353218E-011	9.621770E-013	0	0.000000E+000
2	81.48308489	9.621770E-013	1.353218E-011	1	0.000000E+000
2	81.48320550	1.353218E-011	9.621770E-013	0	0.000000E+000
2	81.48321074	9.621770E-013	1.353218E-011	1	0.000000E+000
2	81.48330417	1.353218E-011	9.621770E-013	0	0.000000E+000
2	81.48332206	9.621770E-013	1.353218E-011	1	0.000000E+000
2	81.48356261	1.353218E-011	9.621770E-013	0	0.000000E+000
2	81.48442856	9.621770E-013	1.353218E-011	1	0.000000E+000
2	81.48448641	1.353218E-011	9.621770E-013	0	0.000000E+000
2	81.48638439	9.621770E-013	1.353218E-011	1	0.000000E+000
2	81.48658653	1.353218E-011	9.621770E-013	0	0.000000E+000
2	81.48690524	9.621770E-013	1.353218E-011	1	0.000000E+000
2	81.48692551	1.353218E-011	9.621770E-013	0	0.000000E+000
2	81.48723856	9.621770E-013	1.353218E-011	1	0.000000E+000
2	81.48761537	1.353218E-011	9.621770E-013	0	0.000000E+000
2	81.48820770	9.621770E-013	1.353218E-011	1	0.000000E+000
2	81.48825635	1.353218E-011	9.621770E-013	0	0.000000E+000
2	81.49049134	9.621770E-013	1.353218E-011	1	0.000000E+000
2	81.49060819	1.353218E-011	9.621770E-013	0	0.000000E+000
2	81.49064647	9.621770E-013	1.353218E-011	1	0.000000E+000
2	81.49076764	1.353218E-011	9.621770E-013	0	0.000000E+000
2	81.49095061	9.621770E-013	1.353218E-011	1	0.000000E+000
2	81.49101250	1.353218E-011	9.621770E-013	0	0.000000E+000
2	81.49103160	9.621770E-013	1.353218E-011	1	0.000000E+000
2	81.49142588	1.353218E-011	9.621770E-013	0	0.000000E+000
2	81.49166347	9.621770E-013	1.353218E-011	1	0.000000E+000
2	81.49171635	1.353218E-011	9.621770E-013	0	0.000000E+000
2	81.49179213	9.621770E-013	1.353218E-011	1	0.000000E+000
2	81.49188631	1.353218E-011	9.621770E-013	0	0.000000E+000
2	81.49196589	9.621770E-013	1.353218E-011	1	0.000000E+000
2	81.49199662	1.353218E-011	9.621770E-013	0	0.000000E+000
2	81.49388948	9.621770E-013	1.353218E-011	1	0.000000E+000
2	81.49391451	1.353218E-011	9.621770E-013	0	0.000000E+000
2	81.49618295	9.621770E-013	1.353218E-011	1	0.000000E+000
2	81.49662678	1.353218E-011	9.621770E-013	0	0.000000E+000
2	81.49925206	9.621770E-013	1.353218E-011	1	0.000000E+000
2	81.49928777	1.353218E-011	9.621770E-013	0	0.000000E+000
2	81.50210787	9.621770E-013	1.353218E-011	1	0.000000E+000
2	81.50218863	1.353218E-011	9.621770E-013	0	0.000000E+000
2	81.50246810	9.621770E-013	1.353218E-011	1	0.000000E+000
2	81.50252086	1.353218E-011	9.621770E-013	0	0.000000E+000
2	81.50507000	9.621770E-013	1.353218E-011	1	0.000000E+000
2	81.50510056	1.353218E-011	9.621770E-013	0	0.000000E+000
2	81.50521487	9.621770E-013	1.353218E-011	1	0.000000E+000
2	81.50539507	1.353218E-011	9.621770E-013	0	0.000000E+000
2	81.50570119	9.621770E-013	1.353218E-011	1	0.000000E+000
2	81.50574843	1.353218E-011	9.621770E-013	0	0.000000E+000
2	81.50598381	9.621770E-013	1.353218E-011	1	0.000000E+000
2	81.50625927	1.353218E-011	9.621770E-013	0	0.000000E+000
2	81.50701507	9.621770E-013	1.353218E-011	1	0.000000E+000
2	81.50708830	1.353218E-011	9.621770E-013	0	0.000000E+000
2	81.50763882	9.621770E-013	1.353218E-011	1	0.000000E+000
2	81.50771613	1.353218E-011	9.621770E-013	0	0.000000E+000
2	81.51262434	9.621770E-013	1.353218E-011	1	0.000000E+000
2	81.51301504	1.353218E-011	9.621770E-013	0	0.000000E+000
2	81.51449959	9.621770E-013	1.353218E-011	1	0.000000E+000
2	81.51455779	1.353218E-011	9.621770E-013	0	0.000000E+000
2	81.51735148	9.621770E-013	1.353218E-011	1	0.000000E+000
2	81.51742930	1.353218E-011	9.621770E-013	0	0.000000E+000
2	81.51760575	9.621770E-013	1.353218E-011	1	0.000000E+000
2	81.51795644	1.353218E-011	9.621770E-013	0	0.000000E+000
2	81.51858649	9.621770E-013	1.353218E-011	1	0.000000E+000
2	81.51885406	1.353218E-011	9.621770E-013	0	0.000000E+000
2	81.52267297	9.621770E-013	1.353218E-011	1	0.000000E+000
2	81.52280154	1.353218E-011	9.621770E-013	0	0.000000E+000
2	81.52595219	9.621770E-013	1.353218E-011	1	0.000000E+000
2	81.52598350	1.353218E-011	9.621770E-013	0	0.000000E+000
2	81.52661393	9.621770E-013	1.353218E-011	1	0.000000E+000
2	81.52683029	1.353218E-011	9.621770E-013	0	0.000000E+000
2	81.58045330	9.621770E-013	1.353218E-011	1	0.000000E+000
2	81.58050692	1.353218E-011	9.621770E-013	0	0.000000E+000
2	81.58141049	9.621770E-013	1.353218E-011	1	0.000000E+000
2	81.58168001	1.353218E-011	9.621770E-013	0	0.000000E+000
2	81.58169635	9.621770E-013	1.353218E-011	1	0.000000E+000
2	81.58220028	1.353218E-011	9.621770E-013	0	0.000000E+000
2	81.58351333	9.621770E-013	1.353218E-011	1	0.000000E+000
2	81.58360228	1.353218E-011	9.621770E-013	0	0.000000E+000
2	81.58418806	9.621770E-013	1.353218E-011	1	0.000000E+000
2	81.58421515	1.353218E-011	9.621770E-013	0	0.000000E+000
2	81.58423108	9.621770E-013	1.353218E-011	1	0.000000E+000
2	81.58434890	1.353218E-011	9.621770E-013	0	0.000000E+000
2	81.58566692	9.621770E-013	1.353218E-011	1	0.000000E+000
2	81.58596810	1.353218E-011	9.621770E-013	0	0.000000E+000
2	81.58791149	9.621770E-013	1.353218E-011	1	0.000000E+000
2	81.58807479	1.353218E-011	9.621770E-013	0	0.000000E+000
2	81.58808996	9.621770E-013	1.353218E-011	1	0.000000E+000
2	81.58816125	1.353218E-011	9.621770E-013	0	0.000000E+000
2	81.58827267	9.621770E-013	1.353218E-011	1	0.000000E+000
2	81.58839418	1.353218E-011	9.621770E-013	0	0.000000E+000
2	81.58890264	9.621770E-013	1.353218E-011	1	0.000000E+000
2	81.58903353	1.353218E-011	9.621770E-013	0	0.000000E+000
2	81.58904303	9.621770E-013	1.353218E-011	1	0.000000E+000
2	81.58910300	1.353218E-011	9.621770E-013	0	0.000000E+000
2	81.59176625	9.621770E-013	1.353218E-011	1	0.000000E+000
2	81.59195683	1.353218E-011	9.621770E-013	0	0.000000E+000
2	81.59241623	9.621770E-013	1.353218E-011	1	0.000000E+000
2	81.59246374	1.353218E-011	9.621770E-013	0	0.000000E+000
2	81.59248760	9.621770E-013	1.353218E-011	1	0.000000E+000
2	81.59251607	1.353218E-011	9.621770E-013	0	0.000000E+000
2	81.59330937	9.621770E-013	1.353218E-011	1	0.000000E+000
2	81.59347413	1.353218E-011	9.621770E-013	0	0.000000E+000
2	81.59496217	9.621770E-013	1.353218E-011	1	0.000000E+000
2	81.59516603	1.353218E-011	9.621770E-013	0	0.000000E+000
2	81.59545966	9.621770E-013	1.353218E-011	1	0.000000E+000
2	81.59563631	1.353218E-011	9.621770E-013	0	0.000000E+000
2	81.59566862	9.621770E-013	1.353218E-011	1	0.000000E+000
2	81.59573261	1.353218E-011	9.621770E-013	0	0.000000E+000
2	81.59582684	9.621770E-013	1.353218E-011	1	0.000000E+000
2	81.59607496	1.353218E-011	9.621770E-013	0	0.000000E+000
2	81.59996520	9.621770E-013	1.353218E-011	1	0.000000E+000
2	81.60015634	1.353218E-011	9.621770E-013	0	0.000000E+000
2	81.60019649	9.621770E-013	1.353218E-011	1	0.000000E+000
2	81.60044232	1.353218E-011	9.621770E-013	0	0.000000E+000
2	81.60051649	9.621770E-013	1.353218E-011	1	0.000000E+000
2	81.60056300	1.353218E-011	9.621770E-013	0	0.000000E+000
2	81.60076510	9.621770E-013	1.353218E-011	1	0.000000E+000
2	81.60098911	1.353218E-011	9.621770E-013	0	0.000000E+000
2	81.60100884	9.621770E-013	1.353218E-011	1	0.000000E+000
2	81.60123785	1.353218E-011	9.621770E-013	0	0.000000E+000
2	81.60245940	9.621770E-013	1.353218E-011	1	0.000000E+000
2	81.60253015	1.353218E-011	9.621770E-013	0	0.000000E+000
2	81.60342141	9.621770E-013	1.353218E-011	1	0.000000E+000
2	81.60361438	1.353218E-011	9.621770E-013	0	0.000000E+000
2	81.60363733	9.621770E-013	1.353218E-011	1	0.000000E+000
2	81.60374847	1.353218E-011	9.621770E-013	0	0.000000E+000
2	81.60449362	9.621770E-013	1.353218E-011	1	0.000000E+000
2	81.60452740	1.353218E-011	9.621770E-013	0	0.000000E+000
2	81.60693159	9.621770E-013	1.353218E-011	1	0.000000E+000
2	81.60698248	1.353218E-011	9.621770E-013	0	0.000000E+000
2	81.61337592	9.621770E-013	1.353218E-011	1	0.000000E+000
2	81.61344115	1.353218E-011	9.621770E-013	0	0.000000E+000
2	81.61589006	9.621770E-013	1.353218E-011	1	0.000000E+000
2	81.61596043	1.353218E-011	9.621770E-013	0	0.000000E+000
2	81.61710297	9.621770E-013	1.353218E-011	1	0.000000E+000
2	81.61735380	1.353218E-011	9.621770E-013	0	0.000000E+000
2	81.61751836	9.621770E-013	1.353218E-011	1	0.000000E+000
2	81.61767573	1.353218E-011	9.621770E-013	0	0.000000E+000
2	81.61769974	9.621770E-013	1.353218E-011	1	0.000000E+000
2	81.61789546	1.353218E-011	9.621770E-013	0	0.000000E+000
2	81.61792108	9.621770E-013	1.353218E-011	1	0.000000E+000
2	81.61806837	1.353218E-011	9.621770E-013	0	0.000000E+000
2	81.62023021	9.621770E-013	1.353218E-011	1	0.000000E+000
2	81.62046047	1.353218E-011	9.621770E-013	0	0.000000E+000
2	81.62458163	9.621770E-013	1.353218E-011	1	0.000000E+000
2	81.62475058	1.353218E-011	9.621770E-013	0	0.000000E+000
2	81.62888260	9.621770E-013	1.353218E-011	1	0.000000E+000
2	81.62922644	1.353218E-011	9.621770E-013	0	0.000000E+000
2	81.62923939	9.621770E-013	1.353218E-011	1	0.000000E+000
2	81.62934725	1.353218E-011	9.621770E-013	0	0.000000E+000
2	81.63098223	9.621770E-013	1.353218E-011	1	0.000000E+000
2	81.63113202	1.353218E-011	9.621770E-013	0	0.000000E+000
2	81.63315356	9.621770E-013	1.353218E-011	1	0.000000E+000
2	81.63317869	1.353218E-011	9.621770E-013	0	0.000000E+000
2	81.63319250	9.621770E-013	1.353218E-011	1	0.000000E+000
2	81.63326498	1.353218E-011	9.621770E-013	0	0.000000E+000
2	81.63424928	9.621770E-013	1.353218E-011	1	0.000000E+000
2	81.63444639	1.353218E-011	9.621770E-013	0	0.000000E+000
2	81.63446337	9.621770E-013	1.353218E-011	1	0.000000E+000
2	81.63449295	1.353218E-011	9.621770E-013	0	0.000000E+000
2	81.63675971	9.621770E-013	1.353218E-011	1	0.000000E+000
2	81.63685506	1.353218E-011	9.621770E-013	0	0.000000E+000
2	81.63893092	9.621770E-013	1.353218E-011	1	0.000000E+000
2	81.63895482	1.353218E-011	9.621770E-013	0	0.000000E+000
2	81.63895729	9.621770E-013	1.353218E-011	1	0.000000E+000
2	81.63910564	1.353218E-011	9.621770E-013	0	0.000000E+000
2	81.63933473	9.621770E-013	1.353218E-011	1	0.000000E+000
2	81.63938824	1.353218E-011	9.621770E-013	0	0.000000E+000
2	81.63945111	9.621770E-013	1.353218E-011	1	0.000000E+000
2	81.64001338	1.353218E-011	9.621770E-013	0	0.000000E+000
2	81.64127983	9.621770E-013	1.353218E-011	1	0.000000E+000
2	81.64132265	1.353218E-011	9.621770E-013	0	0.000000E+000
2	81.64496005	9.621770E-013	1.353218E-011	1	0.000000E+000
2	81.64508247	1.353218E-011	9.621770E-013	0	0.000000E+000
2	81.64511914	9.621770E-013	1.353218E-011	1	0.000000E+000
2	81.64519991	1.353218E-011	9.621770E-013	0	0.000000E+000
2	81.64570595	9.621770E-013	1.353218E-011	1	0.000000E+000
2	81.64576155	1.353218E-011	9.621770E-013	0	0.000000E+000
2	81.64692138	9.621770E-013	1.353218E-011	1	0.000000E+000
2	81.64697465	1.353218E-011	9.621770E-013	0	0.000000E+000
2	81.64722857	9.621770E-013	1.353218E-011	1	0.000000E+000
2	81.64734752	1.353218E-011	9.621770E-013	0	0.000000E+000
2	81.65308065	9.621770E-013	1.353218E-011	1	0.000000E+000
2	81.65322061	1.353218E-011	9.621770E-013	0	0.000000E+000
2	81.65580869	9.621770E-013	1.353218E-011	1	0.000000E+000
2	81.65588466	1.353218E-011	9.621770E-013	0	0.000000E+000
2	81.65600095	9.621770E-013	1.353218E-011	1	0.000000E+000
2	81.65601933	1.353218E-011	9.621770E-013	0	0.000000E+000
2	81.65818820	9.621770E-013	1.353218E-011	1	0.000000E+000
2	81.65824268	1.353218E-011	9.621770E-013	0	0.000000E+000
2	81.65909700	9.621770E-013	1.353218E-011	1	0.000000E+000
2	81.65930926	1.353218E-011	9.621770E-013	0	0.000000E+000
2	81.66124253	9.621770E-013	1.353218E-011	1	0.000000E+000
2	81.66130107	1.353218E-011	9.621770E-013	0	0.000000E+000
2	81.66214253	9.621770E-013	1.353218E-011	1	0.000000E+000
2	81.66248340	1.353218E-011	9.621770E-013	0	0.000000E+000
2	81.66375812	9.621770E-013	1.353218E-011	1	0.000000E+000
2	81.66382777	1.353218E-011	9.621770E-013	0	0.000000E+000
2	81.66406096	9.621770E-013	1.353218E-011	1	0.000000E+000
2	81.66412983	1.353218E-011	9.621770E-013	0	0.000000E+000
2	81.66534951	9.621770E-013	1.353218E-011	1	0.000000E+000
2	81.66540869	1.353218E-011	9.621770E-013	0	0.000000E+000
2	81.66731349	9.621770E-013	1.353218E-011	1	0.000000E+000
2	81.66775615	1.353218E-011	9.621770E-013	0	0.000000E+000
2	81.66900590	9.621770E-013	1.353218E-011	1	0.000000E+000
2	81.66904815	1.353218E-011	9.621770E-013	0	0.000000E+000
2	81.67466307	9.621770E-013	1.353218E-011	1	0.000000E+000
2	81.67472590	1.353218E-011	9.621770E-013	0	0.000000E+000
2	81.67634104	9.621770E-013	1.353218E-011	1	0.000000E+000
2	81.67648591	1.353218E-011	9.621770E-013	0	0.000000E+000
2	81.67651150	9.621770E-013	1.353218E-011	1	0.000000E+000
2	81.67692734	1.353218E-011	9.621770E-013	0	0.000000E+000
2	81.68018592	9.621770E-013	1.353218E-011	1	0.000000E+000
2	81.68043841	1.353218E-011	9.621770E-013	0	0.000000E+000
2	81.68256937	9.621770E-013	1.353218E-011	1	0.000000E+000
2	81.68294822	1.353218E-011	9.621770E-013	0	0.000000E+000
2	81.68387744	9.621770E-013	1.353218E-011	1	0.000000E+000
2	81.68402081	1.353218E-011	9.621770E-013	0	0.000000E+000
2	81.68913905	9.621770E-013	1.353218E-011	1	0.000000E+000
2	81.68924834	1.353218E-011	9.621770E-013	0	0.000000E+000
2	81.68968643	9.621770E-013	1.353218E-011	1	0.000000E+000
2	81.68972037	1.353218E-011	9.621770E-013	0	0.000000E+000
2	81.69061707	9.621770E-013	1.353218E-011	1	0.000000E+000
2	81.69087480	1.353218E-011	9.621770E-013	0	0.000000E+000
2	81.69424686	9.621770E-013	1.353218E-011	1	0.000000E+000
2	81.69430994	1.353218E-011	9.621770E-013	0	0.000000E+000
2	81.69825449	9.621770E-013	1.353218E-011	1	0.000000E+000
2	81.69832242	1.353218E-011	9.621770E-013	0	0.000000E+000
2	81.70151003	9.621770E-013	1.353218E-011	1	0.000000E+000
2	81.70156490	1.353218E-011	9.621770E-013	0	0.000000E+000
2	81.70297706	9.621770E-013	1.353218E-011	1	0.000000E+000
2	81.70299733	1.353218E-011	9.621770E-013	0	0.000000E+000
2	81.70450056	9.621770E-013	1.353218E-011	1	0.000000E+000
2	81.70486027	1.353218E-011	9.621770E-013	0	0.000000E+000
2	81.70565620	9.621770E-013	1.353218E-011	1	0.000000E+000
2	81.70574274	1.353218E-011	9.621770E-013	0	0.000000E+000
2	81.70657754	9.621770E-013	1.353218E-011	1	0.000000E+000
2	81.70663585	1.353218E-011	9.621770E-013	0	0.000000E+000
2	81.70707739	9.621770E-013	1.353218E-011	1	0.000000E+000
2	81.70737210	1.353218E-011	9.621770E-013	0	0.000000E+000
2	81.70785374	9.621770E-013	1.353218E-011	1	0.000000E+000
2	81.70790173	1.353218E-011	9.621770E-013	0	0.000000E+000
2	81.70791340	9.621770E-013	1.353218E-011	1	0.000000E+000
2	81.70799126	1.353218E-011	9.621770E-013	0	0.000000E+000
2	81.70874778	9.621770E-013	1.353218E-011	1	0.000000E+000
2	81.70919625	1.353218E-011	9.621770E-013	0	0.000000E+000
2	81.70920856	9.621770E-013	1.353218E-011	1	0.000000E+000
2	81.70924560	1.353218E-011	9.621770E-013	0	0.000000E+000
2	81.71102687	9.621770E-013	1.353218E-011	1	0.000000E+000
2	81.71108941	1.353218E-011	9.621770E-013	0	0.000000E+000
2	81.71179793	9.621770E-013	1.353218E-011	1	0.000000E+000
2	81.71188136	1.353218E-011	9.621770E-013	0	0.000000E+000
2	81.71247893	9.621770E-013	1.353218E-011	1	0.000000E+000
2	81.71256333	1.353218E-011	9.621770E-013	0	0.000000E+000
2	81.71558447	9.621770E-013	1.353218E-011	1	0.000000E+000
2	81.71559302	1.353218E-011	9.621770E-013	0	0.000000E+000
2	81.71633539	9.621770E-013	1.353218E-011	1	0.000000E+000
2	81.71635067	1.353218E-011	9.621770E-013	0	0.000000E+000
2	81.71641938	9.621770E-013	1.353218E-011	1	0.000000E+000
2	81.71662514	1.353218E-011	9.621770E-013	0	0.000000E+000
2	81.71672550	9.621770E-013	1.353218E-011	1	0.000000E+000
2	81.71693817	1.353218E-011	9.621770E-013	0	0.000000E+000
2	81.71698711	9.621770E-013	1.353218E-011	1	0.000000E+000
2	81.71702897	1.353218E-011	9.621770E-013	0	0.000000E+000
2	81.72035619	9.621770E-013	1.353218E-011	1	0.000000E+000
2	81.72042672	1.353218E-011	9.621770E-013	0	0.000000E+000
2	81.73001990	9.621770E-013	1.353218E-011	1	0.000000E+000
2	81.73017416	1.353218E-011	9.621770E-013	0	0.000000E+000
2	81.73026531	9.621770E-013	1.353218E-011	1	0.000000E+000
2	81.73031787	1.353218E-011	9.621770E-013	0	0.000000E+000
2	81.74343220	9.621770E-013	1.353218E-011	1	0.000000E+000
2	81.74355855	1.353218E-011	9.621770E-013	0	0.000000E+000
2	81.74370621	9.621770E-013	1.353218E-011	1	0.000000E+000
2	81.74376063	1.353218E-011	9.621770E-013	0	0.000000E+000
2	81.74404302	9.621770E-013	1.353218E-011	1	0.000000E+000
2	81.74425237	1.353218E-011	9.621770E-013	0	0.000000E+000
2	81.74437842	9.621770E-013	1.353218E-011	1	0.000000E+000
2	81.74452301	1.353218E-011	9.621770E-013	0	0.000000E+000
2	81.74514669	9.621770E-013	1.353218E-011	1	0.000000E+000
2	81.74537810	1.353218E-011	9.621770E-013	0	0.000000E+000
2	81.74748802	9.621770E-013	1.353218E-011	1	0.000000E+000
2	81.74758560	1.353218E-011	9.621770E-013	0	0.000000E+000
2	81.74883262	9.621770E-013	1.353218E-011	1	0.000000E+000
2	81.74888160	1.353218E-011	9.621770E-013	0	0.000000E+000
2	81.74888610	9.621770E-013	1.353218E-011	1	0.000000E+000
2	81.74912702	1.353218E-011	9.621770E-013	0	0.000000E+000
2	81.75042704	9.621770E-013	1.353218E-011	1	0.000000E+000
2	81.75044815	1.353218E-011	9.621770E-013	0	0.000000E+000
2	81.75127856	9.621770E-013	1.353218E-011	1	0.000000E+000
2	81.75139105	1.353218E-011	9.621770E-013	0	0.000000E+000
2	81.75177292	9.621770E-013	1.353218E-011	1	0.000000E+000
2	81.75181709	1.353218E-011	9.621770E-013	0	0.000000E+000
2	81.75256763	9.621770E-013	1.353218E-011	1	0.000000E+000
2	81.75264759	1.353218E-011	9.621770E-013	0	0.000000E+000
2	81.75397260	9.621770E-013	1.353218E-011	1	0.000000E+000
2	81.75401053	1.353218E-011	9.621770E-013	0	0.000000E+000
2	81.75496320	9.621770E-013	1.353218E-011	1	0.000000E+000
2	81.75498945	1.353218E-011	9.621770E-013	0	0.000000E+000
2	81.75573786	9.621770E-013	1.353218E-011	1	0.000000E+000
2	81.75583313	1.353218E-011	9.621770E-013	0	0.000000E+000
2	81.75878519	9.621770E-013	1.353218E-011	1	0.000000E+000
2	81.75885232	1.353218E-011	9.621770E-013	0	0.000000E+000
2	81.75887799	9.621770E-013	1.353218E-011	1	0.000000E+000
2	81.75889697	1.353218E-011	9.621770E-013	0	0.000000E+000
2	81.76080993	9.621770E-013	1.353218E-011	1	0.000000E+000
2	81.76090405	1.353218E-011	9.621770E-013	0	0.000000E+000
2	81.76103760	9.621770E-013	1.353218E-011	1	0.000000E+000
2	81.76117046	1.353218E-011	9.621770E-013	0	0.000000E+000
2	81.76146203	9.621770E-013	1.353218E-011	1	0.000000E+000
2	81.76178525	1.353218E-011	9.621770E-013	0	0.000000E+000
2	81.76309839	9.621770E-013	1.353218E-011	1	0.000000E+000
2	81.76312979	1.353218E-011	9.621770E-013	0	0.000000E+000
2	81.76525595	9.621770E-013	1.353218E-011	1	0.000000E+000
2	81.76565200	1.353218E-011	9.621770E-013	0	0.000000E+000
2	81.76567229	9.621770E-013	1.353218E-011	1	0.000000E+000
2	81.76574165	1.353218E-011	9.621770E-013	0	0.000000E+000
2	81.76806312	9.621770E-013	1.353218E-011	1	0.000000E+000
2	81.76821198	1.353218E-011	9.621770E-013	0	0.000000E+000
2	81.76842160	9.621770E-013	1.353218E-011	1	0.000000E+000
2	81.76854340	1.353218E-011	9.621770E-013	0	0.000000E+000
2	81.76900232	9.621770E-013	1.353218E-011	1	0.000000E+000
2	81.76923137	1.353218E-011	9.621770E-013	0	0.000000E+000
2	81.77111698	9.621770E-013	1.353218E-011	1	0.000000E+000
2	81.77114581	1.353218E-011	9.621770E-013	0	0.000000E+000
2	81.77249756	9.621770E-013	1.353218E-011	1	0.000000E+000
2	81.77251315	1.353218E-011	9.621770E-013	0	0.000000E+000
2	82.03105827	1.212687E-012	1.378269E-011	1	0.000000E+000
2	82.03108972	1.378269E-011	1.212687E-012	0	0.000000E+000
2	82.03111473	1.212687E-012	1.378269E-011	1	0.000000E+000
2	82.03124966	1.378269E-011	1.212687E-012	0	0.000000E+000
2	82.03141968	1.212687E-012	1.378269E-011	1	0.000000E+000
2	82.03143873	1.378269E-011	1.212687E-012	0	0.000000E+000
2	82.03191786	1.212687E-012	1.378269E-011	1	0.000000E+000
2	82.03202832	1.378269E-011	1.212687E-012	0	0.000000E+000
2	82.03297124	1.212687E-012	1.378269E-011	1	0.000000E+000
2	82.03317236	1.378269E-011	1.212687E-012	0	0.000000E+000
2	82.03322349	1.212687E-012	1.378269E-011	1	0.000000E+000
2	82.03327999	1.378269E-011	1.212687E-012	0	0.000000E+000
2	82.03387678	1.212687E-012	1.378269E-011	1	0.000000E+000
2	82.03437286	1.378269E-011	1.212687E-012	0	0.000000E+000
2	82.03700184	1.212687E-012	1.378269E-011	1	0.000000E+000
2	82.03710155	1.378269E-011	1.212687E-012	0	0.000000E+000
2	82.03856881	1.212687E-012	1.378269E-011	1	0.000000E+000
2	82.03867514	1.378269E-011	1.212687E-012	0	0.000000E+000
2	82.03896907	1.212687E-012	1.378269E-011	1	0.000000E+000
2	82.03916358	1.378269E-011	1.212687E-012	0	0.000000E+000
2	82.03966677	1.212687E-012	1.378269E-011	1	0.000000E+000
2	82.03971282	1.378269E-011	1.212687E-012	0	0.000000E+000
2	82.04147157	1.212687E-012	1.378269E-011	1	0.000000E+000
2	82.04175853	1.378269E-011	1.212687E-012	0	0.000000E+000
2	82.04178674	1.212687E-012	1.378269E-011	1	0.000000E+000
2	82.04181701	1.378269E-011	1.212687E-012	0	0.000000E+000
2	82.04229502	1.212687E-012	1.378269E-011	1	0.000000E+000
2	82.04244312	1.378269E-011	1.212687E-012	0	0.000000E+000
2	82.04259043	1.212687E-012	1.378269E-011	1	0.000000E+000
2	82.04259967	1.378269E-011	1.212687E-012	0	0.000000E+000
2	82.04402181	1.212687E-012	1.378269E-011	1	0.000000E+000
2	82.04464567	1.378269E-011	1.212687E-012	0	0.000000E+000
2	82.04517079	1.212687E-012	1.378269E-011	1	0.000000E+000
2	82.04547880	1.378269E-011	1.212687E-012	0	0.000000E+000
2	82.04582176	1.212687E-012	1.378269E-011	1	0.000000E+000
2	82.04590091	1.378269E-011	1.212687E-012	0	0.000000E+000
2	82.04699356	1.212687E-012	1.378269E-011	1	0.000000E+000
2	82.04701776	1.378269E-011	1.212687E-012	0	0.000000E+000
2	82.05055090	1.212687E-012	1.378269E-011	1	0.000000E+000
2	82.05059201	1.378269E-011	1.212687E-012	0	0.000000E+000
2	82.05082924	1.212687E-012	1.378269E-011	1	0.000000E+000
2	82.05085727	1.378269E-011	1.212687E-012	0	0.000000E+000
2	82.05750729	1.212687E-012	1.378269E-011	1	0.000000E+000
2	82.05758620	1.378269E-011	1.212687E-012	0	0.000000E+000
2	82.05821239	1.212687E-012	1.378269E-011	1	0.000000E+000
2	82.05841922	1.378269E-011	1.212687E-012	0	0.000000E+000
2	82.06165626	1.212687E-012	1.378269E-011	1	0.000000E+000
2	82.06185653	1.378269E-011	1.212687E-012	0	0.000000E+000
2	82.06305396	1.212687E-012	1.378269E-011	1	0.000000E+000
2	82.06312590	1.378269E-011	1.212687E-012	0	0.000000E+000
2	82.06438855	1.212687E-012	1.378269E-011	1	0.000000E+000
2	82.06446069	1.378269E-011	1.212687E-012	0	0.000000E+000
2	82.06822681	1.212687E-012	1.378269E-011	1	0.000000E+000
2	82.06826548	1.378269E-011	1.212687E-012	0	0.000000E+000
2	82.06883776	1.212687E-012	1.378269E-011	1	0.000000E+000
2	82.06895918	1.378269E-011	1.212687E-012	0	0.000000E+000
2	82.06949861	1.212687E-012	1.378269E-011	1	0.000000E+000
2	82.06959282	1.378269E-011	1.212687E-012	0	0.000000E+000
2	82.06961607	1.212687E-012	1.378269E-011	1	0.000000E+000
2	82.06966509	1.378269E-011	1.212687E-012	0	0.000000E+000
2	82.06972602	1.212687E-012	1.378269E-011	1	0.000000E+000
2	82.06977350	1.378269E-011	1.212687E-012	0	0.000000E+000
2	82.06992636	1.212687E-012	1.378269E-011	1	0.000000E+000
2	82.06994975	1.378269E-011	1.212687E-012	0	0.000000E+000
2	82.07159910	1.212687E-012	1.378269E-011	1	0.000000E+000
2	82.07172819	1.378269E-011	1.212687E-012	0	0.000000E+000
2	82.07218606	1.212687E-012	1.378269E-011	1	0.000000E+000
2	82.07223085	1.378269E-011	1.212687E-012	0	0.000000E+000
2	82.07370666	1.212687E-012	1.378269E-011	1	0.000000E+000
2	82.07376792	1.378269E-011	1.212687E-012	0	0.000000E+000
2	82.07379440	1.212687E-012	1.378269E-011	1	0.000000E+000
2	82.07384371	1.378269E-011	1.212687E-012	0	0.000000E+000
2	82.07818799	1.212687E-012	1.378269E-011	1	0.000000E+000
2	82.07826558	1.378269E-011	1.212687E-012	0	0.000000E+000
2	82.07829742	1.212687E-012	1.378269E-011	1	0.000000E+000
2	82.07848278	1.378269E-011	1.212687E-012	0	0.000000E+000
2	82.07972909	1.212687E-012	1.378269E-011	1	0.000000E+000
2	82.07976156	1.378269E-011	1.212687E-012	0	0.000000E+000
2	82.10201326	1.212687E-012	1.378269E-011	1	0.000000E+000
2	82.10203909	1.378269E-011	1.212687E-012	0	0.000000E+000
2	82.10238485	1.212687E-012	1.378269E-011	1	0.000000E+000
2	82.10286585	1.378269E-011	1.212687E-012	0	0.000000E+000
2	82.10402723	1.212687E-012	1.378269E-011	1	0.000000E+000
2	82.10405457	1.378269E-011	1.212687E-012	0	0.000000E+000
2	82.10496537	1.212687E-012	1.378269E-011	1	0.000000E+000
2	82.10500554	1.378269E-011	1.212687E-012	0	0.000000E+000
2	82.10681686	1.212687E-012	1.378269E-011	1	0.000000E+000
2	82.10733588	1.378269E-011	1.212687E-012	0	0.000000E+000
2	82.10794614	1.212687E-012	1.378269E-011	1	0.000000E+000
2	82.10799305	1.378269E-011	1.212687E-012	0	0.000000E+000
2	82.10906197	1.212687E-012	1.378269E-011	1	0.000000E+000
2	82.10915183	1.378269E-011	1.212687E-012	0	0.000000E+000
2	82.10965558	1.212687E-012	1.378269E-011	1	0.000000E+000
2	82.10974190	1.378269E-011	1.212687E-012	0	0.000000E+000
2	82.10991693	1.212687E-012	1.378269E-011	1	0.000000E+000
2	82.10998947	1.378269E-011	1.212687E-012	0	0.000000E+000
2	82.11713089	1.212687E-012	1.378269E-011	1	0.000000E+000
2	82.11713754	1.378269E-011	1.212687E-012	0	0.000000E+000
2	82.11770637	1.212687E-012	1.378269E-011	1	0.000000E+000
2	82.11777303	1.378269E-011	1.212687E-012	0	0.000000E+000
2	82.12074285	1.212687E-012	1.378269E-011	1	0.000000E+000
2	82.12092572	1.378269E-011	1.212687E-012	0	0.000000E+000
2	82.12624331	1.212687E-012	1.378269E-011	1	0.000000E+000
2	82.12655591	1.378269E-011	1.212687E-012	0	0.000000E+000
2	82.12988114	1.212687E-012	1.378269E-011	1	0.000000E+000
2	82.12993524	1.378269E-011	1.212687E-012	0	0.000000E+000
2	82.12994831	1.212687E-012	1.378269E-011	1	0.000000E+000
2	82.13010112	1.378269E-011	1.212687E-012	0	0.000000E+000
2	82.13056958	1.212687E-012	1.378269E-011	1	0.000000E+000
2	82.13065649	1.378269E-011	1.212687E-012	0	0.000000E+000
2	82.13933930	1.212687E-012	1.378269E-011	1	0.000000E+000
2	82.13937501	1.378269E-011	1.212687E-012	0	0.000000E+000
2	82.13941477	1.212687E-012	1.378269E-011	1	0.000000E+000
2	82.13948289	1.378269E-011	1.212687E-012	0	0.000000E+000
2	82.14517022	1.212687E-012	1.378269E-011	1	0.000000E+000
2	82.14520995	1.378269E-011	1.212687E-012	0	0.000000E+000
2	82.14522459	1.212687E-012	1.378269E-011	1	0.000000E+000
2	82.14528434	1.378269E-011	1.212687E-012	0	0.000000E+000
2	82.15151083	1.212687E-012	1.378269E-011	1	0.000000E+000
2	82.15155237	1.378269E-011	1.212687E-012	0	0.000000E+000
2	82.15436438	1.212687E-012	1.378269E-011	1	0.000000E+000
2	82.15445382	1.378269E-011	1.212687E-012	0	0.000000E+000
2	82.15457555	1.212687E-012	1.378269E-011	1	0.000000E+000
2	82.15462350	1.378269E-011	1.212687E-012	0	0.000000E+000
2	82.15512502	1.212687E-012	1.378269E-011	1	0.000000E+000
2	82.15532499	1.378269E-011	1.212687E-012	0	0.000000E+000
2	82.17677116	1.212687E-012	1.378269E-011	1	0.000000E+000
2	82.17704138	1.378269E-011	1.212687E-012	0	0.000000E+000
2	82.17707689	1.212687E-012	1.378269E-011	1	0.000000E+000
2	82.17714224	1.378269E-011	1.212687E-012	0	0.000000E+000
2	82.18016728	1.212687E-012	1.378269E-011	1	0.000000E+000
2	82.18022294	1.378269E-011	1.212687E-012	0	0.000000E+000
2	82.18705545	1.212687E-012	1.378269E-011	1	0.000000E+000
2	82.18738529	1.378269E-011	1.212687E-012	0	0.000000E+000
2	82.19221065	1.212687E-012	1.378269E-011	1	0.000000E+000
2	82.19226835	1.378269E-011	1.212687E-012	0	0.000000E+000
2	82.19318652	1.212687E-012	1.378269E-011	1	0.000000E+000
2	82.19320399	1.378269E-011	1.212687E-012	0	0.000000E+000
2	82.19353410	1.212687E-012	1.378269E-011	1	0.000000E+000
2	82.19360818	1.378269E-011	1.212687E-012	0	0.000000E+000
2	82.19414780	1.212687E-012	1.378269E-011	1	0.000000E+000
2	82.19419444	1.378269E-011	1.212687E-012	0	0.000000E+000
2	82.19579349	1.212687E-012	1.378269E-011	1	0.000000E+000
2	82.19606639	1.378269E-011	1.212687E-012	0	0.000000E+000
2	82.20330402	1.212687E-012	1.378269E-011	1	0.000000E+000
2	82.20370770	1.378269E-011	1.212687E-012	0	0.000000E+000
2	82.20539971	1.212687E-012	1.378269E-011	1	0.000000E+000
2	82.20549662	1.378269E-011	1.212687E-012	0	0.000000E+000
2	82.21087960	1.212687E-012	1.378269E-011	1	0.000000E+000
2	82.21110283	1.378269E-011	1.212687E-012	0	0.000000E+000
2	82.21214394	1.212687E-012	1.378269E-011	1	0.000000E+000
2	82.21227421	1.378269E-011	1.212687E-012	0	0.000000E+000
2	82.21376846	1.212687E-012	1.378269E-011	1	0.000000E+000
2	82.21384576	1.378269E-011	1.212687E-012	0	0.000000E+000
2	82.21465374	1.212687E-012	1.378269E-011	1	0.000000E+000
2	82.21466729	1.378269E-011	1.212687E-012	0	0.000000E+000
2	82.21687824	1.212687E-012	1.378269E-011	1	0.000000E+000
2	82.21719027	1.378269E-011	1.212687E-012	0	0.000000E+000
2	82.22628628	1.212687E-012	1.378269E-011	1	0.000000E+000
2	82.22643110	1.378269E-011	1.212687E-012	0	0.000000E+000
2	82.22748227	1.212687E-012	1.378269E-011	1	0.000000E+000
2	82.22757786	1.378269E-011	1.212687E-012	0	0.000000E+000
2	82.22848413	1.212687E-012	1.378269E-011	1	0.000000E+000
2	82.22865188	1.378269E-011	1.212687E-012	0	0.000000E+000
2	82.22969242	1.212687E-012	1.378269E-011	1	0.000000E+000
2	82.22973896	1.378269E-011	1.212687E-012	0	0.000000E+000
2	82.22975022	1.212687E-012	1.378269E-011	1	0.000000E+000
2	82.22982635	1.378269E-011	1.212687E-012	0	0.000000E+000
2	82.23141260	1.212687E-012	1.378269E-011	1	0.000000E+000
2	82.23158449	1.378269E-011	1.212687E-012	0	0.000000E+000
2	82.23425037	1.212687E-012	1.378269E-011	1	0.000000E+000
2	82.23435084	1.378269E-011	1.212687E-012	0	0.000000E+000
2	82.23513522	1.212687E-012	1.378269E-011	1	0.000000E+000
2	82.23516289	1.378269E-011	1.212687E-012	0	0.000000E+000
2	82.24024685	1.212687E-012	1.378269E-011	1	0.000000E+000
2	82.24049037	1.378269E-011	1.212687E-012	0	0.000000E+000
2	82.24098611	1.212687E-012	1.378269E-011	1	0.000000E+000
2	82.24102771	1.378269E-011	1.212687E-012	0	0.000000E+000
2	82.24196612	1.212687E-012	1.378269E-011	1	0.000000E+000
2	82.24203151	1.378269E-011	1.212687E-012	0	0.000000E+000
2	82.24589653	1.212687E-012	1.378269E-011	1	0.000000E+000
2	82.24595100	1.378269E-011	1.212687E-012	0	0.000000E+000
2	82.24641525	1.212687E-012	1.378269E-011	1	0.000000E+000
2	82.24645800	1.378269E-011	1.212687E-012	0	0.000000E+000
2	82.24646315	1.212687E-012	1.378269E-011	1	0.000000E+000
2	82.24651900	1.378269E-011	1.212687E-012	0	0.000000E+000
2	82.24784309	1.212687E-012	1.378269E-011	1	0.000000E+000
2	82.24807834	1.378269E-011	1.212687E-012	0	0.000000E+000
2	82.24859582	1.212687E-012	1.378269E-011	1	0.000000E+000
2	82.24866242	1.378269E-011	1.212687E-012	0	0.000000E+000
2	82.24898628	1.212687E-012	1.378269E-011	1	0.000000E+000
2	82.24900148	1.378269E-011	1.212687E-012	0	0.000000E+000
2	82.25481241	1.212687E-012	1.378269E-011	1	0.000000E+000
2	82.25494425	1.378269E-011	1.212687E-012	0	0.000000E+000
2	82.25691854	1.212687E-012	1.378269E-011	1	0.000000E+000
2	82.25696626	1.378269E-011	1.212687E-012	0	0.000000E+000
2	82.25820910	1.212687E-012	1.378269E-011	1	0.000000E+000
2	82.25831714	1.378269E-011	1.212687E-012	0	0.000000E+000
2	82.27697883	1.212687E-012	1.378269E-011	1	0.000000E+000
2	82.27706741	1.378269E-011	1.212687E-012	0	0.000000E+000
2	82.27812919	1.212687E-012	1.378269E-011	1	0.000000E+000
2	82.27836006	1.378269E-011	1.212687E-012	0	0.000000E+000
2	82.28405113	1.212687E-012	1.378269E-011	1	0.000000E+000
2	82.28413053	1.378269E-011	1.212687E-012	0	0.000000E+000
2	82.28585979	1.212687E-012	1.378269E-011	1	0.000000E+000
2	82.28592258	1.378269E-011	1.212687E-012	0	0.000000E+000
2	82.28657617	1.212687E-012	1.378269E-011	1	0.000000E+000
2	82.28711959	1.378269E-011	1.212687E-012	0	0.000000E+000
2	82.28840353	1.212687E-012	1.378269E-011	1	0.000000E+000
2	82.28892289	1.378269E-011	1.212687E-012	0	0.000000E+000
2	82.29022676	1.212687E-012	1.378269E-011	1	0.000000E+000
2	82.29051492	1.378269E-011	1.212687E-012	0	0.000000E+000
2	82.29121769	1.212687E-012	1.378269E-011	1	0.000000E+000
2	82.29144715	1.378269E-011	1.212687E-012	0	0.000000E+000
2	82.29420473	1.212687E-012	1.378269E-011	1	0.000000E+000
2	82.29430068	1.378269E-011	1.212687E-012	0	0.000000E+000
2	82.29558526	1.212687E-012	1.378269E-011	1	0.000000E+000
2	82.29574397	1.378269E-011	1.212687E-012	0	0.000000E+000
2	82.29663706	1.212687E-012	1.378269E-011	1	0.000000E+000
2	82.29672773	1.378269E-011	1.212687E-012	0	0.000000E+000
2	82.29849941	1.212687E-012	1.378269E-011	1	0.000000E+000
2	82.29871975	1.378269E-011	1.212687E-012	0	0.000000E+000
2	82.29941897	1.212687E-012	1.378269E-011	1	0.000000E+000
2	82.29962918	1.378269E-011	1.212687E-012	0	0.000000E+000
2	82.29988592	1.212687E-012	1.378269E-011	1	0.000000E+000
2	82.30015236	1.378269E-011	1.212687E-012	0	0.000000E+000
2	82.30233088	1.212687E-012	1.378269E-011	1	0.000000E+000
2	82.30237829	1.378269E-011	1.212687E-012	0	0.000000E+000
2	82.30238425	1.212687E-012	1.378269E-011	1	0.000000E+000
2	82.30240439	1.378269E-011	1.212687E-012	0	0.000000E+000
2	82.30302831	1.212687E-012	1.378269E-011	1	0.000000E+000
2	82.30321094	1.378269E-011	1.212687E-012	0	0.000000E+000
2	82.30349199	1.212687E-012	1.378269E-011	1	0.000000E+000
2	82.30353747	1.378269E-011	1.212687E-012	0	0.000000E+000
2	82.30380286	1.212687E-012	1.378269E-011	1	0.000000E+000
2	82.30398327	1.378269E-011	1.212687E-012	0	0.000000E+000
2	82.30418639	1.212687E-012	1.378269E-011	1	0.000000E+000
2	82.30433877	1.378269E-011	1.212687E-012	0	0.000000E+000
2	82.30435418	1.212687E-012	1.378269E-011	1	0.000000E+000
2	82.30439469	1.378269E-011	1.212687E-012	0	0.000000E+000
2	82.30546642	1.212687E-012	1.378269E-011	1	0.000000E+000
2	82.30549980	1.378269E-011	1.212687E-012	0	0.000000E+000
2	82.30654864	1.212687E-012	1.378269E-011	1	0.000000E+000
2	82.30686451	1.378269E-011	1.212687E-012	0	0.000000E+000
2	82.30688323	1.212687E-012	1.378269E-011	1	0.000000E+000
2	82.30696396	1.378269E-011	1.212687E-012	0	0.000000E+000
2	82.30847016	1.212687E-012	1.378269E-011	1	0.000000E+000
2	82.30855938	1.378269E-011	1.212687E-012	0	0.000000E+000
2	82.30975421	1.212687E-012	1.378269E-011	1	0.000000E+000
2	82.31015273	1.378269E-011	1.212687E-012	0	0.000000E+000
2	82.31849683	1.212687E-012	1.378269E-011	1	0.000000E+000
2	82.31852857	1.378269E-011	1.212687E-012	0	0.000000E+000
2	82.31941080	1.212687E-012	1.378269E-011	1	0.000000E+000
2	82.31963965	1.378269E-011	1.212687E-012	0	0.000000E+000
2	82.31977813	1.212687E-012	1.378269E-011	1	0.000000E+000
2	82.31983726	1.378269E-011	1.212687E-012	0	0.000000E+000
2	82.32071412	1.212687E-012	1.378269E-011	1	0.000000E+000
2	82.32081266	1.378269E-011	1.212687E-012	0	0.000000E+000
2	82.32082927	1.212687E-012	1.378269E-011	1	0.000000E+000
2	82.32095366	1.378269E-011	1.212687E-012	0	0.000000E+000
2	82.32118286	1.212687E-012	1.378269E-011	1	0.000000E+000
2	82.32122004	1.378269E-011	1.212687E-012	0	0.000000E+000
2	82.32205176	1.212687E-012	1.378269E-011	1	0.000000E+000
2	82.32231099	1.378269E-011	1.212687E-012	0	0.000000E+000
2	82.32321119	1.212687E-012	1.378269E-011	1	0.000000E+000
2	82.32330073	1.378269E-011	1.212687E-012	0	0.000000E+000
2	82.35782208	1.212687E-012	1.378269E-011	1	0.000000E+000
2	82.35792720	1.378269E-011	1.212687E-012	0	0.000000E+000
2	82.35815461	1.212687E-012	1.378269E-011	1	0.000000E+000
2	82.35819969	1.378269E-011	1.212687E-012	0	0.000000E+000
2	82.35862166	1.212687E-012	1.378269E-011	1	0.000000E+000
2	82.35864941	1.378269E-011	1.212687E-012	0	0.000000E+000
2	82.35919765	1.212687E-012	1.378269E-011	1	0.000000E+000
2	82.35924149	1.378269E-011	1.212687E-012	0	0.000000E+000
2	82.36016218	1.212687E-012	1.378269E-011	1	0.000000E+000
2	82.36020301	1.378269E-011	1.212687E-012	0	0.000000E+000
2	82.36498464	1.212687E-012	1.378269E-011	1	0.000000E+000
2	82.36504004	1.378269E-011	1.212687E-012	0	0.000000E+000
2	82.36570730	1.212687E-012	1.378269E-011	1	0.000000E+000
2	82.36599838	1.378269E-011	1.212687E-012	0	0.000000E+000
2	82.36602866	1.212687E-012	1.378269E-011	1	0.000000E+000
2	82.36608334	1.378269E-011	1.212687E-012	0	0.000000E+000
2	82.36639128	1.212687E-012	1.378269E-011	1	0.000000E+000
2	82.36646728	1.378269E-011	1.212687E-012	0	0.000000E+000
2	82.36852912	1.212687E-012	1.378269E-011	1	0.000000E+000
2	82.36860039	1.378269E-011	1.212687E-012	0	0.000000E+000
2	82.36861545	1.212687E-012	1.378269E-011	1	0.000000E+000
2	82.36865148	1.378269E-011	1.212687E-012	0	0.000000E+000
2	82.36892769	1.212687E-012	1.378269E-011	1	0.000000E+000
2	82.36912548	1.378269E-011	1.212687E-012	0	0.000000E+000
2	82.37240213	1.212687E-012	1.378269E-011	1	0.000000E+000
2	82.37249684	1.378269E-011	1.212687E-012	0	0.000000E+000
2	82.37320319	1.212687E-012	1.378269E-011	1	0.000000E+000
2	82.37328202	1.378269E-011	1.212687E-012	0	0.000000E+000
2	82.37558577	1.212687E-012	1.378269E-011	1	0.000000E+000
2	82.37562378	1.378269E-011	1.212687E-012	0	0.000000E+000
2	82.37994861	1.212687E-012	1.378269E-011	1	0.000000E+000
2	82.38000622	1.378269E-011	1.212687E-012	0	0.000000E+000
2	82.38252811	1.212687E-012	1.378269E-011	1	0.000000E+000
2	82.38271697	1.378269E-011	1.212687E-012	0	0.000000E+000
2	82.38387729	1.212687E-012	1.378269E-011	1	0.000000E+000
2	82.38400918	1.378269E-011	1.212687E-012	0	0.000000E+000
2	82.38822527	1.212687E-012	1.378269E-011	1	0.000000E+000
2	82.38848048	1.378269E-011	1.212687E-012	0	0.000000E+000
2	82.38988132	1.212687E-012	1.378269E-011	1	0.000000E+000
2	82.39000523	1.378269E-011	1.212687E-012	0	0.000000E+000
2	82.39086105	1.212687E-012	1.378269E-011	1	0.000000E+000
2	82.39095723	1.378269E-011	1.212687E-012	0	0.000000E+000
2	82.39189680	1.212687E-012	1.378269E-011	1	0.000000E+000
2	82.39194595	1.378269E-011	1.212687E-012	0	0.000000E+000
2	82.39325852	1.212687E-012	1.378269E-011	1	0.000000E+000
2	82.39332419	1.378269E-011	1.212687E-012	0	0.000000E+000
2	82.39609234	1.212687E-012	1.378269E-011	1	0.000000E+000
2	82.39615123	1.378269E-011	1.212687E-012	0	0.000000E+000
2	82.39617565	1.212687E-012	1.378269E-011	1	0.000000E+000
2	82.39642873	1.378269E-011	1.212687E-012	0	0.000000E+000
2	82.39680441	1.212687E-012	1.378269E-011	1	0.000000E+000
2	82.39692909	1.378269E-011	1.212687E-012	0	0.000000E+000
2	82.39724658	1.212687E-012	1.378269E-011	1	0.000000E+000
2	82.39727784	1.378269E-011	1.212687E-012	0	0.000000E+000
2	82.39745908	1.212687E-012	1.378269E-011	1	0.000000E+000
2	82.39748860	1.378269E-011	1.212687E-012	0	0.000000E+000
2	82.39808895	1.212687E-012	1.378269E-011	1	0.000000E+000
2	82.39825047	1.378269E-011	1.212687E-012	0	0.000000E+000
2	82.39892170	1.212687E-012	1.378269E-011	1	0.000000E+000
2	82.39897537	1.378269E-011	1.212687E-012	0	0.000000E+000
2	82.40002028	1.212687E-012	1.378269E-011	1	0.000000E+000
2	82.40025727	1.378269E-011	1.212687E-012	0	0.000000E+000
2	82.40035519	1.212687E-012	1.378269E-011	1	0.000000E+000
2	82.40071708	1.378269E-011	1.212687E-012	0	0.000000E+000
2	82.40142546	1.212687E-012	1.378269E-011	1	0.000000E+000
2	82.40148467	1.378269E-011	1.212687E-012	0	0.000000E+000
2	82.40185718	1.212687E-012	1.378269E-011	1	0.000000E+000
2	82.40190433	1.378269E-011	1.212687E-012	0	0.000000E+000
2	82.40388186	1.212687E-012	1.378269E-011	1	0.000000E+000
2	82.40416021	1.378269E-011	1.212687E-012	0	0.000000E+000
2	82.40425875	1.212687E-012	1.378269E-011	1	0.000000E+000
2	82.40430411	1.378269E-011	1.212687E-012	0	0.000000E+000
2	82.40432141	1.212687E-012	1.378269E-011	1	0.000000E+000
2	82.40443983	1.378269E-011	1.212687E-012	0	0.000000E+000
2	82.40580332	1.212687E-012	1.378269E-011	1	0.000000E+000
2	82.40641539	1.378269E-011	1.212687E-012	0	0.000000E+000
2	82.41246999	1.212687E-012	1.378269E-011	1	0.000000E+000
2	82.41252347	1.378269E-011	1.212687E-012	0	0.000000E+000
2	82.41264519	1.212687E-012	1.378269E-011	1	0.000000E+000
[truncated: 222,089 more chars]
