# Supplementary material for: Ancestral acetylcholine receptor β-subunit forms homopentamers that prime before opening spontaneously
Source: eLife. 2022 Jul 4;11:e76504. doi: 10.7554/eLife.76504 (PMC9365395; doi:10.7554/eLife.76504)
Supplement: Figure 6—source data 1. — Detected single-channel event durations of spontaneously opening βAncS homomers. Compressed file includes three TAC 4.3.3 event files (*.evt format) of the single-channel detections for the three recordings used in the presented kinetic analysis, as well as the associated R scripts (*.txt format) for defining and sorting bursts. [file elife-76504-fig6-data1.zip › F6-SD1/Source Data - Figure 6/Figure6_fileA.evt]

5
File
Acquire	D:\BAncS Homomer\21-01-13-BAncSHomomer-BRBS-POOPS-120mV-1.acquire	0	
Sweeps
1	314.900480	0.000000	28.627317	0.0000000E+000	0.0000000E+000	
Segments
1	4	3.143165	28.627317	36.051317	83.040351	85.881951	200.391216	201.449349	314.900480	
Events
1	3.65650308	4.269865E-012	1.962987E-011	1	0.000000E+000
1	3.65773060	1.962987E-011	4.269865E-012	0	0.000000E+000
1	3.65832551	4.269865E-012	1.962987E-011	1	0.000000E+000
1	3.66503855	1.962987E-011	4.269865E-012	0	0.000000E+000
1	3.66506896	4.269865E-012	1.962987E-011	1	0.000000E+000
1	3.69137209	1.962987E-011	4.269865E-012	0	0.000000E+000
1	3.69141654	4.269865E-012	1.962987E-011	1	0.000000E+000
1	3.69894050	1.962987E-011	4.269865E-012	0	0.000000E+000
1	3.69897247	4.269865E-012	1.962987E-011	1	0.000000E+000
1	3.70381615	1.962987E-011	4.269865E-012	0	0.000000E+000
1	3.70383343	4.269865E-012	1.962987E-011	1	0.000000E+000
1	3.70546630	1.962987E-011	4.269865E-012	0	0.000000E+000
1	3.70550047	4.269865E-012	1.962987E-011	1	0.000000E+000
1	3.72033643	1.962987E-011	4.269865E-012	0	0.000000E+000
1	3.72036794	4.269865E-012	1.962987E-011	1	0.000000E+000
1	3.72533013	1.962987E-011	4.269865E-012	0	0.000000E+000
1	3.72537363	4.269865E-012	1.962987E-011	1	0.000000E+000
1	3.72539678	1.962987E-011	4.269865E-012	0	0.000000E+000
1	3.72540995	4.269865E-012	1.962987E-011	1	0.000000E+000
1	3.73947462	1.962987E-011	4.269865E-012	0	0.000000E+000
1	3.73949418	4.269865E-012	1.962987E-011	1	0.000000E+000
1	3.74032532	1.962987E-011	4.269865E-012	0	0.000000E+000
1	3.74109700	4.269865E-012	1.962987E-011	1	0.000000E+000
1	3.75920658	1.962987E-011	4.269865E-012	0	0.000000E+000
1	3.75925291	4.269865E-012	1.962987E-011	1	0.000000E+000
1	3.76088508	1.962987E-011	4.269865E-012	0	0.000000E+000
1	3.76093584	4.269865E-012	1.962987E-011	1	0.000000E+000
1	3.76527731	1.962987E-011	4.269865E-012	0	0.000000E+000
1	3.76529508	4.269865E-012	1.962987E-011	1	0.000000E+000
1	3.76937369	1.962987E-011	4.269865E-012	0	0.000000E+000
1	3.76939071	4.269865E-012	1.962987E-011	1	0.000000E+000
1	3.76973222	1.962987E-011	4.269865E-012	0	0.000000E+000
1	3.76975145	4.269865E-012	1.962987E-011	1	0.000000E+000
1	3.77544393	1.962987E-011	4.269865E-012	0	0.000000E+000
1	3.77546759	4.269865E-012	1.962987E-011	1	0.000000E+000
1	3.77613685	1.962987E-011	4.269865E-012	0	0.000000E+000
1	3.77615188	4.269865E-012	1.962987E-011	1	0.000000E+000
1	3.78088154	1.962987E-011	4.269865E-012	0	0.000000E+000
1	3.78094415	4.269865E-012	1.962987E-011	1	0.000000E+000
1	3.79152561	1.962987E-011	4.269865E-012	0	0.000000E+000
1	3.79154783	4.269865E-012	1.962987E-011	1	0.000000E+000
1	3.79192799	1.962987E-011	4.269865E-012	0	0.000000E+000
1	3.79193310	4.269865E-012	1.962987E-011	1	0.000000E+000
1	3.79278312	1.962987E-011	4.269865E-012	0	0.000000E+000
1	3.79281379	4.269865E-012	1.962987E-011	1	0.000000E+000
1	3.79287842	1.962987E-011	4.269865E-012	0	0.000000E+000
1	3.79307019	4.269865E-012	1.962987E-011	1	0.000000E+000
1	3.79367987	1.962987E-011	4.269865E-012	0	0.000000E+000
1	3.79368958	4.269865E-012	1.962987E-011	1	0.000000E+000
1	3.80431664	1.962987E-011	4.269865E-012	0	0.000000E+000
1	3.80439047	4.269865E-012	1.962987E-011	1	0.000000E+000
1	3.80494766	1.962987E-011	4.269865E-012	0	0.000000E+000
1	3.80506754	4.269865E-012	1.962987E-011	1	0.000000E+000
1	3.80847342	1.962987E-011	4.269865E-012	0	0.000000E+000
1	3.80853447	4.269865E-012	1.962987E-011	1	0.000000E+000
1	3.80895562	1.962987E-011	4.269865E-012	0	0.000000E+000
1	3.80899944	4.269865E-012	1.962987E-011	1	0.000000E+000
1	3.81939197	1.962987E-011	4.269865E-012	0	0.000000E+000
1	3.81940530	4.269865E-012	1.962987E-011	1	0.000000E+000
1	3.81943138	1.962987E-011	4.269865E-012	0	0.000000E+000
1	3.81948561	4.269865E-012	1.962987E-011	1	0.000000E+000
1	3.82410744	1.962987E-011	4.269865E-012	0	0.000000E+000
1	3.82427811	4.269865E-012	1.962987E-011	1	0.000000E+000
1	3.82470775	1.962987E-011	4.269865E-012	0	0.000000E+000
1	3.82472396	4.269865E-012	1.962987E-011	1	0.000000E+000
1	3.83527965	1.962987E-011	4.269865E-012	0	0.000000E+000
1	3.83529959	4.269865E-012	1.962987E-011	1	0.000000E+000
1	3.84040497	1.962987E-011	4.269865E-012	0	0.000000E+000
1	3.84043963	4.269865E-012	1.962987E-011	1	0.000000E+000
1	3.84076166	1.962987E-011	4.269865E-012	0	0.000000E+000
1	3.84076594	4.269865E-012	1.962987E-011	1	0.000000E+000
1	3.84123786	1.962987E-011	4.269865E-012	0	0.000000E+000
1	3.84126975	4.269865E-012	1.962987E-011	1	0.000000E+000
1	3.84305660	1.962987E-011	4.269865E-012	0	0.000000E+000
1	3.84308647	4.269865E-012	1.962987E-011	1	0.000000E+000
1	3.85128016	1.962987E-011	4.269865E-012	0	0.000000E+000
1	3.85129146	4.269865E-012	1.962987E-011	1	0.000000E+000
1	3.85833177	1.962987E-011	4.269865E-012	0	0.000000E+000
1	3.85848156	4.269865E-012	1.962987E-011	1	0.000000E+000
1	3.86105723	1.962987E-011	4.269865E-012	0	0.000000E+000
1	3.86108936	4.269865E-012	1.962987E-011	1	0.000000E+000
1	3.87140784	1.962987E-011	4.269865E-012	0	0.000000E+000
1	3.87153508	4.269865E-012	1.962987E-011	1	0.000000E+000
1	3.87743547	1.962987E-011	4.269865E-012	0	0.000000E+000
1	3.87751565	4.269865E-012	1.962987E-011	1	0.000000E+000
1	3.88014510	1.962987E-011	4.269865E-012	0	0.000000E+000
1	3.88016737	4.269865E-012	1.962987E-011	1	0.000000E+000
1	3.88064318	1.962987E-011	4.269865E-012	0	0.000000E+000
1	3.88069784	4.269865E-012	1.962987E-011	1	0.000000E+000
1	3.88549146	1.962987E-011	4.269865E-012	0	0.000000E+000
1	3.88563552	4.269865E-012	1.962987E-011	1	0.000000E+000
1	3.88570145	1.962987E-011	4.269865E-012	0	0.000000E+000
1	3.88580034	4.269865E-012	1.962987E-011	1	0.000000E+000
1	3.88818897	1.962987E-011	4.269865E-012	0	0.000000E+000
1	3.88819580	4.269865E-012	1.962987E-011	1	0.000000E+000
1	3.89443038	1.962987E-011	4.269865E-012	0	0.000000E+000
1	3.89452235	4.269865E-012	1.962987E-011	1	0.000000E+000
1	3.89841118	1.962987E-011	4.269865E-012	0	0.000000E+000
1	3.89842831	4.269865E-012	1.962987E-011	1	0.000000E+000
1	3.89848162	1.962987E-011	4.269865E-012	0	0.000000E+000
1	3.89852963	4.269865E-012	1.962987E-011	1	0.000000E+000
1	3.91611205	1.962987E-011	4.269865E-012	0	0.000000E+000
1	3.91611711	4.269865E-012	1.962987E-011	1	0.000000E+000
1	3.94249637	1.962987E-011	4.269865E-012	0	0.000000E+000
1	3.94254850	4.269865E-012	1.962987E-011	1	0.000000E+000
1	3.94455916	1.962987E-011	4.269865E-012	0	0.000000E+000
1	3.94465250	4.269865E-012	1.962987E-011	1	0.000000E+000
1	3.94499816	1.962987E-011	4.269865E-012	0	0.000000E+000
1	3.94505171	4.269865E-012	1.962987E-011	1	0.000000E+000
1	3.94665116	1.962987E-011	4.269865E-012	0	0.000000E+000
1	3.94665630	4.269865E-012	1.962987E-011	1	0.000000E+000
1	3.94979252	1.962987E-011	4.269865E-012	0	0.000000E+000
1	3.94985538	4.269865E-012	1.962987E-011	1	0.000000E+000
1	3.95263560	1.962987E-011	4.269865E-012	0	0.000000E+000
1	3.95265552	4.269865E-012	1.962987E-011	1	0.000000E+000
1	3.96447405	1.962987E-011	4.269865E-012	0	0.000000E+000
1	3.96499744	4.269865E-012	1.962987E-011	1	0.000000E+000
1	3.96603450	1.962987E-011	4.269865E-012	0	0.000000E+000
1	3.96606989	4.269865E-012	1.962987E-011	1	0.000000E+000
1	3.96696559	1.962987E-011	4.269865E-012	0	0.000000E+000
1	3.96714197	4.269865E-012	1.962987E-011	1	0.000000E+000
1	3.96782968	1.962987E-011	4.269865E-012	0	0.000000E+000
1	3.96792165	4.269865E-012	1.962987E-011	1	0.000000E+000
1	3.98472141	1.962987E-011	4.269865E-012	0	0.000000E+000
1	3.98478910	4.269865E-012	1.962987E-011	1	0.000000E+000
1	4.00199266	1.962987E-011	4.269865E-012	0	0.000000E+000
1	4.00201564	4.269865E-012	1.962987E-011	1	0.000000E+000
1	4.00744799	1.962987E-011	4.269865E-012	0	0.000000E+000
1	4.02992645	4.269865E-012	1.962987E-011	1	0.000000E+000
1	4.03968566	1.962987E-011	4.269865E-012	0	0.000000E+000
1	4.03973064	4.269865E-012	1.962987E-011	1	0.000000E+000
1	4.05003211	1.962987E-011	4.269865E-012	0	0.000000E+000
1	4.24115592	4.269865E-012	1.962987E-011	1	0.000000E+000
1	4.24431380	1.962987E-011	4.269865E-012	0	0.000000E+000
1	4.24435226	4.269865E-012	1.962987E-011	1	0.000000E+000
1	4.25186225	1.962987E-011	4.269865E-012	0	0.000000E+000
1	4.25188964	4.269865E-012	1.962987E-011	1	0.000000E+000
1	4.25371096	1.962987E-011	4.269865E-012	0	0.000000E+000
1	4.25376764	4.269865E-012	1.962987E-011	1	0.000000E+000
1	4.25570564	1.962987E-011	4.269865E-012	0	0.000000E+000
1	4.25571276	4.269865E-012	1.962987E-011	1	0.000000E+000
1	4.26092919	1.962987E-011	4.269865E-012	0	0.000000E+000
1	4.26095342	4.269865E-012	1.962987E-011	1	0.000000E+000
1	4.26976380	1.962987E-011	4.269865E-012	0	0.000000E+000
1	4.26979767	4.269865E-012	1.962987E-011	1	0.000000E+000
1	4.27125998	1.962987E-011	4.269865E-012	0	0.000000E+000
1	4.27129893	4.269865E-012	1.962987E-011	1	0.000000E+000
1	4.27305550	1.962987E-011	4.269865E-012	0	0.000000E+000
1	4.27308184	4.269865E-012	1.962987E-011	1	0.000000E+000
1	4.27314684	1.962987E-011	4.269865E-012	0	0.000000E+000
1	4.27348509	4.269865E-012	1.962987E-011	1	0.000000E+000
1	4.27357571	1.962987E-011	4.269865E-012	0	0.000000E+000
1	4.27362211	4.269865E-012	1.962987E-011	1	0.000000E+000
1	4.27365178	1.962987E-011	4.269865E-012	0	0.000000E+000
1	4.27382360	4.269865E-012	1.962987E-011	1	0.000000E+000
1	4.27385915	1.962987E-011	4.269865E-012	0	0.000000E+000
1	4.27407379	4.269865E-012	1.962987E-011	1	0.000000E+000
1	4.27540250	1.962987E-011	4.269865E-012	0	0.000000E+000
1	4.27542927	4.269865E-012	1.962987E-011	1	0.000000E+000
1	4.28286434	1.962987E-011	4.269865E-012	0	0.000000E+000
1	4.28289371	4.269865E-012	1.962987E-011	1	0.000000E+000
1	4.29722329	1.962987E-011	4.269865E-012	0	0.000000E+000
1	4.29729951	4.269865E-012	1.962987E-011	1	0.000000E+000
1	4.29775096	1.962987E-011	4.269865E-012	0	0.000000E+000
1	4.29778465	4.269865E-012	1.962987E-011	1	0.000000E+000
1	4.30261244	1.962987E-011	4.269865E-012	0	0.000000E+000
1	4.30263369	4.269865E-012	1.962987E-011	1	0.000000E+000
1	4.30309609	1.962987E-011	4.269865E-012	0	0.000000E+000
1	4.30313325	4.269865E-012	1.962987E-011	1	0.000000E+000
1	4.31028192	1.962987E-011	4.269865E-012	0	0.000000E+000
1	4.31032599	4.269865E-012	1.962987E-011	1	0.000000E+000
1	4.31892313	1.962987E-011	4.269865E-012	0	0.000000E+000
1	4.31893958	4.269865E-012	1.962987E-011	1	0.000000E+000
1	4.32558345	1.962987E-011	4.269865E-012	0	0.000000E+000
1	4.32560662	4.269865E-012	1.962987E-011	1	0.000000E+000
1	4.33076611	1.962987E-011	4.269865E-012	0	0.000000E+000
1	4.33076900	4.269865E-012	1.962987E-011	1	0.000000E+000
1	4.33800129	1.962987E-011	4.269865E-012	0	0.000000E+000
1	4.33804172	4.269865E-012	1.962987E-011	1	0.000000E+000
1	4.33839364	1.962987E-011	4.269865E-012	0	0.000000E+000
1	4.33844684	4.269865E-012	1.962987E-011	1	0.000000E+000
1	4.34710580	1.962987E-011	4.269865E-012	0	0.000000E+000
1	4.34774766	4.269865E-012	1.962987E-011	1	0.000000E+000
1	4.34775552	1.962987E-011	4.269865E-012	0	0.000000E+000
1	4.34809855	4.269865E-012	1.962987E-011	1	0.000000E+000
1	4.34812054	1.962987E-011	4.269865E-012	0	0.000000E+000
1	4.34829617	4.269865E-012	1.962987E-011	1	0.000000E+000
1	4.35009192	1.962987E-011	4.269865E-012	0	0.000000E+000
1	4.35014004	4.269865E-012	1.962987E-011	1	0.000000E+000
1	4.35884575	1.962987E-011	4.269865E-012	0	0.000000E+000
1	4.35889558	4.269865E-012	1.962987E-011	1	0.000000E+000
1	4.36075100	1.962987E-011	4.269865E-012	0	0.000000E+000
1	4.36078037	4.269865E-012	1.962987E-011	1	0.000000E+000
1	4.36542335	1.962987E-011	4.269865E-012	0	0.000000E+000
1	4.36550837	4.269865E-012	1.962987E-011	1	0.000000E+000
1	4.37886974	1.962987E-011	4.269865E-012	0	0.000000E+000
1	4.37889363	4.269865E-012	1.962987E-011	1	0.000000E+000
1	4.38442009	1.962987E-011	4.269865E-012	0	0.000000E+000
1	4.38443480	4.269865E-012	1.962987E-011	1	0.000000E+000
1	4.38878634	1.962987E-011	4.269865E-012	0	0.000000E+000
1	4.38882926	4.269865E-012	1.962987E-011	1	0.000000E+000
1	4.38987250	1.962987E-011	4.269865E-012	0	0.000000E+000
1	4.38988229	4.269865E-012	1.962987E-011	1	0.000000E+000
1	4.39177937	1.962987E-011	4.269865E-012	0	0.000000E+000
1	4.39181295	4.269865E-012	1.962987E-011	1	0.000000E+000
1	4.39293782	1.962987E-011	4.269865E-012	0	0.000000E+000
1	4.39296722	4.269865E-012	1.962987E-011	1	0.000000E+000
1	4.39478046	1.962987E-011	4.269865E-012	0	0.000000E+000
1	4.39483811	4.269865E-012	1.962987E-011	1	0.000000E+000
1	4.40346824	1.962987E-011	4.269865E-012	0	0.000000E+000
1	4.40350874	4.269865E-012	1.962987E-011	1	0.000000E+000
1	4.41203451	1.962987E-011	4.269865E-012	0	0.000000E+000
1	4.41204846	4.269865E-012	1.962987E-011	1	0.000000E+000
1	4.42311724	1.962987E-011	4.269865E-012	0	0.000000E+000
1	4.42315147	4.269865E-012	1.962987E-011	1	0.000000E+000
1	4.42950788	1.962987E-011	4.269865E-012	0	0.000000E+000
1	4.42953692	4.269865E-012	1.962987E-011	1	0.000000E+000
1	4.44721318	1.962987E-011	4.269865E-012	0	0.000000E+000
1	4.44725320	4.269865E-012	1.962987E-011	1	0.000000E+000
1	4.47544509	1.962987E-011	4.269865E-012	0	0.000000E+000
1	4.47545260	4.269865E-012	1.962987E-011	1	0.000000E+000
1	4.47842878	1.962987E-011	4.269865E-012	0	0.000000E+000
1	4.47851018	4.269865E-012	1.962987E-011	1	0.000000E+000
1	4.48897976	1.962987E-011	4.269865E-012	0	0.000000E+000
1	4.48898627	4.269865E-012	1.962987E-011	1	0.000000E+000
1	4.49304147	1.962987E-011	4.269865E-012	0	0.000000E+000
1	4.49310166	4.269865E-012	1.962987E-011	1	0.000000E+000
1	4.49663838	1.962987E-011	4.269865E-012	0	0.000000E+000
1	4.49697312	4.269865E-012	1.962987E-011	1	0.000000E+000
1	4.49760983	1.962987E-011	4.269865E-012	0	0.000000E+000
1	4.49763921	4.269865E-012	1.962987E-011	1	0.000000E+000
1	4.49789614	1.962987E-011	4.269865E-012	0	0.000000E+000
1	4.49793099	4.269865E-012	1.962987E-011	1	0.000000E+000
1	4.49827224	1.962987E-011	4.269865E-012	0	0.000000E+000
1	4.49837357	4.269865E-012	1.962987E-011	1	0.000000E+000
1	4.51454645	1.962987E-011	4.269865E-012	0	0.000000E+000
1	4.51457000	4.269865E-012	1.962987E-011	1	0.000000E+000
1	4.51983492	1.962987E-011	4.269865E-012	0	0.000000E+000
1	4.51985515	4.269865E-012	1.962987E-011	1	0.000000E+000
1	4.52256873	1.962987E-011	4.269865E-012	0	0.000000E+000
1	4.52258560	4.269865E-012	1.962987E-011	1	0.000000E+000
1	4.52419827	1.962987E-011	4.269865E-012	0	0.000000E+000
1	4.52422774	4.269865E-012	1.962987E-011	1	0.000000E+000
1	4.53367848	1.962987E-011	4.269865E-012	0	0.000000E+000
1	4.56402259	4.269865E-012	1.962987E-011	1	0.000000E+000
1	4.56882408	1.962987E-011	4.269865E-012	0	0.000000E+000
1	4.56885577	4.269865E-012	1.962987E-011	1	0.000000E+000
1	4.58955284	1.962987E-011	4.269865E-012	0	0.000000E+000
1	4.58961474	4.269865E-012	1.962987E-011	1	0.000000E+000
1	4.62558657	1.962987E-011	4.269865E-012	0	0.000000E+000
1	4.62571797	4.269865E-012	1.962987E-011	1	0.000000E+000
1	4.63153654	1.962987E-011	4.269865E-012	0	0.000000E+000
1	4.63154676	4.269865E-012	1.962987E-011	1	0.000000E+000
1	4.66595305	1.962987E-011	4.269865E-012	0	0.000000E+000
1	4.66597486	4.269865E-012	1.962987E-011	1	0.000000E+000
1	4.68052086	1.962987E-011	4.269865E-012	0	0.000000E+000
1	4.68066515	4.269865E-012	1.962987E-011	1	0.000000E+000
1	4.68427009	1.962987E-011	4.269865E-012	0	0.000000E+000
1	4.68429602	4.269865E-012	1.962987E-011	1	0.000000E+000
1	4.69335139	1.962987E-011	4.269865E-012	0	0.000000E+000
1	4.69342075	4.269865E-012	1.962987E-011	1	0.000000E+000
1	4.69590097	1.962987E-011	4.269865E-012	0	0.000000E+000
1	4.69592314	4.269865E-012	1.962987E-011	1	0.000000E+000
1	4.70657103	1.962987E-011	4.269865E-012	0	0.000000E+000
1	4.70657731	4.269865E-012	1.962987E-011	1	0.000000E+000
1	4.70755878	1.962987E-011	4.269865E-012	0	0.000000E+000
1	4.70757062	4.269865E-012	1.962987E-011	1	0.000000E+000
1	4.71639366	1.962987E-011	4.269865E-012	0	0.000000E+000
1	4.71644189	4.269865E-012	1.962987E-011	1	0.000000E+000
1	4.71836049	1.962987E-011	4.269865E-012	0	0.000000E+000
1	4.71886136	4.269865E-012	1.962987E-011	1	0.000000E+000
1	4.73841929	1.962987E-011	4.269865E-012	0	0.000000E+000
1	4.73844955	4.269865E-012	1.962987E-011	1	0.000000E+000
1	4.75035662	1.962987E-011	4.269865E-012	0	0.000000E+000
1	4.75041295	4.269865E-012	1.962987E-011	1	0.000000E+000
1	4.75231635	1.962987E-011	4.269865E-012	0	0.000000E+000
1	4.75238998	4.269865E-012	1.962987E-011	1	0.000000E+000
1	4.75768196	1.962987E-011	4.269865E-012	0	0.000000E+000
1	4.75773545	4.269865E-012	1.962987E-011	1	0.000000E+000
1	4.75948709	1.962987E-011	4.269865E-012	0	0.000000E+000
1	4.75957064	4.269865E-012	1.962987E-011	1	0.000000E+000
1	4.76461334	1.962987E-011	4.269865E-012	0	0.000000E+000
1	4.76475116	4.269865E-012	1.962987E-011	1	0.000000E+000
1	4.77700174	1.962987E-011	4.269865E-012	0	0.000000E+000
1	4.77704820	4.269865E-012	1.962987E-011	1	0.000000E+000
1	4.77875420	1.962987E-011	4.269865E-012	0	0.000000E+000
1	4.78290631	4.269865E-012	1.962987E-011	1	0.000000E+000
1	4.78327338	1.962987E-011	4.269865E-012	0	0.000000E+000
1	4.78332439	4.269865E-012	1.962987E-011	1	0.000000E+000
1	4.78391899	1.962987E-011	4.269865E-012	0	0.000000E+000
1	4.78393548	4.269865E-012	1.962987E-011	1	0.000000E+000
1	4.79373119	1.962987E-011	4.269865E-012	0	0.000000E+000
1	4.79394739	4.269865E-012	1.962987E-011	1	0.000000E+000
1	4.79415665	1.962987E-011	4.269865E-012	0	0.000000E+000
1	4.79448451	4.269865E-012	1.962987E-011	1	0.000000E+000
1	4.79457457	1.962987E-011	4.269865E-012	0	0.000000E+000
1	4.79462838	4.269865E-012	1.962987E-011	1	0.000000E+000
1	4.79701918	1.962987E-011	4.269865E-012	0	0.000000E+000
1	4.79704738	4.269865E-012	1.962987E-011	1	0.000000E+000
1	4.81291749	1.962987E-011	4.269865E-012	0	0.000000E+000
1	4.81294766	4.269865E-012	1.962987E-011	1	0.000000E+000
1	4.81360037	1.962987E-011	4.269865E-012	0	0.000000E+000
1	4.81362375	4.269865E-012	1.962987E-011	1	0.000000E+000
1	4.81777925	1.962987E-011	4.269865E-012	0	0.000000E+000
1	4.81778305	4.269865E-012	1.962987E-011	1	0.000000E+000
1	4.82038999	1.962987E-011	4.269865E-012	0	0.000000E+000
1	4.82056922	4.269865E-012	1.962987E-011	1	0.000000E+000
1	4.82303468	1.962987E-011	4.269865E-012	0	0.000000E+000
1	4.82306115	4.269865E-012	1.962987E-011	1	0.000000E+000
1	4.83402071	1.962987E-011	4.269865E-012	0	0.000000E+000
1	4.83405563	4.269865E-012	1.962987E-011	1	0.000000E+000
1	4.83606231	1.962987E-011	4.269865E-012	0	0.000000E+000
1	4.83612189	4.269865E-012	1.962987E-011	1	0.000000E+000
1	4.84050282	1.962987E-011	4.269865E-012	0	0.000000E+000
1	4.84053696	4.269865E-012	1.962987E-011	1	0.000000E+000
1	4.84221182	1.962987E-011	4.269865E-012	0	0.000000E+000
1	4.84221675	4.269865E-012	1.962987E-011	1	0.000000E+000
1	4.85354979	1.962987E-011	4.269865E-012	0	0.000000E+000
1	4.85359752	4.269865E-012	1.962987E-011	1	0.000000E+000
1	4.85442201	1.962987E-011	4.269865E-012	0	0.000000E+000
1	4.85450523	4.269865E-012	1.962987E-011	1	0.000000E+000
1	4.85509169	1.962987E-011	4.269865E-012	0	0.000000E+000
1	4.85512441	4.269865E-012	1.962987E-011	1	0.000000E+000
1	4.85767810	1.962987E-011	4.269865E-012	0	0.000000E+000
1	4.85771086	4.269865E-012	1.962987E-011	1	0.000000E+000
1	4.85795485	1.962987E-011	4.269865E-012	0	0.000000E+000
1	5.99185896	4.269865E-012	1.962987E-011	1	0.000000E+000
1	5.99824355	1.962987E-011	4.269865E-012	0	0.000000E+000
1	5.99826681	4.269865E-012	1.962987E-011	1	0.000000E+000
1	5.99842991	1.962987E-011	4.269865E-012	0	0.000000E+000
1	5.99845565	4.269865E-012	1.962987E-011	1	0.000000E+000
1	6.00584885	1.962987E-011	4.269865E-012	0	0.000000E+000
1	6.00586852	4.269865E-012	1.962987E-011	1	0.000000E+000
1	6.01001015	1.962987E-011	4.269865E-012	0	0.000000E+000
1	6.01001912	4.269865E-012	1.962987E-011	1	0.000000E+000
1	6.01155473	1.962987E-011	4.269865E-012	0	0.000000E+000
1	6.01159164	4.269865E-012	1.962987E-011	1	0.000000E+000
1	6.01812813	1.962987E-011	4.269865E-012	0	0.000000E+000
1	6.02148278	4.269865E-012	1.962987E-011	1	0.000000E+000
1	6.02538706	1.962987E-011	4.269865E-012	0	0.000000E+000
1	6.02539482	4.269865E-012	1.962987E-011	1	0.000000E+000
1	6.04201560	1.962987E-011	4.269865E-012	0	0.000000E+000
1	6.04203758	4.269865E-012	1.962987E-011	1	0.000000E+000
1	6.04707943	1.962987E-011	4.269865E-012	0	0.000000E+000
1	6.04708771	4.269865E-012	1.962987E-011	1	0.000000E+000
1	6.05108061	1.962987E-011	4.269865E-012	0	0.000000E+000
1	6.05115969	4.269865E-012	1.962987E-011	1	0.000000E+000
1	6.05272110	1.962987E-011	4.269865E-012	0	0.000000E+000
1	6.05276433	4.269865E-012	1.962987E-011	1	0.000000E+000
1	6.05398901	1.962987E-011	4.269865E-012	0	0.000000E+000
1	6.05407729	4.269865E-012	1.962987E-011	1	0.000000E+000
1	6.06339145	1.962987E-011	4.269865E-012	0	0.000000E+000
1	6.06342755	4.269865E-012	1.962987E-011	1	0.000000E+000
1	6.07270144	1.962987E-011	4.269865E-012	0	0.000000E+000
1	6.07273876	4.269865E-012	1.962987E-011	1	0.000000E+000
1	6.08020672	1.962987E-011	4.269865E-012	0	0.000000E+000
1	6.08024296	4.269865E-012	1.962987E-011	1	0.000000E+000
1	6.08026973	1.962987E-011	4.269865E-012	0	0.000000E+000
1	6.08030552	4.269865E-012	1.962987E-011	1	0.000000E+000
1	6.08082218	1.962987E-011	4.269865E-012	0	0.000000E+000
1	6.08084007	4.269865E-012	1.962987E-011	1	0.000000E+000
1	6.09624699	1.962987E-011	4.269865E-012	0	0.000000E+000
1	6.09627191	4.269865E-012	1.962987E-011	1	0.000000E+000
1	6.09814385	1.962987E-011	4.269865E-012	0	0.000000E+000
1	6.09817879	4.269865E-012	1.962987E-011	1	0.000000E+000
1	6.11685439	1.962987E-011	4.269865E-012	0	0.000000E+000
1	6.11687926	4.269865E-012	1.962987E-011	1	0.000000E+000
1	6.12365697	1.962987E-011	4.269865E-012	0	0.000000E+000
1	6.12367058	4.269865E-012	1.962987E-011	1	0.000000E+000
1	6.12847858	1.962987E-011	4.269865E-012	0	0.000000E+000
1	6.12856058	4.269865E-012	1.962987E-011	1	0.000000E+000
1	6.13379532	1.962987E-011	4.269865E-012	0	0.000000E+000
1	6.13384358	4.269865E-012	1.962987E-011	1	0.000000E+000
1	6.13890534	1.962987E-011	4.269865E-012	0	0.000000E+000
1	7.14490018	4.122264E-012	1.948226E-011	1	0.000000E+000
1	7.14633981	1.948226E-011	4.122264E-012	0	0.000000E+000
1	7.14637188	4.122264E-012	1.948226E-011	1	0.000000E+000
1	7.14697680	1.948226E-011	4.122264E-012	0	0.000000E+000
1	7.14699475	4.122264E-012	1.948226E-011	1	0.000000E+000
1	7.14745110	1.948226E-011	4.122264E-012	0	0.000000E+000
1	7.14750528	4.122264E-012	1.948226E-011	1	0.000000E+000
1	7.14754010	1.948226E-011	4.122264E-012	0	0.000000E+000
1	7.14761317	4.122264E-012	1.948226E-011	1	0.000000E+000
1	7.15559730	1.948226E-011	4.122264E-012	0	0.000000E+000
1	7.15562103	4.122264E-012	1.948226E-011	1	0.000000E+000
1	7.15581258	1.948226E-011	4.122264E-012	0	0.000000E+000
1	7.15585548	4.122264E-012	1.948226E-011	1	0.000000E+000
1	7.15766693	1.948226E-011	4.122264E-012	0	0.000000E+000
1	7.15769332	4.122264E-012	1.948226E-011	1	0.000000E+000
1	7.15947539	1.948226E-011	4.122264E-012	0	0.000000E+000
1	7.15952757	4.122264E-012	1.948226E-011	1	0.000000E+000
1	7.16373546	1.948226E-011	4.122264E-012	0	0.000000E+000
1	7.16375718	4.122264E-012	1.948226E-011	1	0.000000E+000
1	7.16644539	1.948226E-011	4.122264E-012	0	0.000000E+000
1	7.16647917	4.122264E-012	1.948226E-011	1	0.000000E+000
1	7.17006173	1.948226E-011	4.122264E-012	0	0.000000E+000
1	7.17007348	4.122264E-012	1.948226E-011	1	0.000000E+000
1	7.17034052	1.948226E-011	4.122264E-012	0	0.000000E+000
1	7.17035374	4.122264E-012	1.948226E-011	1	0.000000E+000
1	7.17090866	1.948226E-011	4.122264E-012	0	0.000000E+000
1	7.17093064	4.122264E-012	1.948226E-011	1	0.000000E+000
1	7.17596241	1.948226E-011	4.122264E-012	0	0.000000E+000
1	7.17598432	4.122264E-012	1.948226E-011	1	0.000000E+000
1	7.18035806	1.948226E-011	4.122264E-012	0	0.000000E+000
1	7.18039923	4.122264E-012	1.948226E-011	1	0.000000E+000
1	7.18308018	1.948226E-011	4.122264E-012	0	0.000000E+000
1	7.18310875	4.122264E-012	1.948226E-011	1	0.000000E+000
1	7.19026589	1.948226E-011	4.122264E-012	0	0.000000E+000
1	7.19030698	4.122264E-012	1.948226E-011	1	0.000000E+000
1	7.19173161	1.948226E-011	4.122264E-012	0	0.000000E+000
1	7.19175439	4.122264E-012	1.948226E-011	1	0.000000E+000
1	7.19184190	1.948226E-011	4.122264E-012	0	0.000000E+000
1	7.19187361	4.122264E-012	1.948226E-011	1	0.000000E+000
1	7.19222151	1.948226E-011	4.122264E-012	0	0.000000E+000
1	7.19224612	4.122264E-012	1.948226E-011	1	0.000000E+000
1	7.19890239	1.948226E-011	4.122264E-012	0	0.000000E+000
1	7.19892772	4.122264E-012	1.948226E-011	1	0.000000E+000
1	7.20698996	1.948226E-011	4.122264E-012	0	0.000000E+000
1	7.20726426	4.122264E-012	1.948226E-011	1	0.000000E+000
1	7.21063221	1.948226E-011	4.122264E-012	0	0.000000E+000
1	7.21067709	4.122264E-012	1.948226E-011	1	0.000000E+000
1	7.21318060	1.948226E-011	4.122264E-012	0	0.000000E+000
1	7.21319429	4.122264E-012	1.948226E-011	1	0.000000E+000
1	7.21339800	1.948226E-011	4.122264E-012	0	0.000000E+000
1	7.21373049	4.122264E-012	1.948226E-011	1	0.000000E+000
1	7.21795876	1.948226E-011	4.122264E-012	0	0.000000E+000
1	7.21805676	4.122264E-012	1.948226E-011	1	0.000000E+000
1	7.22031723	1.948226E-011	4.122264E-012	0	0.000000E+000
1	7.22039811	4.122264E-012	1.948226E-011	1	0.000000E+000
1	7.22284643	1.948226E-011	4.122264E-012	0	0.000000E+000
1	7.22290981	4.122264E-012	1.948226E-011	1	0.000000E+000
1	7.22578198	1.948226E-011	4.122264E-012	0	0.000000E+000
1	7.22581453	4.122264E-012	1.948226E-011	1	0.000000E+000
1	7.22818990	1.948226E-011	4.122264E-012	0	0.000000E+000
1	7.22820362	4.122264E-012	1.948226E-011	1	0.000000E+000
1	7.23306797	1.948226E-011	4.122264E-012	0	0.000000E+000
1	7.23307658	4.122264E-012	1.948226E-011	1	0.000000E+000
1	7.23644582	1.948226E-011	4.122264E-012	0	0.000000E+000
1	7.23651242	4.122264E-012	1.948226E-011	1	0.000000E+000
1	7.25276817	1.948226E-011	4.122264E-012	0	0.000000E+000
1	7.25279029	4.122264E-012	1.948226E-011	1	0.000000E+000
1	7.25454481	1.948226E-011	4.122264E-012	0	0.000000E+000
1	7.25459978	4.122264E-012	1.948226E-011	1	0.000000E+000
1	7.25662494	1.948226E-011	4.122264E-012	0	0.000000E+000
1	7.25664581	4.122264E-012	1.948226E-011	1	0.000000E+000
1	7.25800456	1.948226E-011	4.122264E-012	0	0.000000E+000
1	7.25803419	4.122264E-012	1.948226E-011	1	0.000000E+000
1	7.26471467	1.948226E-011	4.122264E-012	0	0.000000E+000
1	7.26472891	4.122264E-012	1.948226E-011	1	0.000000E+000
1	7.27354736	1.948226E-011	4.122264E-012	0	0.000000E+000
1	7.27367397	4.122264E-012	1.948226E-011	1	0.000000E+000
1	7.27878258	1.948226E-011	4.122264E-012	0	0.000000E+000
1	7.27887263	4.122264E-012	1.948226E-011	1	0.000000E+000
1	7.29070493	1.948226E-011	4.122264E-012	0	0.000000E+000
1	7.29074554	4.122264E-012	1.948226E-011	1	0.000000E+000
1	7.29087281	1.948226E-011	4.122264E-012	0	0.000000E+000
1	7.29093430	4.122264E-012	1.948226E-011	1	0.000000E+000
1	7.29124834	1.948226E-011	4.122264E-012	0	0.000000E+000
1	7.29147111	4.122264E-012	1.948226E-011	1	0.000000E+000
1	7.29150554	1.948226E-011	4.122264E-012	0	0.000000E+000
1	7.29169043	4.122264E-012	1.948226E-011	1	0.000000E+000
1	7.29170821	1.948226E-011	4.122264E-012	0	0.000000E+000
1	7.29174367	4.122264E-012	1.948226E-011	1	0.000000E+000
1	7.29866008	1.948226E-011	4.122264E-012	0	0.000000E+000
1	7.29869454	4.122264E-012	1.948226E-011	1	0.000000E+000
1	7.30751359	1.948226E-011	4.122264E-012	0	0.000000E+000
1	7.30754095	4.122264E-012	1.948226E-011	1	0.000000E+000
1	7.32247107	1.948226E-011	4.122264E-012	0	0.000000E+000
1	7.32249596	4.122264E-012	1.948226E-011	1	0.000000E+000
1	7.32615898	1.948226E-011	4.122264E-012	0	0.000000E+000
1	7.32618514	4.122264E-012	1.948226E-011	1	0.000000E+000
1	7.33832746	1.948226E-011	4.122264E-012	0	0.000000E+000
1	7.33835303	4.122264E-012	1.948226E-011	1	0.000000E+000
1	7.34002685	1.948226E-011	4.122264E-012	0	0.000000E+000
1	7.34004801	4.122264E-012	1.948226E-011	1	0.000000E+000
1	7.34849944	1.948226E-011	4.122264E-012	0	0.000000E+000
1	7.34852556	4.122264E-012	1.948226E-011	1	0.000000E+000
1	7.35077578	1.948226E-011	4.122264E-012	0	0.000000E+000
1	7.35081266	4.122264E-012	1.948226E-011	1	0.000000E+000
1	7.35184347	1.948226E-011	4.122264E-012	0	0.000000E+000
1	7.35187374	4.122264E-012	1.948226E-011	1	0.000000E+000
1	7.35509417	1.948226E-011	4.122264E-012	0	0.000000E+000
1	7.35513463	4.122264E-012	1.948226E-011	1	0.000000E+000
1	7.35742386	1.948226E-011	4.122264E-012	0	0.000000E+000
1	7.35743724	4.122264E-012	1.948226E-011	1	0.000000E+000
1	7.36359581	1.948226E-011	4.122264E-012	0	0.000000E+000
1	7.36369242	4.122264E-012	1.948226E-011	1	0.000000E+000
1	7.36374995	1.948226E-011	4.122264E-012	0	0.000000E+000
1	7.36395246	4.122264E-012	1.948226E-011	1	0.000000E+000
1	7.36557511	1.948226E-011	4.122264E-012	0	0.000000E+000
1	7.36559113	4.122264E-012	1.948226E-011	1	0.000000E+000
1	7.37133546	1.948226E-011	4.122264E-012	0	0.000000E+000
1	7.37135669	4.122264E-012	1.948226E-011	1	0.000000E+000
1	7.38103566	1.948226E-011	4.122264E-012	0	0.000000E+000
1	7.38105811	4.122264E-012	1.948226E-011	1	0.000000E+000
1	7.38434742	1.948226E-011	4.122264E-012	0	0.000000E+000
1	7.38435888	4.122264E-012	1.948226E-011	1	0.000000E+000
1	7.38669834	1.948226E-011	4.122264E-012	0	0.000000E+000
1	7.38672399	4.122264E-012	1.948226E-011	1	0.000000E+000
1	7.38966033	1.948226E-011	4.122264E-012	0	0.000000E+000
1	7.38967145	4.122264E-012	1.948226E-011	1	0.000000E+000
1	7.39106563	1.948226E-011	4.122264E-012	0	0.000000E+000
1	7.39107885	4.122264E-012	1.948226E-011	1	0.000000E+000
1	7.39146813	1.948226E-011	4.122264E-012	0	0.000000E+000
1	7.39149849	4.122264E-012	1.948226E-011	1	0.000000E+000
1	7.39737423	1.948226E-011	4.122264E-012	0	0.000000E+000
1	7.39737605	4.122264E-012	1.948226E-011	1	0.000000E+000
1	7.40486721	1.948226E-011	4.122264E-012	0	0.000000E+000
1	7.40489992	4.122264E-012	1.948226E-011	1	0.000000E+000
1	7.41261209	1.948226E-011	4.122264E-012	0	0.000000E+000
1	7.41266223	4.122264E-012	1.948226E-011	1	0.000000E+000
1	7.42307900	1.948226E-011	4.122264E-012	0	0.000000E+000
1	7.42315943	4.122264E-012	1.948226E-011	1	0.000000E+000
1	7.42353689	1.948226E-011	4.122264E-012	0	0.000000E+000
1	7.42354858	4.122264E-012	1.948226E-011	1	0.000000E+000
1	7.42735523	1.948226E-011	4.122264E-012	0	0.000000E+000
1	7.42738709	4.122264E-012	1.948226E-011	1	0.000000E+000
1	7.42994803	1.948226E-011	4.122264E-012	0	0.000000E+000
1	7.42998130	4.122264E-012	1.948226E-011	1	0.000000E+000
1	7.43378295	1.948226E-011	4.122264E-012	0	0.000000E+000
1	7.43379780	4.122264E-012	1.948226E-011	1	0.000000E+000
1	7.43440906	1.948226E-011	4.122264E-012	0	0.000000E+000
1	7.43444630	4.122264E-012	1.948226E-011	1	0.000000E+000
1	7.43825820	1.948226E-011	4.122264E-012	0	0.000000E+000
1	7.43829730	4.122264E-012	1.948226E-011	1	0.000000E+000
1	7.43850220	1.948226E-011	4.122264E-012	0	0.000000E+000
1	7.43853372	4.122264E-012	1.948226E-011	1	0.000000E+000
1	7.43960828	1.948226E-011	4.122264E-012	0	0.000000E+000
1	7.43963066	4.122264E-012	1.948226E-011	1	0.000000E+000
1	7.43994396	1.948226E-011	4.122264E-012	0	0.000000E+000
1	7.44086542	4.122264E-012	1.948226E-011	1	0.000000E+000
1	7.45223251	1.948226E-011	4.122264E-012	0	0.000000E+000
1	7.45227581	4.122264E-012	1.948226E-011	1	0.000000E+000
1	7.45240616	1.948226E-011	4.122264E-012	0	0.000000E+000
1	7.45246359	4.122264E-012	1.948226E-011	1	0.000000E+000
1	7.45859264	1.948226E-011	4.122264E-012	0	0.000000E+000
1	7.45861822	4.122264E-012	1.948226E-011	1	0.000000E+000
1	7.46678023	1.948226E-011	4.122264E-012	0	0.000000E+000
1	7.46679298	4.122264E-012	1.948226E-011	1	0.000000E+000
1	7.47462234	1.948226E-011	4.122264E-012	0	0.000000E+000
1	7.47463449	4.122264E-012	1.948226E-011	1	0.000000E+000
1	7.47503402	1.948226E-011	4.122264E-012	0	0.000000E+000
1	7.47507130	4.122264E-012	1.948226E-011	1	0.000000E+000
1	7.47514499	1.948226E-011	4.122264E-012	0	0.000000E+000
1	7.47518215	4.122264E-012	1.948226E-011	1	0.000000E+000
1	7.47542979	1.948226E-011	4.122264E-012	0	0.000000E+000
1	7.47546542	4.122264E-012	1.948226E-011	1	0.000000E+000
1	7.47628485	1.948226E-011	4.122264E-012	0	0.000000E+000
1	7.47639749	4.122264E-012	1.948226E-011	1	0.000000E+000
1	7.48149769	1.948226E-011	4.122264E-012	0	0.000000E+000
1	7.51116980	4.122264E-012	1.948226E-011	1	0.000000E+000
1	7.51123564	1.948226E-011	4.122264E-012	0	0.000000E+000
1	7.51132027	4.122264E-012	1.948226E-011	1	0.000000E+000
1	7.51255393	1.948226E-011	4.122264E-012	0	0.000000E+000
1	7.51259696	4.122264E-012	1.948226E-011	1	0.000000E+000
1	7.51755636	1.948226E-011	4.122264E-012	0	0.000000E+000
1	7.51758149	4.122264E-012	1.948226E-011	1	0.000000E+000
1	7.51845427	1.948226E-011	4.122264E-012	0	0.000000E+000
1	7.51847296	4.122264E-012	1.948226E-011	1	0.000000E+000
1	7.53195534	1.948226E-011	4.122264E-012	0	0.000000E+000
1	7.53204134	4.122264E-012	1.948226E-011	1	0.000000E+000
1	7.53356468	1.948226E-011	4.122264E-012	0	0.000000E+000
1	7.53361541	4.122264E-012	1.948226E-011	1	0.000000E+000
1	7.54296653	1.948226E-011	4.122264E-012	0	0.000000E+000
1	7.54297656	4.122264E-012	1.948226E-011	1	0.000000E+000
1	7.55098512	1.948226E-011	4.122264E-012	0	0.000000E+000
1	7.55102140	4.122264E-012	1.948226E-011	1	0.000000E+000
1	7.55108003	1.948226E-011	4.122264E-012	0	0.000000E+000
1	7.55111064	4.122264E-012	1.948226E-011	1	0.000000E+000
1	7.55508878	1.948226E-011	4.122264E-012	0	0.000000E+000
1	7.55516595	4.122264E-012	1.948226E-011	1	0.000000E+000
1	7.55609657	1.948226E-011	4.122264E-012	0	0.000000E+000
1	7.55634677	4.122264E-012	1.948226E-011	1	0.000000E+000
1	7.56295900	1.948226E-011	4.122264E-012	0	0.000000E+000
1	7.56298812	4.122264E-012	1.948226E-011	1	0.000000E+000
1	7.56318963	1.948226E-011	4.122264E-012	0	0.000000E+000
1	7.56322536	4.122264E-012	1.948226E-011	1	0.000000E+000
1	7.56740075	1.948226E-011	4.122264E-012	0	0.000000E+000
1	7.56762168	4.122264E-012	1.948226E-011	1	0.000000E+000
1	7.56960669	1.948226E-011	4.122264E-012	0	0.000000E+000
1	7.56961660	4.122264E-012	1.948226E-011	1	0.000000E+000
1	7.57509943	1.948226E-011	4.122264E-012	0	0.000000E+000
1	7.57539708	4.122264E-012	1.948226E-011	1	0.000000E+000
1	7.57721837	1.948226E-011	4.122264E-012	0	0.000000E+000
1	7.57722607	4.122264E-012	1.948226E-011	1	0.000000E+000
1	7.57853471	1.948226E-011	4.122264E-012	0	0.000000E+000
1	7.57856220	4.122264E-012	1.948226E-011	1	0.000000E+000
1	7.58001416	1.948226E-011	4.122264E-012	0	0.000000E+000
1	7.58003816	4.122264E-012	1.948226E-011	1	0.000000E+000
1	7.58531717	1.948226E-011	4.122264E-012	0	0.000000E+000
1	7.58535965	4.122264E-012	1.948226E-011	1	0.000000E+000
1	7.58902873	1.948226E-011	4.122264E-012	0	0.000000E+000
1	7.58904908	4.122264E-012	1.948226E-011	1	0.000000E+000
1	7.59100258	1.948226E-011	4.122264E-012	0	0.000000E+000
1	7.59103272	4.122264E-012	1.948226E-011	1	0.000000E+000
1	7.59454185	1.948226E-011	4.122264E-012	0	0.000000E+000
1	7.59459709	4.122264E-012	1.948226E-011	1	0.000000E+000
1	7.59867164	1.948226E-011	4.122264E-012	0	0.000000E+000
1	7.59871651	4.122264E-012	1.948226E-011	1	0.000000E+000
1	7.60831882	1.948226E-011	4.122264E-012	0	0.000000E+000
1	7.60847778	4.122264E-012	1.948226E-011	1	0.000000E+000
1	7.61123824	1.948226E-011	4.122264E-012	0	0.000000E+000
1	7.61127354	4.122264E-012	1.948226E-011	1	0.000000E+000
1	7.61533868	1.948226E-011	4.122264E-012	0	0.000000E+000
1	7.61535814	4.122264E-012	1.948226E-011	1	0.000000E+000
1	7.61657473	1.948226E-011	4.122264E-012	0	0.000000E+000
1	7.61659644	4.122264E-012	1.948226E-011	1	0.000000E+000
1	7.61674885	1.948226E-011	4.122264E-012	0	0.000000E+000
1	7.61679217	4.122264E-012	1.948226E-011	1	0.000000E+000
1	7.63373744	1.948226E-011	4.122264E-012	0	0.000000E+000
1	7.63377910	4.122264E-012	1.948226E-011	1	0.000000E+000
1	7.63627944	1.948226E-011	4.122264E-012	0	0.000000E+000
1	7.63635722	4.122264E-012	1.948226E-011	1	0.000000E+000
1	7.64114741	1.948226E-011	4.122264E-012	0	0.000000E+000
1	7.64152513	4.122264E-012	1.948226E-011	1	0.000000E+000
1	7.64167556	1.948226E-011	4.122264E-012	0	0.000000E+000
1	7.64169751	4.122264E-012	1.948226E-011	1	0.000000E+000
1	7.64751704	1.948226E-011	4.122264E-012	0	0.000000E+000
1	7.64753645	4.122264E-012	1.948226E-011	1	0.000000E+000
1	7.65818203	1.948226E-011	4.122264E-012	0	0.000000E+000
1	7.65824224	4.122264E-012	1.948226E-011	1	0.000000E+000
1	7.67690543	1.948226E-011	4.122264E-012	0	0.000000E+000
1	7.67692737	4.122264E-012	1.948226E-011	1	0.000000E+000
1	7.67717795	1.948226E-011	4.122264E-012	0	0.000000E+000
1	7.67719083	4.122264E-012	1.948226E-011	1	0.000000E+000
1	7.67766114	1.948226E-011	4.122264E-012	0	0.000000E+000
1	7.67766631	4.122264E-012	1.948226E-011	1	0.000000E+000
1	7.68346641	1.948226E-011	4.122264E-012	0	0.000000E+000
1	7.68347589	4.122264E-012	1.948226E-011	1	0.000000E+000
1	7.68392950	1.948226E-011	4.122264E-012	0	0.000000E+000
1	7.68395409	4.122264E-012	1.948226E-011	1	0.000000E+000
1	7.68613525	1.948226E-011	4.122264E-012	0	0.000000E+000
1	7.68617732	4.122264E-012	1.948226E-011	1	0.000000E+000
1	7.69589322	1.948226E-011	4.122264E-012	0	0.000000E+000
1	7.69595798	4.122264E-012	1.948226E-011	1	0.000000E+000
1	7.69948036	1.948226E-011	4.122264E-012	0	0.000000E+000
1	7.69953529	4.122264E-012	1.948226E-011	1	0.000000E+000
1	7.70611194	1.948226E-011	4.122264E-012	0	0.000000E+000
1	7.70611434	4.122264E-012	1.948226E-011	1	0.000000E+000
1	7.70935636	1.948226E-011	4.122264E-012	0	0.000000E+000
1	7.70938042	4.122264E-012	1.948226E-011	1	0.000000E+000
1	7.71001904	1.948226E-011	4.122264E-012	0	0.000000E+000
1	7.71004907	4.122264E-012	1.948226E-011	1	0.000000E+000
1	7.71341532	1.948226E-011	4.122264E-012	0	0.000000E+000
1	7.71345504	4.122264E-012	1.948226E-011	1	0.000000E+000
1	7.71678187	1.948226E-011	4.122264E-012	0	0.000000E+000
1	7.71680876	4.122264E-012	1.948226E-011	1	0.000000E+000
1	7.72325295	1.948226E-011	4.122264E-012	0	0.000000E+000
1	7.72326792	4.122264E-012	1.948226E-011	1	0.000000E+000
1	7.73170883	1.948226E-011	4.122264E-012	0	0.000000E+000
1	7.73175609	4.122264E-012	1.948226E-011	1	0.000000E+000
1	7.73377797	1.948226E-011	4.122264E-012	0	0.000000E+000
1	7.73391003	4.122264E-012	1.948226E-011	1	0.000000E+000
1	7.73400545	1.948226E-011	4.122264E-012	0	0.000000E+000
1	7.73401289	4.122264E-012	1.948226E-011	1	0.000000E+000
1	7.73772560	1.948226E-011	4.122264E-012	0	0.000000E+000
1	7.73775957	4.122264E-012	1.948226E-011	1	0.000000E+000
1	7.74549828	1.948226E-011	4.122264E-012	0	0.000000E+000
1	7.74555622	4.122264E-012	1.948226E-011	1	0.000000E+000
1	7.74612410	1.948226E-011	4.122264E-012	0	0.000000E+000
1	7.74614456	4.122264E-012	1.948226E-011	1	0.000000E+000
1	7.74957392	1.948226E-011	4.122264E-012	0	0.000000E+000
1	7.74984125	4.122264E-012	1.948226E-011	1	0.000000E+000
1	7.75213256	1.948226E-011	4.122264E-012	0	0.000000E+000
1	7.75218573	4.122264E-012	1.948226E-011	1	0.000000E+000
1	7.75245764	1.948226E-011	4.122264E-012	0	0.000000E+000
1	7.75249877	4.122264E-012	1.948226E-011	1	0.000000E+000
1	7.75336418	1.948226E-011	4.122264E-012	0	0.000000E+000
1	7.75340861	4.122264E-012	1.948226E-011	1	0.000000E+000
1	7.75747019	1.948226E-011	4.122264E-012	0	0.000000E+000
1	7.75748337	4.122264E-012	1.948226E-011	1	0.000000E+000
1	7.76446138	1.948226E-011	4.122264E-012	0	0.000000E+000
1	7.76451878	4.122264E-012	1.948226E-011	1	0.000000E+000
1	7.76863256	1.948226E-011	4.122264E-012	0	0.000000E+000
1	7.76874783	4.122264E-012	1.948226E-011	1	0.000000E+000
1	7.77120075	1.948226E-011	4.122264E-012	0	0.000000E+000
1	7.77124853	4.122264E-012	1.948226E-011	1	0.000000E+000
1	7.78715814	1.948226E-011	4.122264E-012	0	0.000000E+000
1	7.78720174	4.122264E-012	1.948226E-011	1	0.000000E+000
1	7.78765334	1.948226E-011	4.122264E-012	0	0.000000E+000
1	7.78771771	4.122264E-012	1.948226E-011	1	0.000000E+000
1	7.79437024	1.948226E-011	4.122264E-012	0	0.000000E+000
1	7.79446927	4.122264E-012	1.948226E-011	1	0.000000E+000
1	7.79453254	1.948226E-011	4.122264E-012	0	0.000000E+000
1	7.79457502	4.122264E-012	1.948226E-011	1	0.000000E+000
1	7.79460952	1.948226E-011	4.122264E-012	0	0.000000E+000
1	7.79470738	4.122264E-012	1.948226E-011	1	0.000000E+000
1	7.79475244	1.948226E-011	4.122264E-012	0	0.000000E+000
1	7.79478862	4.122264E-012	1.948226E-011	1	0.000000E+000
1	7.79607935	1.948226E-011	4.122264E-012	0	0.000000E+000
1	7.79610007	4.122264E-012	1.948226E-011	1	0.000000E+000
1	7.80674840	1.948226E-011	4.122264E-012	0	0.000000E+000
1	7.80675945	4.122264E-012	1.948226E-011	1	0.000000E+000
1	7.81071609	1.948226E-011	4.122264E-012	0	0.000000E+000
1	7.81079346	4.122264E-012	1.948226E-011	1	0.000000E+000
1	7.81385474	1.948226E-011	4.122264E-012	0	0.000000E+000
1	7.81401015	4.122264E-012	1.948226E-011	1	0.000000E+000
1	7.81606794	1.948226E-011	4.122264E-012	0	0.000000E+000
1	7.81607970	4.122264E-012	1.948226E-011	1	0.000000E+000
1	7.81949538	1.948226E-011	4.122264E-012	0	0.000000E+000
1	7.81951700	4.122264E-012	1.948226E-011	1	0.000000E+000
1	7.82260378	1.948226E-011	4.122264E-012	0	0.000000E+000
1	7.82264393	4.122264E-012	1.948226E-011	1	0.000000E+000
1	7.83252648	1.948226E-011	4.122264E-012	0	0.000000E+000
1	7.83256730	4.122264E-012	1.948226E-011	1	0.000000E+000
1	7.83973206	1.948226E-011	4.122264E-012	0	0.000000E+000
1	7.83978302	4.122264E-012	1.948226E-011	1	0.000000E+000
1	7.84436917	1.948226E-011	4.122264E-012	0	0.000000E+000
1	7.84439387	4.122264E-012	1.948226E-011	1	0.000000E+000
1	7.85111592	1.948226E-011	4.122264E-012	0	0.000000E+000
1	7.85112237	4.122264E-012	1.948226E-011	1	0.000000E+000
1	7.86019065	1.948226E-011	4.122264E-012	0	0.000000E+000
1	7.86020559	4.122264E-012	1.948226E-011	1	0.000000E+000
1	7.86170535	1.948226E-011	4.122264E-012	0	0.000000E+000
1	7.86175916	4.122264E-012	1.948226E-011	1	0.000000E+000
1	7.86498278	1.948226E-011	4.122264E-012	0	0.000000E+000
1	7.86502637	4.122264E-012	1.948226E-011	1	0.000000E+000
1	7.86824703	1.948226E-011	4.122264E-012	0	0.000000E+000
1	7.86826928	4.122264E-012	1.948226E-011	1	0.000000E+000
1	7.87262989	1.948226E-011	4.122264E-012	0	0.000000E+000
1	7.87285181	4.122264E-012	1.948226E-011	1	0.000000E+000
1	7.87288454	1.948226E-011	4.122264E-012	0	0.000000E+000
1	7.87293792	4.122264E-012	1.948226E-011	1	0.000000E+000
1	7.87595117	1.948226E-011	4.122264E-012	0	0.000000E+000
1	7.87596147	4.122264E-012	1.948226E-011	1	0.000000E+000
1	7.87895012	1.948226E-011	4.122264E-012	0	0.000000E+000
1	7.87910726	4.122264E-012	1.948226E-011	1	0.000000E+000
1	7.88280382	1.948226E-011	4.122264E-012	0	0.000000E+000
1	7.88282236	4.122264E-012	1.948226E-011	1	0.000000E+000
1	7.89315505	1.948226E-011	4.122264E-012	0	0.000000E+000
1	7.89317685	4.122264E-012	1.948226E-011	1	0.000000E+000
1	7.89428343	1.948226E-011	4.122264E-012	0	0.000000E+000
1	7.89439335	4.122264E-012	1.948226E-011	1	0.000000E+000
1	7.89867065	1.948226E-011	4.122264E-012	0	0.000000E+000
1	7.89871544	4.122264E-012	1.948226E-011	1	0.000000E+000
1	7.89895675	1.948226E-011	4.122264E-012	0	0.000000E+000
1	7.89900437	4.122264E-012	1.948226E-011	1	0.000000E+000
1	7.90048709	1.948226E-011	4.122264E-012	0	0.000000E+000
1	7.90054257	4.122264E-012	1.948226E-011	1	0.000000E+000
1	7.90729172	1.948226E-011	4.122264E-012	0	0.000000E+000
1	7.90730249	4.122264E-012	1.948226E-011	1	0.000000E+000
1	7.90934791	1.948226E-011	4.122264E-012	0	0.000000E+000
1	7.90937348	4.122264E-012	1.948226E-011	1	0.000000E+000
1	7.91247311	1.948226E-011	4.122264E-012	0	0.000000E+000
1	7.91250602	4.122264E-012	1.948226E-011	1	0.000000E+000
1	7.91636437	1.948226E-011	4.122264E-012	0	0.000000E+000
1	7.91637920	4.122264E-012	1.948226E-011	1	0.000000E+000
1	7.91940829	1.948226E-011	4.122264E-012	0	0.000000E+000
1	7.91987616	4.122264E-012	1.948226E-011	1	0.000000E+000
1	7.92018165	1.948226E-011	4.122264E-012	0	0.000000E+000
1	7.92022252	4.122264E-012	1.948226E-011	1	0.000000E+000
1	7.92234202	1.948226E-011	4.122264E-012	0	0.000000E+000
1	7.92236207	4.122264E-012	1.948226E-011	1	0.000000E+000
1	7.93290533	1.948226E-011	4.122264E-012	0	0.000000E+000
1	7.93291913	4.122264E-012	1.948226E-011	1	0.000000E+000
1	7.93783722	1.948226E-011	4.122264E-012	0	0.000000E+000
1	7.93788171	4.122264E-012	1.948226E-011	1	0.000000E+000
1	7.93972077	1.948226E-011	4.122264E-012	0	0.000000E+000
1	7.93974607	4.122264E-012	1.948226E-011	1	0.000000E+000
1	7.94193625	1.948226E-011	4.122264E-012	0	0.000000E+000
1	7.94201238	4.122264E-012	1.948226E-011	1	0.000000E+000
1	7.94706100	1.948226E-011	4.122264E-012	0	0.000000E+000
1	7.94710038	4.122264E-012	1.948226E-011	1	0.000000E+000
1	7.94854693	1.948226E-011	4.122264E-012	0	0.000000E+000
1	7.94858014	4.122264E-012	1.948226E-011	1	0.000000E+000
1	7.94935927	1.948226E-011	4.122264E-012	0	0.000000E+000
1	7.94939247	4.122264E-012	1.948226E-011	1	0.000000E+000
1	7.94955469	1.948226E-011	4.122264E-012	0	0.000000E+000
1	7.94956561	4.122264E-012	1.948226E-011	1	0.000000E+000
1	7.94971943	1.948226E-011	4.122264E-012	0	0.000000E+000
1	7.94976100	4.122264E-012	1.948226E-011	1	0.000000E+000
1	7.95516139	1.948226E-011	4.122264E-012	0	0.000000E+000
1	7.95519656	4.122264E-012	1.948226E-011	1	0.000000E+000
1	7.95745603	1.948226E-011	4.122264E-012	0	0.000000E+000
1	7.95755696	4.122264E-012	1.948226E-011	1	0.000000E+000
1	7.95764201	1.948226E-011	4.122264E-012	0	0.000000E+000
1	7.95764924	4.122264E-012	1.948226E-011	1	0.000000E+000
1	7.96558325	1.948226E-011	4.122264E-012	0	0.000000E+000
1	7.96571500	4.122264E-012	1.948226E-011	1	0.000000E+000
1	7.97025793	1.948226E-011	4.122264E-012	0	0.000000E+000
1	7.97041862	4.122264E-012	1.948226E-011	1	0.000000E+000
1	7.97329814	1.948226E-011	4.122264E-012	0	0.000000E+000
1	7.97331214	4.122264E-012	1.948226E-011	1	0.000000E+000
1	7.97428406	1.948226E-011	4.122264E-012	0	0.000000E+000
1	7.97431595	4.122264E-012	1.948226E-011	1	0.000000E+000
1	7.97765971	1.948226E-011	4.122264E-012	0	0.000000E+000
1	7.97766353	4.122264E-012	1.948226E-011	1	0.000000E+000
1	7.97874256	1.948226E-011	4.122264E-012	0	0.000000E+000
1	7.97879628	4.122264E-012	1.948226E-011	1	0.000000E+000
1	7.97936172	1.948226E-011	4.122264E-012	0	0.000000E+000
1	7.97939537	4.122264E-012	1.948226E-011	1	0.000000E+000
1	7.98031456	1.948226E-011	4.122264E-012	0	0.000000E+000
1	7.98033224	4.122264E-012	1.948226E-011	1	0.000000E+000
1	7.98059235	1.948226E-011	4.122264E-012	0	0.000000E+000
1	7.98062586	4.122264E-012	1.948226E-011	1	0.000000E+000
1	7.98793576	1.948226E-011	4.122264E-012	0	0.000000E+000
1	7.98797276	4.122264E-012	1.948226E-011	1	0.000000E+000
1	8.00216633	1.948226E-011	4.122264E-012	0	0.000000E+000
1	8.00220754	4.122264E-012	1.948226E-011	1	0.000000E+000
1	8.00526141	1.948226E-011	4.122264E-012	0	0.000000E+000
1	8.00534734	4.122264E-012	1.948226E-011	1	0.000000E+000
1	8.01349508	1.948226E-011	4.122264E-012	0	0.000000E+000
1	8.01350166	4.122264E-012	1.948226E-011	1	0.000000E+000
1	8.01699534	1.948226E-011	4.122264E-012	0	0.000000E+000
1	8.01702529	4.122264E-012	1.948226E-011	1	0.000000E+000
1	8.02620961	1.948226E-011	4.122264E-012	0	0.000000E+000
1	8.02623653	4.122264E-012	1.948226E-011	1	0.000000E+000
1	8.02817179	1.948226E-011	4.122264E-012	0	0.000000E+000
1	8.02822888	4.122264E-012	1.948226E-011	1	0.000000E+000
1	8.03109191	1.948226E-011	4.122264E-012	0	0.000000E+000
1	8.03116283	4.122264E-012	1.948226E-011	1	0.000000E+000
1	8.03935088	1.948226E-011	4.122264E-012	0	0.000000E+000
1	8.03937255	4.122264E-012	1.948226E-011	1	0.000000E+000
1	8.04139337	1.948226E-011	4.122264E-012	0	0.000000E+000
1	8.04145729	4.122264E-012	1.948226E-011	1	0.000000E+000
1	8.04149586	1.948226E-011	4.122264E-012	0	0.000000E+000
1	8.04168038	4.122264E-012	1.948226E-011	1	0.000000E+000
1	8.04212499	1.948226E-011	4.122264E-012	0	0.000000E+000
1	8.04223450	4.122264E-012	1.948226E-011	1	0.000000E+000
1	8.05324899	1.948226E-011	4.122264E-012	0	0.000000E+000
1	8.05328910	4.122264E-012	1.948226E-011	1	0.000000E+000
1	8.05376344	1.948226E-011	4.122264E-012	0	0.000000E+000
1	8.05379133	4.122264E-012	1.948226E-011	1	0.000000E+000
1	8.05529991	1.948226E-011	4.122264E-012	0	0.000000E+000
1	8.05533414	4.122264E-012	1.948226E-011	1	0.000000E+000
1	8.05960042	1.948226E-011	4.122264E-012	0	0.000000E+000
1	8.05964093	4.122264E-012	1.948226E-011	1	0.000000E+000
1	8.06969281	1.948226E-011	4.122264E-012	0	0.000000E+000
1	8.07006602	4.122264E-012	1.948226E-011	1	0.000000E+000
1	8.07225242	1.948226E-011	4.122264E-012	0	0.000000E+000
1	8.07227833	4.122264E-012	1.948226E-011	1	0.000000E+000
1	8.08135926	1.948226E-011	4.122264E-012	0	0.000000E+000
1	8.08137603	4.122264E-012	1.948226E-011	1	0.000000E+000
1	8.08448788	1.948226E-011	4.122264E-012	0	0.000000E+000
1	8.08450413	4.122264E-012	1.948226E-011	1	0.000000E+000
1	8.08821338	1.948226E-011	4.122264E-012	0	0.000000E+000
1	8.08827197	4.122264E-012	1.948226E-011	1	0.000000E+000
1	8.09008307	1.948226E-011	4.122264E-012	0	0.000000E+000
1	8.09011492	4.122264E-012	1.948226E-011	1	0.000000E+000
1	8.09085145	1.948226E-011	4.122264E-012	0	0.000000E+000
1	8.09090965	4.122264E-012	1.948226E-011	1	0.000000E+000
1	8.09494418	1.948226E-011	4.122264E-012	0	0.000000E+000
1	8.09497964	4.122264E-012	1.948226E-011	1	0.000000E+000
1	8.09500542	1.948226E-011	4.122264E-012	0	0.000000E+000
1	8.09502202	4.122264E-012	1.948226E-011	1	0.000000E+000
1	8.09567466	1.948226E-011	4.122264E-012	0	0.000000E+000
1	8.09571544	4.122264E-012	1.948226E-011	1	0.000000E+000
1	8.09845393	1.948226E-011	4.122264E-012	0	0.000000E+000
1	8.18584911	4.122264E-012	1.948226E-011	1	0.000000E+000
1	8.18879964	1.948226E-011	4.122264E-012	0	0.000000E+000
1	8.18909068	4.122264E-012	1.948226E-011	1	0.000000E+000
1	8.20021970	1.948226E-011	4.122264E-012	0	0.000000E+000
1	8.20024952	4.122264E-012	1.948226E-011	1	0.000000E+000
1	8.21772576	1.948226E-011	4.122264E-012	0	0.000000E+000
1	8.21780926	4.122264E-012	1.948226E-011	1	0.000000E+000
1	8.21785990	1.948226E-011	4.122264E-012	0	0.000000E+000
1	8.21790208	4.122264E-012	1.948226E-011	1	0.000000E+000
1	8.22486872	1.948226E-011	4.122264E-012	0	0.000000E+000
1	8.22498723	4.122264E-012	1.948226E-011	1	0.000000E+000
1	8.22617568	1.948226E-011	4.122264E-012	0	0.000000E+000
1	8.22622734	4.122264E-012	1.948226E-011	1	0.000000E+000
1	8.22665019	1.948226E-011	4.122264E-012	0	0.000000E+000
1	37.41158390	3.374675E-012	1.873468E-011	1	0.000000E+000
1	37.41288389	1.873468E-011	3.374675E-012	0	0.000000E+000
1	37.41294742	3.374675E-012	1.873468E-011	1	0.000000E+000
1	37.41609244	1.873468E-011	3.374675E-012	0	0.000000E+000
1	37.41611829	3.374675E-012	1.873468E-011	1	0.000000E+000
1	37.41745222	1.873468E-011	3.374675E-012	0	0.000000E+000
1	37.41752928	3.374675E-012	1.873468E-011	1	0.000000E+000
1	37.41802230	1.873468E-011	3.374675E-012	0	0.000000E+000
1	37.41805566	3.374675E-012	1.873468E-011	1	0.000000E+000
1	37.42177578	1.873468E-011	3.374675E-012	0	0.000000E+000
1	37.42180298	3.374675E-012	1.873468E-011	1	0.000000E+000
1	37.42681925	1.873468E-011	3.374675E-012	0	0.000000E+000
1	37.42691063	3.374675E-012	1.873468E-011	1	0.000000E+000
1	37.42930243	1.873468E-011	3.374675E-012	0	0.000000E+000
1	37.42947641	3.374675E-012	1.873468E-011	1	0.000000E+000
1	37.43989689	1.873468E-011	3.374675E-012	0	0.000000E+000
1	37.43991819	3.374675E-012	1.873468E-011	1	0.000000E+000
1	37.44882359	1.873468E-011	3.374675E-012	0	0.000000E+000
1	37.44928898	3.374675E-012	1.873468E-011	1	0.000000E+000
1	37.45276995	1.873468E-011	3.374675E-012	0	0.000000E+000
1	37.45280236	3.374675E-012	1.873468E-011	1	0.000000E+000
1	37.45795490	1.873468E-011	3.374675E-012	0	0.000000E+000
1	37.45819735	3.374675E-012	1.873468E-011	1	0.000000E+000
1	37.45975369	1.873468E-011	3.374675E-012	0	0.000000E+000
1	37.45976781	3.374675E-012	1.873468E-011	1	0.000000E+000
1	37.46026961	1.873468E-011	3.374675E-012	0	0.000000E+000
1	37.46027993	3.374675E-012	1.873468E-011	1	0.000000E+000
1	37.46045790	1.873468E-011	3.374675E-012	0	0.000000E+000
1	37.46048735	3.374675E-012	1.873468E-011	1	0.000000E+000
1	37.46051323	1.873468E-011	3.374675E-012	0	0.000000E+000
1	37.46057587	3.374675E-012	1.873468E-011	1	0.000000E+000
1	37.46170080	1.873468E-011	3.374675E-012	0	0.000000E+000
1	37.46176486	3.374675E-012	1.873468E-011	1	0.000000E+000
1	37.46338007	1.873468E-011	3.374675E-012	0	0.000000E+000
1	37.46342555	3.374675E-012	1.873468E-011	1	0.000000E+000
1	37.46739564	1.873468E-011	3.374675E-012	0	0.000000E+000
1	37.46741340	3.374675E-012	1.873468E-011	1	0.000000E+000
1	37.46957615	1.873468E-011	3.374675E-012	0	0.000000E+000
1	37.46959570	3.374675E-012	1.873468E-011	1	0.000000E+000
1	37.47386259	1.873468E-011	3.374675E-012	0	0.000000E+000
1	37.47387240	3.374675E-012	1.873468E-011	1	0.000000E+000
1	37.47766937	1.873468E-011	3.374675E-012	0	0.000000E+000
1	37.47768695	3.374675E-012	1.873468E-011	1	0.000000E+000
1	37.47803727	1.873468E-011	3.374675E-012	0	0.000000E+000
1	37.47805706	3.374675E-012	1.873468E-011	1	0.000000E+000
1	37.47853814	1.873468E-011	3.374675E-012	0	0.000000E+000
1	37.47855186	3.374675E-012	1.873468E-011	1	0.000000E+000
1	37.48732677	1.873468E-011	3.374675E-012	0	0.000000E+000
1	37.48739033	3.374675E-012	1.873468E-011	1	0.000000E+000
1	37.48756828	1.873468E-011	3.374675E-012	0	0.000000E+000
1	37.48759199	3.374675E-012	1.873468E-011	1	0.000000E+000
1	37.49415133	1.873468E-011	3.374675E-012	0	0.000000E+000
1	37.49417837	3.374675E-012	1.873468E-011	1	0.000000E+000
1	37.49594812	1.873468E-011	3.374675E-012	0	0.000000E+000
1	37.49613717	3.374675E-012	1.873468E-011	1	0.000000E+000
1	37.49792586	1.873468E-011	3.374675E-012	0	0.000000E+000
1	37.49793603	3.374675E-012	1.873468E-011	1	0.000000E+000
1	37.49914547	1.873468E-011	3.374675E-012	0	0.000000E+000
1	37.49919509	3.374675E-012	1.873468E-011	1	0.000000E+000
1	37.49940736	1.873468E-011	3.374675E-012	0	0.000000E+000
1	37.49984422	3.374675E-012	1.873468E-011	1	0.000000E+000
1	37.50083855	1.873468E-011	3.374675E-012	0	0.000000E+000
1	37.50085804	3.374675E-012	1.873468E-011	1	0.000000E+000
1	37.50360088	1.873468E-011	3.374675E-012	0	0.000000E+000
1	37.50361113	3.374675E-012	1.873468E-011	1	0.000000E+000
1	37.50673604	1.873468E-011	3.374675E-012	0	0.000000E+000
1	37.50674554	3.374675E-012	1.873468E-011	1	0.000000E+000
1	37.51749573	1.873468E-011	3.374675E-012	0	0.000000E+000
1	37.51751710	3.374675E-012	1.873468E-011	1	0.000000E+000
1	37.51813194	1.873468E-011	3.374675E-012	0	0.000000E+000
1	37.51935015	3.374675E-012	1.873468E-011	1	0.000000E+000
1	37.52473374	1.873468E-011	3.374675E-012	0	0.000000E+000
1	37.52477545	3.374675E-012	1.873468E-011	1	0.000000E+000
1	37.52511958	1.873468E-011	3.374675E-012	0	0.000000E+000
1	37.52517425	3.374675E-012	1.873468E-011	1	0.000000E+000
1	37.52964534	1.873468E-011	3.374675E-012	0	0.000000E+000
1	37.52968883	3.374675E-012	1.873468E-011	1	0.000000E+000
1	37.52986293	1.873468E-011	3.374675E-012	0	0.000000E+000
1	37.52988119	3.374675E-012	1.873468E-011	1	0.000000E+000
1	37.53518644	1.873468E-011	3.374675E-012	0	0.000000E+000
1	37.53521992	3.374675E-012	1.873468E-011	1	0.000000E+000
1	37.53564182	1.873468E-011	3.374675E-012	0	0.000000E+000
1	37.53565887	3.374675E-012	1.873468E-011	1	0.000000E+000
1	37.53709519	1.873468E-011	3.374675E-012	0	0.000000E+000
1	37.53711581	3.374675E-012	1.873468E-011	1	0.000000E+000
1	37.53912423	1.873468E-011	3.374675E-012	0	0.000000E+000
1	37.53913141	3.374675E-012	1.873468E-011	1	0.000000E+000
1	37.54311901	1.873468E-011	3.374675E-012	0	0.000000E+000
1	37.54314646	3.374675E-012	1.873468E-011	1	0.000000E+000
1	37.54601229	1.873468E-011	3.374675E-012	0	0.000000E+000
1	37.54602317	3.374675E-012	1.873468E-011	1	0.000000E+000
1	37.54622439	1.873468E-011	3.374675E-012	0	0.000000E+000
1	37.54631079	3.374675E-012	1.873468E-011	1	0.000000E+000
1	37.56195039	1.873468E-011	3.374675E-012	0	0.000000E+000
1	37.56196859	3.374675E-012	1.873468E-011	1	0.000000E+000
1	37.56292569	1.873468E-011	3.374675E-012	0	0.000000E+000
1	37.56295063	3.374675E-012	1.873468E-011	1	0.000000E+000
1	37.56390213	1.873468E-011	3.374675E-012	0	0.000000E+000
1	37.56398223	3.374675E-012	1.873468E-011	1	0.000000E+000
1	37.56521036	1.873468E-011	3.374675E-012	0	0.000000E+000
1	37.56524104	3.374675E-012	1.873468E-011	1	0.000000E+000
1	37.56586074	1.873468E-011	3.374675E-012	0	0.000000E+000
1	37.56595427	3.374675E-012	1.873468E-011	1	0.000000E+000
1	37.57043971	1.873468E-011	3.374675E-012	0	0.000000E+000
1	37.57049979	3.374675E-012	1.873468E-011	1	0.000000E+000
1	37.57572729	1.873468E-011	3.374675E-012	0	0.000000E+000
1	37.57574989	3.374675E-012	1.873468E-011	1	0.000000E+000
1	37.57618001	1.873468E-011	3.374675E-012	0	0.000000E+000
1	37.57619386	3.374675E-012	1.873468E-011	1	0.000000E+000
1	37.57669878	1.873468E-011	3.374675E-012	0	0.000000E+000
1	37.57671650	3.374675E-012	1.873468E-011	1	0.000000E+000
1	37.57769329	1.873468E-011	3.374675E-012	0	0.000000E+000
1	37.57772919	3.374675E-012	1.873468E-011	1	0.000000E+000
1	37.57844697	1.873468E-011	3.374675E-012	0	0.000000E+000
1	37.57848636	3.374675E-012	1.873468E-011	1	0.000000E+000
1	37.58278095	1.873468E-011	3.374675E-012	0	0.000000E+000
1	37.58280079	3.374675E-012	1.873468E-011	1	0.000000E+000
1	37.58291997	1.873468E-011	3.374675E-012	0	0.000000E+000
1	37.58297310	3.374675E-012	1.873468E-011	1	0.000000E+000
1	37.58512302	1.873468E-011	3.374675E-012	0	0.000000E+000
1	37.58517457	3.374675E-012	1.873468E-011	1	0.000000E+000
1	37.58764307	1.873468E-011	3.374675E-012	0	0.000000E+000
1	37.58768523	3.374675E-012	1.873468E-011	1	0.000000E+000
1	37.59459148	1.873468E-011	3.374675E-012	0	0.000000E+000
1	37.59459820	3.374675E-012	1.873468E-011	1	0.000000E+000
1	37.59776037	1.873468E-011	3.374675E-012	0	0.000000E+000
1	37.59779781	3.374675E-012	1.873468E-011	1	0.000000E+000
1	37.59824171	1.873468E-011	3.374675E-012	0	0.000000E+000
1	37.59839892	3.374675E-012	1.873468E-011	1	0.000000E+000
1	37.60206630	1.873468E-011	3.374675E-012	0	0.000000E+000
1	37.60209478	3.374675E-012	1.873468E-011	1	0.000000E+000
1	37.60289958	1.873468E-011	3.374675E-012	0	0.000000E+000
1	37.60292275	3.374675E-012	1.873468E-011	1	0.000000E+000
1	37.60328752	1.873468E-011	3.374675E-012	0	0.000000E+000
1	37.60330839	3.374675E-012	1.873468E-011	1	0.000000E+000
1	37.60383766	1.873468E-011	3.374675E-012	0	0.000000E+000
1	37.60384885	3.374675E-012	1.873468E-011	1	0.000000E+000
1	37.60591272	1.873468E-011	3.374675E-012	0	0.000000E+000
1	37.60593616	3.374675E-012	1.873468E-011	1	0.000000E+000
1	37.60626147	1.873468E-011	3.374675E-012	0	0.000000E+000
1	37.60627654	3.374675E-012	1.873468E-011	1	0.000000E+000
1	37.60631434	1.873468E-011	3.374675E-012	0	0.000000E+000
1	37.60633107	3.374675E-012	1.873468E-011	1	0.000000E+000
1	37.60965624	1.873468E-011	3.374675E-012	0	0.000000E+000
1	37.60966212	3.374675E-012	1.873468E-011	1	0.000000E+000
1	37.61222305	1.873468E-011	3.374675E-012	0	0.000000E+000
1	37.61224220	3.374675E-012	1.873468E-011	1	0.000000E+000
1	37.61489071	1.873468E-011	3.374675E-012	0	0.000000E+000
1	37.61495154	3.374675E-012	1.873468E-011	1	0.000000E+000
1	37.61535436	1.873468E-011	3.374675E-012	0	0.000000E+000
1	37.61544997	3.374675E-012	1.873468E-011	1	0.000000E+000
1	37.61881508	1.873468E-011	3.374675E-012	0	0.000000E+000
1	37.61882170	3.374675E-012	1.873468E-011	1	0.000000E+000
1	37.62673822	1.873468E-011	3.374675E-012	0	0.000000E+000
1	37.62681412	3.374675E-012	1.873468E-011	1	0.000000E+000
1	37.62876344	1.873468E-011	3.374675E-012	0	0.000000E+000
1	37.62877690	3.374675E-012	1.873468E-011	1	0.000000E+000
1	37.63134960	1.873468E-011	3.374675E-012	0	0.000000E+000
1	37.63136022	3.374675E-012	1.873468E-011	1	0.000000E+000
1	37.63184457	1.873468E-011	3.374675E-012	0	0.000000E+000
1	37.63186466	3.374675E-012	1.873468E-011	1	0.000000E+000
1	37.63259891	1.873468E-011	3.374675E-012	0	0.000000E+000
1	37.63262532	3.374675E-012	1.873468E-011	1	0.000000E+000
1	37.63673581	1.873468E-011	3.374675E-012	0	0.000000E+000
1	37.63678272	3.374675E-012	1.873468E-011	1	0.000000E+000
1	37.63834356	1.873468E-011	3.374675E-012	0	0.000000E+000
1	37.63836604	3.374675E-012	1.873468E-011	1	0.000000E+000
1	37.64035178	1.873468E-011	3.374675E-012	0	0.000000E+000
1	37.64038162	3.374675E-012	1.873468E-011	1	0.000000E+000
1	37.64170375	1.873468E-011	3.374675E-012	0	0.000000E+000
1	37.64174071	3.374675E-012	1.873468E-011	1	0.000000E+000
1	37.64400098	1.873468E-011	3.374675E-012	0	0.000000E+000
1	37.77705273	3.374675E-012	1.873468E-011	1	0.000000E+000
1	37.78108871	1.873468E-011	3.374675E-012	0	0.000000E+000
1	37.78113674	3.374675E-012	1.873468E-011	1	0.000000E+000
1	37.78356693	1.873468E-011	3.374675E-012	0	0.000000E+000
1	37.78360968	3.374675E-012	1.873468E-011	1	0.000000E+000
1	37.78942996	1.873468E-011	3.374675E-012	0	0.000000E+000
1	37.78948910	3.374675E-012	1.873468E-011	1	0.000000E+000
1	37.79008564	1.873468E-011	3.374675E-012	0	0.000000E+000
1	37.79010352	3.374675E-012	1.873468E-011	1	0.000000E+000
1	37.79074615	1.873468E-011	3.374675E-012	0	0.000000E+000
1	37.79077571	3.374675E-012	1.873468E-011	1	0.000000E+000
1	37.79363777	1.873468E-011	3.374675E-012	0	0.000000E+000
1	37.79367226	3.374675E-012	1.873468E-011	1	0.000000E+000
1	37.79632042	1.873468E-011	3.374675E-012	0	0.000000E+000
1	37.79638694	3.374675E-012	1.873468E-011	1	0.000000E+000
1	37.79860045	1.873468E-011	3.374675E-012	0	0.000000E+000
1	37.79865699	3.374675E-012	1.873468E-011	1	0.000000E+000
1	37.79932510	1.873468E-011	3.374675E-012	0	0.000000E+000
1	37.79937242	3.374675E-012	1.873468E-011	1	0.000000E+000
1	37.80110979	1.873468E-011	3.374675E-012	0	0.000000E+000
1	37.80111558	3.374675E-012	1.873468E-011	1	0.000000E+000
1	37.80207444	1.873468E-011	3.374675E-012	0	0.000000E+000
1	37.80409472	3.374675E-012	1.873468E-011	1	0.000000E+000
1	37.81031310	1.873468E-011	3.374675E-012	0	0.000000E+000
1	37.81033953	3.374675E-012	1.873468E-011	1	0.000000E+000
1	37.81098613	1.873468E-011	3.374675E-012	0	0.000000E+000
1	37.93627853	3.374675E-012	1.873468E-011	1	0.000000E+000
1	37.93665610	1.873468E-011	3.374675E-012	0	0.000000E+000
1	37.93669592	3.374675E-012	1.873468E-011	1	0.000000E+000
1	37.93957840	1.873468E-011	3.374675E-012	0	0.000000E+000
1	37.93960676	3.374675E-012	1.873468E-011	1	0.000000E+000
1	37.94041521	1.873468E-011	3.374675E-012	0	0.000000E+000
1	37.94051495	3.374675E-012	1.873468E-011	1	0.000000E+000
1	37.95260232	1.873468E-011	3.374675E-012	0	0.000000E+000
1	37.95263366	3.374675E-012	1.873468E-011	1	0.000000E+000
1	37.95280853	1.873468E-011	3.374675E-012	0	0.000000E+000
1	37.95284088	3.374675E-012	1.873468E-011	1	0.000000E+000
1	37.95330224	1.873468E-011	3.374675E-012	0	0.000000E+000
1	37.95336455	3.374675E-012	1.873468E-011	1	0.000000E+000
1	37.95617331	1.873468E-011	3.374675E-012	0	0.000000E+000
1	37.95619289	3.374675E-012	1.873468E-011	1	0.000000E+000
1	37.95691176	1.873468E-011	3.374675E-012	0	0.000000E+000
1	37.95696447	3.374675E-012	1.873468E-011	1	0.000000E+000
1	37.96459362	1.873468E-011	3.374675E-012	0	0.000000E+000
1	37.96464521	3.374675E-012	1.873468E-011	1	0.000000E+000
1	37.96468926	1.873468E-011	3.374675E-012	0	0.000000E+000
1	37.96471990	3.374675E-012	1.873468E-011	1	0.000000E+000
1	37.96596705	1.873468E-011	3.374675E-012	0	0.000000E+000
1	37.96597644	3.374675E-012	1.873468E-011	1	0.000000E+000
1	37.97486362	1.873468E-011	3.374675E-012	0	0.000000E+000
1	37.97504668	3.374675E-012	1.873468E-011	1	0.000000E+000
1	37.97735743	1.873468E-011	3.374675E-012	0	0.000000E+000
1	37.97739732	3.374675E-012	1.873468E-011	1	0.000000E+000
1	37.97758431	1.873468E-011	3.374675E-012	0	0.000000E+000
1	37.97796980	3.374675E-012	1.873468E-011	1	0.000000E+000
1	37.99293639	1.873468E-011	3.374675E-012	0	0.000000E+000
1	37.99298065	3.374675E-012	1.873468E-011	1	0.000000E+000
1	37.99367911	1.873468E-011	3.374675E-012	0	0.000000E+000
1	37.99370237	3.374675E-012	1.873468E-011	1	0.000000E+000
1	37.99623539	1.873468E-011	3.374675E-012	0	0.000000E+000
1	37.99628706	3.374675E-012	1.873468E-011	1	0.000000E+000
1	37.99775310	1.873468E-011	3.374675E-012	0	0.000000E+000
1	37.99776565	3.374675E-012	1.873468E-011	1	0.000000E+000
1	37.99855506	1.873468E-011	3.374675E-012	0	0.000000E+000
1	37.99871306	3.374675E-012	1.873468E-011	1	0.000000E+000
1	38.00372332	1.873468E-011	3.374675E-012	0	0.000000E+000
1	38.00372944	3.374675E-012	1.873468E-011	1	0.000000E+000
1	38.00800392	1.873468E-011	3.374675E-012	0	0.000000E+000
1	38.00804012	3.374675E-012	1.873468E-011	1	0.000000E+000
1	38.01325203	1.873468E-011	3.374675E-012	0	0.000000E+000
1	38.01329341	3.374675E-012	1.873468E-011	1	0.000000E+000
1	38.01393071	1.873468E-011	3.374675E-012	0	0.000000E+000
1	38.01397983	3.374675E-012	1.873468E-011	1	0.000000E+000
1	38.01425517	1.873468E-011	3.374675E-012	0	0.000000E+000
1	38.01430675	3.374675E-012	1.873468E-011	1	0.000000E+000
1	38.01624876	1.873468E-011	3.374675E-012	0	0.000000E+000
1	38.01625375	3.374675E-012	1.873468E-011	1	0.000000E+000
1	38.01906211	1.873468E-011	3.374675E-012	0	0.000000E+000
1	38.01910389	3.374675E-012	1.873468E-011	1	0.000000E+000
1	38.02172169	1.873468E-011	3.374675E-012	0	0.000000E+000
1	38.02205366	3.374675E-012	1.873468E-011	1	0.000000E+000
1	38.02431895	1.873468E-011	3.374675E-012	0	0.000000E+000
1	38.02447867	3.374675E-012	1.873468E-011	1	0.000000E+000
1	38.02548695	1.873468E-011	3.374675E-012	0	0.000000E+000
1	38.02549791	3.374675E-012	1.873468E-011	1	0.000000E+000
1	38.02825699	1.873468E-011	3.374675E-012	0	0.000000E+000
1	38.02859348	3.374675E-012	1.873468E-011	1	0.000000E+000
1	38.03462078	1.873468E-011	3.374675E-012	0	0.000000E+000
1	38.03481225	3.374675E-012	1.873468E-011	1	0.000000E+000
1	38.03530581	1.873468E-011	3.374675E-012	0	0.000000E+000
1	38.03533771	3.374675E-012	1.873468E-011	1	0.000000E+000
1	38.03925208	1.873468E-011	3.374675E-012	0	0.000000E+000
1	38.03933359	3.374675E-012	1.873468E-011	1	0.000000E+000
1	38.04235961	1.873468E-011	3.374675E-012	0	0.000000E+000
1	38.04237438	3.374675E-012	1.873468E-011	1	0.000000E+000
1	38.04707037	1.873468E-011	3.374675E-012	0	0.000000E+000
1	38.04727409	3.374675E-012	1.873468E-011	1	0.000000E+000
1	38.05065979	1.873468E-011	3.374675E-012	0	0.000000E+000
1	38.05073721	3.374675E-012	1.873468E-011	1	0.000000E+000
1	38.05369162	1.873468E-011	3.374675E-012	0	0.000000E+000
1	38.05371879	3.374675E-012	1.873468E-011	1	0.000000E+000
1	38.05653880	1.873468E-011	3.374675E-012	0	0.000000E+000
1	38.05656974	3.374675E-012	1.873468E-011	1	0.000000E+000
1	38.06097963	1.873468E-011	3.374675E-012	0	0.000000E+000
1	38.06099923	3.374675E-012	1.873468E-011	1	0.000000E+000
1	38.06110495	1.873468E-011	3.374675E-012	0	0.000000E+000
1	38.06112355	3.374675E-012	1.873468E-011	1	0.000000E+000
1	38.06307337	1.873468E-011	3.374675E-012	0	0.000000E+000
1	38.06318098	3.374675E-012	1.873468E-011	1	0.000000E+000
1	38.06320336	1.873468E-011	3.374675E-012	0	0.000000E+000
1	38.06337157	3.374675E-012	1.873468E-011	1	0.000000E+000
1	38.06516933	1.873468E-011	3.374675E-012	0	0.000000E+000
1	38.06521599	3.374675E-012	1.873468E-011	1	0.000000E+000
1	38.06640839	1.873468E-011	3.374675E-012	0	0.000000E+000
1	38.06646629	3.374675E-012	1.873468E-011	1	0.000000E+000
1	38.06671027	1.873468E-011	3.374675E-012	0	0.000000E+000
1	38.06698481	3.374675E-012	1.873468E-011	1	0.000000E+000
1	38.07355510	1.873468E-011	3.374675E-012	0	0.000000E+000
1	38.07356285	3.374675E-012	1.873468E-011	1	0.000000E+000
1	38.07439670	1.873468E-011	3.374675E-012	0	0.000000E+000
1	38.07453102	3.374675E-012	1.873468E-011	1	0.000000E+000
1	38.07455490	1.873468E-011	3.374675E-012	0	0.000000E+000
1	38.07460027	3.374675E-012	1.873468E-011	1	0.000000E+000
1	38.07682271	1.873468E-011	3.374675E-012	0	0.000000E+000
1	38.07688069	3.374675E-012	1.873468E-011	1	0.000000E+000
1	38.07695782	1.873468E-011	3.374675E-012	0	0.000000E+000
1	38.07698522	3.374675E-012	1.873468E-011	1	0.000000E+000
1	38.08211493	1.873468E-011	3.374675E-012	0	0.000000E+000
1	38.08215657	3.374675E-012	1.873468E-011	1	0.000000E+000
1	38.08293883	1.873468E-011	3.374675E-012	0	0.000000E+000
1	38.08299048	3.374675E-012	1.873468E-011	1	0.000000E+000
1	38.08315718	1.873468E-011	3.374675E-012	0	0.000000E+000
1	38.08316363	3.374675E-012	1.873468E-011	1	0.000000E+000
1	38.08343358	1.873468E-011	3.374675E-012	0	0.000000E+000
1	38.08347871	3.374675E-012	1.873468E-011	1	0.000000E+000
1	38.08367976	1.873468E-011	3.374675E-012	0	0.000000E+000
1	38.08370952	3.374675E-012	1.873468E-011	1	0.000000E+000
1	38.08629793	1.873468E-011	3.374675E-012	0	0.000000E+000
1	38.08631869	3.374675E-012	1.873468E-011	1	0.000000E+000
1	38.09235754	1.873468E-011	3.374675E-012	0	0.000000E+000
1	38.09245178	3.374675E-012	1.873468E-011	1	0.000000E+000
1	38.09255501	1.873468E-011	3.374675E-012	0	0.000000E+000
1	38.09258307	3.374675E-012	1.873468E-011	1	0.000000E+000
1	38.09715157	1.873468E-011	3.374675E-012	0	0.000000E+000
1	38.09719478	3.374675E-012	1.873468E-011	1	0.000000E+000
1	38.09989115	1.873468E-011	3.374675E-012	0	0.000000E+000
1	58.30898639	3.613627E-012	1.897363E-011	1	0.000000E+000
1	58.31962034	1.897363E-011	3.613627E-012	0	0.000000E+000
1	58.31965423	3.613627E-012	1.897363E-011	1	0.000000E+000
1	58.31969064	1.897363E-011	3.613627E-012	0	0.000000E+000
1	58.31971774	3.613627E-012	1.897363E-011	1	0.000000E+000
1	58.32326458	1.897363E-011	3.613627E-012	0	0.000000E+000
1	58.32330643	3.613627E-012	1.897363E-011	1	0.000000E+000
1	58.32865750	1.897363E-011	3.613627E-012	0	0.000000E+000
1	58.32868951	3.613627E-012	1.897363E-011	1	0.000000E+000
1	58.34072557	1.897363E-011	3.613627E-012	0	0.000000E+000
1	58.34075737	3.613627E-012	1.897363E-011	1	0.000000E+000
1	58.34264378	1.897363E-011	3.613627E-012	0	0.000000E+000
1	58.34288559	3.613627E-012	1.897363E-011	1	0.000000E+000
1	58.34305158	1.897363E-011	3.613627E-012	0	0.000000E+000
1	58.34331363	3.613627E-012	1.897363E-011	1	0.000000E+000
1	58.34334580	1.897363E-011	3.613627E-012	0	0.000000E+000
1	58.34335409	3.613627E-012	1.897363E-011	1	0.000000E+000
1	58.34672886	1.897363E-011	3.613627E-012	0	0.000000E+000
1	58.34676610	3.613627E-012	1.897363E-011	1	0.000000E+000
1	58.34682095	1.897363E-011	3.613627E-012	0	0.000000E+000
1	58.34687560	3.613627E-012	1.897363E-011	1	0.000000E+000
1	58.34699467	1.897363E-011	3.613627E-012	0	0.000000E+000
1	58.34700146	3.613627E-012	1.897363E-011	1	0.000000E+000
1	58.34712372	1.897363E-011	3.613627E-012	0	0.000000E+000
1	58.34713779	3.613627E-012	1.897363E-011	1	0.000000E+000
1	58.35844465	1.897363E-011	3.613627E-012	0	0.000000E+000
1	58.35846342	3.613627E-012	1.897363E-011	1	0.000000E+000
1	58.36566999	1.897363E-011	3.613627E-012	0	0.000000E+000
1	58.36582875	3.613627E-012	1.897363E-011	1	0.000000E+000
1	58.36796634	1.897363E-011	3.613627E-012	0	0.000000E+000
1	58.36806160	3.613627E-012	1.897363E-011	1	0.000000E+000
1	58.36858525	1.897363E-011	3.613627E-012	0	0.000000E+000
1	58.36861210	3.613627E-012	1.897363E-011	1	0.000000E+000
1	58.37033001	1.897363E-011	3.613627E-012	0	0.000000E+000
1	58.37035771	3.613627E-012	1.897363E-011	1	0.000000E+000
1	58.37651470	1.897363E-011	3.613627E-012	0	0.000000E+000
1	58.37659624	3.613627E-012	1.897363E-011	1	0.000000E+000
1	58.37906718	1.897363E-011	3.613627E-012	0	0.000000E+000
1	58.37908141	3.613627E-012	1.897363E-011	1	0.000000E+000
1	58.37977352	1.897363E-011	3.613627E-012	0	0.000000E+000
1	58.37979026	3.613627E-012	1.897363E-011	1	0.000000E+000
1	58.38548538	1.897363E-011	3.613627E-012	0	0.000000E+000
1	58.38550343	3.613627E-012	1.897363E-011	1	0.000000E+000
1	58.38586700	1.897363E-011	3.613627E-012	0	0.000000E+000
1	58.38589703	3.613627E-012	1.897363E-011	1	0.000000E+000
1	58.38626938	1.897363E-011	3.613627E-012	0	0.000000E+000
1	58.38633537	3.613627E-012	1.897363E-011	1	0.000000E+000
1	58.38983696	1.897363E-011	3.613627E-012	0	0.000000E+000
1	58.38984426	3.613627E-012	1.897363E-011	1	0.000000E+000
1	58.39006956	1.897363E-011	3.613627E-012	0	0.000000E+000
1	58.39009683	3.613627E-012	1.897363E-011	1	0.000000E+000
1	58.39092717	1.897363E-011	3.613627E-012	0	0.000000E+000
1	58.39095568	3.613627E-012	1.897363E-011	1	0.000000E+000
1	58.39323993	1.897363E-011	3.613627E-012	0	0.000000E+000
1	58.39331827	3.613627E-012	1.897363E-011	1	0.000000E+000
1	58.39494592	1.897363E-011	3.613627E-012	0	0.000000E+000
1	58.39505531	3.613627E-012	1.897363E-011	1	0.000000E+000
1	58.39596486	1.897363E-011	3.613627E-012	0	0.000000E+000
1	58.39599674	3.613627E-012	1.897363E-011	1	0.000000E+000
1	58.39686123	1.897363E-011	3.613627E-012	0	0.000000E+000
1	58.39690522	3.613627E-012	1.897363E-011	1	0.000000E+000
1	58.40600938	1.897363E-011	3.613627E-012	0	0.000000E+000
1	58.40604156	3.613627E-012	1.897363E-011	1	0.000000E+000
1	58.40655329	1.897363E-011	3.613627E-012	0	0.000000E+000
1	58.40657178	3.613627E-012	1.897363E-011	1	0.000000E+000
1	58.40976324	1.897363E-011	3.613627E-012	0	0.000000E+000
1	58.40978900	3.613627E-012	1.897363E-011	1	0.000000E+000
1	58.41086453	1.897363E-011	3.613627E-012	0	0.000000E+000
1	58.41089917	3.613627E-012	1.897363E-011	1	0.000000E+000
1	58.41266337	1.897363E-011	3.613627E-012	0	0.000000E+000
1	58.41270097	3.613627E-012	1.897363E-011	1	0.000000E+000
1	58.41739244	1.897363E-011	3.613627E-012	0	0.000000E+000
1	58.41746900	3.613627E-012	1.897363E-011	1	0.000000E+000
1	58.42018802	1.897363E-011	3.613627E-012	0	0.000000E+000
1	58.42026506	3.613627E-012	1.897363E-011	1	0.000000E+000
1	58.42054975	1.897363E-011	3.613627E-012	0	0.000000E+000
1	58.42056564	3.613627E-012	1.897363E-011	1	0.000000E+000
1	58.42456841	1.897363E-011	3.613627E-012	0	0.000000E+000
1	58.42460823	3.613627E-012	1.897363E-011	1	0.000000E+000
1	58.42829106	1.897363E-011	3.613627E-012	0	0.000000E+000
1	58.42833248	3.613627E-012	1.897363E-011	1	0.000000E+000
1	58.43526072	1.897363E-011	3.613627E-012	0	0.000000E+000
1	58.43535567	3.613627E-012	1.897363E-011	1	0.000000E+000
1	58.43776165	1.897363E-011	3.613627E-012	0	0.000000E+000
1	58.43776915	3.613627E-012	1.897363E-011	1	0.000000E+000
1	58.43786437	1.897363E-011	3.613627E-012	0	0.000000E+000
1	58.43794617	3.613627E-012	1.897363E-011	1	0.000000E+000
1	58.43858280	1.897363E-011	3.613627E-012	0	0.000000E+000
1	58.43862488	3.613627E-012	1.897363E-011	1	0.000000E+000
1	58.43883193	1.897363E-011	3.613627E-012	0	0.000000E+000
1	58.43884239	3.613627E-012	1.897363E-011	1	0.000000E+000
1	58.43984674	1.897363E-011	3.613627E-012	0	0.000000E+000
1	58.44004348	3.613627E-012	1.897363E-011	1	0.000000E+000
1	58.45142150	1.897363E-011	3.613627E-012	0	0.000000E+000
1	58.45150319	3.613627E-012	1.897363E-011	1	0.000000E+000
1	58.45503547	1.897363E-011	3.613627E-012	0	0.000000E+000
1	58.45505714	3.613627E-012	1.897363E-011	1	0.000000E+000
1	58.46770789	1.897363E-011	3.613627E-012	0	0.000000E+000
1	58.46773031	3.613627E-012	1.897363E-011	1	0.000000E+000
1	58.46987204	1.897363E-011	3.613627E-012	0	0.000000E+000
1	58.46990125	3.613627E-012	1.897363E-011	1	0.000000E+000
1	58.47075623	1.897363E-011	3.613627E-012	0	0.000000E+000
1	58.47081348	3.613627E-012	1.897363E-011	1	0.000000E+000
1	58.47430560	1.897363E-011	3.613627E-012	0	0.000000E+000
1	58.47432006	3.613627E-012	1.897363E-011	1	0.000000E+000
1	58.47991473	1.897363E-011	3.613627E-012	0	0.000000E+000
1	58.47992790	3.613627E-012	1.897363E-011	1	0.000000E+000
1	58.48816866	1.897363E-011	3.613627E-012	0	0.000000E+000
1	58.48838383	3.613627E-012	1.897363E-011	1	0.000000E+000
1	58.48999381	1.897363E-011	3.613627E-012	0	0.000000E+000
1	58.49022387	3.613627E-012	1.897363E-011	1	0.000000E+000
1	58.49144459	1.897363E-011	3.613627E-012	0	0.000000E+000
1	58.49167390	3.613627E-012	1.897363E-011	1	0.000000E+000
1	58.49276015	1.897363E-011	3.613627E-012	0	0.000000E+000
1	58.49280341	3.613627E-012	1.897363E-011	1	0.000000E+000
1	58.49816649	1.897363E-011	3.613627E-012	0	0.000000E+000
1	58.49819224	3.613627E-012	1.897363E-011	1	0.000000E+000
1	58.49863719	1.897363E-011	3.613627E-012	0	0.000000E+000
1	58.49865041	3.613627E-012	1.897363E-011	1	0.000000E+000
1	58.49915464	1.897363E-011	3.613627E-012	0	0.000000E+000
1	58.49917491	3.613627E-012	1.897363E-011	1	0.000000E+000
1	58.50453234	1.897363E-011	3.613627E-012	0	0.000000E+000
1	58.50469940	3.613627E-012	1.897363E-011	1	0.000000E+000
1	58.50670743	1.897363E-011	3.613627E-012	0	0.000000E+000
1	58.50676589	3.613627E-012	1.897363E-011	1	0.000000E+000
1	58.51149232	1.897363E-011	3.613627E-012	0	0.000000E+000
1	58.51150905	3.613627E-012	1.897363E-011	1	0.000000E+000
1	58.51191578	1.897363E-011	3.613627E-012	0	0.000000E+000
1	58.51211500	3.613627E-012	1.897363E-011	1	0.000000E+000
1	58.51278653	1.897363E-011	3.613627E-012	0	0.000000E+000
1	58.51303562	3.613627E-012	1.897363E-011	1	0.000000E+000
1	58.52115225	1.897363E-011	3.613627E-012	0	0.000000E+000
1	58.52119008	3.613627E-012	1.897363E-011	1	0.000000E+000
1	58.52202239	1.897363E-011	3.613627E-012	0	0.000000E+000
1	58.52205584	3.613627E-012	1.897363E-011	1	0.000000E+000
1	58.53991685	1.897363E-011	3.613627E-012	0	0.000000E+000
1	58.54001336	3.613627E-012	1.897363E-011	1	0.000000E+000
1	58.54117229	1.897363E-011	3.613627E-012	0	0.000000E+000
1	58.54119993	3.613627E-012	1.897363E-011	1	0.000000E+000
1	58.54228819	1.897363E-011	3.613627E-012	0	0.000000E+000
1	58.54230649	3.613627E-012	1.897363E-011	1	0.000000E+000
1	58.54255263	1.897363E-011	3.613627E-012	0	0.000000E+000
1	58.54256283	3.613627E-012	1.897363E-011	1	0.000000E+000
1	58.54596816	1.897363E-011	3.613627E-012	0	0.000000E+000
1	58.54598629	3.613627E-012	1.897363E-011	1	0.000000E+000
1	58.55492973	1.897363E-011	3.613627E-012	0	0.000000E+000
1	58.55494053	3.613627E-012	1.897363E-011	1	0.000000E+000
1	58.55497240	1.897363E-011	3.613627E-012	0	0.000000E+000
1	58.55501954	3.613627E-012	1.897363E-011	1	0.000000E+000
1	58.55917244	1.897363E-011	3.613627E-012	0	0.000000E+000
1	58.55918170	3.613627E-012	1.897363E-011	1	0.000000E+000
1	58.56020791	1.897363E-011	3.613627E-012	0	0.000000E+000
1	58.56023446	3.613627E-012	1.897363E-011	1	0.000000E+000
1	58.56032354	1.897363E-011	3.613627E-012	0	0.000000E+000
1	58.56037121	3.613627E-012	1.897363E-011	1	0.000000E+000
1	58.56986404	1.897363E-011	3.613627E-012	0	0.000000E+000
1	58.56988435	3.613627E-012	1.897363E-011	1	0.000000E+000
1	58.57023289	1.897363E-011	3.613627E-012	0	0.000000E+000
1	58.57023760	3.613627E-012	1.897363E-011	1	0.000000E+000
1	58.57141798	1.897363E-011	3.613627E-012	0	0.000000E+000
1	58.57146303	3.613627E-012	1.897363E-011	1	0.000000E+000
1	58.57188868	1.897363E-011	3.613627E-012	0	0.000000E+000
1	58.57193715	3.613627E-012	1.897363E-011	1	0.000000E+000
1	58.57680650	1.897363E-011	3.613627E-012	0	0.000000E+000
1	58.57685796	3.613627E-012	1.897363E-011	1	0.000000E+000
1	58.58083335	1.897363E-011	3.613627E-012	0	0.000000E+000
1	58.58092448	3.613627E-012	1.897363E-011	1	0.000000E+000
1	58.58532813	1.897363E-011	3.613627E-012	0	0.000000E+000
1	58.58535945	3.613627E-012	1.897363E-011	1	0.000000E+000
1	58.59341263	1.897363E-011	3.613627E-012	0	0.000000E+000
1	58.59343884	3.613627E-012	1.897363E-011	1	0.000000E+000
1	58.59352060	1.897363E-011	3.613627E-012	0	0.000000E+000
1	58.59353880	3.613627E-012	1.897363E-011	1	0.000000E+000
1	58.60215028	1.897363E-011	3.613627E-012	0	0.000000E+000
1	58.60220686	3.613627E-012	1.897363E-011	1	0.000000E+000
1	58.60722859	1.897363E-011	3.613627E-012	0	0.000000E+000
1	58.60728259	3.613627E-012	1.897363E-011	1	0.000000E+000
1	58.62013817	1.897363E-011	3.613627E-012	0	0.000000E+000
1	58.62014971	3.613627E-012	1.897363E-011	1	0.000000E+000
1	58.62139632	1.897363E-011	3.613627E-012	0	0.000000E+000
1	58.62147889	3.613627E-012	1.897363E-011	1	0.000000E+000
1	58.62263449	1.897363E-011	3.613627E-012	0	0.000000E+000
1	58.62265686	3.613627E-012	1.897363E-011	1	0.000000E+000
1	58.62393798	1.897363E-011	3.613627E-012	0	0.000000E+000
1	58.62395948	3.613627E-012	1.897363E-011	1	0.000000E+000
1	58.63649140	1.897363E-011	3.613627E-012	0	0.000000E+000
1	58.63656213	3.613627E-012	1.897363E-011	1	0.000000E+000
1	58.64463902	1.897363E-011	3.613627E-012	0	0.000000E+000
1	58.64466230	3.613627E-012	1.897363E-011	1	0.000000E+000
1	58.64471031	1.897363E-011	3.613627E-012	0	0.000000E+000
1	58.64474898	3.613627E-012	1.897363E-011	1	0.000000E+000
1	58.64482045	1.897363E-011	3.613627E-012	0	0.000000E+000
1	58.64487338	3.613627E-012	1.897363E-011	1	0.000000E+000
1	58.64980213	1.897363E-011	3.613627E-012	0	0.000000E+000
1	58.64989212	3.613627E-012	1.897363E-011	1	0.000000E+000
1	58.65197028	1.897363E-011	3.613627E-012	0	0.000000E+000
1	58.65197983	3.613627E-012	1.897363E-011	1	0.000000E+000
1	58.65267870	1.897363E-011	3.613627E-012	0	0.000000E+000
1	58.65269424	3.613627E-012	1.897363E-011	1	0.000000E+000
1	58.65491624	1.897363E-011	3.613627E-012	0	0.000000E+000
1	58.65492905	3.613627E-012	1.897363E-011	1	0.000000E+000
1	58.65507190	1.897363E-011	3.613627E-012	0	0.000000E+000
1	58.65508835	3.613627E-012	1.897363E-011	1	0.000000E+000
1	58.65746495	1.897363E-011	3.613627E-012	0	0.000000E+000
1	58.65747973	3.613627E-012	1.897363E-011	1	0.000000E+000
1	58.65962728	1.897363E-011	3.613627E-012	0	0.000000E+000
1	58.65966982	3.613627E-012	1.897363E-011	1	0.000000E+000
1	58.66114707	1.897363E-011	3.613627E-012	0	0.000000E+000
1	58.66115794	3.613627E-012	1.897363E-011	1	0.000000E+000
1	58.66244653	1.897363E-011	3.613627E-012	0	0.000000E+000
1	58.66245702	3.613627E-012	1.897363E-011	1	0.000000E+000
1	58.66395625	1.897363E-011	3.613627E-012	0	0.000000E+000
1	58.66398065	3.613627E-012	1.897363E-011	1	0.000000E+000
1	58.66501323	1.897363E-011	3.613627E-012	0	0.000000E+000
1	58.66517958	3.613627E-012	1.897363E-011	1	0.000000E+000
1	58.67046910	1.897363E-011	3.613627E-012	0	0.000000E+000
1	58.67049654	3.613627E-012	1.897363E-011	1	0.000000E+000
1	58.67267903	1.897363E-011	3.613627E-012	0	0.000000E+000
1	58.67271716	3.613627E-012	1.897363E-011	1	0.000000E+000
1	58.67329107	1.897363E-011	3.613627E-012	0	0.000000E+000
1	58.67370881	3.613627E-012	1.897363E-011	1	0.000000E+000
1	58.67729978	1.897363E-011	3.613627E-012	0	0.000000E+000
1	58.67731206	3.613627E-012	1.897363E-011	1	0.000000E+000
1	58.67790568	1.897363E-011	3.613627E-012	0	0.000000E+000
1	58.67792724	3.613627E-012	1.897363E-011	1	0.000000E+000
1	58.68229238	1.897363E-011	3.613627E-012	0	0.000000E+000
1	58.68232254	3.613627E-012	1.897363E-011	1	0.000000E+000
1	58.68451509	1.897363E-011	3.613627E-012	0	0.000000E+000
1	58.68451867	3.613627E-012	1.897363E-011	1	0.000000E+000
1	58.69392223	1.897363E-011	3.613627E-012	0	0.000000E+000
1	58.69418498	3.613627E-012	1.897363E-011	1	0.000000E+000
1	58.69859593	1.897363E-011	3.613627E-012	0	0.000000E+000
1	58.69862191	3.613627E-012	1.897363E-011	1	0.000000E+000
1	58.70290517	1.897363E-011	3.613627E-012	0	0.000000E+000
1	58.70312985	3.613627E-012	1.897363E-011	1	0.000000E+000
1	58.70481371	1.897363E-011	3.613627E-012	0	0.000000E+000
1	58.70511129	3.613627E-012	1.897363E-011	1	0.000000E+000
1	58.70885712	1.897363E-011	3.613627E-012	0	0.000000E+000
1	58.70886856	3.613627E-012	1.897363E-011	1	0.000000E+000
1	58.71160004	1.897363E-011	3.613627E-012	0	0.000000E+000
1	58.71461525	3.613627E-012	1.897363E-011	1	0.000000E+000
1	58.71518931	1.897363E-011	3.613627E-012	0	0.000000E+000
1	58.71535304	3.613627E-012	1.897363E-011	1	0.000000E+000
1	58.71556702	1.897363E-011	3.613627E-012	0	0.000000E+000
1	58.71557408	3.613627E-012	1.897363E-011	1	0.000000E+000
1	58.72006493	1.897363E-011	3.613627E-012	0	0.000000E+000
1	58.72007624	3.613627E-012	1.897363E-011	1	0.000000E+000
1	58.72475643	1.897363E-011	3.613627E-012	0	0.000000E+000
1	58.72478405	3.613627E-012	1.897363E-011	1	0.000000E+000
1	58.73217142	1.897363E-011	3.613627E-012	0	0.000000E+000
1	58.73221091	3.613627E-012	1.897363E-011	1	0.000000E+000
1	58.73591046	1.897363E-011	3.613627E-012	0	0.000000E+000
1	58.73593544	3.613627E-012	1.897363E-011	1	0.000000E+000
1	58.73776158	1.897363E-011	3.613627E-012	0	0.000000E+000
1	58.73800661	3.613627E-012	1.897363E-011	1	0.000000E+000
1	58.73988778	1.897363E-011	3.613627E-012	0	0.000000E+000
1	58.75441013	3.613627E-012	1.897363E-011	1	0.000000E+000
1	58.75628523	1.897363E-011	3.613627E-012	0	0.000000E+000
1	58.75635270	3.613627E-012	1.897363E-011	1	0.000000E+000
1	58.76233799	1.897363E-011	3.613627E-012	0	0.000000E+000
1	58.76236849	3.613627E-012	1.897363E-011	1	0.000000E+000
1	58.76302933	1.897363E-011	3.613627E-012	0	0.000000E+000
1	58.76305074	3.613627E-012	1.897363E-011	1	0.000000E+000
1	58.76578184	1.897363E-011	3.613627E-012	0	0.000000E+000
1	58.76578705	3.613627E-012	1.897363E-011	1	0.000000E+000
1	58.76730765	1.897363E-011	3.613627E-012	0	0.000000E+000
1	58.76733496	3.613627E-012	1.897363E-011	1	0.000000E+000
1	58.76927926	1.897363E-011	3.613627E-012	0	0.000000E+000
1	58.76929250	3.613627E-012	1.897363E-011	1	0.000000E+000
1	58.77927002	1.897363E-011	3.613627E-012	0	0.000000E+000
1	58.77933636	3.613627E-012	1.897363E-011	1	0.000000E+000
1	58.78059331	1.897363E-011	3.613627E-012	0	0.000000E+000
1	58.78063212	3.613627E-012	1.897363E-011	1	0.000000E+000
1	58.78156400	1.897363E-011	3.613627E-012	0	0.000000E+000
1	58.78160330	3.613627E-012	1.897363E-011	1	0.000000E+000
1	58.78168865	1.897363E-011	3.613627E-012	0	0.000000E+000
1	58.78177903	3.613627E-012	1.897363E-011	1	0.000000E+000
1	58.78369503	1.897363E-011	3.613627E-012	0	0.000000E+000
1	58.78370807	3.613627E-012	1.897363E-011	1	0.000000E+000
1	58.78704228	1.897363E-011	3.613627E-012	0	0.000000E+000
1	58.78718870	3.613627E-012	1.897363E-011	1	0.000000E+000
1	58.78821975	1.897363E-011	3.613627E-012	0	0.000000E+000
1	58.78832646	3.613627E-012	1.897363E-011	1	0.000000E+000
1	58.79329992	1.897363E-011	3.613627E-012	0	0.000000E+000
1	58.79330449	3.613627E-012	1.897363E-011	1	0.000000E+000
1	58.79464025	1.897363E-011	3.613627E-012	0	0.000000E+000
1	58.79475995	3.613627E-012	1.897363E-011	1	0.000000E+000
1	58.79939989	1.897363E-011	3.613627E-012	0	0.000000E+000
1	58.79944241	3.613627E-012	1.897363E-011	1	0.000000E+000
1	58.80814986	1.897363E-011	3.613627E-012	0	0.000000E+000
1	58.88738433	3.613627E-012	1.897363E-011	1	0.000000E+000
1	58.89313219	1.897363E-011	3.613627E-012	0	0.000000E+000
1	58.89317829	3.613627E-012	1.897363E-011	1	0.000000E+000
1	58.89326646	1.897363E-011	3.613627E-012	0	0.000000E+000
1	58.89334359	3.613627E-012	1.897363E-011	1	0.000000E+000
1	58.89525428	1.897363E-011	3.613627E-012	0	0.000000E+000
1	58.89531166	3.613627E-012	1.897363E-011	1	0.000000E+000
1	58.89741715	1.897363E-011	3.613627E-012	0	0.000000E+000
1	67.58684251	3.466026E-012	1.882603E-011	1	0.000000E+000
1	67.58916045	1.882603E-011	3.466026E-012	0	0.000000E+000
1	67.58920320	3.466026E-012	1.882603E-011	1	0.000000E+000
1	67.58972509	1.882603E-011	3.466026E-012	0	0.000000E+000
1	67.59002471	3.466026E-012	1.882603E-011	1	0.000000E+000
1	67.59119368	1.882603E-011	3.466026E-012	0	0.000000E+000
1	67.59120742	3.466026E-012	1.882603E-011	1	0.000000E+000
1	67.59228688	1.882603E-011	3.466026E-012	0	0.000000E+000
1	67.59234722	3.466026E-012	1.882603E-011	1	0.000000E+000
1	67.59390398	1.882603E-011	3.466026E-012	0	0.000000E+000
1	67.59391774	3.466026E-012	1.882603E-011	1	0.000000E+000
1	67.59405174	1.882603E-011	3.466026E-012	0	0.000000E+000
1	67.59413869	3.466026E-012	1.882603E-011	1	0.000000E+000
1	67.59416902	1.882603E-011	3.466026E-012	0	0.000000E+000
1	67.59419694	3.466026E-012	1.882603E-011	1	0.000000E+000
1	67.59491000	1.882603E-011	3.466026E-012	0	0.000000E+000
1	67.59494279	3.466026E-012	1.882603E-011	1	0.000000E+000
1	67.59509449	1.882603E-011	3.466026E-012	0	0.000000E+000
1	67.59515868	3.466026E-012	1.882603E-011	1	0.000000E+000
1	67.59956143	1.882603E-011	3.466026E-012	0	0.000000E+000
1	67.59960276	3.466026E-012	1.882603E-011	1	0.000000E+000
1	67.60515775	1.882603E-011	3.466026E-012	0	0.000000E+000
1	67.60518571	3.466026E-012	1.882603E-011	1	0.000000E+000
1	67.61126947	1.882603E-011	3.466026E-012	0	0.000000E+000
1	67.61281916	3.466026E-012	1.882603E-011	1	0.000000E+000
1	67.61486408	1.882603E-011	3.466026E-012	0	0.000000E+000
1	67.61486781	3.466026E-012	1.882603E-011	1	0.000000E+000
1	67.61883253	1.882603E-011	3.466026E-012	0	0.000000E+000
1	67.86639366	3.466026E-012	1.882603E-011	1	0.000000E+000
1	67.88010382	1.882603E-011	3.466026E-012	0	0.000000E+000
1	67.88012689	3.466026E-012	1.882603E-011	1	0.000000E+000
1	67.88636320	1.882603E-011	3.466026E-012	0	0.000000E+000
1	67.88637679	3.466026E-012	1.882603E-011	1	0.000000E+000
1	67.89483593	1.882603E-011	3.466026E-012	0	0.000000E+000
1	67.89486348	3.466026E-012	1.882603E-011	1	0.000000E+000
1	67.89563562	1.882603E-011	3.466026E-012	0	0.000000E+000
1	67.89566028	3.466026E-012	1.882603E-011	1	0.000000E+000
1	67.89748133	1.882603E-011	3.466026E-012	0	0.000000E+000
1	67.89749819	3.466026E-012	1.882603E-011	1	0.000000E+000
1	67.90038662	1.882603E-011	3.466026E-012	0	0.000000E+000
1	67.90050676	3.466026E-012	1.882603E-011	1	0.000000E+000
1	67.90070972	1.882603E-011	3.466026E-012	0	0.000000E+000
1	67.90082871	3.466026E-012	1.882603E-011	1	0.000000E+000
1	67.90186514	1.882603E-011	3.466026E-012	0	0.000000E+000
1	67.90225167	3.466026E-012	1.882603E-011	1	0.000000E+000
1	67.90355510	1.882603E-011	3.466026E-012	0	0.000000E+000
1	67.90359538	3.466026E-012	1.882603E-011	1	0.000000E+000
1	67.90384830	1.882603E-011	3.466026E-012	0	0.000000E+000
1	67.90396002	3.466026E-012	1.882603E-011	1	0.000000E+000
1	67.90654401	1.882603E-011	3.466026E-012	0	0.000000E+000
1	67.90655191	3.466026E-012	1.882603E-011	1	0.000000E+000
1	67.90663284	1.882603E-011	3.466026E-012	0	0.000000E+000
1	67.90693350	3.466026E-012	1.882603E-011	1	0.000000E+000
1	67.90736491	1.882603E-011	3.466026E-012	0	0.000000E+000
1	67.90744498	3.466026E-012	1.882603E-011	1	0.000000E+000
1	67.90745122	1.882603E-011	3.466026E-012	0	0.000000E+000
1	67.90747468	3.466026E-012	1.882603E-011	1	0.000000E+000
1	67.90808407	1.882603E-011	3.466026E-012	0	0.000000E+000
1	67.90809308	3.466026E-012	1.882603E-011	1	0.000000E+000
1	67.90896380	1.882603E-011	3.466026E-012	0	0.000000E+000
1	67.90902956	3.466026E-012	1.882603E-011	1	0.000000E+000
1	67.90904669	1.882603E-011	3.466026E-012	0	0.000000E+000
1	67.90909337	3.466026E-012	1.882603E-011	1	0.000000E+000
1	67.91283841	1.882603E-011	3.466026E-012	0	0.000000E+000
1	67.91285951	3.466026E-012	1.882603E-011	1	0.000000E+000
1	67.91388465	1.882603E-011	3.466026E-012	0	0.000000E+000
1	67.91390769	3.466026E-012	1.882603E-011	1	0.000000E+000
1	67.91399865	1.882603E-011	3.466026E-012	0	0.000000E+000
1	67.91400989	3.466026E-012	1.882603E-011	1	0.000000E+000
1	67.91645380	1.882603E-011	3.466026E-012	0	0.000000E+000
1	67.91667572	3.466026E-012	1.882603E-011	1	0.000000E+000
1	67.91737983	1.882603E-011	3.466026E-012	0	0.000000E+000
1	67.91752601	3.466026E-012	1.882603E-011	1	0.000000E+000
1	67.91880521	1.882603E-011	3.466026E-012	0	0.000000E+000
1	67.91959164	3.466026E-012	1.882603E-011	1	0.000000E+000
1	67.92183986	1.882603E-011	3.466026E-012	0	0.000000E+000
1	67.92187773	3.466026E-012	1.882603E-011	1	0.000000E+000
1	67.92414519	1.882603E-011	3.466026E-012	0	0.000000E+000
1	67.92417284	3.466026E-012	1.882603E-011	1	0.000000E+000
1	67.92461158	1.882603E-011	3.466026E-012	0	0.000000E+000
1	67.92464582	3.466026E-012	1.882603E-011	1	0.000000E+000
1	67.92465874	1.882603E-011	3.466026E-012	0	0.000000E+000
1	67.92475005	3.466026E-012	1.882603E-011	1	0.000000E+000
1	67.92477078	1.882603E-011	3.466026E-012	0	0.000000E+000
1	67.92488176	3.466026E-012	1.882603E-011	1	0.000000E+000
1	67.92674157	1.882603E-011	3.466026E-012	0	0.000000E+000
1	67.92676886	3.466026E-012	1.882603E-011	1	0.000000E+000
1	67.93004654	1.882603E-011	3.466026E-012	0	0.000000E+000
1	67.93006792	3.466026E-012	1.882603E-011	1	0.000000E+000
1	67.93009720	1.882603E-011	3.466026E-012	0	0.000000E+000
1	67.93011707	3.466026E-012	1.882603E-011	1	0.000000E+000
1	67.93140020	1.882603E-011	3.466026E-012	0	0.000000E+000
1	67.93141528	3.466026E-012	1.882603E-011	1	0.000000E+000
1	67.93284944	1.882603E-011	3.466026E-012	0	0.000000E+000
1	67.93288305	3.466026E-012	1.882603E-011	1	0.000000E+000
1	67.93300040	1.882603E-011	3.466026E-012	0	0.000000E+000
1	67.93311689	3.466026E-012	1.882603E-011	1	0.000000E+000
1	67.93514654	1.882603E-011	3.466026E-012	0	0.000000E+000
1	67.93516536	3.466026E-012	1.882603E-011	1	0.000000E+000
1	67.93525929	1.882603E-011	3.466026E-012	0	0.000000E+000
1	67.93526508	3.466026E-012	1.882603E-011	1	0.000000E+000
1	67.93832760	1.882603E-011	3.466026E-012	0	0.000000E+000
1	67.93835132	3.466026E-012	1.882603E-011	1	0.000000E+000
1	67.94238200	1.882603E-011	3.466026E-012	0	0.000000E+000
1	67.94248938	3.466026E-012	1.882603E-011	1	0.000000E+000
1	67.94280755	1.882603E-011	3.466026E-012	0	0.000000E+000
1	67.94282596	3.466026E-012	1.882603E-011	1	0.000000E+000
1	67.94911366	1.882603E-011	3.466026E-012	0	0.000000E+000
1	67.94927566	3.466026E-012	1.882603E-011	1	0.000000E+000
1	67.95379595	1.882603E-011	3.466026E-012	0	0.000000E+000
1	67.95393158	3.466026E-012	1.882603E-011	1	0.000000E+000
1	67.95512962	1.882603E-011	3.466026E-012	0	0.000000E+000
1	67.95515602	3.466026E-012	1.882603E-011	1	0.000000E+000
1	67.95872266	1.882603E-011	3.466026E-012	0	0.000000E+000
1	67.95875706	3.466026E-012	1.882603E-011	1	0.000000E+000
1	67.96120658	1.882603E-011	3.466026E-012	0	0.000000E+000
1	67.96122610	3.466026E-012	1.882603E-011	1	0.000000E+000
1	67.96129356	1.882603E-011	3.466026E-012	0	0.000000E+000
1	67.96131036	3.466026E-012	1.882603E-011	1	0.000000E+000
1	67.96649415	1.882603E-011	3.466026E-012	0	0.000000E+000
1	67.96754898	3.466026E-012	1.882603E-011	1	0.000000E+000
1	67.97154806	1.882603E-011	3.466026E-012	0	0.000000E+000
1	67.97155709	3.466026E-012	1.882603E-011	1	0.000000E+000
1	67.97167924	1.882603E-011	3.466026E-012	0	0.000000E+000
1	67.97169529	3.466026E-012	1.882603E-011	1	0.000000E+000
1	67.97466483	1.882603E-011	3.466026E-012	0	0.000000E+000
1	67.97474471	3.466026E-012	1.882603E-011	1	0.000000E+000
1	67.97639460	1.882603E-011	3.466026E-012	0	0.000000E+000
1	67.97649819	3.466026E-012	1.882603E-011	1	0.000000E+000
1	67.97665131	1.882603E-011	3.466026E-012	0	0.000000E+000
1	67.97668733	3.466026E-012	1.882603E-011	1	0.000000E+000
1	67.98965679	1.882603E-011	3.466026E-012	0	0.000000E+000
1	67.98967863	3.466026E-012	1.882603E-011	1	0.000000E+000
1	67.99152878	1.882603E-011	3.466026E-012	0	0.000000E+000
1	67.99155269	3.466026E-012	1.882603E-011	1	0.000000E+000
1	67.99302890	1.882603E-011	3.466026E-012	0	0.000000E+000
1	67.99306076	3.466026E-012	1.882603E-011	1	0.000000E+000
1	67.99335616	1.882603E-011	3.466026E-012	0	0.000000E+000
1	67.99343007	3.466026E-012	1.882603E-011	1	0.000000E+000
1	67.99380472	1.882603E-011	3.466026E-012	0	0.000000E+000
1	67.99382996	3.466026E-012	1.882603E-011	1	0.000000E+000
1	67.99765453	1.882603E-011	3.466026E-012	0	0.000000E+000
1	67.99775693	3.466026E-012	1.882603E-011	1	0.000000E+000
1	67.99918896	1.882603E-011	3.466026E-012	0	0.000000E+000
1	67.99921721	3.466026E-012	1.882603E-011	1	0.000000E+000
1	68.00393315	1.882603E-011	3.466026E-012	0	0.000000E+000
1	68.00408783	3.466026E-012	1.882603E-011	1	0.000000E+000
1	68.01374581	1.882603E-011	3.466026E-012	0	0.000000E+000
1	68.01376136	3.466026E-012	1.882603E-011	1	0.000000E+000
1	68.02082283	1.882603E-011	3.466026E-012	0	0.000000E+000
1	68.02090692	3.466026E-012	1.882603E-011	1	0.000000E+000
1	68.02440222	1.882603E-011	3.466026E-012	0	0.000000E+000
1	68.02443456	3.466026E-012	1.882603E-011	1	0.000000E+000
1	68.02533408	1.882603E-011	3.466026E-012	0	0.000000E+000
1	68.02548973	3.466026E-012	1.882603E-011	1	0.000000E+000
1	68.02564786	1.882603E-011	3.466026E-012	0	0.000000E+000
1	68.02566517	3.466026E-012	1.882603E-011	1	0.000000E+000
1	68.03186420	1.882603E-011	3.466026E-012	0	0.000000E+000
1	68.03188638	3.466026E-012	1.882603E-011	1	0.000000E+000
1	68.03316530	1.882603E-011	3.466026E-012	0	0.000000E+000
1	68.03319489	3.466026E-012	1.882603E-011	1	0.000000E+000
1	68.03395727	1.882603E-011	3.466026E-012	0	0.000000E+000
1	68.03398673	3.466026E-012	1.882603E-011	1	0.000000E+000
1	68.03801435	1.882603E-011	3.466026E-012	0	0.000000E+000
1	68.03802754	3.466026E-012	1.882603E-011	1	0.000000E+000
1	68.04155330	1.882603E-011	3.466026E-012	0	0.000000E+000
1	68.04215978	3.466026E-012	1.882603E-011	1	0.000000E+000
1	68.04423792	1.882603E-011	3.466026E-012	0	0.000000E+000
1	68.04425804	3.466026E-012	1.882603E-011	1	0.000000E+000
1	68.04435350	1.882603E-011	3.466026E-012	0	0.000000E+000
1	68.04444706	3.466026E-012	1.882603E-011	1	0.000000E+000
1	68.04498213	1.882603E-011	3.466026E-012	0	0.000000E+000
1	68.04499886	3.466026E-012	1.882603E-011	1	0.000000E+000
1	68.04530815	1.882603E-011	3.466026E-012	0	0.000000E+000
1	68.04533263	3.466026E-012	1.882603E-011	1	0.000000E+000
1	68.05014706	1.882603E-011	3.466026E-012	0	0.000000E+000
1	68.05017585	3.466026E-012	1.882603E-011	1	0.000000E+000
1	68.05144842	1.882603E-011	3.466026E-012	0	0.000000E+000
1	68.05147568	3.466026E-012	1.882603E-011	1	0.000000E+000
1	68.05248886	1.882603E-011	3.466026E-012	0	0.000000E+000
1	68.05255020	3.466026E-012	1.882603E-011	1	0.000000E+000
1	68.05290871	1.882603E-011	3.466026E-012	0	0.000000E+000
1	68.05292321	3.466026E-012	1.882603E-011	1	0.000000E+000
1	68.06226698	1.882603E-011	3.466026E-012	0	0.000000E+000
1	68.06230446	3.466026E-012	1.882603E-011	1	0.000000E+000
1	68.06337940	1.882603E-011	3.466026E-012	0	0.000000E+000
1	68.06353513	3.466026E-012	1.882603E-011	1	0.000000E+000
1	68.06436074	1.882603E-011	3.466026E-012	0	0.000000E+000
1	68.06438936	3.466026E-012	1.882603E-011	1	0.000000E+000
1	68.06455343	1.882603E-011	3.466026E-012	0	0.000000E+000
1	68.06470852	3.466026E-012	1.882603E-011	1	0.000000E+000
1	68.06611430	1.882603E-011	3.466026E-012	0	0.000000E+000
1	68.06613442	3.466026E-012	1.882603E-011	1	0.000000E+000
1	68.06771095	1.882603E-011	3.466026E-012	0	0.000000E+000
1	68.06774265	3.466026E-012	1.882603E-011	1	0.000000E+000
1	68.06789981	1.882603E-011	3.466026E-012	0	0.000000E+000
1	68.06795418	3.466026E-012	1.882603E-011	1	0.000000E+000
1	68.07239694	1.882603E-011	3.466026E-012	0	0.000000E+000
1	68.07254187	3.466026E-012	1.882603E-011	1	0.000000E+000
1	68.07261593	1.882603E-011	3.466026E-012	0	0.000000E+000
1	68.07270439	3.466026E-012	1.882603E-011	1	0.000000E+000
1	68.07275335	1.882603E-011	3.466026E-012	0	0.000000E+000
1	68.07279150	3.466026E-012	1.882603E-011	1	0.000000E+000
1	68.07635282	1.882603E-011	3.466026E-012	0	0.000000E+000
1	68.07639681	3.466026E-012	1.882603E-011	1	0.000000E+000
1	68.07830805	1.882603E-011	3.466026E-012	0	0.000000E+000
1	68.07846233	3.466026E-012	1.882603E-011	1	0.000000E+000
1	68.07916442	1.882603E-011	3.466026E-012	0	0.000000E+000
1	68.07924325	3.466026E-012	1.882603E-011	1	0.000000E+000
1	68.07953924	1.882603E-011	3.466026E-012	0	0.000000E+000
1	68.07954607	3.466026E-012	1.882603E-011	1	0.000000E+000
1	68.08104395	1.882603E-011	3.466026E-012	0	0.000000E+000
1	68.08106833	3.466026E-012	1.882603E-011	1	0.000000E+000
1	68.08483070	1.882603E-011	3.466026E-012	0	0.000000E+000
1	68.08484197	3.466026E-012	1.882603E-011	1	0.000000E+000
1	68.08576565	1.882603E-011	3.466026E-012	0	0.000000E+000
1	68.08581397	3.466026E-012	1.882603E-011	1	0.000000E+000
1	68.08738831	1.882603E-011	3.466026E-012	0	0.000000E+000
1	68.08766194	3.466026E-012	1.882603E-011	1	0.000000E+000
1	68.08940418	1.882603E-011	3.466026E-012	0	0.000000E+000
1	68.08941221	3.466026E-012	1.882603E-011	1	0.000000E+000
1	68.08954347	1.882603E-011	3.466026E-012	0	0.000000E+000
1	68.08956465	3.466026E-012	1.882603E-011	1	0.000000E+000
1	68.09012919	1.882603E-011	3.466026E-012	0	0.000000E+000
1	68.09018541	3.466026E-012	1.882603E-011	1	0.000000E+000
1	68.09957942	1.882603E-011	3.466026E-012	0	0.000000E+000
1	68.09960092	3.466026E-012	1.882603E-011	1	0.000000E+000
1	68.10011882	1.882603E-011	3.466026E-012	0	0.000000E+000
1	68.10015212	3.466026E-012	1.882603E-011	1	0.000000E+000
1	68.10286860	1.882603E-011	3.466026E-012	0	0.000000E+000
1	68.10289394	3.466026E-012	1.882603E-011	1	0.000000E+000
1	68.10375341	1.882603E-011	3.466026E-012	0	0.000000E+000
1	68.10380059	3.466026E-012	1.882603E-011	1	0.000000E+000
1	68.10455955	1.882603E-011	3.466026E-012	0	0.000000E+000
1	68.10458632	3.466026E-012	1.882603E-011	1	0.000000E+000
1	68.10683251	1.882603E-011	3.466026E-012	0	0.000000E+000
1	68.10710191	3.466026E-012	1.882603E-011	1	0.000000E+000
1	68.11230119	1.882603E-011	3.466026E-012	0	0.000000E+000
1	68.11233851	3.466026E-012	1.882603E-011	1	0.000000E+000
1	68.11570333	1.882603E-011	3.466026E-012	0	0.000000E+000
1	68.11573144	3.466026E-012	1.882603E-011	1	0.000000E+000
1	68.11871623	1.882603E-011	3.466026E-012	0	0.000000E+000
1	68.11885406	3.466026E-012	1.882603E-011	1	0.000000E+000
1	68.12127691	1.882603E-011	3.466026E-012	0	0.000000E+000
1	68.12132658	3.466026E-012	1.882603E-011	1	0.000000E+000
1	68.12463875	1.882603E-011	3.466026E-012	0	0.000000E+000
1	68.12466964	3.466026E-012	1.882603E-011	1	0.000000E+000
1	68.12491862	1.882603E-011	3.466026E-012	0	0.000000E+000
1	68.12495315	3.466026E-012	1.882603E-011	1	0.000000E+000
1	68.12560053	1.882603E-011	3.466026E-012	0	0.000000E+000
1	68.12562584	3.466026E-012	1.882603E-011	1	0.000000E+000
1	68.12794959	1.882603E-011	3.466026E-012	0	0.000000E+000
1	68.12797506	3.466026E-012	1.882603E-011	1	0.000000E+000
1	68.12845747	1.882603E-011	3.466026E-012	0	0.000000E+000
1	68.12847934	3.466026E-012	1.882603E-011	1	0.000000E+000
1	68.13150373	1.882603E-011	3.466026E-012	0	0.000000E+000
1	68.13152298	3.466026E-012	1.882603E-011	1	0.000000E+000
1	68.13233899	1.882603E-011	3.466026E-012	0	0.000000E+000
1	68.13236362	3.466026E-012	1.882603E-011	1	0.000000E+000
1	68.13399935	1.882603E-011	3.466026E-012	0	0.000000E+000
1	68.13402839	3.466026E-012	1.882603E-011	1	0.000000E+000
1	68.13446258	1.882603E-011	3.466026E-012	0	0.000000E+000
1	68.13455757	3.466026E-012	1.882603E-011	1	0.000000E+000
1	68.13617113	1.882603E-011	3.466026E-012	0	0.000000E+000
1	68.13622967	3.466026E-012	1.882603E-011	1	0.000000E+000
1	68.13783585	1.882603E-011	3.466026E-012	0	0.000000E+000
1	68.13802401	3.466026E-012	1.882603E-011	1	0.000000E+000
1	68.14095396	1.882603E-011	3.466026E-012	0	0.000000E+000
1	68.14097038	3.466026E-012	1.882603E-011	1	0.000000E+000
1	68.14189250	1.882603E-011	3.466026E-012	0	0.000000E+000
1	68.14192425	3.466026E-012	1.882603E-011	1	0.000000E+000
1	68.14387727	1.882603E-011	3.466026E-012	0	0.000000E+000
1	68.14389515	3.466026E-012	1.882603E-011	1	0.000000E+000
1	68.14514777	1.882603E-011	3.466026E-012	0	0.000000E+000
1	68.14520831	3.466026E-012	1.882603E-011	1	0.000000E+000
1	68.14651468	1.882603E-011	3.466026E-012	0	0.000000E+000
1	68.14653765	3.466026E-012	1.882603E-011	1	0.000000E+000
1	68.14932927	1.882603E-011	3.466026E-012	0	0.000000E+000
1	68.14941004	3.466026E-012	1.882603E-011	1	0.000000E+000
1	68.14953333	1.882603E-011	3.466026E-012	0	0.000000E+000
1	68.14955749	3.466026E-012	1.882603E-011	1	0.000000E+000
1	68.15110771	1.882603E-011	3.466026E-012	0	0.000000E+000
1	68.15112849	3.466026E-012	1.882603E-011	1	0.000000E+000
1	68.15195663	1.882603E-011	3.466026E-012	0	0.000000E+000
1	68.15196793	3.466026E-012	1.882603E-011	1	0.000000E+000
1	68.15423927	1.882603E-011	3.466026E-012	0	0.000000E+000
1	68.15426724	3.466026E-012	1.882603E-011	1	0.000000E+000
1	68.16202311	1.882603E-011	3.466026E-012	0	0.000000E+000
1	68.16202624	3.466026E-012	1.882603E-011	1	0.000000E+000
1	68.16700957	1.882603E-011	3.466026E-012	0	0.000000E+000
1	68.16754868	3.466026E-012	1.882603E-011	1	0.000000E+000
1	68.16758095	1.882603E-011	3.466026E-012	0	0.000000E+000
1	68.16759025	3.466026E-012	1.882603E-011	1	0.000000E+000
1	68.16879144	1.882603E-011	3.466026E-012	0	0.000000E+000
1	68.16883049	3.466026E-012	1.882603E-011	1	0.000000E+000
1	68.17010140	1.882603E-011	3.466026E-012	0	0.000000E+000
1	68.17057388	3.466026E-012	1.882603E-011	1	0.000000E+000
1	68.17388495	1.882603E-011	3.466026E-012	0	0.000000E+000
1	68.18371758	3.466026E-012	1.882603E-011	1	0.000000E+000
1	68.18515183	1.882603E-011	3.466026E-012	0	0.000000E+000
1	68.18537424	3.466026E-012	1.882603E-011	1	0.000000E+000
1	68.18853128	1.882603E-011	3.466026E-012	0	0.000000E+000
1	68.18854058	3.466026E-012	1.882603E-011	1	0.000000E+000
1	68.18873262	1.882603E-011	3.466026E-012	0	0.000000E+000
1	68.18901435	3.466026E-012	1.882603E-011	1	0.000000E+000
1	68.19044962	1.882603E-011	3.466026E-012	0	0.000000E+000
1	68.19047468	3.466026E-012	1.882603E-011	1	0.000000E+000
1	68.19055832	1.882603E-011	3.466026E-012	0	0.000000E+000
1	68.19058401	3.466026E-012	1.882603E-011	1	0.000000E+000
1	68.19475923	1.882603E-011	3.466026E-012	0	0.000000E+000
1	68.19479537	3.466026E-012	1.882603E-011	1	0.000000E+000
1	68.19944354	1.882603E-011	3.466026E-012	0	0.000000E+000
1	68.19945080	3.466026E-012	1.882603E-011	1	0.000000E+000
1	68.20111919	1.882603E-011	3.466026E-012	0	0.000000E+000
1	68.20112970	3.466026E-012	1.882603E-011	1	0.000000E+000
1	68.20340680	1.882603E-011	3.466026E-012	0	0.000000E+000
1	68.20346415	3.466026E-012	1.882603E-011	1	0.000000E+000
1	68.20347801	1.882603E-011	3.466026E-012	0	0.000000E+000
1	68.20367616	3.466026E-012	1.882603E-011	1	0.000000E+000
1	68.20726156	1.882603E-011	3.466026E-012	0	0.000000E+000
1	68.20733492	3.466026E-012	1.882603E-011	1	0.000000E+000
1	68.21186209	1.882603E-011	3.466026E-012	0	0.000000E+000
1	68.21186686	3.466026E-012	1.882603E-011	1	0.000000E+000
1	68.21399304	1.882603E-011	3.466026E-012	0	0.000000E+000
1	68.21404502	3.466026E-012	1.882603E-011	1	0.000000E+000
1	68.21698901	1.882603E-011	3.466026E-012	0	0.000000E+000
1	68.21701083	3.466026E-012	1.882603E-011	1	0.000000E+000
1	68.21793973	1.882603E-011	3.466026E-012	0	0.000000E+000
1	68.21796349	3.466026E-012	1.882603E-011	1	0.000000E+000
1	68.22222626	1.882603E-011	3.466026E-012	0	0.000000E+000
1	68.22237254	3.466026E-012	1.882603E-011	1	0.000000E+000
1	68.22566730	1.882603E-011	3.466026E-012	0	0.000000E+000
1	68.22569432	3.466026E-012	1.882603E-011	1	0.000000E+000
1	68.22879770	1.882603E-011	3.466026E-012	0	0.000000E+000
1	68.22882275	3.466026E-012	1.882603E-011	1	0.000000E+000
1	68.23329721	1.882603E-011	3.466026E-012	0	0.000000E+000
1	68.23336871	3.466026E-012	1.882603E-011	1	0.000000E+000
1	68.23528742	1.882603E-011	3.466026E-012	0	0.000000E+000
1	68.23533825	3.466026E-012	1.882603E-011	1	0.000000E+000
1	68.23592380	1.882603E-011	3.466026E-012	0	0.000000E+000
1	68.23594756	3.466026E-012	1.882603E-011	1	0.000000E+000
1	68.23684941	1.882603E-011	3.466026E-012	0	0.000000E+000
1	68.23688299	3.466026E-012	1.882603E-011	1	0.000000E+000
1	68.23816862	1.882603E-011	3.466026E-012	0	0.000000E+000
1	68.23820388	3.466026E-012	1.882603E-011	1	0.000000E+000
1	68.23839467	1.882603E-011	3.466026E-012	0	0.000000E+000
1	68.23842597	3.466026E-012	1.882603E-011	1	0.000000E+000
1	68.23866013	1.882603E-011	3.466026E-012	0	0.000000E+000
1	68.23871587	3.466026E-012	1.882603E-011	1	0.000000E+000
1	68.23928564	1.882603E-011	3.466026E-012	0	0.000000E+000
1	68.23933198	3.466026E-012	1.882603E-011	1	0.000000E+000
1	68.24476097	1.882603E-011	3.466026E-012	0	0.000000E+000
1	68.24478778	3.466026E-012	1.882603E-011	1	0.000000E+000
1	68.24547087	1.882603E-011	3.466026E-012	0	0.000000E+000
1	68.24549736	3.466026E-012	1.882603E-011	1	0.000000E+000
1	68.24602889	1.882603E-011	3.466026E-012	0	0.000000E+000
1	68.24609645	3.466026E-012	1.882603E-011	1	0.000000E+000
1	68.24657343	1.882603E-011	3.466026E-012	0	0.000000E+000
1	68.24725073	3.466026E-012	1.882603E-011	1	0.000000E+000
1	68.24849827	1.882603E-011	3.466026E-012	0	0.000000E+000
1	68.24854504	3.466026E-012	1.882603E-011	1	0.000000E+000
1	68.25145095	1.882603E-011	3.466026E-012	0	0.000000E+000
1	68.25150355	3.466026E-012	1.882603E-011	1	0.000000E+000
1	68.25271273	1.882603E-011	3.466026E-012	0	0.000000E+000
1	68.25274468	3.466026E-012	1.882603E-011	1	0.000000E+000
1	68.25714200	1.882603E-011	3.466026E-012	0	0.000000E+000
1	68.25717002	3.466026E-012	1.882603E-011	1	0.000000E+000
1	68.25723683	1.882603E-011	3.466026E-012	0	0.000000E+000
1	68.25840931	3.466026E-012	1.882603E-011	1	0.000000E+000
1	68.26023874	1.882603E-011	3.466026E-012	0	0.000000E+000
1	68.26030237	3.466026E-012	1.882603E-011	1	0.000000E+000
1	68.26142978	1.882603E-011	3.466026E-012	0	0.000000E+000
1	68.26145354	3.466026E-012	1.882603E-011	1	0.000000E+000
1	68.26171214	1.882603E-011	3.466026E-012	0	0.000000E+000
1	68.26174252	3.466026E-012	1.882603E-011	1	0.000000E+000
1	68.26195708	1.882603E-011	3.466026E-012	0	0.000000E+000
1	68.26197516	3.466026E-012	1.882603E-011	1	0.000000E+000
1	68.26223999	1.882603E-011	3.466026E-012	0	0.000000E+000
1	68.26228794	3.466026E-012	1.882603E-011	1	0.000000E+000
1	68.26391531	1.882603E-011	3.466026E-012	0	0.000000E+000
1	68.26402187	3.466026E-012	1.882603E-011	1	0.000000E+000
1	68.26436553	1.882603E-011	3.466026E-012	0	0.000000E+000
1	68.26439480	3.466026E-012	1.882603E-011	1	0.000000E+000
1	68.26775438	1.882603E-011	3.466026E-012	0	0.000000E+000
1	68.26779457	3.466026E-012	1.882603E-011	1	0.000000E+000
1	68.26932795	1.882603E-011	3.466026E-012	0	0.000000E+000
1	68.26936382	3.466026E-012	1.882603E-011	1	0.000000E+000
1	68.27135460	1.882603E-011	3.466026E-012	0	0.000000E+000
1	68.27138777	3.466026E-012	1.882603E-011	1	0.000000E+000
1	68.27235880	1.882603E-011	3.466026E-012	0	0.000000E+000
1	68.27240251	3.466026E-012	1.882603E-011	1	0.000000E+000
1	68.27797306	1.882603E-011	3.466026E-012	0	0.000000E+000
1	68.27799490	3.466026E-012	1.882603E-011	1	0.000000E+000
1	68.27962163	1.882603E-011	3.466026E-012	0	0.000000E+000
1	68.27965263	3.466026E-012	1.882603E-011	1	0.000000E+000
1	68.28728922	1.882603E-011	3.466026E-012	0	0.000000E+000
1	68.28732468	3.466026E-012	1.882603E-011	1	0.000000E+000
1	68.28741355	1.882603E-011	3.466026E-012	0	0.000000E+000
1	68.28743700	3.466026E-012	1.882603E-011	1	0.000000E+000
1	68.28817984	1.882603E-011	3.466026E-012	0	0.000000E+000
1	68.28818339	3.466026E-012	1.882603E-011	1	0.000000E+000
1	68.28915024	1.882603E-011	3.466026E-012	0	0.000000E+000
1	68.28916352	3.466026E-012	1.882603E-011	1	0.000000E+000
1	68.29092223	1.882603E-011	3.466026E-012	0	0.000000E+000
1	68.29102489	3.466026E-012	1.882603E-011	1	0.000000E+000
1	68.29105155	1.882603E-011	3.466026E-012	0	0.000000E+000
1	68.29107054	3.466026E-012	1.882603E-011	1	0.000000E+000
1	68.29419829	1.882603E-011	3.466026E-012	0	0.000000E+000
1	68.29421845	3.466026E-012	1.882603E-011	1	0.000000E+000
1	68.30385026	1.882603E-011	3.466026E-012	0	0.000000E+000
1	68.30388487	3.466026E-012	1.882603E-011	1	0.000000E+000
1	68.30686071	1.882603E-011	3.466026E-012	0	0.000000E+000
1	68.30688020	3.466026E-012	1.882603E-011	1	0.000000E+000
1	68.30883881	1.882603E-011	3.466026E-012	0	0.000000E+000
1	68.30894848	3.466026E-012	1.882603E-011	1	0.000000E+000
1	68.30981079	1.882603E-011	3.466026E-012	0	0.000000E+000
1	68.30981532	3.466026E-012	1.882603E-011	1	0.000000E+000
1	68.30994865	1.882603E-011	3.466026E-012	0	0.000000E+000
1	68.31008405	3.466026E-012	1.882603E-011	1	0.000000E+000
1	68.31015317	1.882603E-011	3.466026E-012	0	0.000000E+000
1	68.31039911	3.466026E-012	1.882603E-011	1	0.000000E+000
1	68.31377448	1.882603E-011	3.466026E-012	0	0.000000E+000
1	68.31380933	3.466026E-012	1.882603E-011	1	0.000000E+000
1	68.31571964	1.882603E-011	3.466026E-012	0	0.000000E+000
1	68.31579755	3.466026E-012	1.882603E-011	1	0.000000E+000
1	68.31597764	1.882603E-011	3.466026E-012	0	0.000000E+000
1	68.31602306	3.466026E-012	1.882603E-011	1	0.000000E+000
1	68.31696677	1.882603E-011	3.466026E-012	0	0.000000E+000
1	68.31700916	3.466026E-012	1.882603E-011	1	0.000000E+000
1	68.31898924	1.882603E-011	3.466026E-012	0	0.000000E+000
1	68.31901142	3.466026E-012	1.882603E-011	1	0.000000E+000
1	68.31912441	1.882603E-011	3.466026E-012	0	0.000000E+000
1	68.31915707	3.466026E-012	1.882603E-011	1	0.000000E+000
1	68.31916562	1.882603E-011	3.466026E-012	0	0.000000E+000
1	68.31925159	3.466026E-012	1.882603E-011	1	0.000000E+000
1	68.32049797	1.882603E-011	3.466026E-012	0	0.000000E+000
1	68.32052860	3.466026E-012	1.882603E-011	1	0.000000E+000
1	68.32148693	1.882603E-011	3.466026E-012	0	0.000000E+000
1	68.34926002	3.466026E-012	1.882603E-011	1	0.000000E+000
1	68.35205962	1.882603E-011	3.466026E-012	0	0.000000E+000
1	68.35207290	3.466026E-012	1.882603E-011	1	0.000000E+000
1	68.35495223	1.882603E-011	3.466026E-012	0	0.000000E+000
1	68.35508897	3.466026E-012	1.882603E-011	1	0.000000E+000
1	68.36036238	1.882603E-011	3.466026E-012	0	0.000000E+000
1	68.36042953	3.466026E-012	1.882603E-011	1	0.000000E+000
1	68.36230626	1.882603E-011	3.466026E-012	0	0.000000E+000
1	68.36233834	3.466026E-012	1.882603E-011	1	0.000000E+000
1	68.36292481	1.882603E-011	3.466026E-012	0	0.000000E+000
1	68.36293234	3.466026E-012	1.882603E-011	1	0.000000E+000
1	68.37754731	1.882603E-011	3.466026E-012	0	0.000000E+000
1	68.37790288	3.466026E-012	1.882603E-011	1	0.000000E+000
1	68.37878946	1.882603E-011	3.466026E-012	0	0.000000E+000
1	68.37882188	3.466026E-012	1.882603E-011	1	0.000000E+000
1	68.37891633	1.882603E-011	3.466026E-012	0	0.000000E+000
1	68.37892594	3.466026E-012	1.882603E-011	1	0.000000E+000
1	68.38000070	1.882603E-011	3.466026E-012	0	0.000000E+000
1	68.38008779	3.466026E-012	1.882603E-011	1	0.000000E+000
1	68.38169256	1.882603E-011	3.466026E-012	0	0.000000E+000
1	68.38170853	3.466026E-012	1.882603E-011	1	0.000000E+000
1	68.38393868	1.882603E-011	3.466026E-012	0	0.000000E+000
1	68.38401207	3.466026E-012	1.882603E-011	1	0.000000E+000
1	68.39094248	1.882603E-011	3.466026E-012	0	0.000000E+000
1	68.39098015	3.466026E-012	1.882603E-011	1	0.000000E+000
1	68.39384079	1.882603E-011	3.466026E-012	0	0.000000E+000
1	68.39387205	3.466026E-012	1.882603E-011	1	0.000000E+000
1	68.39569810	1.882603E-011	3.466026E-012	0	0.000000E+000
1	68.39585879	3.466026E-012	1.882603E-011	1	0.000000E+000
1	68.39653917	1.882603E-011	3.466026E-012	0	0.000000E+000
1	68.39663073	3.466026E-012	1.882603E-011	1	0.000000E+000
1	68.39665827	1.882603E-011	3.466026E-012	0	0.000000E+000
1	68.39675271	3.466026E-012	1.882603E-011	1	0.000000E+000
1	68.39704423	1.882603E-011	3.466026E-012	0	0.000000E+000
1	68.39709411	3.466026E-012	1.882603E-011	1	0.000000E+000
1	68.40493255	1.882603E-011	3.466026E-012	0	0.000000E+000
1	68.40493434	3.466026E-012	1.882603E-011	1	0.000000E+000
1	68.40781735	1.882603E-011	3.466026E-012	0	0.000000E+000
1	68.40784017	3.466026E-012	1.882603E-011	1	0.000000E+000
1	68.41280649	1.882603E-011	3.466026E-012	0	0.000000E+000
1	68.41300647	3.466026E-012	1.882603E-011	1	0.000000E+000
1	68.41949672	1.882603E-011	3.466026E-012	0	0.000000E+000
1	68.41953529	3.466026E-012	1.882603E-011	1	0.000000E+000
1	68.41996847	1.882603E-011	3.466026E-012	0	0.000000E+000
1	68.41999947	3.466026E-012	1.882603E-011	1	0.000000E+000
1	68.42097189	1.882603E-011	3.466026E-012	0	0.000000E+000
1	68.42102541	3.466026E-012	1.882603E-011	1	0.000000E+000
1	68.42105632	1.882603E-011	3.466026E-012	0	0.000000E+000
1	68.42110680	3.466026E-012	1.882603E-011	1	0.000000E+000
1	68.42116292	1.882603E-011	3.466026E-012	0	0.000000E+000
1	68.42122384	3.466026E-012	1.882603E-011	1	0.000000E+000
1	68.42363045	1.882603E-011	3.466026E-012	0	0.000000E+000
1	68.42367812	3.466026E-012	1.882603E-011	1	0.000000E+000
1	68.42569255	1.882603E-011	3.466026E-012	0	0.000000E+000
1	68.42572654	3.466026E-012	1.882603E-011	1	0.000000E+000
1	68.42604544	1.882603E-011	3.466026E-012	0	0.000000E+000
1	68.42608287	3.466026E-012	1.882603E-011	1	0.000000E+000
1	68.43026296	1.882603E-011	3.466026E-012	0	0.000000E+000
1	68.43028965	3.466026E-012	1.882603E-011	1	0.000000E+000
1	68.43713439	1.882603E-011	3.466026E-012	0	0.000000E+000
1	68.43713647	3.466026E-012	1.882603E-011	1	0.000000E+000
1	68.43859542	1.882603E-011	3.466026E-012	0	0.000000E+000
1	68.43860885	3.466026E-012	1.882603E-011	1	0.000000E+000
1	68.44472508	1.882603E-011	3.466026E-012	0	0.000000E+000
1	68.44477267	3.466026E-012	1.882603E-011	1	0.000000E+000
1	68.44847797	1.882603E-011	3.466026E-012	0	0.000000E+000
1	68.44896731	3.466026E-012	1.882603E-011	1	0.000000E+000
1	68.45561250	1.882603E-011	3.466026E-012	0	0.000000E+000
1	68.45563779	3.466026E-012	1.882603E-011	1	0.000000E+000
1	68.46025706	1.882603E-011	3.466026E-012	0	0.000000E+000
1	68.46029169	3.466026E-012	1.882603E-011	1	0.000000E+000
1	68.46036475	1.882603E-011	3.466026E-012	0	0.000000E+000
1	68.46037526	3.466026E-012	1.882603E-011	1	0.000000E+000
1	68.46646999	1.882603E-011	3.466026E-012	0	0.000000E+000
1	68.46649535	3.466026E-012	1.882603E-011	1	0.000000E+000
1	68.46906784	1.882603E-011	3.466026E-012	0	0.000000E+000
1	68.46929617	3.466026E-012	1.882603E-011	1	0.000000E+000
1	68.47232417	1.882603E-011	3.466026E-012	0	0.000000E+000
1	68.47238778	3.466026E-012	1.882603E-011	1	0.000000E+000
1	68.48135548	1.882603E-011	3.466026E-012	0	0.000000E+000
1	68.48143283	3.466026E-012	1.882603E-011	1	0.000000E+000
1	68.48144103	1.882603E-011	3.466026E-012	0	0.000000E+000
1	68.48157094	3.466026E-012	1.882603E-011	1	0.000000E+000
1	68.48445383	1.882603E-011	3.466026E-012	0	0.000000E+000
1	68.48491208	3.466026E-012	1.882603E-011	1	0.000000E+000
1	68.48493282	1.882603E-011	3.466026E-012	0	0.000000E+000
1	68.48499680	3.466026E-012	1.882603E-011	1	0.000000E+000
1	68.48510283	1.882603E-011	3.466026E-012	0	0.000000E+000
1	68.48511838	3.466026E-012	1.882603E-011	1	0.000000E+000
1	68.48664062	1.882603E-011	3.466026E-012	0	0.000000E+000
1	68.48666914	3.466026E-012	1.882603E-011	1	0.000000E+000
1	68.48701544	1.882603E-011	3.466026E-012	0	0.000000E+000
1	68.48704100	3.466026E-012	1.882603E-011	1	0.000000E+000
1	68.48880016	1.882603E-011	3.466026E-012	0	0.000000E+000
1	68.48881535	3.466026E-012	1.882603E-011	1	0.000000E+000
1	68.49026096	1.882603E-011	3.466026E-012	0	0.000000E+000
1	68.49027185	3.466026E-012	1.882603E-011	1	0.000000E+000
1	68.49176997	1.882603E-011	3.466026E-012	0	0.000000E+000
1	68.49180204	3.466026E-012	1.882603E-011	1	0.000000E+000
1	68.49191199	1.882603E-011	3.466026E-012	0	0.000000E+000
1	68.49194045	3.466026E-012	1.882603E-011	1	0.000000E+000
1	68.49343791	1.882603E-011	3.466026E-012	0	0.000000E+000
1	68.49351336	3.466026E-012	1.882603E-011	1	0.000000E+000
1	68.49535970	1.882603E-011	3.466026E-012	0	0.000000E+000
1	68.49545925	3.466026E-012	1.882603E-011	1	0.000000E+000
1	68.49552523	1.882603E-011	3.466026E-012	0	0.000000E+000
1	68.49555810	3.466026E-012	1.882603E-011	1	0.000000E+000
1	68.50068424	1.882603E-011	3.466026E-012	0	0.000000E+000
1	68.50069547	3.466026E-012	1.882603E-011	1	0.000000E+000
1	68.51693602	1.882603E-011	3.466026E-012	0	0.000000E+000
1	68.51694037	3.466026E-012	1.882603E-011	1	0.000000E+000
1	68.51919803	1.882603E-011	3.466026E-012	0	0.000000E+000
1	68.51925237	3.466026E-012	1.882603E-011	1	0.000000E+000
1	68.52372841	1.882603E-011	3.466026E-012	0	0.000000E+000
1	68.52374652	3.466026E-012	1.882603E-011	1	0.000000E+000
1	68.53902002	1.882603E-011	3.466026E-012	0	0.000000E+000
1	68.53902943	3.466026E-012	1.882603E-011	1	0.000000E+000
1	68.54220419	1.882603E-011	3.466026E-012	0	0.000000E+000
1	68.54223982	3.466026E-012	1.882603E-011	1	0.000000E+000
1	68.54234140	1.882603E-011	3.466026E-012	0	0.000000E+000
1	68.54244553	3.466026E-012	1.882603E-011	1	0.000000E+000
1	68.54368130	1.882603E-011	3.466026E-012	0	0.000000E+000
1	68.54369195	3.466026E-012	1.882603E-011	1	0.000000E+000
1	68.54598921	1.882603E-011	3.466026E-012	0	0.000000E+000
1	68.54601915	3.466026E-012	1.882603E-011	1	0.000000E+000
1	68.54650222	1.882603E-011	3.466026E-012	0	0.000000E+000
1	68.54655578	3.466026E-012	1.882603E-011	1	0.000000E+000
1	68.54742898	1.882603E-011	3.466026E-012	0	0.000000E+000
1	68.54745447	3.466026E-012	1.882603E-011	1	0.000000E+000
1	68.54993268	1.882603E-011	3.466026E-012	0	0.000000E+000
1	68.54996639	3.466026E-012	1.882603E-011	1	0.000000E+000
1	68.55142517	1.882603E-011	3.466026E-012	0	0.000000E+000
1	68.55143733	3.466026E-012	1.882603E-011	1	0.000000E+000
1	68.55395019	1.882603E-011	3.466026E-012	0	0.000000E+000
1	68.55400278	3.466026E-012	1.882603E-011	1	0.000000E+000
1	68.55539494	1.882603E-011	3.466026E-012	0	0.000000E+000
1	68.55546638	3.466026E-012	1.882603E-011	1	0.000000E+000
1	68.56019097	1.882603E-011	3.466026E-012	0	0.000000E+000
1	68.56020589	3.466026E-012	1.882603E-011	1	0.000000E+000
1	68.56367852	1.882603E-011	3.466026E-012	0	0.000000E+000
1	68.56383774	3.466026E-012	1.882603E-011	1	0.000000E+000
1	68.56385820	1.882603E-011	3.466026E-012	0	0.000000E+000
1	68.56391602	3.466026E-012	1.882603E-011	1	0.000000E+000
1	68.56490700	1.882603E-011	3.466026E-012	0	0.000000E+000
1	68.56493662	3.466026E-012	1.882603E-011	1	0.000000E+000
1	68.56539146	1.882603E-011	3.466026E-012	0	0.000000E+000
1	68.56541441	3.466026E-012	1.882603E-011	1	0.000000E+000
1	68.56611920	1.882603E-011	3.466026E-012	0	0.000000E+000
1	68.56615236	3.466026E-012	1.882603E-011	1	0.000000E+000
1	68.56725123	1.882603E-011	3.466026E-012	0	0.000000E+000
1	68.56737592	3.466026E-012	1.882603E-011	1	0.000000E+000
1	68.56781231	1.882603E-011	3.466026E-012	0	0.000000E+000
1	68.56786083	3.466026E-012	1.882603E-011	1	0.000000E+000
1	68.57156129	1.882603E-011	3.466026E-012	0	0.000000E+000
1	68.57156763	3.466026E-012	1.882603E-011	1	0.000000E+000
1	68.57181073	1.882603E-011	3.466026E-012	0	0.000000E+000
1	68.57183835	3.466026E-012	1.882603E-011	1	0.000000E+000
1	68.57564766	1.882603E-011	3.466026E-012	0	0.000000E+000
1	68.57575061	3.466026E-012	1.882603E-011	1	0.000000E+000
1	68.57760574	1.882603E-011	3.466026E-012	0	0.000000E+000
1	68.57767197	3.466026E-012	1.882603E-011	1	0.000000E+000
1	68.57777130	1.882603E-011	3.466026E-012	0	0.000000E+000
1	68.57781727	3.466026E-012	1.882603E-011	1	0.000000E+000
1	68.57992614	1.882603E-011	3.466026E-012	0	0.000000E+000
1	68.57994966	3.466026E-012	1.882603E-011	1	0.000000E+000
1	68.58035724	1.882603E-011	3.466026E-012	0	0.000000E+000
1	68.58062146	3.466026E-012	1.882603E-011	1	0.000000E+000
1	68.58392337	1.882603E-011	3.466026E-012	0	0.000000E+000
1	68.58396218	3.466026E-012	1.882603E-011	1	0.000000E+000
1	68.58610952	1.882603E-011	3.466026E-012	0	0.000000E+000
1	68.58616015	3.466026E-012	1.882603E-011	1	0.000000E+000
1	68.58663001	1.882603E-011	3.466026E-012	0	0.000000E+000
1	68.58678156	3.466026E-012	1.882603E-011	1	0.000000E+000
1	68.58693619	1.882603E-011	3.466026E-012	0	0.000000E+000
1	68.58696236	3.466026E-012	1.882603E-011	1	0.000000E+000
1	68.59166928	1.882603E-011	3.466026E-012	0	0.000000E+000
1	68.59169584	3.466026E-012	1.882603E-011	1	0.000000E+000
1	68.59252503	1.882603E-011	3.466026E-012	0	0.000000E+000
1	68.59264382	3.466026E-012	1.882603E-011	1	0.000000E+000
1	68.59278397	1.882603E-011	3.466026E-012	0	0.000000E+000
1	68.59292490	3.466026E-012	1.882603E-011	1	0.000000E+000
1	68.59369121	1.882603E-011	3.466026E-012	0	0.000000E+000
1	68.59372263	3.466026E-012	1.882603E-011	1	0.000000E+000
1	68.59677514	1.882603E-011	3.466026E-012	0	0.000000E+000
1	68.59685334	3.466026E-012	1.882603E-011	1	0.000000E+000
1	68.60011273	1.882603E-011	3.466026E-012	0	0.000000E+000
1	68.60014684	3.466026E-012	1.882603E-011	1	0.000000E+000
1	68.60516871	1.882603E-011	3.466026E-012	0	0.000000E+000
1	68.60519366	3.466026E-012	1.882603E-011	1	0.000000E+000
1	68.60586321	1.882603E-011	3.466026E-012	0	0.000000E+000
1	68.60632324	3.466026E-012	1.882603E-011	1	0.000000E+000
1	68.61057794	1.882603E-011	3.466026E-012	0	0.000000E+000
1	68.92616094	3.170823E-012	1.853082E-011	1	0.000000E+000
1	68.93567937	1.853082E-011	3.170823E-012	0	0.000000E+000
1	68.93570425	3.170823E-012	1.853082E-011	1	0.000000E+000
1	68.94052168	1.853082E-011	3.170823E-012	0	0.000000E+000
1	68.94053892	3.170823E-012	1.853082E-011	1	0.000000E+000
1	68.94215186	1.853082E-011	3.170823E-012	0	0.000000E+000
1	68.94217973	3.170823E-012	1.853082E-011	1	0.000000E+000
1	68.94244672	1.853082E-011	3.170823E-012	0	0.000000E+000
1	68.94247252	3.170823E-012	1.853082E-011	1	0.000000E+000
1	68.94349562	1.853082E-011	3.170823E-012	0	0.000000E+000
1	68.94352445	3.170823E-012	1.853082E-011	1	0.000000E+000
1	68.94642773	1.853082E-011	3.170823E-012	0	0.000000E+000
1	68.94645863	3.170823E-012	1.853082E-011	1	0.000000E+000
1	68.95352489	1.853082E-011	3.170823E-012	0	0.000000E+000
1	68.95357821	3.170823E-012	1.853082E-011	1	0.000000E+000
1	68.96006140	1.853082E-011	3.170823E-012	0	0.000000E+000
1	68.96010184	3.170823E-012	1.853082E-011	1	0.000000E+000
1	68.96719266	1.853082E-011	3.170823E-012	0	0.000000E+000
1	68.96720299	3.170823E-012	1.853082E-011	1	0.000000E+000
1	68.96931809	1.853082E-011	3.170823E-012	0	0.000000E+000
1	68.96935484	3.170823E-012	1.853082E-011	1	0.000000E+000
1	68.97006204	1.853082E-011	3.170823E-012	0	0.000000E+000
1	68.97010906	3.170823E-012	1.853082E-011	1	0.000000E+000
1	68.97494650	1.853082E-011	3.170823E-012	0	0.000000E+000
1	68.97505261	3.170823E-012	1.853082E-011	1	0.000000E+000
1	68.97506449	1.853082E-011	3.170823E-012	0	0.000000E+000
1	68.97509518	3.170823E-012	1.853082E-011	1	0.000000E+000
1	68.97510483	1.853082E-011	3.170823E-012	0	0.000000E+000
1	68.97548905	3.170823E-012	1.853082E-011	1	0.000000E+000
1	68.97667221	1.853082E-011	3.170823E-012	0	0.000000E+000
1	68.97669886	3.170823E-012	1.853082E-011	1	0.000000E+000
1	68.97883540	1.853082E-011	3.170823E-012	0	0.000000E+000
1	68.97888792	3.170823E-012	1.853082E-011	1	0.000000E+000
1	68.97890907	1.853082E-011	3.170823E-012	0	0.000000E+000
1	68.97894818	3.170823E-012	1.853082E-011	1	0.000000E+000
1	68.97953485	1.853082E-011	3.170823E-012	0	0.000000E+000
1	68.97993039	3.170823E-012	1.853082E-011	1	0.000000E+000
1	68.97995354	1.853082E-011	3.170823E-012	0	0.000000E+000
1	68.97997837	3.170823E-012	1.853082E-011	1	0.000000E+000
1	68.98161161	1.853082E-011	3.170823E-012	0	0.000000E+000
1	68.98163778	3.170823E-012	1.853082E-011	1	0.000000E+000
1	68.98435753	1.853082E-011	3.170823E-012	0	0.000000E+000
1	68.98439273	3.170823E-012	1.853082E-011	1	0.000000E+000
1	68.98691996	1.853082E-011	3.170823E-012	0	0.000000E+000
1	68.98695078	3.170823E-012	1.853082E-011	1	0.000000E+000
1	68.99328987	1.853082E-011	3.170823E-012	0	0.000000E+000
1	68.99330409	3.170823E-012	1.853082E-011	1	0.000000E+000
1	68.99687185	1.853082E-011	3.170823E-012	0	0.000000E+000
1	68.99691788	3.170823E-012	1.853082E-011	1	0.000000E+000
1	68.99907290	1.853082E-011	3.170823E-012	0	0.000000E+000
1	68.99907969	3.170823E-012	1.853082E-011	1	0.000000E+000
1	68.99973894	1.853082E-011	3.170823E-012	0	0.000000E+000
1	68.99975329	3.170823E-012	1.853082E-011	1	0.000000E+000
1	68.99992983	1.853082E-011	3.170823E-012	0	0.000000E+000
1	68.99995536	3.170823E-012	1.853082E-011	1	0.000000E+000
1	69.00001983	1.853082E-011	3.170823E-012	0	0.000000E+000
1	69.00007932	3.170823E-012	1.853082E-011	1	0.000000E+000
1	69.00725249	1.853082E-011	3.170823E-012	0	0.000000E+000
1	69.00730141	3.170823E-012	1.853082E-011	1	0.000000E+000
1	69.00734299	1.853082E-011	3.170823E-012	0	0.000000E+000
1	69.00786696	3.170823E-012	1.853082E-011	1	0.000000E+000
1	69.00869046	1.853082E-011	3.170823E-012	0	0.000000E+000
1	69.00869471	3.170823E-012	1.853082E-011	1	0.000000E+000
1	69.01119853	1.853082E-011	3.170823E-012	0	0.000000E+000
1	69.01122600	3.170823E-012	1.853082E-011	1	0.000000E+000
1	69.01219142	1.853082E-011	3.170823E-012	0	0.000000E+000
1	69.01316116	3.170823E-012	1.853082E-011	1	0.000000E+000
1	69.01521917	1.853082E-011	3.170823E-012	0	0.000000E+000
1	69.01528278	3.170823E-012	1.853082E-011	1	0.000000E+000
1	69.02848443	1.853082E-011	3.170823E-012	0	0.000000E+000
1	69.02851512	3.170823E-012	1.853082E-011	1	0.000000E+000
1	69.03265878	1.853082E-011	3.170823E-012	0	0.000000E+000
1	69.03268399	3.170823E-012	1.853082E-011	1	0.000000E+000
1	69.03852468	1.853082E-011	3.170823E-012	0	0.000000E+000
1	69.03857706	3.170823E-012	1.853082E-011	1	0.000000E+000
1	69.04085030	1.853082E-011	3.170823E-012	0	0.000000E+000
1	69.04086827	3.170823E-012	1.853082E-011	1	0.000000E+000
1	69.04135545	1.853082E-011	3.170823E-012	0	0.000000E+000
1	69.04196708	3.170823E-012	1.853082E-011	1	0.000000E+000
1	69.04350244	1.853082E-011	3.170823E-012	0	0.000000E+000
1	69.04352192	3.170823E-012	1.853082E-011	1	0.000000E+000
1	69.04405285	1.853082E-011	3.170823E-012	0	0.000000E+000
1	69.04409144	3.170823E-012	1.853082E-011	1	0.000000E+000
1	69.04459194	1.853082E-011	3.170823E-012	0	0.000000E+000
1	69.04463126	3.170823E-012	1.853082E-011	1	0.000000E+000
1	69.04634872	1.853082E-011	3.170823E-012	0	0.000000E+000
1	69.04635988	3.170823E-012	1.853082E-011	1	0.000000E+000
1	69.04636841	1.853082E-011	3.170823E-012	0	0.000000E+000
1	69.04647054	3.170823E-012	1.853082E-011	1	0.000000E+000
1	69.04807009	1.853082E-011	3.170823E-012	0	0.000000E+000
1	69.04810650	3.170823E-012	1.853082E-011	1	0.000000E+000
1	69.04883881	1.853082E-011	3.170823E-012	0	0.000000E+000
1	69.04885502	3.170823E-012	1.853082E-011	1	0.000000E+000
1	69.04891099	1.853082E-011	3.170823E-012	0	0.000000E+000
1	69.04896132	3.170823E-012	1.853082E-011	1	0.000000E+000
1	69.04899458	1.853082E-011	3.170823E-012	0	0.000000E+000
1	69.04901096	3.170823E-012	1.853082E-011	1	0.000000E+000
1	69.04918008	1.853082E-011	3.170823E-012	0	0.000000E+000
1	69.04920343	3.170823E-012	1.853082E-011	1	0.000000E+000
1	69.04936588	1.853082E-011	3.170823E-012	0	0.000000E+000
1	69.04944724	3.170823E-012	1.853082E-011	1	0.000000E+000
1	69.04956331	1.853082E-011	3.170823E-012	0	0.000000E+000
1	69.04959158	3.170823E-012	1.853082E-011	1	0.000000E+000
1	69.05211320	1.853082E-011	3.170823E-012	0	0.000000E+000
1	69.05219876	3.170823E-012	1.853082E-011	1	0.000000E+000
1	69.05612238	1.853082E-011	3.170823E-012	0	0.000000E+000
1	69.05613187	3.170823E-012	1.853082E-011	1	0.000000E+000
1	69.05652783	1.853082E-011	3.170823E-012	0	0.000000E+000
1	69.05654240	3.170823E-012	1.853082E-011	1	0.000000E+000
1	69.05654936	1.853082E-011	3.170823E-012	0	0.000000E+000
1	69.05656964	3.170823E-012	1.853082E-011	1	0.000000E+000
1	69.05998028	1.853082E-011	3.170823E-012	0	0.000000E+000
1	69.06001402	3.170823E-012	1.853082E-011	1	0.000000E+000
1	69.06009360	1.853082E-011	3.170823E-012	0	0.000000E+000
1	69.06010983	3.170823E-012	1.853082E-011	1	0.000000E+000
1	69.06515142	1.853082E-011	3.170823E-012	0	0.000000E+000
1	69.06516820	3.170823E-012	1.853082E-011	1	0.000000E+000
1	69.07020641	1.853082E-011	3.170823E-012	0	0.000000E+000
1	69.07039682	3.170823E-012	1.853082E-011	1	0.000000E+000
1	69.07146199	1.853082E-011	3.170823E-012	0	0.000000E+000
1	69.07155856	3.170823E-012	1.853082E-011	1	0.000000E+000
1	69.07440913	1.853082E-011	3.170823E-012	0	0.000000E+000
1	69.07449483	3.170823E-012	1.853082E-011	1	0.000000E+000
1	69.07797324	1.853082E-011	3.170823E-012	0	0.000000E+000
1	69.07808002	3.170823E-012	1.853082E-011	1	0.000000E+000
1	69.08103645	1.853082E-011	3.170823E-012	0	0.000000E+000
1	69.08107423	3.170823E-012	1.853082E-011	1	0.000000E+000
1	69.08271602	1.853082E-011	3.170823E-012	0	0.000000E+000
1	69.08276466	3.170823E-012	1.853082E-011	1	0.000000E+000
1	69.08447228	1.853082E-011	3.170823E-012	0	0.000000E+000
1	69.08453909	3.170823E-012	1.853082E-011	1	0.000000E+000
1	69.08511427	1.853082E-011	3.170823E-012	0	0.000000E+000
1	69.08512066	3.170823E-012	1.853082E-011	1	0.000000E+000
1	69.08543367	1.853082E-011	3.170823E-012	0	0.000000E+000
1	69.08544135	3.170823E-012	1.853082E-011	1	0.000000E+000
1	69.08973165	1.853082E-011	3.170823E-012	0	0.000000E+000
1	69.08974067	3.170823E-012	1.853082E-011	1	0.000000E+000
1	69.09710039	1.853082E-011	3.170823E-012	0	0.000000E+000
1	69.09715619	3.170823E-012	1.853082E-011	1	0.000000E+000
1	69.10440478	1.853082E-011	3.170823E-012	0	0.000000E+000
1	69.10442006	3.170823E-012	1.853082E-011	1	0.000000E+000
1	69.10873780	1.853082E-011	3.170823E-012	0	0.000000E+000
1	69.10882111	3.170823E-012	1.853082E-011	1	0.000000E+000
1	69.10973973	1.853082E-011	3.170823E-012	0	0.000000E+000
1	69.10974705	3.170823E-012	1.853082E-011	1	0.000000E+000
1	69.11013443	1.853082E-011	3.170823E-012	0	0.000000E+000
1	69.11056946	3.170823E-012	1.853082E-011	1	0.000000E+000
1	69.11089794	1.853082E-011	3.170823E-012	0	0.000000E+000
1	69.11090502	3.170823E-012	1.853082E-011	1	0.000000E+000
1	69.11392697	1.853082E-011	3.170823E-012	0	0.000000E+000
1	69.11398240	3.170823E-012	1.853082E-011	1	0.000000E+000
1	69.11837305	1.853082E-011	3.170823E-012	0	0.000000E+000
1	69.11840532	3.170823E-012	1.853082E-011	1	0.000000E+000
1	69.12068834	1.853082E-011	3.170823E-012	0	0.000000E+000
1	69.12071580	3.170823E-012	1.853082E-011	1	0.000000E+000
1	69.12393331	1.853082E-011	3.170823E-012	0	0.000000E+000
1	69.12397104	3.170823E-012	1.853082E-011	1	0.000000E+000
1	69.12412493	1.853082E-011	3.170823E-012	0	0.000000E+000
1	69.12453903	3.170823E-012	1.853082E-011	1	0.000000E+000
1	69.12735416	1.853082E-011	3.170823E-012	0	0.000000E+000
1	69.12746155	3.170823E-012	1.853082E-011	1	0.000000E+000
1	69.12747769	1.853082E-011	3.170823E-012	0	0.000000E+000
1	69.12750772	3.170823E-012	1.853082E-011	1	0.000000E+000
1	69.12913162	1.853082E-011	3.170823E-012	0	0.000000E+000
1	69.12918025	3.170823E-012	1.853082E-011	1	0.000000E+000
1	69.13516423	1.853082E-011	3.170823E-012	0	0.000000E+000
1	69.13517976	3.170823E-012	1.853082E-011	1	0.000000E+000
1	69.13599391	1.853082E-011	3.170823E-012	0	0.000000E+000
1	69.13603966	3.170823E-012	1.853082E-011	1	0.000000E+000
1	69.13749637	1.853082E-011	3.170823E-012	0	0.000000E+000
1	69.13751596	3.170823E-012	1.853082E-011	1	0.000000E+000
1	69.14121992	1.853082E-011	3.170823E-012	0	0.000000E+000
1	69.14132371	3.170823E-012	1.853082E-011	1	0.000000E+000
1	69.14234948	1.853082E-011	3.170823E-012	0	0.000000E+000
1	69.14242355	3.170823E-012	1.853082E-011	1	0.000000E+000
1	69.14659554	1.853082E-011	3.170823E-012	0	0.000000E+000
1	69.14694110	3.170823E-012	1.853082E-011	1	0.000000E+000
1	69.14740573	1.853082E-011	3.170823E-012	0	0.000000E+000
1	69.14741775	3.170823E-012	1.853082E-011	1	0.000000E+000
1	69.14814884	1.853082E-011	3.170823E-012	0	0.000000E+000
1	69.14853816	3.170823E-012	1.853082E-011	1	0.000000E+000
1	69.14942542	1.853082E-011	3.170823E-012	0	0.000000E+000
1	69.14946865	3.170823E-012	1.853082E-011	1	0.000000E+000
1	69.14949804	1.853082E-011	3.170823E-012	0	0.000000E+000
1	69.14953582	3.170823E-012	1.853082E-011	1	0.000000E+000
1	69.15620308	1.853082E-011	3.170823E-012	0	0.000000E+000
1	69.15624592	3.170823E-012	1.853082E-011	1	0.000000E+000
1	69.15658647	1.853082E-011	3.170823E-012	0	0.000000E+000
1	69.15675912	3.170823E-012	1.853082E-011	1	0.000000E+000
1	69.15685030	1.853082E-011	3.170823E-012	0	0.000000E+000
1	69.15687455	3.170823E-012	1.853082E-011	1	0.000000E+000
1	69.15790500	1.853082E-011	3.170823E-012	0	0.000000E+000
1	69.15794189	3.170823E-012	1.853082E-011	1	0.000000E+000
1	69.15818626	1.853082E-011	3.170823E-012	0	0.000000E+000
1	69.15820840	3.170823E-012	1.853082E-011	1	0.000000E+000
1	69.15906449	1.853082E-011	3.170823E-012	0	0.000000E+000
1	69.15913001	3.170823E-012	1.853082E-011	1	0.000000E+000
1	69.15915833	1.853082E-011	3.170823E-012	0	0.000000E+000
1	69.15918038	3.170823E-012	1.853082E-011	1	0.000000E+000
1	69.16329975	1.853082E-011	3.170823E-012	0	0.000000E+000
1	69.16337089	3.170823E-012	1.853082E-011	1	0.000000E+000
1	69.16460825	1.853082E-011	3.170823E-012	0	0.000000E+000
1	69.16475336	3.170823E-012	1.853082E-011	1	0.000000E+000
1	69.16613051	1.853082E-011	3.170823E-012	0	0.000000E+000
1	69.16617698	3.170823E-012	1.853082E-011	1	0.000000E+000
1	69.17236396	1.853082E-011	3.170823E-012	0	0.000000E+000
1	69.17239245	3.170823E-012	1.853082E-011	1	0.000000E+000
1	69.17246403	1.853082E-011	3.170823E-012	0	0.000000E+000
1	69.17280908	3.170823E-012	1.853082E-011	1	0.000000E+000
1	69.17775311	1.853082E-011	3.170823E-012	0	0.000000E+000
1	69.17776327	3.170823E-012	1.853082E-011	1	0.000000E+000
1	69.17794347	1.853082E-011	3.170823E-012	0	0.000000E+000
1	69.17797206	3.170823E-012	1.853082E-011	1	0.000000E+000
1	69.18063281	1.853082E-011	3.170823E-012	0	0.000000E+000
1	69.18065428	3.170823E-012	1.853082E-011	1	0.000000E+000
1	69.18077616	1.853082E-011	3.170823E-012	0	0.000000E+000
1	69.18080486	3.170823E-012	1.853082E-011	1	0.000000E+000
1	69.18322515	1.853082E-011	3.170823E-012	0	0.000000E+000
1	69.18324971	3.170823E-012	1.853082E-011	1	0.000000E+000
1	69.18790401	1.853082E-011	3.170823E-012	0	0.000000E+000
1	69.18800716	3.170823E-012	1.853082E-011	1	0.000000E+000
1	69.19277206	1.853082E-011	3.170823E-012	0	0.000000E+000
1	69.19279153	3.170823E-012	1.853082E-011	1	0.000000E+000
1	69.19741309	1.853082E-011	3.170823E-012	0	0.000000E+000
1	69.19743210	3.170823E-012	1.853082E-011	1	0.000000E+000
1	69.19804253	1.853082E-011	3.170823E-012	0	0.000000E+000
1	69.19805634	3.170823E-012	1.853082E-011	1	0.000000E+000
1	69.20142060	1.853082E-011	3.170823E-012	0	0.000000E+000
1	69.20146876	3.170823E-012	1.853082E-011	1	0.000000E+000
1	69.20317831	1.853082E-011	3.170823E-012	0	0.000000E+000
1	69.20319319	3.170823E-012	1.853082E-011	1	0.000000E+000
1	69.20327478	1.853082E-011	3.170823E-012	0	0.000000E+000
1	69.20334765	3.170823E-012	1.853082E-011	1	0.000000E+000
1	69.20414945	1.853082E-011	3.170823E-012	0	0.000000E+000
1	69.20434622	3.170823E-012	1.853082E-011	1	0.000000E+000
1	69.20468511	1.853082E-011	3.170823E-012	0	0.000000E+000
1	69.20470133	3.170823E-012	1.853082E-011	1	0.000000E+000
1	69.20897627	1.853082E-011	3.170823E-012	0	0.000000E+000
1	69.20899173	3.170823E-012	1.853082E-011	1	0.000000E+000
1	69.20988350	1.853082E-011	3.170823E-012	0	0.000000E+000
1	69.20991538	3.170823E-012	1.853082E-011	1	0.000000E+000
1	69.21262447	1.853082E-011	3.170823E-012	0	0.000000E+000
1	69.21262543	3.170823E-012	1.853082E-011	1	0.000000E+000
1	69.21584709	1.853082E-011	3.170823E-012	0	0.000000E+000
1	69.21589856	3.170823E-012	1.853082E-011	1	0.000000E+000
1	69.21655267	1.853082E-011	3.170823E-012	0	0.000000E+000
1	69.21657117	3.170823E-012	1.853082E-011	1	0.000000E+000
1	69.21730397	1.853082E-011	3.170823E-012	0	0.000000E+000
1	69.21733842	3.170823E-012	1.853082E-011	1	0.000000E+000
1	69.22013468	1.853082E-011	3.170823E-012	0	0.000000E+000
1	69.22023654	3.170823E-012	1.853082E-011	1	0.000000E+000
1	69.22157409	1.853082E-011	3.170823E-012	0	0.000000E+000
1	69.22161015	3.170823E-012	1.853082E-011	1	0.000000E+000
1	69.22261838	1.853082E-011	3.170823E-012	0	0.000000E+000
1	69.22265432	3.170823E-012	1.853082E-011	1	0.000000E+000
1	69.22427094	1.853082E-011	3.170823E-012	0	0.000000E+000
1	69.22431647	3.170823E-012	1.853082E-011	1	0.000000E+000
1	69.22440383	1.853082E-011	3.170823E-012	0	0.000000E+000
1	69.22443965	3.170823E-012	1.853082E-011	1	0.000000E+000
1	69.22511089	1.853082E-011	3.170823E-012	0	0.000000E+000
1	69.22519286	3.170823E-012	1.853082E-011	1	0.000000E+000
1	69.22561330	1.853082E-011	3.170823E-012	0	0.000000E+000
1	69.22563525	3.170823E-012	1.853082E-011	1	0.000000E+000
1	69.23120661	1.853082E-011	3.170823E-012	0	0.000000E+000
1	69.23121039	3.170823E-012	1.853082E-011	1	0.000000E+000
1	69.23386040	1.853082E-011	3.170823E-012	0	0.000000E+000
1	69.23433247	3.170823E-012	1.853082E-011	1	0.000000E+000
1	69.23698590	1.853082E-011	3.170823E-012	0	0.000000E+000
1	69.23701700	3.170823E-012	1.853082E-011	1	0.000000E+000
1	69.23776400	1.853082E-011	3.170823E-012	0	0.000000E+000
1	69.23778653	3.170823E-012	1.853082E-011	1	0.000000E+000
1	69.23801264	1.853082E-011	3.170823E-012	0	0.000000E+000
1	69.23802324	3.170823E-012	1.853082E-011	1	0.000000E+000
1	69.23852522	1.853082E-011	3.170823E-012	0	0.000000E+000
1	69.23870625	3.170823E-012	1.853082E-011	1	0.000000E+000
1	69.24906939	1.853082E-011	3.170823E-012	0	0.000000E+000
1	69.24912622	3.170823E-012	1.853082E-011	1	0.000000E+000
1	69.25052913	1.853082E-011	3.170823E-012	0	0.000000E+000
1	69.25055048	3.170823E-012	1.853082E-011	1	0.000000E+000
1	69.25090680	1.853082E-011	3.170823E-012	0	0.000000E+000
1	69.25099432	3.170823E-012	1.853082E-011	1	0.000000E+000
1	69.25296779	1.853082E-011	3.170823E-012	0	0.000000E+000
1	69.25298374	3.170823E-012	1.853082E-011	1	0.000000E+000
1	69.25598515	1.853082E-011	3.170823E-012	0	0.000000E+000
1	69.25604168	3.170823E-012	1.853082E-011	1	0.000000E+000
1	69.26010527	1.853082E-011	3.170823E-012	0	0.000000E+000
1	69.26013131	3.170823E-012	1.853082E-011	1	0.000000E+000
1	69.26030974	1.853082E-011	3.170823E-012	0	0.000000E+000
1	69.26034921	3.170823E-012	1.853082E-011	1	0.000000E+000
1	69.26079796	1.853082E-011	3.170823E-012	0	0.000000E+000
1	69.26087631	3.170823E-012	1.853082E-011	1	0.000000E+000
1	69.26124098	1.853082E-011	3.170823E-012	0	0.000000E+000
1	69.26126544	3.170823E-012	1.853082E-011	1	0.000000E+000
1	69.26468893	1.853082E-011	3.170823E-012	0	0.000000E+000
1	69.26480532	3.170823E-012	1.853082E-011	1	0.000000E+000
1	69.26656888	1.853082E-011	3.170823E-012	0	0.000000E+000
1	69.26659143	3.170823E-012	1.853082E-011	1	0.000000E+000
1	69.27057641	1.853082E-011	3.170823E-012	0	0.000000E+000
1	69.27060733	3.170823E-012	1.853082E-011	1	0.000000E+000
1	69.27138306	1.853082E-011	3.170823E-012	0	0.000000E+000
1	69.27139629	3.170823E-012	1.853082E-011	1	0.000000E+000
1	69.27702385	1.853082E-011	3.170823E-012	0	0.000000E+000
1	69.27709508	3.170823E-012	1.853082E-011	1	0.000000E+000
1	69.28480968	1.853082E-011	3.170823E-012	0	0.000000E+000
1	69.28484446	3.170823E-012	1.853082E-011	1	0.000000E+000
1	69.28896082	1.853082E-011	3.170823E-012	0	0.000000E+000
1	69.28898145	3.170823E-012	1.853082E-011	1	0.000000E+000
1	69.29069085	1.853082E-011	3.170823E-012	0	0.000000E+000
1	69.29070294	3.170823E-012	1.853082E-011	1	0.000000E+000
1	69.29155657	1.853082E-011	3.170823E-012	0	0.000000E+000
1	69.29157445	3.170823E-012	1.853082E-011	1	0.000000E+000
1	69.29250775	1.853082E-011	3.170823E-012	0	0.000000E+000
1	69.29252242	3.170823E-012	1.853082E-011	1	0.000000E+000
1	69.29487600	1.853082E-011	3.170823E-012	0	0.000000E+000
1	69.29490914	3.170823E-012	1.853082E-011	1	0.000000E+000
1	69.30263653	1.853082E-011	3.170823E-012	0	0.000000E+000
1	69.30265120	3.170823E-012	1.853082E-011	1	0.000000E+000
1	69.30886298	1.853082E-011	3.170823E-012	0	0.000000E+000
1	69.30887504	3.170823E-012	1.853082E-011	1	0.000000E+000
1	69.31139385	1.853082E-011	3.170823E-012	0	0.000000E+000
1	69.31144447	3.170823E-012	1.853082E-011	1	0.000000E+000
1	69.31253502	1.853082E-011	3.170823E-012	0	0.000000E+000
1	69.31255913	3.170823E-012	1.853082E-011	1	0.000000E+000
1	69.31405013	1.853082E-011	3.170823E-012	0	0.000000E+000
1	69.31406266	3.170823E-012	1.853082E-011	1	0.000000E+000
1	69.31711982	1.853082E-011	3.170823E-012	0	0.000000E+000
1	69.31714865	3.170823E-012	1.853082E-011	1	0.000000E+000
1	69.31759018	1.853082E-011	3.170823E-012	0	0.000000E+000
1	69.31765027	3.170823E-012	1.853082E-011	1	0.000000E+000
1	69.31801315	1.853082E-011	3.170823E-012	0	0.000000E+000
1	69.31808573	3.170823E-012	1.853082E-011	1	0.000000E+000
1	69.31862009	1.853082E-011	3.170823E-012	0	0.000000E+000
1	69.31869252	3.170823E-012	1.853082E-011	1	0.000000E+000
1	69.32196731	1.853082E-011	3.170823E-012	0	0.000000E+000
1	69.32201989	3.170823E-012	1.853082E-011	1	0.000000E+000
1	69.32258979	1.853082E-011	3.170823E-012	0	0.000000E+000
1	69.32265524	3.170823E-012	1.853082E-011	1	0.000000E+000
1	69.32333929	1.853082E-011	3.170823E-012	0	0.000000E+000
1	69.32339851	3.170823E-012	1.853082E-011	1	0.000000E+000
1	69.32635030	1.853082E-011	3.170823E-012	0	0.000000E+000
1	69.32641557	3.170823E-012	1.853082E-011	1	0.000000E+000
1	69.33314123	1.853082E-011	3.170823E-012	0	0.000000E+000
1	69.33317060	3.170823E-012	1.853082E-011	1	0.000000E+000
1	69.33342964	1.853082E-011	3.170823E-012	0	0.000000E+000
1	69.33346533	3.170823E-012	1.853082E-011	1	0.000000E+000
1	69.34154743	1.853082E-011	3.170823E-012	0	0.000000E+000
1	69.34168071	3.170823E-012	1.853082E-011	1	0.000000E+000
1	69.34265235	1.853082E-011	3.170823E-012	0	0.000000E+000
1	69.34270087	3.170823E-012	1.853082E-011	1	0.000000E+000
1	69.34360275	1.853082E-011	3.170823E-012	0	0.000000E+000
1	69.34401290	3.170823E-012	1.853082E-011	1	0.000000E+000
1	69.35419669	1.853082E-011	3.170823E-012	0	0.000000E+000
1	69.35424556	3.170823E-012	1.853082E-011	1	0.000000E+000
1	69.35589645	1.853082E-011	3.170823E-012	0	0.000000E+000
1	69.35591727	3.170823E-012	1.853082E-011	1	0.000000E+000
1	69.35637314	1.853082E-011	3.170823E-012	0	0.000000E+000
1	69.35639091	3.170823E-012	1.853082E-011	1	0.000000E+000
1	69.36101399	1.853082E-011	3.170823E-012	0	0.000000E+000
1	69.36111728	3.170823E-012	1.853082E-011	1	0.000000E+000
1	69.36151225	1.853082E-011	3.170823E-012	0	0.000000E+000
1	69.36152287	3.170823E-012	1.853082E-011	1	0.000000E+000
1	69.36154258	1.853082E-011	3.170823E-012	0	0.000000E+000
1	69.36158946	3.170823E-012	1.853082E-011	1	0.000000E+000
1	69.36173506	1.853082E-011	3.170823E-012	0	0.000000E+000
1	69.36175738	3.170823E-012	1.853082E-011	1	0.000000E+000
1	69.36254757	1.853082E-011	3.170823E-012	0	0.000000E+000
1	69.36272518	3.170823E-012	1.853082E-011	1	0.000000E+000
1	69.36655640	1.853082E-011	3.170823E-012	0	0.000000E+000
1	69.36660789	3.170823E-012	1.853082E-011	1	0.000000E+000
1	69.36695830	1.853082E-011	3.170823E-012	0	0.000000E+000
1	69.36696645	3.170823E-012	1.853082E-011	1	0.000000E+000
1	69.36789684	1.853082E-011	3.170823E-012	0	0.000000E+000
1	69.36792351	3.170823E-012	1.853082E-011	1	0.000000E+000
1	69.37085455	1.853082E-011	3.170823E-012	0	0.000000E+000
1	69.37090220	3.170823E-012	1.853082E-011	1	0.000000E+000
1	69.37476468	1.853082E-011	3.170823E-012	0	0.000000E+000
1	69.37479134	3.170823E-012	1.853082E-011	1	0.000000E+000
1	69.37490516	1.853082E-011	3.170823E-012	0	0.000000E+000
1	69.37493904	3.170823E-012	1.853082E-011	1	0.000000E+000
1	69.37869196	1.853082E-011	3.170823E-012	0	0.000000E+000
1	69.37870355	3.170823E-012	1.853082E-011	1	0.000000E+000
1	69.37891344	1.853082E-011	3.170823E-012	0	0.000000E+000
1	69.37895647	3.170823E-012	1.853082E-011	1	0.000000E+000
1	69.38069744	1.853082E-011	3.170823E-012	0	0.000000E+000
1	69.38072234	3.170823E-012	1.853082E-011	1	0.000000E+000
1	69.38453916	1.853082E-011	3.170823E-012	0	0.000000E+000
1	69.38466751	3.170823E-012	1.853082E-011	1	0.000000E+000
1	69.38741991	1.853082E-011	3.170823E-012	0	0.000000E+000
1	69.38747850	3.170823E-012	1.853082E-011	1	0.000000E+000
1	69.38757072	1.853082E-011	3.170823E-012	0	0.000000E+000
1	69.38766464	3.170823E-012	1.853082E-011	1	0.000000E+000
1	69.38966633	1.853082E-011	3.170823E-012	0	0.000000E+000
1	69.38970212	3.170823E-012	1.853082E-011	1	0.000000E+000
1	69.39410337	1.853082E-011	3.170823E-012	0	0.000000E+000
1	69.39420375	3.170823E-012	1.853082E-011	1	0.000000E+000
1	69.39520881	1.853082E-011	3.170823E-012	0	0.000000E+000
1	69.39537691	3.170823E-012	1.853082E-011	1	0.000000E+000
1	69.39582380	1.853082E-011	3.170823E-012	0	0.000000E+000
1	69.39588938	3.170823E-012	1.853082E-011	1	0.000000E+000
1	69.40892916	1.853082E-011	3.170823E-012	0	0.000000E+000
1	69.40904480	3.170823E-012	1.853082E-011	1	0.000000E+000
1	69.41880229	1.853082E-011	3.170823E-012	0	0.000000E+000
1	69.41881899	3.170823E-012	1.853082E-011	1	0.000000E+000
1	69.42525017	1.853082E-011	3.170823E-012	0	0.000000E+000
1	69.42530714	3.170823E-012	1.853082E-011	1	0.000000E+000
1	69.42784258	1.853082E-011	3.170823E-012	0	0.000000E+000
1	69.42792359	3.170823E-012	1.853082E-011	1	0.000000E+000
1	69.42967572	1.853082E-011	3.170823E-012	0	0.000000E+000
1	69.42971457	3.170823E-012	1.853082E-011	1	0.000000E+000
1	69.43066732	1.853082E-011	3.170823E-012	0	0.000000E+000
1	69.43070330	3.170823E-012	1.853082E-011	1	0.000000E+000
1	69.43467153	1.853082E-011	3.170823E-012	0	0.000000E+000
1	69.43469140	3.170823E-012	1.853082E-011	1	0.000000E+000
1	69.44390734	1.853082E-011	3.170823E-012	0	0.000000E+000
1	69.44394461	3.170823E-012	1.853082E-011	1	0.000000E+000
1	69.44753597	1.853082E-011	3.170823E-012	0	0.000000E+000
1	69.44765137	3.170823E-012	1.853082E-011	1	0.000000E+000
1	69.44821524	1.853082E-011	3.170823E-012	0	0.000000E+000
1	69.44827743	3.170823E-012	1.853082E-011	1	0.000000E+000
1	69.45641687	1.853082E-011	3.170823E-012	0	0.000000E+000
1	69.45648537	3.170823E-012	1.853082E-011	1	0.000000E+000
1	69.45682122	1.853082E-011	3.170823E-012	0	0.000000E+000
1	69.45686544	3.170823E-012	1.853082E-011	1	0.000000E+000
1	69.45689286	1.853082E-011	3.170823E-012	0	0.000000E+000
1	69.45691228	3.170823E-012	1.853082E-011	1	0.000000E+000
1	69.45925746	1.853082E-011	3.170823E-012	0	0.000000E+000
1	69.45928397	3.170823E-012	1.853082E-011	1	0.000000E+000
1	69.46447882	1.853082E-011	3.170823E-012	0	0.000000E+000
1	69.46456806	3.170823E-012	1.853082E-011	1	0.000000E+000
1	69.46734727	1.853082E-011	3.170823E-012	0	0.000000E+000
1	69.46737449	3.170823E-012	1.853082E-011	1	0.000000E+000
1	69.47071060	1.853082E-011	3.170823E-012	0	0.000000E+000
1	69.47081811	3.170823E-012	1.853082E-011	1	0.000000E+000
1	69.47719974	1.853082E-011	3.170823E-012	0	0.000000E+000
1	69.47727009	3.170823E-012	1.853082E-011	1	0.000000E+000
1	69.48269041	1.853082E-011	3.170823E-012	0	0.000000E+000
1	69.48278650	3.170823E-012	1.853082E-011	1	0.000000E+000
1	69.48711373	1.853082E-011	3.170823E-012	0	0.000000E+000
1	69.48715589	3.170823E-012	1.853082E-011	1	0.000000E+000
1	69.48911176	1.853082E-011	3.170823E-012	0	0.000000E+000
1	69.48916954	3.170823E-012	1.853082E-011	1	0.000000E+000
1	69.49043584	1.853082E-011	3.170823E-012	0	0.000000E+000
1	69.49052848	3.170823E-012	1.853082E-011	1	0.000000E+000
1	69.49289028	1.853082E-011	3.170823E-012	0	0.000000E+000
1	77.54173581	3.170823E-012	1.853082E-011	1	0.000000E+000
1	77.54300997	1.853082E-011	3.170823E-012	0	0.000000E+000
1	77.54324056	3.170823E-012	1.853082E-011	1	0.000000E+000
1	77.54844574	1.853082E-011	3.170823E-012	0	0.000000E+000
1	77.54846355	3.170823E-012	1.853082E-011	1	0.000000E+000
1	77.54912356	1.853082E-011	3.170823E-012	0	0.000000E+000
1	77.54916040	3.170823E-012	1.853082E-011	1	0.000000E+000
1	77.55063558	1.853082E-011	3.170823E-012	0	0.000000E+000
1	77.55067955	3.170823E-012	1.853082E-011	1	0.000000E+000
1	77.55179770	1.853082E-011	3.170823E-012	0	0.000000E+000
1	77.55186551	3.170823E-012	1.853082E-011	1	0.000000E+000
1	77.55282266	1.853082E-011	3.170823E-012	0	0.000000E+000
1	77.55284419	3.170823E-012	1.853082E-011	1	0.000000E+000
1	77.55346499	1.853082E-011	3.170823E-012	0	0.000000E+000
1	77.55349680	3.170823E-012	1.853082E-011	1	0.000000E+000
1	77.55380415	1.853082E-011	3.170823E-012	0	0.000000E+000
1	77.55381731	3.170823E-012	1.853082E-011	1	0.000000E+000
1	77.55393880	1.853082E-011	3.170823E-012	0	0.000000E+000
1	77.57945163	3.170823E-012	1.853082E-011	1	0.000000E+000
1	77.58064852	1.853082E-011	3.170823E-012	0	0.000000E+000
1	77.58070678	3.170823E-012	1.853082E-011	1	0.000000E+000
1	77.58076254	1.853082E-011	3.170823E-012	0	0.000000E+000
1	77.58077138	3.170823E-012	1.853082E-011	1	0.000000E+000
1	77.58595463	1.853082E-011	3.170823E-012	0	0.000000E+000
1	77.58596319	3.170823E-012	1.853082E-011	1	0.000000E+000
1	77.58603498	1.853082E-011	3.170823E-012	0	0.000000E+000
1	78.47958078	3.170823E-012	1.853082E-011	1	0.000000E+000
1	78.47959563	1.853082E-011	3.170823E-012	0	0.000000E+000
1	78.47969948	3.170823E-012	1.853082E-011	1	0.000000E+000
1	78.47972078	1.853082E-011	3.170823E-012	0	0.000000E+000
1	78.52755683	3.170823E-012	1.853082E-011	1	0.000000E+000
1	78.53349007	1.853082E-011	3.170823E-012	0	0.000000E+000
1	78.53360181	3.170823E-012	1.853082E-011	1	0.000000E+000
1	78.53360943	1.853082E-011	3.170823E-012	0	0.000000E+000
1	78.53365294	3.170823E-012	1.853082E-011	1	0.000000E+000
1	78.53792037	1.853082E-011	3.170823E-012	0	0.000000E+000
1	78.53793716	3.170823E-012	1.853082E-011	1	0.000000E+000
1	78.54205901	1.853082E-011	3.170823E-012	0	0.000000E+000
1	78.54210003	3.170823E-012	1.853082E-011	1	0.000000E+000
1	78.54352823	1.853082E-011	3.170823E-012	0	0.000000E+000
1	79.19661392	3.170823E-012	1.853082E-011	1	0.000000E+000
1	79.19969862	1.853082E-011	3.170823E-012	0	0.000000E+000
1	79.19977883	3.170823E-012	1.853082E-011	1	0.000000E+000
1	79.20165373	1.853082E-011	3.170823E-012	0	0.000000E+000
1	79.20174157	3.170823E-012	1.853082E-011	1	0.000000E+000
1	79.20309136	1.853082E-011	3.170823E-012	0	0.000000E+000
1	79.20313701	3.170823E-012	1.853082E-011	1	0.000000E+000
1	79.20920987	1.853082E-011	3.170823E-012	0	0.000000E+000
1	79.20979917	3.170823E-012	1.853082E-011	1	0.000000E+000
1	79.22298495	1.853082E-011	3.170823E-012	0	0.000000E+000
1	79.22301151	3.170823E-012	1.853082E-011	1	0.000000E+000
1	79.23203810	1.853082E-011	3.170823E-012	0	0.000000E+000
1	79.23204258	3.170823E-012	1.853082E-011	1	0.000000E+000
1	79.23552422	1.853082E-011	3.170823E-012	0	0.000000E+000
1	79.23561377	3.170823E-012	1.853082E-011	1	0.000000E+000
1	79.23832672	1.853082E-011	3.170823E-012	0	0.000000E+000
1	79.23835361	3.170823E-012	1.853082E-011	1	0.000000E+000
1	79.23837920	1.853082E-011	3.170823E-012	0	0.000000E+000
1	79.23838087	3.170823E-012	1.853082E-011	1	0.000000E+000
1	79.23881186	1.853082E-011	3.170823E-012	0	0.000000E+000
1	79.23884425	3.170823E-012	1.853082E-011	1	0.000000E+000
1	79.23888261	1.853082E-011	3.170823E-012	0	0.000000E+000
1	79.23895544	3.170823E-012	1.853082E-011	1	0.000000E+000
1	79.23896439	1.853082E-011	3.170823E-012	0	0.000000E+000
1	79.23898633	3.170823E-012	1.853082E-011	1	0.000000E+000
1	79.23974615	1.853082E-011	3.170823E-012	0	0.000000E+000
1	79.23977360	3.170823E-012	1.853082E-011	1	0.000000E+000
1	79.24111377	1.853082E-011	3.170823E-012	0	0.000000E+000
1	79.24117476	3.170823E-012	1.853082E-011	1	0.000000E+000
1	79.24484457	1.853082E-011	3.170823E-012	0	0.000000E+000
1	79.24487401	3.170823E-012	1.853082E-011	1	0.000000E+000
1	79.24785764	1.853082E-011	3.170823E-012	0	0.000000E+000
1	79.24799242	3.170823E-012	1.853082E-011	1	0.000000E+000
1	79.26154754	1.853082E-011	3.170823E-012	0	0.000000E+000
1	79.26159437	3.170823E-012	1.853082E-011	1	0.000000E+000
1	79.26241515	1.853082E-011	3.170823E-012	0	0.000000E+000
1	79.26248165	3.170823E-012	1.853082E-011	1	0.000000E+000
1	79.26345416	1.853082E-011	3.170823E-012	0	0.000000E+000
1	79.26353627	3.170823E-012	1.853082E-011	1	0.000000E+000
1	79.26386125	1.853082E-011	3.170823E-012	0	0.000000E+000
1	79.26393451	3.170823E-012	1.853082E-011	1	0.000000E+000
1	79.26472108	1.853082E-011	3.170823E-012	0	0.000000E+000
1	79.26473517	3.170823E-012	1.853082E-011	1	0.000000E+000
1	79.26958325	1.853082E-011	3.170823E-012	0	0.000000E+000
1	79.26959915	3.170823E-012	1.853082E-011	1	0.000000E+000
1	79.26980023	1.853082E-011	3.170823E-012	0	0.000000E+000
1	79.27132916	3.170823E-012	1.853082E-011	1	0.000000E+000
1	79.27591793	1.853082E-011	3.170823E-012	0	0.000000E+000
1	79.27594020	3.170823E-012	1.853082E-011	1	0.000000E+000
1	79.27615006	1.853082E-011	3.170823E-012	0	0.000000E+000
1	79.27619819	3.170823E-012	1.853082E-011	1	0.000000E+000
1	79.27623979	1.853082E-011	3.170823E-012	0	0.000000E+000
1	79.27661224	3.170823E-012	1.853082E-011	1	0.000000E+000
1	79.28343945	1.853082E-011	3.170823E-012	0	0.000000E+000
1	79.28348550	3.170823E-012	1.853082E-011	1	0.000000E+000
1	79.28918638	1.853082E-011	3.170823E-012	0	0.000000E+000
1	79.28921847	3.170823E-012	1.853082E-011	1	0.000000E+000
1	79.28976095	1.853082E-011	3.170823E-012	0	0.000000E+000
1	79.28978118	3.170823E-012	1.853082E-011	1	0.000000E+000
1	79.29271751	1.853082E-011	3.170823E-012	0	0.000000E+000
1	79.29272716	3.170823E-012	1.853082E-011	1	0.000000E+000
1	79.29331642	1.853082E-011	3.170823E-012	0	0.000000E+000
1	79.30644473	3.170823E-012	1.853082E-011	1	0.000000E+000
1	79.30842417	1.853082E-011	3.170823E-012	0	0.000000E+000
1	79.30851929	3.170823E-012	1.853082E-011	1	0.000000E+000
1	79.30856694	1.853082E-011	3.170823E-012	0	0.000000E+000
1	79.30866531	3.170823E-012	1.853082E-011	1	0.000000E+000
1	79.31911973	1.853082E-011	3.170823E-012	0	0.000000E+000
1	79.32027115	3.170823E-012	1.853082E-011	1	0.000000E+000
1	79.32206183	1.853082E-011	3.170823E-012	0	0.000000E+000
1	79.32208684	3.170823E-012	1.853082E-011	1	0.000000E+000
1	79.32939730	1.853082E-011	3.170823E-012	0	0.000000E+000
1	79.32942930	3.170823E-012	1.853082E-011	1	0.000000E+000
1	79.33073644	1.853082E-011	3.170823E-012	0	0.000000E+000
1	79.33077917	3.170823E-012	1.853082E-011	1	0.000000E+000
1	79.33137066	1.853082E-011	3.170823E-012	0	0.000000E+000
1	79.33139308	3.170823E-012	1.853082E-011	1	0.000000E+000
1	79.33465874	1.853082E-011	3.170823E-012	0	0.000000E+000
1	79.33468189	3.170823E-012	1.853082E-011	1	0.000000E+000
1	79.33732317	1.853082E-011	3.170823E-012	0	0.000000E+000
1	79.33742717	3.170823E-012	1.853082E-011	1	0.000000E+000
1	79.34779561	1.853082E-011	3.170823E-012	0	0.000000E+000
1	79.34781362	3.170823E-012	1.853082E-011	1	0.000000E+000
1	79.35535319	1.853082E-011	3.170823E-012	0	0.000000E+000
1	79.35626539	3.170823E-012	1.853082E-011	1	0.000000E+000
1	79.35691347	1.853082E-011	3.170823E-012	0	0.000000E+000
1	79.35692069	3.170823E-012	1.853082E-011	1	0.000000E+000
1	79.35905562	1.853082E-011	3.170823E-012	0	0.000000E+000
1	79.35918719	3.170823E-012	1.853082E-011	1	0.000000E+000
1	79.36022931	1.853082E-011	3.170823E-012	0	0.000000E+000
1	79.36029678	3.170823E-012	1.853082E-011	1	0.000000E+000
1	79.36331471	1.853082E-011	3.170823E-012	0	0.000000E+000
1	79.36334367	3.170823E-012	1.853082E-011	1	0.000000E+000
1	79.36392622	1.853082E-011	3.170823E-012	0	0.000000E+000
1	79.36395165	3.170823E-012	1.853082E-011	1	0.000000E+000
1	79.36773635	1.853082E-011	3.170823E-012	0	0.000000E+000
1	79.36781460	3.170823E-012	1.853082E-011	1	0.000000E+000
1	79.36889050	1.853082E-011	3.170823E-012	0	0.000000E+000
1	79.36899427	3.170823E-012	1.853082E-011	1	0.000000E+000
1	79.37136126	1.853082E-011	3.170823E-012	0	0.000000E+000
1	79.37138734	3.170823E-012	1.853082E-011	1	0.000000E+000
1	79.37513820	1.853082E-011	3.170823E-012	0	0.000000E+000
1	79.37672595	3.170823E-012	1.853082E-011	1	0.000000E+000
1	79.38511105	1.853082E-011	3.170823E-012	0	0.000000E+000
1	79.38512806	3.170823E-012	1.853082E-011	1	0.000000E+000
1	79.38519745	1.853082E-011	3.170823E-012	0	0.000000E+000
1	79.38530799	3.170823E-012	1.853082E-011	1	0.000000E+000
1	79.39437185	1.853082E-011	3.170823E-012	0	0.000000E+000
1	79.39438633	3.170823E-012	1.853082E-011	1	0.000000E+000
1	79.39458852	1.853082E-011	3.170823E-012	0	0.000000E+000
1	79.39461594	3.170823E-012	1.853082E-011	1	0.000000E+000
1	79.39872880	1.853082E-011	3.170823E-012	0	0.000000E+000
1	79.39877348	3.170823E-012	1.853082E-011	1	0.000000E+000
1	79.40192173	1.853082E-011	3.170823E-012	0	0.000000E+000
1	79.40838785	3.170823E-012	1.853082E-011	1	0.000000E+000
1	79.40936377	1.853082E-011	3.170823E-012	0	0.000000E+000
1	79.40940835	3.170823E-012	1.853082E-011	1	0.000000E+000
1	79.40982814	1.853082E-011	3.170823E-012	0	0.000000E+000
1	79.40991732	3.170823E-012	1.853082E-011	1	0.000000E+000
1	79.41158602	1.853082E-011	3.170823E-012	0	0.000000E+000
1	79.41162566	3.170823E-012	1.853082E-011	1	0.000000E+000
1	79.41283261	1.853082E-011	3.170823E-012	0	0.000000E+000
1	79.41286720	3.170823E-012	1.853082E-011	1	0.000000E+000
1	79.41310678	1.853082E-011	3.170823E-012	0	0.000000E+000
1	79.41322123	3.170823E-012	1.853082E-011	1	0.000000E+000
1	79.41479017	1.853082E-011	3.170823E-012	0	0.000000E+000
1	79.41480113	3.170823E-012	1.853082E-011	1	0.000000E+000
1	79.41603765	1.853082E-011	3.170823E-012	0	0.000000E+000
1	79.41706677	3.170823E-012	1.853082E-011	1	0.000000E+000
1	79.41782690	1.853082E-011	3.170823E-012	0	0.000000E+000
1	79.41793776	3.170823E-012	1.853082E-011	1	0.000000E+000
1	79.41799198	1.853082E-011	3.170823E-012	0	0.000000E+000
1	79.41808023	3.170823E-012	1.853082E-011	1	0.000000E+000
1	79.42130344	1.853082E-011	3.170823E-012	0	0.000000E+000
1	79.42134544	3.170823E-012	1.853082E-011	1	0.000000E+000
1	79.42834822	1.853082E-011	3.170823E-012	0	0.000000E+000
1	79.42838713	3.170823E-012	1.853082E-011	1	0.000000E+000
1	79.43075480	1.853082E-011	3.170823E-012	0	0.000000E+000
1	79.43077929	3.170823E-012	1.853082E-011	1	0.000000E+000
1	79.43167028	1.853082E-011	3.170823E-012	0	0.000000E+000
1	79.43168784	3.170823E-012	1.853082E-011	1	0.000000E+000
1	79.43348849	1.853082E-011	3.170823E-012	0	0.000000E+000
1	79.43356044	3.170823E-012	1.853082E-011	1	0.000000E+000
1	79.43575104	1.853082E-011	3.170823E-012	0	0.000000E+000
1	79.43580309	3.170823E-012	1.853082E-011	1	0.000000E+000
1	79.43710951	1.853082E-011	3.170823E-012	0	0.000000E+000
1	79.43712144	3.170823E-012	1.853082E-011	1	0.000000E+000
1	79.43822545	1.853082E-011	3.170823E-012	0	0.000000E+000
1	79.43824339	3.170823E-012	1.853082E-011	1	0.000000E+000
1	79.44033972	1.853082E-011	3.170823E-012	0	0.000000E+000
1	79.44041168	3.170823E-012	1.853082E-011	1	0.000000E+000
1	79.44387450	1.853082E-011	3.170823E-012	0	0.000000E+000
1	79.44391335	3.170823E-012	1.853082E-011	1	0.000000E+000
1	79.44505542	1.853082E-011	3.170823E-012	0	0.000000E+000
1	79.44507646	3.170823E-012	1.853082E-011	1	0.000000E+000
1	79.45341375	1.853082E-011	3.170823E-012	0	0.000000E+000
1	79.45344505	3.170823E-012	1.853082E-011	1	0.000000E+000
1	79.45961647	1.853082E-011	3.170823E-012	0	0.000000E+000
1	79.45966546	3.170823E-012	1.853082E-011	1	0.000000E+000
1	79.46034721	1.853082E-011	3.170823E-012	0	0.000000E+000
1	79.46037452	3.170823E-012	1.853082E-011	1	0.000000E+000
1	79.46183056	1.853082E-011	3.170823E-012	0	0.000000E+000
1	79.46186421	3.170823E-012	1.853082E-011	1	0.000000E+000
1	79.46278513	1.853082E-011	3.170823E-012	0	0.000000E+000
1	79.46288466	3.170823E-012	1.853082E-011	1	0.000000E+000
1	79.46575465	1.853082E-011	3.170823E-012	0	0.000000E+000
1	79.46577749	3.170823E-012	1.853082E-011	1	0.000000E+000
1	79.46902461	1.853082E-011	3.170823E-012	0	0.000000E+000
1	79.46904612	3.170823E-012	1.853082E-011	1	0.000000E+000
1	79.47188027	1.853082E-011	3.170823E-012	0	0.000000E+000
1	79.47189308	3.170823E-012	1.853082E-011	1	0.000000E+000
1	79.47607006	1.853082E-011	3.170823E-012	0	0.000000E+000
1	79.47615656	3.170823E-012	1.853082E-011	1	0.000000E+000
1	79.47713807	1.853082E-011	3.170823E-012	0	0.000000E+000
1	79.47716213	3.170823E-012	1.853082E-011	1	0.000000E+000
1	79.47724689	1.853082E-011	3.170823E-012	0	0.000000E+000
1	79.47729045	3.170823E-012	1.853082E-011	1	0.000000E+000
1	79.48291097	1.853082E-011	3.170823E-012	0	0.000000E+000
1	79.48291214	3.170823E-012	1.853082E-011	1	0.000000E+000
1	79.48296676	1.853082E-011	3.170823E-012	0	0.000000E+000
1	79.48302561	3.170823E-012	1.853082E-011	1	0.000000E+000
1	79.48327249	1.853082E-011	3.170823E-012	0	0.000000E+000
1	79.48365941	3.170823E-012	1.853082E-011	1	0.000000E+000
1	79.48419909	1.853082E-011	3.170823E-012	0	0.000000E+000
1	79.48422643	3.170823E-012	1.853082E-011	1	0.000000E+000
1	79.48727612	1.853082E-011	3.170823E-012	0	0.000000E+000
1	79.48728956	3.170823E-012	1.853082E-011	1	0.000000E+000
1	79.49020714	1.853082E-011	3.170823E-012	0	0.000000E+000
1	79.49024147	3.170823E-012	1.853082E-011	1	0.000000E+000
1	79.49253427	1.853082E-011	3.170823E-012	0	0.000000E+000
1	79.49255160	3.170823E-012	1.853082E-011	1	0.000000E+000
1	79.49440726	1.853082E-011	3.170823E-012	0	0.000000E+000
1	79.49452706	3.170823E-012	1.853082E-011	1	0.000000E+000
1	79.49679403	1.853082E-011	3.170823E-012	0	0.000000E+000
1	79.49680008	3.170823E-012	1.853082E-011	1	0.000000E+000
1	79.49683129	1.853082E-011	3.170823E-012	0	0.000000E+000
1	79.49684173	3.170823E-012	1.853082E-011	1	0.000000E+000
1	79.50180851	1.853082E-011	3.170823E-012	0	0.000000E+000
1	79.50187387	3.170823E-012	1.853082E-011	1	0.000000E+000
1	79.50959712	1.853082E-011	3.170823E-012	0	0.000000E+000
1	79.50965861	3.170823E-012	1.853082E-011	1	0.000000E+000
1	79.50976035	1.853082E-011	3.170823E-012	0	0.000000E+000
1	79.50979443	3.170823E-012	1.853082E-011	1	0.000000E+000
1	79.50992888	1.853082E-011	3.170823E-012	0	0.000000E+000
1	79.50997403	3.170823E-012	1.853082E-011	1	0.000000E+000
1	79.51009557	1.853082E-011	3.170823E-012	0	0.000000E+000
1	79.51011317	3.170823E-012	1.853082E-011	1	0.000000E+000
1	79.51537505	1.853082E-011	3.170823E-012	0	0.000000E+000
1	79.51878081	3.170823E-012	1.853082E-011	1	0.000000E+000
1	79.52003330	1.853082E-011	3.170823E-012	0	0.000000E+000
1	79.52005594	3.170823E-012	1.853082E-011	1	0.000000E+000
1	79.52040931	1.853082E-011	3.170823E-012	0	0.000000E+000
1	79.52045056	3.170823E-012	1.853082E-011	1	0.000000E+000
1	79.52903845	1.853082E-011	3.170823E-012	0	0.000000E+000
1	79.52907529	3.170823E-012	1.853082E-011	1	0.000000E+000
1	79.53030009	1.853082E-011	3.170823E-012	0	0.000000E+000
1	79.53097478	3.170823E-012	1.853082E-011	1	0.000000E+000
1	79.53161796	1.853082E-011	3.170823E-012	0	0.000000E+000
1	79.53169825	3.170823E-012	1.853082E-011	1	0.000000E+000
1	79.53432275	1.853082E-011	3.170823E-012	0	0.000000E+000
1	79.53434183	3.170823E-012	1.853082E-011	1	0.000000E+000
1	79.53766087	1.853082E-011	3.170823E-012	0	0.000000E+000
1	79.53768042	3.170823E-012	1.853082E-011	1	0.000000E+000
1	79.55019546	1.853082E-011	3.170823E-012	0	0.000000E+000
1	79.55051135	3.170823E-012	1.853082E-011	1	0.000000E+000
1	79.55551967	1.853082E-011	3.170823E-012	0	0.000000E+000
1	79.55556025	3.170823E-012	1.853082E-011	1	0.000000E+000
1	79.55818563	1.853082E-011	3.170823E-012	0	0.000000E+000
1	79.55820049	3.170823E-012	1.853082E-011	1	0.000000E+000
1	79.55896903	1.853082E-011	3.170823E-012	0	0.000000E+000
1	79.55898293	3.170823E-012	1.853082E-011	1	0.000000E+000
1	79.56158811	1.853082E-011	3.170823E-012	0	0.000000E+000
1	79.56162037	3.170823E-012	1.853082E-011	1	0.000000E+000
1	79.56173946	1.853082E-011	3.170823E-012	0	0.000000E+000
1	79.56179461	3.170823E-012	1.853082E-011	1	0.000000E+000
1	79.56371128	1.853082E-011	3.170823E-012	0	0.000000E+000
1	79.56375404	3.170823E-012	1.853082E-011	1	0.000000E+000
1	79.56757236	1.853082E-011	3.170823E-012	0	0.000000E+000
1	79.56761902	3.170823E-012	1.853082E-011	1	0.000000E+000
1	79.57231719	1.853082E-011	3.170823E-012	0	0.000000E+000
1	79.57248593	3.170823E-012	1.853082E-011	1	0.000000E+000
1	79.57710923	1.853082E-011	3.170823E-012	0	0.000000E+000
1	79.57714825	3.170823E-012	1.853082E-011	1	0.000000E+000
1	79.58192142	1.853082E-011	3.170823E-012	0	0.000000E+000
1	79.58200237	3.170823E-012	1.853082E-011	1	0.000000E+000
1	79.58337874	1.853082E-011	3.170823E-012	0	0.000000E+000
1	79.58338959	3.170823E-012	1.853082E-011	1	0.000000E+000
1	79.58555941	1.853082E-011	3.170823E-012	0	0.000000E+000
1	79.58558093	3.170823E-012	1.853082E-011	1	0.000000E+000
1	79.58701241	1.853082E-011	3.170823E-012	0	0.000000E+000
1	79.58923106	3.170823E-012	1.853082E-011	1	0.000000E+000
1	79.59279660	1.853082E-011	3.170823E-012	0	0.000000E+000
1	79.59282409	3.170823E-012	1.853082E-011	1	0.000000E+000
1	79.59301311	1.853082E-011	3.170823E-012	0	0.000000E+000
1	79.59309320	3.170823E-012	1.853082E-011	1	0.000000E+000
1	79.59921379	1.853082E-011	3.170823E-012	0	0.000000E+000
1	79.59930641	3.170823E-012	1.853082E-011	1	0.000000E+000
1	79.59959391	1.853082E-011	3.170823E-012	0	0.000000E+000
1	79.59968553	3.170823E-012	1.853082E-011	1	0.000000E+000
1	79.60088892	1.853082E-011	3.170823E-012	0	0.000000E+000
1	79.60092652	3.170823E-012	1.853082E-011	1	0.000000E+000
1	79.60282213	1.853082E-011	3.170823E-012	0	0.000000E+000
1	79.60290423	3.170823E-012	1.853082E-011	1	0.000000E+000
1	79.60506410	1.853082E-011	3.170823E-012	0	0.000000E+000
1	79.60508794	3.170823E-012	1.853082E-011	1	0.000000E+000
1	79.61011334	1.853082E-011	3.170823E-012	0	0.000000E+000
1	79.61012169	3.170823E-012	1.853082E-011	1	0.000000E+000
1	79.61600821	1.853082E-011	3.170823E-012	0	0.000000E+000
1	79.61648467	3.170823E-012	1.853082E-011	1	0.000000E+000
1	79.61680479	1.853082E-011	3.170823E-012	0	0.000000E+000
1	79.61683788	3.170823E-012	1.853082E-011	1	0.000000E+000
1	79.61758339	1.853082E-011	3.170823E-012	0	0.000000E+000
1	79.61761429	3.170823E-012	1.853082E-011	1	0.000000E+000
1	79.61953480	1.853082E-011	3.170823E-012	0	0.000000E+000
1	79.61959065	3.170823E-012	1.853082E-011	1	0.000000E+000
1	79.62127655	1.853082E-011	3.170823E-012	0	0.000000E+000
1	79.62128463	3.170823E-012	1.853082E-011	1	0.000000E+000
1	79.62334427	1.853082E-011	3.170823E-012	0	0.000000E+000
1	79.62345457	3.170823E-012	1.853082E-011	1	0.000000E+000
1	79.62454102	1.853082E-011	3.170823E-012	0	0.000000E+000
1	79.62457034	3.170823E-012	1.853082E-011	1	0.000000E+000
1	79.62863779	1.853082E-011	3.170823E-012	0	0.000000E+000
1	79.62867915	3.170823E-012	1.853082E-011	1	0.000000E+000
1	79.62873870	1.853082E-011	3.170823E-012	0	0.000000E+000
1	79.62875441	3.170823E-012	1.853082E-011	1	0.000000E+000
1	79.62939973	1.853082E-011	3.170823E-012	0	0.000000E+000
1	79.62946128	3.170823E-012	1.853082E-011	1	0.000000E+000
1	79.63532085	1.853082E-011	3.170823E-012	0	0.000000E+000
1	79.63536471	3.170823E-012	1.853082E-011	1	0.000000E+000
1	79.63946873	1.853082E-011	3.170823E-012	0	0.000000E+000
1	79.96902379	3.170823E-012	1.853082E-011	1	0.000000E+000
1	79.97001699	1.853082E-011	3.170823E-012	0	0.000000E+000
1	79.97003990	3.170823E-012	1.853082E-011	1	0.000000E+000
1	79.97252491	1.853082E-011	3.170823E-012	0	0.000000E+000
1	79.97274625	3.170823E-012	1.853082E-011	1	0.000000E+000
1	79.97373561	1.853082E-011	3.170823E-012	0	0.000000E+000
1	79.97377510	3.170823E-012	1.853082E-011	1	0.000000E+000
1	79.97563771	1.853082E-011	3.170823E-012	0	0.000000E+000
1	79.97568094	3.170823E-012	1.853082E-011	1	0.000000E+000
1	79.97846354	1.853082E-011	3.170823E-012	0	0.000000E+000
1	79.97847117	3.170823E-012	1.853082E-011	1	0.000000E+000
1	79.98297853	1.853082E-011	3.170823E-012	0	0.000000E+000
1	79.98299414	3.170823E-012	1.853082E-011	1	0.000000E+000
1	79.98625004	1.853082E-011	3.170823E-012	0	0.000000E+000
1	79.98627789	3.170823E-012	1.853082E-011	1	0.000000E+000
1	79.99105543	1.853082E-011	3.170823E-012	0	0.000000E+000
1	79.99110120	3.170823E-012	1.853082E-011	1	0.000000E+000
1	79.99891145	1.853082E-011	3.170823E-012	0	0.000000E+000
1	79.99901421	3.170823E-012	1.853082E-011	1	0.000000E+000
1	80.00389449	1.853082E-011	3.170823E-012	0	0.000000E+000
1	80.00413203	3.170823E-012	1.853082E-011	1	0.000000E+000
1	80.00436536	1.853082E-011	3.170823E-012	0	0.000000E+000
1	80.00438230	3.170823E-012	1.853082E-011	1	0.000000E+000
1	80.00446727	1.853082E-011	3.170823E-012	0	0.000000E+000
1	80.00449362	3.170823E-012	1.853082E-011	1	0.000000E+000
1	80.00458233	1.853082E-011	3.170823E-012	0	0.000000E+000
1	80.00518446	3.170823E-012	1.853082E-011	1	0.000000E+000
1	80.00721896	1.853082E-011	3.170823E-012	0	0.000000E+000
1	80.00725277	3.170823E-012	1.853082E-011	1	0.000000E+000
1	80.01678394	1.853082E-011	3.170823E-012	0	0.000000E+000
1	80.01684569	3.170823E-012	1.853082E-011	1	0.000000E+000
1	80.01713354	1.853082E-011	3.170823E-012	0	0.000000E+000
1	80.01716608	3.170823E-012	1.853082E-011	1	0.000000E+000
1	80.01763229	1.853082E-011	3.170823E-012	0	0.000000E+000
1	80.01766233	3.170823E-012	1.853082E-011	1	0.000000E+000
1	80.02032005	1.853082E-011	3.170823E-012	0	0.000000E+000
1	80.02036855	3.170823E-012	1.853082E-011	1	0.000000E+000
1	80.02304114	1.853082E-011	3.170823E-012	0	0.000000E+000
1	80.02307129	3.170823E-012	1.853082E-011	1	0.000000E+000
1	80.03212726	1.853082E-011	3.170823E-012	0	0.000000E+000
1	80.03229721	3.170823E-012	1.853082E-011	1	0.000000E+000
1	80.03542778	1.853082E-011	3.170823E-012	0	0.000000E+000
1	80.03546163	3.170823E-012	1.853082E-011	1	0.000000E+000
1	80.03940229	1.853082E-011	3.170823E-012	0	0.000000E+000
1	80.03941029	3.170823E-012	1.853082E-011	1	0.000000E+000
1	80.03946621	1.853082E-011	3.170823E-012	0	0.000000E+000
1	80.03950786	3.170823E-012	1.853082E-011	1	0.000000E+000
1	80.04468065	1.853082E-011	3.170823E-012	0	0.000000E+000
1	80.04488820	3.170823E-012	1.853082E-011	1	0.000000E+000
1	80.04507754	1.853082E-011	3.170823E-012	0	0.000000E+000
1	80.04515360	3.170823E-012	1.853082E-011	1	0.000000E+000
1	80.04690238	1.853082E-011	3.170823E-012	0	0.000000E+000
1	80.04707264	3.170823E-012	1.853082E-011	1	0.000000E+000
1	80.04753825	1.853082E-011	3.170823E-012	0	0.000000E+000
1	80.04757820	3.170823E-012	1.853082E-011	1	0.000000E+000
1	80.04995694	1.853082E-011	3.170823E-012	0	0.000000E+000
1	80.04997911	3.170823E-012	1.853082E-011	1	0.000000E+000
1	80.05061683	1.853082E-011	3.170823E-012	0	0.000000E+000
1	80.05091388	3.170823E-012	1.853082E-011	1	0.000000E+000
1	80.05796353	1.853082E-011	3.170823E-012	0	0.000000E+000
1	80.11481231	3.170823E-012	1.853082E-011	1	0.000000E+000
1	80.11887078	1.853082E-011	3.170823E-012	0	0.000000E+000
1	80.11890501	3.170823E-012	1.853082E-011	1	0.000000E+000
1	80.11920844	1.853082E-011	3.170823E-012	0	0.000000E+000
1	80.11924682	3.170823E-012	1.853082E-011	1	0.000000E+000
1	80.11943000	1.853082E-011	3.170823E-012	0	0.000000E+000
1	80.11943517	3.170823E-012	1.853082E-011	1	0.000000E+000
1	80.12054718	1.853082E-011	3.170823E-012	0	0.000000E+000
1	80.12056086	3.170823E-012	1.853082E-011	1	0.000000E+000
1	80.12172653	1.853082E-011	3.170823E-012	0	0.000000E+000
1	80.12175893	3.170823E-012	1.853082E-011	1	0.000000E+000
1	80.12530579	1.853082E-011	3.170823E-012	0	0.000000E+000
1	80.12552245	3.170823E-012	1.853082E-011	1	0.000000E+000
1	80.12829853	1.853082E-011	3.170823E-012	0	0.000000E+000
1	80.12834913	3.170823E-012	1.853082E-011	1	0.000000E+000
1	80.12895530	1.853082E-011	3.170823E-012	0	0.000000E+000
1	80.12900322	3.170823E-012	1.853082E-011	1	0.000000E+000
1	80.13010447	1.853082E-011	3.170823E-012	0	0.000000E+000
1	80.13014700	3.170823E-012	1.853082E-011	1	0.000000E+000
1	80.13027632	1.853082E-011	3.170823E-012	0	0.000000E+000
1	80.13030036	3.170823E-012	1.853082E-011	1	0.000000E+000
1	80.13817393	1.853082E-011	3.170823E-012	0	0.000000E+000
1	80.13831722	3.170823E-012	1.853082E-011	1	0.000000E+000
1	80.13887678	1.853082E-011	3.170823E-012	0	0.000000E+000
1	80.13890870	3.170823E-012	1.853082E-011	1	0.000000E+000
1	80.14139691	1.853082E-011	3.170823E-012	0	0.000000E+000
1	80.14140924	3.170823E-012	1.853082E-011	1	0.000000E+000
1	80.14197318	1.853082E-011	3.170823E-012	0	0.000000E+000
1	80.14199085	3.170823E-012	1.853082E-011	1	0.000000E+000
1	80.14406414	1.853082E-011	3.170823E-012	0	0.000000E+000
1	80.14407045	3.170823E-012	1.853082E-011	1	0.000000E+000
1	80.14426079	1.853082E-011	3.170823E-012	0	0.000000E+000
1	80.14428631	3.170823E-012	1.853082E-011	1	0.000000E+000
1	80.14540837	1.853082E-011	3.170823E-012	0	0.000000E+000
1	80.14543026	3.170823E-012	1.853082E-011	1	0.000000E+000
1	80.14795496	1.853082E-011	3.170823E-012	0	0.000000E+000
1	80.14797451	3.170823E-012	1.853082E-011	1	0.000000E+000
1	80.15002150	1.853082E-011	3.170823E-012	0	0.000000E+000
1	80.15003776	3.170823E-012	1.853082E-011	1	0.000000E+000
1	80.15310012	1.853082E-011	3.170823E-012	0	0.000000E+000
1	80.15312171	3.170823E-012	1.853082E-011	1	0.000000E+000
1	80.15711685	1.853082E-011	3.170823E-012	0	0.000000E+000
1	80.15714130	3.170823E-012	1.853082E-011	1	0.000000E+000
1	80.15733591	1.853082E-011	3.170823E-012	0	0.000000E+000
1	80.15738006	3.170823E-012	1.853082E-011	1	0.000000E+000
1	80.15961717	1.853082E-011	3.170823E-012	0	0.000000E+000
1	80.15964189	3.170823E-012	1.853082E-011	1	0.000000E+000
1	80.16402594	1.853082E-011	3.170823E-012	0	0.000000E+000
1	80.16406562	3.170823E-012	1.853082E-011	1	0.000000E+000
1	80.16409937	1.853082E-011	3.170823E-012	0	0.000000E+000
1	80.16415684	3.170823E-012	1.853082E-011	1	0.000000E+000
1	80.16525264	1.853082E-011	3.170823E-012	0	0.000000E+000
1	80.16528467	3.170823E-012	1.853082E-011	1	0.000000E+000
1	80.16707599	1.853082E-011	3.170823E-012	0	0.000000E+000
1	80.16709253	3.170823E-012	1.853082E-011	1	0.000000E+000
1	80.16760478	1.853082E-011	3.170823E-012	0	0.000000E+000
1	80.16766435	3.170823E-012	1.853082E-011	1	0.000000E+000
1	80.16996211	1.853082E-011	3.170823E-012	0	0.000000E+000
1	80.17001091	3.170823E-012	1.853082E-011	1	0.000000E+000
1	80.17002882	1.853082E-011	3.170823E-012	0	0.000000E+000
1	80.17008174	3.170823E-012	1.853082E-011	1	0.000000E+000
1	80.17016886	1.853082E-011	3.170823E-012	0	0.000000E+000
1	80.17019349	3.170823E-012	1.853082E-011	1	0.000000E+000
1	80.17401365	1.853082E-011	3.170823E-012	0	0.000000E+000
1	80.17415502	3.170823E-012	1.853082E-011	1	0.000000E+000
1	80.17431419	1.853082E-011	3.170823E-012	0	0.000000E+000
1	80.17435086	3.170823E-012	1.853082E-011	1	0.000000E+000
1	80.17442754	1.853082E-011	3.170823E-012	0	0.000000E+000
1	80.17445054	3.170823E-012	1.853082E-011	1	0.000000E+000
1	80.17557122	1.853082E-011	3.170823E-012	0	0.000000E+000
1	80.17559141	3.170823E-012	1.853082E-011	1	0.000000E+000
1	80.17651998	1.853082E-011	3.170823E-012	0	0.000000E+000
1	80.17654377	3.170823E-012	1.853082E-011	1	0.000000E+000
1	80.17798664	1.853082E-011	3.170823E-012	0	0.000000E+000
1	80.17805415	3.170823E-012	1.853082E-011	1	0.000000E+000
1	80.17949045	1.853082E-011	3.170823E-012	0	0.000000E+000
1	80.17950320	3.170823E-012	1.853082E-011	1	0.000000E+000
1	80.18540207	1.853082E-011	3.170823E-012	0	0.000000E+000
1	80.18541339	3.170823E-012	1.853082E-011	1	0.000000E+000
1	80.18685665	1.853082E-011	3.170823E-012	0	0.000000E+000
1	80.18699738	3.170823E-012	1.853082E-011	1	0.000000E+000
1	80.18708266	1.853082E-011	3.170823E-012	0	0.000000E+000
1	80.18758682	3.170823E-012	1.853082E-011	1	0.000000E+000
1	80.18963247	1.853082E-011	3.170823E-012	0	0.000000E+000
1	80.18992727	3.170823E-012	1.853082E-011	1	0.000000E+000
1	80.19345265	1.853082E-011	3.170823E-012	0	0.000000E+000
1	80.19358754	3.170823E-012	1.853082E-011	1	0.000000E+000
1	80.19582588	1.853082E-011	3.170823E-012	0	0.000000E+000
1	80.19590360	3.170823E-012	1.853082E-011	1	0.000000E+000
1	80.19809144	1.853082E-011	3.170823E-012	0	0.000000E+000
1	80.19812840	3.170823E-012	1.853082E-011	1	0.000000E+000
1	80.19945331	1.853082E-011	3.170823E-012	0	0.000000E+000
1	80.19953557	3.170823E-012	1.853082E-011	1	0.000000E+000
1	80.19960408	1.853082E-011	3.170823E-012	0	0.000000E+000
1	80.19962931	3.170823E-012	1.853082E-011	1	0.000000E+000
1	80.20983724	1.853082E-011	3.170823E-012	0	0.000000E+000
1	80.20986503	3.170823E-012	1.853082E-011	1	0.000000E+000
1	80.21411242	1.853082E-011	3.170823E-012	0	0.000000E+000
1	80.21415012	3.170823E-012	1.853082E-011	1	0.000000E+000
1	80.21771684	1.853082E-011	3.170823E-012	0	0.000000E+000
1	80.21774796	3.170823E-012	1.853082E-011	1	0.000000E+000
1	80.21796528	1.853082E-011	3.170823E-012	0	0.000000E+000
1	80.21797409	3.170823E-012	1.853082E-011	1	0.000000E+000
1	80.21870816	1.853082E-011	3.170823E-012	0	0.000000E+000
1	80.21877595	3.170823E-012	1.853082E-011	1	0.000000E+000
1	80.21991710	1.853082E-011	3.170823E-012	0	0.000000E+000
1	80.21994691	3.170823E-012	1.853082E-011	1	0.000000E+000
1	80.22228152	1.853082E-011	3.170823E-012	0	0.000000E+000
1	80.22231261	3.170823E-012	1.853082E-011	1	0.000000E+000
1	80.22281917	1.853082E-011	3.170823E-012	0	0.000000E+000
1	80.22283638	3.170823E-012	1.853082E-011	1	0.000000E+000
1	80.22415134	1.853082E-011	3.170823E-012	0	0.000000E+000
1	80.22417937	3.170823E-012	1.853082E-011	1	0.000000E+000
1	80.23705582	1.853082E-011	3.170823E-012	0	0.000000E+000
1	80.23717559	3.170823E-012	1.853082E-011	1	0.000000E+000
1	80.23719141	1.853082E-011	3.170823E-012	0	0.000000E+000
1	80.23722151	3.170823E-012	1.853082E-011	1	0.000000E+000
1	80.23968852	1.853082E-011	3.170823E-012	0	0.000000E+000
1	80.23994694	3.170823E-012	1.853082E-011	1	0.000000E+000
1	80.24153913	1.853082E-011	3.170823E-012	0	0.000000E+000
1	80.24156053	3.170823E-012	1.853082E-011	1	0.000000E+000
1	80.24162103	1.853082E-011	3.170823E-012	0	0.000000E+000
1	80.24163340	3.170823E-012	1.853082E-011	1	0.000000E+000
1	80.24896038	1.853082E-011	3.170823E-012	0	0.000000E+000
1	80.24897931	3.170823E-012	1.853082E-011	1	0.000000E+000
1	80.25078725	1.853082E-011	3.170823E-012	0	0.000000E+000
1	80.25081449	3.170823E-012	1.853082E-011	1	0.000000E+000
1	80.25153357	1.853082E-011	3.170823E-012	0	0.000000E+000
1	80.25161847	3.170823E-012	1.853082E-011	1	0.000000E+000
1	80.25401977	1.853082E-011	3.170823E-012	0	0.000000E+000
1	80.25404370	3.170823E-012	1.853082E-011	1	0.000000E+000
1	80.25405909	1.853082E-011	3.170823E-012	0	0.000000E+000
1	80.25408722	3.170823E-012	1.853082E-011	1	0.000000E+000
1	80.25442687	1.853082E-011	3.170823E-012	0	0.000000E+000
1	80.25446535	3.170823E-012	1.853082E-011	1	0.000000E+000
1	80.26756706	1.853082E-011	3.170823E-012	0	0.000000E+000
1	80.26756936	3.170823E-012	1.853082E-011	1	0.000000E+000
1	80.26853187	1.853082E-011	3.170823E-012	0	0.000000E+000
1	80.26857657	3.170823E-012	1.853082E-011	1	0.000000E+000
1	80.26885748	1.853082E-011	3.170823E-012	0	0.000000E+000
1	80.26979315	3.170823E-012	1.853082E-011	1	0.000000E+000
1	80.27499142	1.853082E-011	3.170823E-012	0	0.000000E+000
1	80.27501684	3.170823E-012	1.853082E-011	1	0.000000E+000
1	80.28058221	1.853082E-011	3.170823E-012	0	0.000000E+000
1	80.28061652	3.170823E-012	1.853082E-011	1	0.000000E+000
1	80.28710090	1.853082E-011	3.170823E-012	0	0.000000E+000
1	80.28711356	3.170823E-012	1.853082E-011	1	0.000000E+000
1	80.28746935	1.853082E-011	3.170823E-012	0	0.000000E+000
1	80.28755731	3.170823E-012	1.853082E-011	1	0.000000E+000
1	80.28913086	1.853082E-011	3.170823E-012	0	0.000000E+000
1	80.28916894	3.170823E-012	1.853082E-011	1	0.000000E+000
1	80.29316088	1.853082E-011	3.170823E-012	0	0.000000E+000
1	80.29318194	3.170823E-012	1.853082E-011	1	0.000000E+000
1	80.29339863	1.853082E-011	3.170823E-012	0	0.000000E+000
1	80.29361504	3.170823E-012	1.853082E-011	1	0.000000E+000
1	80.29469152	1.853082E-011	3.170823E-012	0	0.000000E+000
1	80.32829891	3.170823E-012	1.853082E-011	1	0.000000E+000
1	80.33042966	1.853082E-011	3.170823E-012	0	0.000000E+000
1	80.33046516	3.170823E-012	1.853082E-011	1	0.000000E+000
1	80.34091980	1.853082E-011	3.170823E-012	0	0.000000E+000
1	80.34093146	3.170823E-012	1.853082E-011	1	0.000000E+000
1	80.34167599	1.853082E-011	3.170823E-012	0	0.000000E+000
1	80.34169203	3.170823E-012	1.853082E-011	1	0.000000E+000
1	80.34612040	1.853082E-011	3.170823E-012	0	0.000000E+000
1	80.34618003	3.170823E-012	1.853082E-011	1	0.000000E+000
1	80.34619075	1.853082E-011	3.170823E-012	0	0.000000E+000
1	80.34670913	3.170823E-012	1.853082E-011	1	0.000000E+000
1	80.34761618	1.853082E-011	3.170823E-012	0	0.000000E+000
1	80.34769373	3.170823E-012	1.853082E-011	1	0.000000E+000
1	80.34787981	1.853082E-011	3.170823E-012	0	0.000000E+000
1	80.34788550	3.170823E-012	1.853082E-011	1	0.000000E+000
1	80.35393997	1.853082E-011	3.170823E-012	0	0.000000E+000
1	80.35396794	3.170823E-012	1.853082E-011	1	0.000000E+000
1	80.36298838	1.853082E-011	3.170823E-012	0	0.000000E+000
1	80.36304856	3.170823E-012	1.853082E-011	1	0.000000E+000
1	80.36333076	1.853082E-011	3.170823E-012	0	0.000000E+000
1	80.36338314	3.170823E-012	1.853082E-011	1	0.000000E+000
1	80.36380224	1.853082E-011	3.170823E-012	0	0.000000E+000
1	80.36383633	3.170823E-012	1.853082E-011	1	0.000000E+000
1	80.36590397	1.853082E-011	3.170823E-012	0	0.000000E+000
1	80.36608158	3.170823E-012	1.853082E-011	1	0.000000E+000
1	80.36917031	1.853082E-011	3.170823E-012	0	0.000000E+000
1	80.36920978	3.170823E-012	1.853082E-011	1	0.000000E+000
1	80.37423676	1.853082E-011	3.170823E-012	0	0.000000E+000
1	80.37424749	3.170823E-012	1.853082E-011	1	0.000000E+000
1	80.37497619	1.853082E-011	3.170823E-012	0	0.000000E+000
1	80.37500997	3.170823E-012	1.853082E-011	1	0.000000E+000
1	80.38194610	1.853082E-011	3.170823E-012	0	0.000000E+000
1	80.38206540	3.170823E-012	1.853082E-011	1	0.000000E+000
1	80.38399748	1.853082E-011	3.170823E-012	0	0.000000E+000
1	80.38402033	3.170823E-012	1.853082E-011	1	0.000000E+000
1	80.38689812	1.853082E-011	3.170823E-012	0	0.000000E+000
1	80.38692535	3.170823E-012	1.853082E-011	1	0.000000E+000
1	80.38699268	1.853082E-011	3.170823E-012	0	0.000000E+000
1	80.38706902	3.170823E-012	1.853082E-011	1	0.000000E+000
1	80.39125234	1.853082E-011	3.170823E-012	0	0.000000E+000
1	80.39129532	3.170823E-012	1.853082E-011	1	0.000000E+000
1	80.39138635	1.853082E-011	3.170823E-012	0	0.000000E+000
1	80.39140679	3.170823E-012	1.853082E-011	1	0.000000E+000
1	80.39330933	1.853082E-011	3.170823E-012	0	0.000000E+000
1	80.39334561	3.170823E-012	1.853082E-011	1	0.000000E+000
1	80.39352907	1.853082E-011	3.170823E-012	0	0.000000E+000
1	80.39356310	3.170823E-012	1.853082E-011	1	0.000000E+000
1	80.39916117	1.853082E-011	3.170823E-012	0	0.000000E+000
1	80.39950307	3.170823E-012	1.853082E-011	1	0.000000E+000
1	80.40216409	1.853082E-011	3.170823E-012	0	0.000000E+000
1	80.40239552	3.170823E-012	1.853082E-011	1	0.000000E+000
1	80.40244635	1.853082E-011	3.170823E-012	0	0.000000E+000
1	80.40249023	3.170823E-012	1.853082E-011	1	0.000000E+000
1	80.40386583	1.853082E-011	3.170823E-012	0	0.000000E+000
1	80.40411432	3.170823E-012	1.853082E-011	1	0.000000E+000
1	80.40546921	1.853082E-011	3.170823E-012	0	0.000000E+000
1	80.40554162	3.170823E-012	1.853082E-011	1	0.000000E+000
1	80.40578340	1.853082E-011	3.170823E-012	0	0.000000E+000
1	80.40580663	3.170823E-012	1.853082E-011	1	0.000000E+000
1	80.41115415	1.853082E-011	3.170823E-012	0	0.000000E+000
1	80.41116673	3.170823E-012	1.853082E-011	1	0.000000E+000
1	80.41137270	1.853082E-011	3.170823E-012	0	0.000000E+000
1	80.41140335	3.170823E-012	1.853082E-011	1	0.000000E+000
1	80.41657606	1.853082E-011	3.170823E-012	0	0.000000E+000
1	80.41659029	3.170823E-012	1.853082E-011	1	0.000000E+000
1	80.41870935	1.853082E-011	3.170823E-012	0	0.000000E+000
1	80.42096821	3.170823E-012	1.853082E-011	1	0.000000E+000
1	80.42416831	1.853082E-011	3.170823E-012	0	0.000000E+000
1	80.42420654	3.170823E-012	1.853082E-011	1	0.000000E+000
1	80.42573612	1.853082E-011	3.170823E-012	0	0.000000E+000
1	80.42578322	3.170823E-012	1.853082E-011	1	0.000000E+000
1	80.42590419	1.853082E-011	3.170823E-012	0	0.000000E+000
1	80.42612758	3.170823E-012	1.853082E-011	1	0.000000E+000
1	80.42661560	1.853082E-011	3.170823E-012	0	0.000000E+000
1	80.42665668	3.170823E-012	1.853082E-011	1	0.000000E+000
1	80.43090558	1.853082E-011	3.170823E-012	0	0.000000E+000
1	80.43092720	3.170823E-012	1.853082E-011	1	0.000000E+000
1	80.43259528	1.853082E-011	3.170823E-012	0	0.000000E+000
1	80.43262234	3.170823E-012	1.853082E-011	1	0.000000E+000
1	80.43412889	1.853082E-011	3.170823E-012	0	0.000000E+000
1	80.43416557	3.170823E-012	1.853082E-011	1	0.000000E+000
1	80.43436064	1.853082E-011	3.170823E-012	0	0.000000E+000
1	80.43440177	3.170823E-012	1.853082E-011	1	0.000000E+000
1	80.43444088	1.853082E-011	3.170823E-012	0	0.000000E+000
1	80.43449408	3.170823E-012	1.853082E-011	1	0.000000E+000
1	80.43964611	1.853082E-011	3.170823E-012	0	0.000000E+000
1	80.43968919	3.170823E-012	1.853082E-011	1	0.000000E+000
1	80.44016788	1.853082E-011	3.170823E-012	0	0.000000E+000
1	80.44023149	3.170823E-012	1.853082E-011	1	0.000000E+000
1	80.44660347	1.853082E-011	3.170823E-012	0	0.000000E+000
1	80.44662076	3.170823E-012	1.853082E-011	1	0.000000E+000
1	80.44751100	1.853082E-011	3.170823E-012	0	0.000000E+000
1	80.44755817	3.170823E-012	1.853082E-011	1	0.000000E+000
1	80.44999247	1.853082E-011	3.170823E-012	0	0.000000E+000
1	80.45004420	3.170823E-012	1.853082E-011	1	0.000000E+000
1	80.45165856	1.853082E-011	3.170823E-012	0	0.000000E+000
1	80.45170357	3.170823E-012	1.853082E-011	1	0.000000E+000
1	80.45352126	1.853082E-011	3.170823E-012	0	0.000000E+000
1	80.45354742	3.170823E-012	1.853082E-011	1	0.000000E+000
1	80.45489346	1.853082E-011	3.170823E-012	0	0.000000E+000
1	80.45498180	3.170823E-012	1.853082E-011	1	0.000000E+000
1	80.45728629	1.853082E-011	3.170823E-012	0	0.000000E+000
1	80.45731243	3.170823E-012	1.853082E-011	1	0.000000E+000
1	80.45847619	1.853082E-011	3.170823E-012	0	0.000000E+000
1	80.45860825	3.170823E-012	1.853082E-011	1	0.000000E+000
1	80.45877769	1.853082E-011	3.170823E-012	0	0.000000E+000
1	80.45880168	3.170823E-012	1.853082E-011	1	0.000000E+000
1	80.45910085	1.853082E-011	3.170823E-012	0	0.000000E+000
1	80.45918299	3.170823E-012	1.853082E-011	1	0.000000E+000
1	80.46341165	1.853082E-011	3.170823E-012	0	0.000000E+000
1	80.46345500	3.170823E-012	1.853082E-011	1	0.000000E+000
1	80.46351171	1.853082E-011	3.170823E-012	0	0.000000E+000
1	80.46352858	3.170823E-012	1.853082E-011	1	0.000000E+000
1	80.46542055	1.853082E-011	3.170823E-012	0	0.000000E+000
1	80.46545302	3.170823E-012	1.853082E-011	1	0.000000E+000
1	80.46702622	1.853082E-011	3.170823E-012	0	0.000000E+000
1	80.46766562	3.170823E-012	1.853082E-011	1	0.000000E+000
1	80.46823159	1.853082E-011	3.170823E-012	0	0.000000E+000
1	80.46826733	3.170823E-012	1.853082E-011	1	0.000000E+000
1	80.47151878	1.853082E-011	3.170823E-012	0	0.000000E+000
1	80.47153759	3.170823E-012	1.853082E-011	1	0.000000E+000
1	80.47745734	1.853082E-011	3.170823E-012	0	0.000000E+000
1	80.47747350	3.170823E-012	1.853082E-011	1	0.000000E+000
1	80.48053421	1.853082E-011	3.170823E-012	0	0.000000E+000
1	80.48057731	3.170823E-012	1.853082E-011	1	0.000000E+000
1	80.49334436	1.853082E-011	3.170823E-012	0	0.000000E+000
1	80.49364682	3.170823E-012	1.853082E-011	1	0.000000E+000
1	80.49710324	1.853082E-011	3.170823E-012	0	0.000000E+000
1	80.49731022	3.170823E-012	1.853082E-011	1	0.000000E+000
1	80.49739135	1.853082E-011	3.170823E-012	0	0.000000E+000
1	80.49740424	3.170823E-012	1.853082E-011	1	0.000000E+000
1	80.49748434	1.853082E-011	3.170823E-012	0	0.000000E+000
1	80.51982243	3.170823E-012	1.853082E-011	1	0.000000E+000
1	80.51988876	1.853082E-011	3.170823E-012	0	0.000000E+000
1	80.52026059	3.170823E-012	1.853082E-011	1	0.000000E+000
1	80.52979911	1.853082E-011	3.170823E-012	0	0.000000E+000
1	80.52980746	3.170823E-012	1.853082E-011	1	0.000000E+000
1	80.53191026	1.853082E-011	3.170823E-012	0	0.000000E+000
1	80.54367009	3.170823E-012	1.853082E-011	1	0.000000E+000
1	80.55165917	1.853082E-011	3.170823E-012	0	0.000000E+000
1	80.55170194	3.170823E-012	1.853082E-011	1	0.000000E+000
1	80.55460305	1.853082E-011	3.170823E-012	0	0.000000E+000
1	80.55461383	3.170823E-012	1.853082E-011	1	0.000000E+000
1	80.55615695	1.853082E-011	3.170823E-012	0	0.000000E+000
1	80.55616030	3.170823E-012	1.853082E-011	1	0.000000E+000
1	80.55664675	1.853082E-011	3.170823E-012	0	0.000000E+000
1	80.55676087	3.170823E-012	1.853082E-011	1	0.000000E+000
1	80.55774207	1.853082E-011	3.170823E-012	0	0.000000E+000
1	80.55784024	3.170823E-012	1.853082E-011	1	0.000000E+000
1	80.56284581	1.853082E-011	3.170823E-012	0	0.000000E+000
1	80.56286797	3.170823E-012	1.853082E-011	1	0.000000E+000
1	80.56344694	1.853082E-011	3.170823E-012	0	0.000000E+000
1	80.56365724	3.170823E-012	1.853082E-011	1	0.000000E+000
1	80.56758531	1.853082E-011	3.170823E-012	0	0.000000E+000
1	80.56759997	3.170823E-012	1.853082E-011	1	0.000000E+000
1	80.57013949	1.853082E-011	3.170823E-012	0	0.000000E+000
1	80.57019562	3.170823E-012	1.853082E-011	1	0.000000E+000
1	80.57351819	1.853082E-011	3.170823E-012	0	0.000000E+000
1	80.57366650	3.170823E-012	1.853082E-011	1	0.000000E+000
1	80.57391498	1.853082E-011	3.170823E-012	0	0.000000E+000
1	80.57404538	3.170823E-012	1.853082E-011	1	0.000000E+000
1	80.57509869	1.853082E-011	3.170823E-012	0	0.000000E+000
1	80.57513252	3.170823E-012	1.853082E-011	1	0.000000E+000
1	80.58925403	1.853082E-011	3.170823E-012	0	0.000000E+000
1	80.58926943	3.170823E-012	1.853082E-011	1	0.000000E+000
1	80.59031383	1.853082E-011	3.170823E-012	0	0.000000E+000
1	80.59044239	3.170823E-012	1.853082E-011	1	0.000000E+000
1	80.59135813	1.853082E-011	3.170823E-012	0	0.000000E+000
1	80.59137348	3.170823E-012	1.853082E-011	1	0.000000E+000
1	80.59148617	1.853082E-011	3.170823E-012	0	0.000000E+000
1	80.59150275	3.170823E-012	1.853082E-011	1	0.000000E+000
1	80.59759366	1.853082E-011	3.170823E-012	0	0.000000E+000
1	80.59760044	3.170823E-012	1.853082E-011	1	0.000000E+000
1	80.59956579	1.853082E-011	3.170823E-012	0	0.000000E+000
1	80.59969598	3.170823E-012	1.853082E-011	1	0.000000E+000
1	80.60324946	1.853082E-011	3.170823E-012	0	0.000000E+000
1	80.60326898	3.170823E-012	1.853082E-011	1	0.000000E+000
1	80.60622000	1.853082E-011	3.170823E-012	0	0.000000E+000
1	80.60625201	3.170823E-012	1.853082E-011	1	0.000000E+000
1	80.60944993	1.853082E-011	3.170823E-012	0	0.000000E+000
1	80.61051184	3.170823E-012	1.853082E-011	1	0.000000E+000
1	80.61791206	1.853082E-011	3.170823E-012	0	0.000000E+000
1	80.61802681	3.170823E-012	1.853082E-011	1	0.000000E+000
1	80.62270522	1.853082E-011	3.170823E-012	0	0.000000E+000
1	80.62271940	3.170823E-012	1.853082E-011	1	0.000000E+000
1	80.62282694	1.853082E-011	3.170823E-012	0	0.000000E+000
1	80.62283173	3.170823E-012	1.853082E-011	1	0.000000E+000
1	80.62310020	1.853082E-011	3.170823E-012	0	0.000000E+000
1	80.62312081	3.170823E-012	1.853082E-011	1	0.000000E+000
1	80.62369714	1.853082E-011	3.170823E-012	0	0.000000E+000
1	80.62371630	3.170823E-012	1.853082E-011	1	0.000000E+000
1	80.62380614	1.853082E-011	3.170823E-012	0	0.000000E+000
1	80.62382349	3.170823E-012	1.853082E-011	1	0.000000E+000
1	80.62394600	1.853082E-011	3.170823E-012	0	0.000000E+000
1	80.62407535	3.170823E-012	1.853082E-011	1	0.000000E+000
1	80.62770026	1.853082E-011	3.170823E-012	0	0.000000E+000
1	80.62787652	3.170823E-012	1.853082E-011	1	0.000000E+000
1	80.62916875	1.853082E-011	3.170823E-012	0	0.000000E+000
1	80.62925545	3.170823E-012	1.853082E-011	1	0.000000E+000
1	80.63614993	1.853082E-011	3.170823E-012	0	0.000000E+000
1	80.63619887	3.170823E-012	1.853082E-011	1	0.000000E+000
1	80.63919263	1.853082E-011	3.170823E-012	0	0.000000E+000
1	80.63923661	3.170823E-012	1.853082E-011	1	0.000000E+000
1	80.63929636	1.853082E-011	3.170823E-012	0	0.000000E+000
1	80.63932952	3.170823E-012	1.853082E-011	1	0.000000E+000
1	80.64265863	1.853082E-011	3.170823E-012	0	0.000000E+000
1	80.64291470	3.170823E-012	1.853082E-011	1	0.000000E+000
1	80.64702624	1.853082E-011	3.170823E-012	0	0.000000E+000
1	80.64707148	3.170823E-012	1.853082E-011	1	0.000000E+000
1	80.64732383	1.853082E-011	3.170823E-012	0	0.000000E+000
1	80.64738024	3.170823E-012	1.853082E-011	1	0.000000E+000
1	80.64797579	1.853082E-011	3.170823E-012	0	0.000000E+000
1	80.64797716	3.170823E-012	1.853082E-011	1	0.000000E+000
1	80.65174780	1.853082E-011	3.170823E-012	0	0.000000E+000
1	80.65181683	3.170823E-012	1.853082E-011	1	0.000000E+000
1	80.65846408	1.853082E-011	3.170823E-012	0	0.000000E+000
1	80.65849817	3.170823E-012	1.853082E-011	1	0.000000E+000
1	80.65932411	1.853082E-011	3.170823E-012	0	0.000000E+000
1	80.65936755	3.170823E-012	1.853082E-011	1	0.000000E+000
1	80.66406702	1.853082E-011	3.170823E-012	0	0.000000E+000
1	80.66413215	3.170823E-012	1.853082E-011	1	0.000000E+000
1	80.66420846	1.853082E-011	3.170823E-012	0	0.000000E+000
1	80.66424165	3.170823E-012	1.853082E-011	1	0.000000E+000
1	80.66426261	1.853082E-011	3.170823E-012	0	0.000000E+000
1	80.66427182	3.170823E-012	1.853082E-011	1	0.000000E+000
1	80.66487828	1.853082E-011	3.170823E-012	0	0.000000E+000
1	80.66499464	3.170823E-012	1.853082E-011	1	0.000000E+000
1	80.66586565	1.853082E-011	3.170823E-012	0	0.000000E+000
1	80.66591637	3.170823E-012	1.853082E-011	1	0.000000E+000
1	80.66688613	1.853082E-011	3.170823E-012	0	0.000000E+000
1	80.66688872	3.170823E-012	1.853082E-011	1	0.000000E+000
1	80.67318234	1.853082E-011	3.170823E-012	0	0.000000E+000
1	80.67326989	3.170823E-012	1.853082E-011	1	0.000000E+000
1	80.67497543	1.853082E-011	3.170823E-012	0	0.000000E+000
1	80.67500543	3.170823E-012	1.853082E-011	1	0.000000E+000
1	80.67665959	1.853082E-011	3.170823E-012	0	0.000000E+000
1	80.67684432	3.170823E-012	1.853082E-011	1	0.000000E+000
1	80.67697627	1.853082E-011	3.170823E-012	0	0.000000E+000
1	80.67702229	3.170823E-012	1.853082E-011	1	0.000000E+000
1	80.67707161	1.853082E-011	3.170823E-012	0	0.000000E+000
1	80.67711867	3.170823E-012	1.853082E-011	1	0.000000E+000
1	80.67722432	1.853082E-011	3.170823E-012	0	0.000000E+000
1	80.67728164	3.170823E-012	1.853082E-011	1	0.000000E+000
1	80.67958813	1.853082E-011	3.170823E-012	0	0.000000E+000
1	80.67960363	3.170823E-012	1.853082E-011	1	0.000000E+000
1	80.67967262	1.853082E-011	3.170823E-012	0	0.000000E+000
1	80.67968751	3.170823E-012	1.853082E-011	1	0.000000E+000
1	80.68523371	1.853082E-011	3.170823E-012	0	0.000000E+000
1	80.68705729	3.170823E-012	1.853082E-011	1	0.000000E+000
1	80.68906578	1.853082E-011	3.170823E-012	0	0.000000E+000
1	80.68906764	3.170823E-012	1.853082E-011	1	0.000000E+000
1	80.69102231	1.853082E-011	3.170823E-012	0	0.000000E+000
1	80.69104878	3.170823E-012	1.853082E-011	1	0.000000E+000
1	80.69227633	1.853082E-011	3.170823E-012	0	0.000000E+000
1	80.69229185	3.170823E-012	1.853082E-011	1	0.000000E+000
1	80.69501423	1.853082E-011	3.170823E-012	0	0.000000E+000
1	80.69504049	3.170823E-012	1.853082E-011	1	0.000000E+000
1	80.70228298	1.853082E-011	3.170823E-012	0	0.000000E+000
1	80.70236925	3.170823E-012	1.853082E-011	1	0.000000E+000
1	80.70242014	1.853082E-011	3.170823E-012	0	0.000000E+000
1	80.70246235	3.170823E-012	1.853082E-011	1	0.000000E+000
1	80.70249315	1.853082E-011	3.170823E-012	0	0.000000E+000
1	80.70251395	3.170823E-012	1.853082E-011	1	0.000000E+000
1	80.70257102	1.853082E-011	3.170823E-012	0	0.000000E+000
1	80.70260284	3.170823E-012	1.853082E-011	1	0.000000E+000
1	80.70547300	1.853082E-011	3.170823E-012	0	0.000000E+000
1	80.70561032	3.170823E-012	1.853082E-011	1	0.000000E+000
1	80.70634968	1.853082E-011	3.170823E-012	0	0.000000E+000
1	80.70637780	3.170823E-012	1.853082E-011	1	0.000000E+000
1	80.70702293	1.853082E-011	3.170823E-012	0	0.000000E+000
1	80.70704997	3.170823E-012	1.853082E-011	1	0.000000E+000
1	80.70826918	1.853082E-011	3.170823E-012	0	0.000000E+000
1	80.70828494	3.170823E-012	1.853082E-011	1	0.000000E+000
1	80.70856842	1.853082E-011	3.170823E-012	0	0.000000E+000
1	80.70858839	3.170823E-012	1.853082E-011	1	0.000000E+000
1	80.70878508	1.853082E-011	3.170823E-012	0	0.000000E+000
1	80.70883621	3.170823E-012	1.853082E-011	1	0.000000E+000
1	80.71063672	1.853082E-011	3.170823E-012	0	0.000000E+000
1	80.71067276	3.170823E-012	1.853082E-011	1	0.000000E+000
1	80.71501293	1.853082E-011	3.170823E-012	0	0.000000E+000
1	80.71502353	3.170823E-012	1.853082E-011	1	0.000000E+000
1	80.71682945	1.853082E-011	3.170823E-012	0	0.000000E+000
1	80.71685847	3.170823E-012	1.853082E-011	1	0.000000E+000
1	80.71800752	1.853082E-011	3.170823E-012	0	0.000000E+000
1	80.71803980	3.170823E-012	1.853082E-011	1	0.000000E+000
1	80.71823429	1.853082E-011	3.170823E-012	0	0.000000E+000
1	80.71829122	3.170823E-012	1.853082E-011	1	0.000000E+000
1	80.72295864	1.853082E-011	3.170823E-012	0	0.000000E+000
1	80.72308842	3.170823E-012	1.853082E-011	1	0.000000E+000
1	80.72504529	1.853082E-011	3.170823E-012	0	0.000000E+000
1	80.72507713	3.170823E-012	1.853082E-011	1	0.000000E+000
1	80.72531063	1.853082E-011	3.170823E-012	0	0.000000E+000
1	80.72532142	3.170823E-012	1.853082E-011	1	0.000000E+000
1	80.72663849	1.853082E-011	3.170823E-012	0	0.000000E+000
1	80.72664601	3.170823E-012	1.853082E-011	1	0.000000E+000
1	80.73612621	1.853082E-011	3.170823E-012	0	0.000000E+000
1	80.73622534	3.170823E-012	1.853082E-011	1	0.000000E+000
1	80.74110194	1.853082E-011	3.170823E-012	0	0.000000E+000
1	80.79853036	3.170823E-012	1.853082E-011	1	0.000000E+000
1	80.80067902	1.853082E-011	3.170823E-012	0	0.000000E+000
1	80.80068696	3.170823E-012	1.853082E-011	1	0.000000E+000
1	80.80508211	1.853082E-011	3.170823E-012	0	0.000000E+000
1	80.80513253	3.170823E-012	1.853082E-011	1	0.000000E+000
1	80.80779876	1.853082E-011	3.170823E-012	0	0.000000E+000
1	80.80788181	3.170823E-012	1.853082E-011	1	0.000000E+000
1	80.80793463	1.853082E-011	3.170823E-012	0	0.000000E+000
1	80.80812457	3.170823E-012	1.853082E-011	1	0.000000E+000
1	80.80863680	1.853082E-011	3.170823E-012	0	0.000000E+000
1	80.80865425	3.170823E-012	1.853082E-011	1	0.000000E+000
1	80.80883916	1.853082E-011	3.170823E-012	0	0.000000E+000
1	80.80887830	3.170823E-012	1.853082E-011	1	0.000000E+000
1	80.81087751	1.853082E-011	3.170823E-012	0	0.000000E+000
1	80.81092417	3.170823E-012	1.853082E-011	1	0.000000E+000
1	80.81307921	1.853082E-011	3.170823E-012	0	0.000000E+000
1	80.81330702	3.170823E-012	1.853082E-011	1	0.000000E+000
1	80.81864695	1.853082E-011	3.170823E-012	0	0.000000E+000
1	80.81869351	3.170823E-012	1.853082E-011	1	0.000000E+000
1	80.82839581	1.853082E-011	3.170823E-012	0	0.000000E+000
1	80.82841561	3.170823E-012	1.853082E-011	1	0.000000E+000
1	80.83432249	1.853082E-011	3.170823E-012	0	0.000000E+000
1	80.83433839	3.170823E-012	1.853082E-011	1	0.000000E+000
1	80.83937002	1.853082E-011	3.170823E-012	0	0.000000E+000
1	80.83950046	3.170823E-012	1.853082E-011	1	0.000000E+000
1	80.84484139	1.853082E-011	3.170823E-012	0	0.000000E+000
1	80.84486591	3.170823E-012	1.853082E-011	1	0.000000E+000
1	80.84848447	1.853082E-011	3.170823E-012	0	0.000000E+000
1	80.84850426	3.170823E-012	1.853082E-011	1	0.000000E+000
1	80.85115088	1.853082E-011	3.170823E-012	0	0.000000E+000
1	80.85126240	3.170823E-012	1.853082E-011	1	0.000000E+000
1	80.85192546	1.853082E-011	3.170823E-012	0	0.000000E+000
1	80.85194450	3.170823E-012	1.853082E-011	1	0.000000E+000
1	80.85200402	1.853082E-011	3.170823E-012	0	0.000000E+000
1	80.85204170	3.170823E-012	1.853082E-011	1	0.000000E+000
1	80.85333962	1.853082E-011	3.170823E-012	0	0.000000E+000
1	80.85355921	3.170823E-012	1.853082E-011	1	0.000000E+000
1	80.85359078	1.853082E-011	3.170823E-012	0	0.000000E+000
1	80.85374293	3.170823E-012	1.853082E-011	1	0.000000E+000
1	80.85376541	1.853082E-011	3.170823E-012	0	0.000000E+000
1	80.85384313	3.170823E-012	1.853082E-011	1	0.000000E+000
1	80.85627712	1.853082E-011	3.170823E-012	0	0.000000E+000
1	80.85634216	3.170823E-012	1.853082E-011	1	0.000000E+000
1	80.85752024	1.853082E-011	3.170823E-012	0	0.000000E+000
1	80.85754682	3.170823E-012	1.853082E-011	1	0.000000E+000
1	80.85836026	1.853082E-011	3.170823E-012	0	0.000000E+000
1	80.85838462	3.170823E-012	1.853082E-011	1	0.000000E+000
1	80.86645036	1.853082E-011	3.170823E-012	0	0.000000E+000
1	80.86646967	3.170823E-012	1.853082E-011	1	0.000000E+000
1	80.86707579	1.853082E-011	3.170823E-012	0	0.000000E+000
1	80.86727491	3.170823E-012	1.853082E-011	1	0.000000E+000
1	80.86991130	1.853082E-011	3.170823E-012	0	0.000000E+000
1	80.86994031	3.170823E-012	1.853082E-011	1	0.000000E+000
1	80.87550561	1.853082E-011	3.170823E-012	0	0.000000E+000
1	80.87553420	3.170823E-012	1.853082E-011	1	0.000000E+000
1	80.88028273	1.853082E-011	3.170823E-012	0	0.000000E+000
1	80.88031420	3.170823E-012	1.853082E-011	1	0.000000E+000
1	80.88601372	1.853082E-011	3.170823E-012	0	0.000000E+000
1	80.88612521	3.170823E-012	1.853082E-011	1	0.000000E+000
1	80.89160637	1.853082E-011	3.170823E-012	0	0.000000E+000
1	80.89166777	3.170823E-012	1.853082E-011	1	0.000000E+000
1	80.89700164	1.853082E-011	3.170823E-012	0	0.000000E+000
1	80.89706137	3.170823E-012	1.853082E-011	1	0.000000E+000
1	80.90543731	1.853082E-011	3.170823E-012	0	0.000000E+000
1	80.90546825	3.170823E-012	1.853082E-011	1	0.000000E+000
1	80.90844365	1.853082E-011	3.170823E-012	0	0.000000E+000
1	80.90846247	3.170823E-012	1.853082E-011	1	0.000000E+000
1	80.91401485	1.853082E-011	3.170823E-012	0	0.000000E+000
1	80.91407837	3.170823E-012	1.853082E-011	1	0.000000E+000
1	80.91513905	1.853082E-011	3.170823E-012	0	0.000000E+000
1	80.91524204	3.170823E-012	1.853082E-011	1	0.000000E+000
1	80.92087184	1.853082E-011	3.170823E-012	0	0.000000E+000
1	80.92095642	3.170823E-012	1.853082E-011	1	0.000000E+000
1	80.92638316	1.853082E-011	3.170823E-012	0	0.000000E+000
1	80.92641471	3.170823E-012	1.853082E-011	1	0.000000E+000
1	80.92663180	1.853082E-011	3.170823E-012	0	0.000000E+000
1	80.92664442	3.170823E-012	1.853082E-011	1	0.000000E+000
1	80.92783899	1.853082E-011	3.170823E-012	0	0.000000E+000
1	80.92791603	3.170823E-012	1.853082E-011	1	0.000000E+000
1	80.93088505	1.853082E-011	3.170823E-012	0	0.000000E+000
1	80.93094802	3.170823E-012	1.853082E-011	1	0.000000E+000
1	80.93182644	1.853082E-011	3.170823E-012	0	0.000000E+000
1	80.93185808	3.170823E-012	1.853082E-011	1	0.000000E+000
1	80.93391208	1.853082E-011	3.170823E-012	0	0.000000E+000
1	80.93392187	3.170823E-012	1.853082E-011	1	0.000000E+000
1	80.93585383	1.853082E-011	3.170823E-012	0	0.000000E+000
1	80.93588205	3.170823E-012	1.853082E-011	1	0.000000E+000
1	80.93664450	1.853082E-011	3.170823E-012	0	0.000000E+000
1	80.93669261	3.170823E-012	1.853082E-011	1	0.000000E+000
1	80.94269845	1.853082E-011	3.170823E-012	0	0.000000E+000
1	80.94270117	3.170823E-012	1.853082E-011	1	0.000000E+000
1	80.94291535	1.853082E-011	3.170823E-012	0	0.000000E+000
1	80.94297849	3.170823E-012	1.853082E-011	1	0.000000E+000
1	80.94575494	1.853082E-011	3.170823E-012	0	0.000000E+000
1	80.94581323	3.170823E-012	1.853082E-011	1	0.000000E+000
1	80.94595875	1.853082E-011	3.170823E-012	0	0.000000E+000
1	80.94599453	3.170823E-012	1.853082E-011	1	0.000000E+000
1	80.94606475	1.853082E-011	3.170823E-012	0	0.000000E+000
1	80.94613892	3.170823E-012	1.853082E-011	1	0.000000E+000
1	80.94616702	1.853082E-011	3.170823E-012	0	0.000000E+000
1	80.94618367	3.170823E-012	1.853082E-011	1	0.000000E+000
1	80.94688845	1.853082E-011	3.170823E-012	0	0.000000E+000
1	80.94704189	3.170823E-012	1.853082E-011	1	0.000000E+000
1	80.94705268	1.853082E-011	3.170823E-012	0	0.000000E+000
1	80.94710657	3.170823E-012	1.853082E-011	1	0.000000E+000
1	80.94715105	1.853082E-011	3.170823E-012	0	0.000000E+000
1	80.94718241	3.170823E-012	1.853082E-011	1	0.000000E+000
1	80.94779586	1.853082E-011	3.170823E-012	0	0.000000E+000
1	80.94791126	3.170823E-012	1.853082E-011	1	0.000000E+000
1	80.94864355	1.853082E-011	3.170823E-012	0	0.000000E+000
1	80.94867374	3.170823E-012	1.853082E-011	1	0.000000E+000
1	80.94897340	1.853082E-011	3.170823E-012	0	0.000000E+000
1	80.94901008	3.170823E-012	1.853082E-011	1	0.000000E+000
1	80.95442560	1.853082E-011	3.170823E-012	0	0.000000E+000
1	80.95449901	3.170823E-012	1.853082E-011	1	0.000000E+000
1	80.96091206	1.853082E-011	3.170823E-012	0	0.000000E+000
1	80.96092448	3.170823E-012	1.853082E-011	1	0.000000E+000
1	80.96371376	1.853082E-011	3.170823E-012	0	0.000000E+000
1	80.96371863	3.170823E-012	1.853082E-011	1	0.000000E+000
1	80.96566913	1.853082E-011	3.170823E-012	0	0.000000E+000
1	80.96574100	3.170823E-012	1.853082E-011	1	0.000000E+000
1	80.96691515	1.853082E-011	3.170823E-012	0	0.000000E+000
1	80.96761072	3.170823E-012	1.853082E-011	1	0.000000E+000
1	80.96869176	1.853082E-011	3.170823E-012	0	0.000000E+000
1	80.96871900	3.170823E-012	1.853082E-011	1	0.000000E+000
1	80.97094506	1.853082E-011	3.170823E-012	0	0.000000E+000
1	80.97097137	3.170823E-012	1.853082E-011	1	0.000000E+000
1	80.97107797	1.853082E-011	3.170823E-012	0	0.000000E+000
1	80.97124631	3.170823E-012	1.853082E-011	1	0.000000E+000
1	80.97493360	1.853082E-011	3.170823E-012	0	0.000000E+000
1	80.97496485	3.170823E-012	1.853082E-011	1	0.000000E+000
1	80.97781848	1.853082E-011	3.170823E-012	0	0.000000E+000
1	80.97786940	3.170823E-012	1.853082E-011	1	0.000000E+000
1	80.97872437	1.853082E-011	3.170823E-012	0	0.000000E+000
1	80.97884017	3.170823E-012	1.853082E-011	1	0.000000E+000
1	80.98478264	1.853082E-011	3.170823E-012	0	0.000000E+000
1	80.98479593	3.170823E-012	1.853082E-011	1	0.000000E+000
1	80.98508871	1.853082E-011	3.170823E-012	0	0.000000E+000
1	80.98510704	3.170823E-012	1.853082E-011	1	0.000000E+000
1	80.98771526	1.853082E-011	3.170823E-012	0	0.000000E+000
1	81.33641215	3.170823E-012	1.853082E-011	1	0.000000E+000
1	81.34042780	1.853082E-011	3.170823E-012	0	0.000000E+000
1	81.34063754	3.170823E-012	1.853082E-011	1	0.000000E+000
1	81.34300688	1.853082E-011	3.170823E-012	0	0.000000E+000
1	81.34305043	3.170823E-012	1.853082E-011	1	0.000000E+000
1	81.34645770	1.853082E-011	3.170823E-012	0	0.000000E+000
1	81.34647146	3.170823E-012	1.853082E-011	1	0.000000E+000
1	81.34754867	1.853082E-011	3.170823E-012	0	0.000000E+000
1	81.34761731	3.170823E-012	1.853082E-011	1	0.000000E+000
1	81.34951855	1.853082E-011	3.170823E-012	0	0.000000E+000
1	81.34955142	3.170823E-012	1.853082E-011	1	0.000000E+000
1	81.35249273	1.853082E-011	3.170823E-012	0	0.000000E+000
1	81.35257328	3.170823E-012	1.853082E-011	1	0.000000E+000
1	81.35263211	1.853082E-011	3.170823E-012	0	0.000000E+000
1	81.35266344	3.170823E-012	1.853082E-011	1	0.000000E+000
1	81.35499968	1.853082E-011	3.170823E-012	0	0.000000E+000
1	81.35501649	3.170823E-012	1.853082E-011	1	0.000000E+000
1	81.35622689	1.853082E-011	3.170823E-012	0	0.000000E+000
1	81.35637954	3.170823E-012	1.853082E-011	1	0.000000E+000
1	81.36116558	1.853082E-011	3.170823E-012	0	0.000000E+000
1	81.36121849	3.170823E-012	1.853082E-011	1	0.000000E+000
1	81.36543779	1.853082E-011	3.170823E-012	0	0.000000E+000
1	81.36547376	3.170823E-012	1.853082E-011	1	0.000000E+000
1	81.36764102	1.853082E-011	3.170823E-012	0	0.000000E+000
1	81.36766606	3.170823E-012	1.853082E-011	1	0.000000E+000
1	81.37149905	1.853082E-011	3.170823E-012	0	0.000000E+000
1	81.37152795	3.170823E-012	1.853082E-011	1	0.000000E+000
1	81.37203678	1.853082E-011	3.170823E-012	0	0.000000E+000
1	81.37208132	3.170823E-012	1.853082E-011	1	0.000000E+000
1	81.37257511	1.853082E-011	3.170823E-012	0	0.000000E+000
1	81.37348340	3.170823E-012	1.853082E-011	1	0.000000E+000
1	81.37414955	1.853082E-011	3.170823E-012	0	0.000000E+000
1	81.37420721	3.170823E-012	1.853082E-011	1	0.000000E+000
1	81.37421259	1.853082E-011	3.170823E-012	0	0.000000E+000
1	81.37427384	3.170823E-012	1.853082E-011	1	0.000000E+000
1	81.37444183	1.853082E-011	3.170823E-012	0	0.000000E+000
1	81.37499293	3.170823E-012	1.853082E-011	1	0.000000E+000
1	81.38634166	1.853082E-011	3.170823E-012	0	0.000000E+000
1	81.38636736	3.170823E-012	1.853082E-011	1	0.000000E+000
1	81.38685997	1.853082E-011	3.170823E-012	0	0.000000E+000
1	81.38688995	3.170823E-012	1.853082E-011	1	0.000000E+000
1	81.39249641	1.853082E-011	3.170823E-012	0	0.000000E+000
1	81.39253297	3.170823E-012	1.853082E-011	1	0.000000E+000
1	81.39726108	1.853082E-011	3.170823E-012	0	0.000000E+000
1	81.39728953	3.170823E-012	1.853082E-011	1	0.000000E+000
1	81.39745004	1.853082E-011	3.170823E-012	0	0.000000E+000
1	81.39746113	3.170823E-012	1.853082E-011	1	0.000000E+000
1	81.40168923	1.853082E-011	3.170823E-012	0	0.000000E+000
1	81.40180514	3.170823E-012	1.853082E-011	1	0.000000E+000
1	81.40421513	1.853082E-011	3.170823E-012	0	0.000000E+000
1	81.40440207	3.170823E-012	1.853082E-011	1	0.000000E+000
1	81.40616202	1.853082E-011	3.170823E-012	0	0.000000E+000
1	81.40618158	3.170823E-012	1.853082E-011	1	0.000000E+000
1	81.40744593	1.853082E-011	3.170823E-012	0	0.000000E+000
1	81.40749377	3.170823E-012	1.853082E-011	1	0.000000E+000
1	81.41257048	1.853082E-011	3.170823E-012	0	0.000000E+000
1	81.41257927	3.170823E-012	1.853082E-011	1	0.000000E+000
1	81.41265410	1.853082E-011	3.170823E-012	0	0.000000E+000
1	81.41273660	3.170823E-012	1.853082E-011	1	0.000000E+000
1	81.41530624	1.853082E-011	3.170823E-012	0	0.000000E+000
1	81.41531986	3.170823E-012	1.853082E-011	1	0.000000E+000
1	81.41918846	1.853082E-011	3.170823E-012	0	0.000000E+000
1	81.41920780	3.170823E-012	1.853082E-011	1	0.000000E+000
1	81.41929194	1.853082E-011	3.170823E-012	0	0.000000E+000
1	81.41930811	3.170823E-012	1.853082E-011	1	0.000000E+000
1	81.42155032	1.853082E-011	3.170823E-012	0	0.000000E+000
1	81.42160896	3.170823E-012	1.853082E-011	1	0.000000E+000
1	81.42347639	1.853082E-011	3.170823E-012	0	0.000000E+000
1	81.42355091	3.170823E-012	1.853082E-011	1	0.000000E+000
1	81.42466480	1.853082E-011	3.170823E-012	0	0.000000E+000
1	81.42470375	3.170823E-012	1.853082E-011	1	0.000000E+000
1	81.42815213	1.853082E-011	3.170823E-012	0	0.000000E+000
1	81.42834395	3.170823E-012	1.853082E-011	1	0.000000E+000
1	81.43092442	1.853082E-011	3.170823E-012	0	0.000000E+000
1	81.43096963	3.170823E-012	1.853082E-011	1	0.000000E+000
1	81.44755428	1.853082E-011	3.170823E-012	0	0.000000E+000
1	81.44757854	3.170823E-012	1.853082E-011	1	0.000000E+000
1	81.45192870	1.853082E-011	3.170823E-012	0	0.000000E+000
1	81.45195314	3.170823E-012	1.853082E-011	1	0.000000E+000
1	81.45256982	1.853082E-011	3.170823E-012	0	0.000000E+000
1	81.45260986	3.170823E-012	1.853082E-011	1	0.000000E+000
1	81.45303180	1.853082E-011	3.170823E-012	0	0.000000E+000
1	81.45304835	3.170823E-012	1.853082E-011	1	0.000000E+000
1	81.45986574	1.853082E-011	3.170823E-012	0	0.000000E+000
1	81.45998455	3.170823E-012	1.853082E-011	1	0.000000E+000
1	81.46513692	1.853082E-011	3.170823E-012	0	0.000000E+000
1	81.46514428	3.170823E-012	1.853082E-011	1	0.000000E+000
1	81.46766426	1.853082E-011	3.170823E-012	0	0.000000E+000
1	81.46768048	3.170823E-012	1.853082E-011	1	0.000000E+000
1	81.46841194	1.853082E-011	3.170823E-012	0	0.000000E+000
1	81.46845946	3.170823E-012	1.853082E-011	1	0.000000E+000
1	81.46875675	1.853082E-011	3.170823E-012	0	0.000000E+000
1	81.46905465	3.170823E-012	1.853082E-011	1	0.000000E+000
1	81.47006488	1.853082E-011	3.170823E-012	0	0.000000E+000
1	81.47010578	3.170823E-012	1.853082E-011	1	0.000000E+000
1	81.47416097	1.853082E-011	3.170823E-012	0	0.000000E+000
1	81.48078396	3.170823E-012	1.853082E-011	1	0.000000E+000
1	81.48373173	1.853082E-011	3.170823E-012	0	0.000000E+000
1	81.48377292	3.170823E-012	1.853082E-011	1	0.000000E+000
1	81.48391389	1.853082E-011	3.170823E-012	0	0.000000E+000
1	81.48396956	3.170823E-012	1.853082E-011	1	0.000000E+000
1	81.48478903	1.853082E-011	3.170823E-012	0	0.000000E+000
1	81.48480122	3.170823E-012	1.853082E-011	1	0.000000E+000
1	81.48644277	1.853082E-011	3.170823E-012	0	0.000000E+000
1	81.48644979	3.170823E-012	1.853082E-011	1	0.000000E+000
1	81.48724955	1.853082E-011	3.170823E-012	0	0.000000E+000
1	81.48726359	3.170823E-012	1.853082E-011	1	0.000000E+000
1	81.48778704	1.853082E-011	3.170823E-012	0	0.000000E+000
1	81.48823511	3.170823E-012	1.853082E-011	1	0.000000E+000
1	81.48860084	1.853082E-011	3.170823E-012	0	0.000000E+000
1	81.48860530	3.170823E-012	1.853082E-011	1	0.000000E+000
1	81.49118491	1.853082E-011	3.170823E-012	0	0.000000E+000
1	81.49119187	3.170823E-012	1.853082E-011	1	0.000000E+000
1	81.49232474	1.853082E-011	3.170823E-012	0	0.000000E+000
1	81.49254927	3.170823E-012	1.853082E-011	1	0.000000E+000
1	81.49397305	1.853082E-011	3.170823E-012	0	0.000000E+000
1	81.49398704	3.170823E-012	1.853082E-011	1	0.000000E+000
1	81.49487518	1.853082E-011	3.170823E-012	0	0.000000E+000
1	81.49499692	3.170823E-012	1.853082E-011	1	0.000000E+000
1	81.49521665	1.853082E-011	3.170823E-012	0	0.000000E+000
1	81.49532248	3.170823E-012	1.853082E-011	1	0.000000E+000
1	81.49661066	1.853082E-011	3.170823E-012	0	0.000000E+000
1	81.49666692	3.170823E-012	1.853082E-011	1	0.000000E+000
1	81.50112838	1.853082E-011	3.170823E-012	0	0.000000E+000
1	81.50118850	3.170823E-012	1.853082E-011	1	0.000000E+000
1	81.50135459	1.853082E-011	3.170823E-012	0	0.000000E+000
1	81.50145876	3.170823E-012	1.853082E-011	1	0.000000E+000
1	81.50165492	1.853082E-011	3.170823E-012	0	0.000000E+000
1	81.50277678	3.170823E-012	1.853082E-011	1	0.000000E+000
1	81.50416498	1.853082E-011	3.170823E-012	0	0.000000E+000
1	81.50417766	3.170823E-012	1.853082E-011	1	0.000000E+000
1	81.50420138	1.853082E-011	3.170823E-012	0	0.000000E+000
1	81.50423021	3.170823E-012	1.853082E-011	1	0.000000E+000
1	81.50510731	1.853082E-011	3.170823E-012	0	0.000000E+000
1	81.50517301	3.170823E-012	1.853082E-011	1	0.000000E+000
1	81.50633907	1.853082E-011	3.170823E-012	0	0.000000E+000
1	81.50639802	3.170823E-012	1.853082E-011	1	0.000000E+000
1	81.50764466	1.853082E-011	3.170823E-012	0	0.000000E+000
1	81.50766501	3.170823E-012	1.853082E-011	1	0.000000E+000
1	81.50854266	1.853082E-011	3.170823E-012	0	0.000000E+000
1	81.50864493	3.170823E-012	1.853082E-011	1	0.000000E+000
1	81.50888464	1.853082E-011	3.170823E-012	0	0.000000E+000
1	81.50893930	3.170823E-012	1.853082E-011	1	0.000000E+000
1	81.51126549	1.853082E-011	3.170823E-012	0	0.000000E+000
1	81.51133157	3.170823E-012	1.853082E-011	1	0.000000E+000
1	81.51248812	1.853082E-011	3.170823E-012	0	0.000000E+000
1	81.51263065	3.170823E-012	1.853082E-011	1	0.000000E+000
1	81.51287066	1.853082E-011	3.170823E-012	0	0.000000E+000
1	81.51290642	3.170823E-012	1.853082E-011	1	0.000000E+000
1	81.51292183	1.853082E-011	3.170823E-012	0	0.000000E+000
1	81.51296638	3.170823E-012	1.853082E-011	1	0.000000E+000
1	81.51617495	1.853082E-011	3.170823E-012	0	0.000000E+000
1	81.51624010	3.170823E-012	1.853082E-011	1	0.000000E+000
1	81.51779608	1.853082E-011	3.170823E-012	0	0.000000E+000
1	81.51782005	3.170823E-012	1.853082E-011	1	0.000000E+000
1	81.52255182	1.853082E-011	3.170823E-012	0	0.000000E+000
1	81.52257162	3.170823E-012	1.853082E-011	1	0.000000E+000
1	81.52950980	1.853082E-011	3.170823E-012	0	0.000000E+000
1	81.52952334	3.170823E-012	1.853082E-011	1	0.000000E+000
1	81.53092975	1.853082E-011	3.170823E-012	0	0.000000E+000
1	81.53097782	3.170823E-012	1.853082E-011	1	0.000000E+000
1	81.53296315	1.853082E-011	3.170823E-012	0	0.000000E+000
1	81.53298765	3.170823E-012	1.853082E-011	1	0.000000E+000
1	81.53621343	1.853082E-011	3.170823E-012	0	0.000000E+000
1	81.53626049	3.170823E-012	1.853082E-011	1	0.000000E+000
1	81.53628608	1.853082E-011	3.170823E-012	0	0.000000E+000
1	81.53631109	3.170823E-012	1.853082E-011	1	0.000000E+000
1	81.53676252	1.853082E-011	3.170823E-012	0	0.000000E+000
1	81.53685147	3.170823E-012	1.853082E-011	1	0.000000E+000
1	81.53686676	1.853082E-011	3.170823E-012	0	0.000000E+000
1	81.53693637	3.170823E-012	1.853082E-011	1	0.000000E+000
1	81.53748281	1.853082E-011	3.170823E-012	0	0.000000E+000
1	81.53756164	3.170823E-012	1.853082E-011	1	0.000000E+000
1	81.53760015	1.853082E-011	3.170823E-012	0	0.000000E+000
1	81.53788586	3.170823E-012	1.853082E-011	1	0.000000E+000
1	81.53794035	1.853082E-011	3.170823E-012	0	0.000000E+000
1	81.53796632	3.170823E-012	1.853082E-011	1	0.000000E+000
1	81.53820465	1.853082E-011	3.170823E-012	0	0.000000E+000
1	81.53827864	3.170823E-012	1.853082E-011	1	0.000000E+000
1	81.53908262	1.853082E-011	3.170823E-012	0	0.000000E+000
1	81.53910255	3.170823E-012	1.853082E-011	1	0.000000E+000
1	81.53956874	1.853082E-011	3.170823E-012	0	0.000000E+000
1	81.53957666	3.170823E-012	1.853082E-011	1	0.000000E+000
1	81.53965000	1.853082E-011	3.170823E-012	0	0.000000E+000
1	81.53972704	3.170823E-012	1.853082E-011	1	0.000000E+000
1	81.54337815	1.853082E-011	3.170823E-012	0	0.000000E+000
1	81.54338591	3.170823E-012	1.853082E-011	1	0.000000E+000
1	81.54371759	1.853082E-011	3.170823E-012	0	0.000000E+000
1	81.54375085	3.170823E-012	1.853082E-011	1	0.000000E+000
1	81.54411266	1.853082E-011	3.170823E-012	0	0.000000E+000
1	81.54439896	3.170823E-012	1.853082E-011	1	0.000000E+000
1	81.54441796	1.853082E-011	3.170823E-012	0	0.000000E+000
1	81.54446703	3.170823E-012	1.853082E-011	1	0.000000E+000
1	81.54447818	1.853082E-011	3.170823E-012	0	0.000000E+000
1	81.54469240	3.170823E-012	1.853082E-011	1	0.000000E+000
1	81.54858638	1.853082E-011	3.170823E-012	0	0.000000E+000
1	81.54877293	3.170823E-012	1.853082E-011	1	0.000000E+000
1	81.55745935	1.853082E-011	3.170823E-012	0	0.000000E+000
1	81.55749459	3.170823E-012	1.853082E-011	1	0.000000E+000
1	81.55751164	1.853082E-011	3.170823E-012	0	0.000000E+000
1	81.55755753	3.170823E-012	1.853082E-011	1	0.000000E+000
1	81.56273031	1.853082E-011	3.170823E-012	0	0.000000E+000
1	81.56274143	3.170823E-012	1.853082E-011	1	0.000000E+000
1	81.56496092	1.853082E-011	3.170823E-012	0	0.000000E+000
1	81.56498705	3.170823E-012	1.853082E-011	1	0.000000E+000
1	81.57839005	1.853082E-011	3.170823E-012	0	0.000000E+000
1	81.57850919	3.170823E-012	1.853082E-011	1	0.000000E+000
1	81.57956052	1.853082E-011	3.170823E-012	0	0.000000E+000
1	81.57963195	3.170823E-012	1.853082E-011	1	0.000000E+000
1	81.58920194	1.853082E-011	3.170823E-012	0	0.000000E+000
1	81.58940043	3.170823E-012	1.853082E-011	1	0.000000E+000
1	81.59243176	1.853082E-011	3.170823E-012	0	0.000000E+000
1	81.59243632	3.170823E-012	1.853082E-011	1	0.000000E+000
1	81.59261022	1.853082E-011	3.170823E-012	0	0.000000E+000
1	81.59263248	3.170823E-012	1.853082E-011	1	0.000000E+000
1	81.59533754	1.853082E-011	3.170823E-012	0	0.000000E+000
1	81.59536262	3.170823E-012	1.853082E-011	1	0.000000E+000
1	81.59604217	1.853082E-011	3.170823E-012	0	0.000000E+000
1	81.59607496	3.170823E-012	1.853082E-011	1	0.000000E+000
1	81.59670908	1.853082E-011	3.170823E-012	0	0.000000E+000
1	81.59674610	3.170823E-012	1.853082E-011	1	0.000000E+000
1	81.59708337	1.853082E-011	3.170823E-012	0	0.000000E+000
1	81.59711209	3.170823E-012	1.853082E-011	1	0.000000E+000
1	81.59754263	1.853082E-011	3.170823E-012	0	0.000000E+000
1	81.59775915	3.170823E-012	1.853082E-011	1	0.000000E+000
1	81.59972571	1.853082E-011	3.170823E-012	0	0.000000E+000
1	81.59974053	3.170823E-012	1.853082E-011	1	0.000000E+000
1	81.60125761	1.853082E-011	3.170823E-012	0	0.000000E+000
1	81.60131680	3.170823E-012	1.853082E-011	1	0.000000E+000
1	81.60282530	1.853082E-011	3.170823E-012	0	0.000000E+000
1	81.60285234	3.170823E-012	1.853082E-011	1	0.000000E+000
1	81.60424561	1.853082E-011	3.170823E-012	0	0.000000E+000
1	81.60429167	3.170823E-012	1.853082E-011	1	0.000000E+000
1	81.61315733	1.853082E-011	3.170823E-012	0	0.000000E+000
1	81.61338291	3.170823E-012	1.853082E-011	1	0.000000E+000
1	81.61700736	1.853082E-011	3.170823E-012	0	0.000000E+000
1	81.61708549	3.170823E-012	1.853082E-011	1	0.000000E+000
1	81.61942180	1.853082E-011	3.170823E-012	0	0.000000E+000
1	81.61946176	3.170823E-012	1.853082E-011	1	0.000000E+000
1	81.62226431	1.853082E-011	3.170823E-012	0	0.000000E+000
1	81.62230592	3.170823E-012	1.853082E-011	1	0.000000E+000
1	81.62471727	1.853082E-011	3.170823E-012	0	0.000000E+000
1	81.62477791	3.170823E-012	1.853082E-011	1	0.000000E+000
1	81.62957145	1.853082E-011	3.170823E-012	0	0.000000E+000
1	81.62968209	3.170823E-012	1.853082E-011	1	0.000000E+000
1	81.62972885	1.853082E-011	3.170823E-012	0	0.000000E+000
1	81.62980771	3.170823E-012	1.853082E-011	1	0.000000E+000
1	81.63024172	1.853082E-011	3.170823E-012	0	0.000000E+000
1	81.63039082	3.170823E-012	1.853082E-011	1	0.000000E+000
1	81.63269969	1.853082E-011	3.170823E-012	0	0.000000E+000
1	81.63270986	3.170823E-012	1.853082E-011	1	0.000000E+000
1	81.63324246	1.853082E-011	3.170823E-012	0	0.000000E+000
1	81.63328437	3.170823E-012	1.853082E-011	1	0.000000E+000
1	81.63588964	1.853082E-011	3.170823E-012	0	0.000000E+000
1	81.63595864	3.170823E-012	1.853082E-011	1	0.000000E+000
1	81.63776341	1.853082E-011	3.170823E-012	0	0.000000E+000
1	81.63787708	3.170823E-012	1.853082E-011	1	0.000000E+000
1	81.63849986	1.853082E-011	3.170823E-012	0	0.000000E+000
1	81.63850938	3.170823E-012	1.853082E-011	1	0.000000E+000
1	81.64137885	1.853082E-011	3.170823E-012	0	0.000000E+000
1	81.64144995	3.170823E-012	1.853082E-011	1	0.000000E+000
1	81.64571103	1.853082E-011	3.170823E-012	0	0.000000E+000
1	81.64575092	3.170823E-012	1.853082E-011	1	0.000000E+000
1	81.64608042	1.853082E-011	3.170823E-012	0	0.000000E+000
1	81.64609138	3.170823E-012	1.853082E-011	1	0.000000E+000
1	81.64951521	1.853082E-011	3.170823E-012	0	0.000000E+000
1	81.64954622	3.170823E-012	1.853082E-011	1	0.000000E+000
1	81.64983568	1.853082E-011	3.170823E-012	0	0.000000E+000
1	81.64986522	3.170823E-012	1.853082E-011	1	0.000000E+000
1	81.65085138	1.853082E-011	3.170823E-012	0	0.000000E+000
1	81.65090792	3.170823E-012	1.853082E-011	1	0.000000E+000
1	81.65384057	1.853082E-011	3.170823E-012	0	0.000000E+000
1	81.65386802	3.170823E-012	1.853082E-011	1	0.000000E+000
1	81.65439983	1.853082E-011	3.170823E-012	0	0.000000E+000
1	81.65441587	3.170823E-012	1.853082E-011	1	0.000000E+000
1	81.65547644	1.853082E-011	3.170823E-012	0	0.000000E+000
1	81.65553712	3.170823E-012	1.853082E-011	1	0.000000E+000
1	81.65796805	1.853082E-011	3.170823E-012	0	0.000000E+000
1	81.65803351	3.170823E-012	1.853082E-011	1	0.000000E+000
1	81.66259183	1.853082E-011	3.170823E-012	0	0.000000E+000
1	81.66262115	3.170823E-012	1.853082E-011	1	0.000000E+000
1	81.66830115	1.853082E-011	3.170823E-012	0	0.000000E+000
1	81.66922661	3.170823E-012	1.853082E-011	1	0.000000E+000
1	81.67175974	1.853082E-011	3.170823E-012	0	0.000000E+000
1	81.67177564	3.170823E-012	1.853082E-011	1	0.000000E+000
1	81.67262913	1.853082E-011	3.170823E-012	0	0.000000E+000
1	81.67268012	3.170823E-012	1.853082E-011	1	0.000000E+000
1	81.67312455	1.853082E-011	3.170823E-012	0	0.000000E+000
1	81.67314959	3.170823E-012	1.853082E-011	1	0.000000E+000
1	81.67345545	1.853082E-011	3.170823E-012	0	0.000000E+000
1	81.67347336	3.170823E-012	1.853082E-011	1	0.000000E+000
1	81.67711742	1.853082E-011	3.170823E-012	0	0.000000E+000
1	81.67713354	3.170823E-012	1.853082E-011	1	0.000000E+000
1	81.67985292	1.853082E-011	3.170823E-012	0	0.000000E+000
1	81.67988720	3.170823E-012	1.853082E-011	1	0.000000E+000
1	81.67990400	1.853082E-011	3.170823E-012	0	0.000000E+000
1	81.67992963	3.170823E-012	1.853082E-011	1	0.000000E+000
1	81.68035830	1.853082E-011	3.170823E-012	0	0.000000E+000
1	81.68039123	3.170823E-012	1.853082E-011	1	0.000000E+000
1	81.68886468	1.853082E-011	3.170823E-012	0	0.000000E+000
1	81.68890943	3.170823E-012	1.853082E-011	1	0.000000E+000
1	81.68898607	1.853082E-011	3.170823E-012	0	0.000000E+000
1	81.68907154	3.170823E-012	1.853082E-011	1	0.000000E+000
1	81.68916708	1.853082E-011	3.170823E-012	0	0.000000E+000
1	81.68924889	3.170823E-012	1.853082E-011	1	0.000000E+000
1	81.69254924	1.853082E-011	3.170823E-012	0	0.000000E+000
1	81.69266348	3.170823E-012	1.853082E-011	1	0.000000E+000
1	81.69407041	1.853082E-011	3.170823E-012	0	0.000000E+000
1	81.69411905	3.170823E-012	1.853082E-011	1	0.000000E+000
1	81.69556474	1.853082E-011	3.170823E-012	0	0.000000E+000
1	81.69559926	3.170823E-012	1.853082E-011	1	0.000000E+000
1	81.69745390	1.853082E-011	3.170823E-012	0	0.000000E+000
1	81.69753096	3.170823E-012	1.853082E-011	1	0.000000E+000
1	81.69808728	1.853082E-011	3.170823E-012	0	0.000000E+000
1	81.69810858	3.170823E-012	1.853082E-011	1	0.000000E+000
1	81.69885217	1.853082E-011	3.170823E-012	0	0.000000E+000
1	81.69886061	3.170823E-012	1.853082E-011	1	0.000000E+000
1	81.70237127	1.853082E-011	3.170823E-012	0	0.000000E+000
1	81.70808420	3.170823E-012	1.853082E-011	1	0.000000E+000
1	81.71049295	1.853082E-011	3.170823E-012	0	0.000000E+000
1	81.71056965	3.170823E-012	1.853082E-011	1	0.000000E+000
1	81.71413079	1.853082E-011	3.170823E-012	0	0.000000E+000
1	81.71426576	3.170823E-012	1.853082E-011	1	0.000000E+000
1	81.71438990	1.853082E-011	3.170823E-012	0	0.000000E+000
1	81.71447985	3.170823E-012	1.853082E-011	1	0.000000E+000
1	81.71455483	1.853082E-011	3.170823E-012	0	0.000000E+000
1	81.71457908	3.170823E-012	1.853082E-011	1	0.000000E+000
1	81.71866634	1.853082E-011	3.170823E-012	0	0.000000E+000
1	81.71871268	3.170823E-012	1.853082E-011	1	0.000000E+000
1	81.71875902	1.853082E-011	3.170823E-012	0	0.000000E+000
1	81.71877107	3.170823E-012	1.853082E-011	1	0.000000E+000
1	81.72299815	1.853082E-011	3.170823E-012	0	0.000000E+000
1	81.72307397	3.170823E-012	1.853082E-011	1	0.000000E+000
1	81.72402677	1.853082E-011	3.170823E-012	0	0.000000E+000
1	81.72416225	3.170823E-012	1.853082E-011	1	0.000000E+000
1	81.72420314	1.853082E-011	3.170823E-012	0	0.000000E+000
1	81.72428621	3.170823E-012	1.853082E-011	1	0.000000E+000
1	81.72496731	1.853082E-011	3.170823E-012	0	0.000000E+000
1	81.72499221	3.170823E-012	1.853082E-011	1	0.000000E+000
1	81.72601353	1.853082E-011	3.170823E-012	0	0.000000E+000
1	81.72606002	3.170823E-012	1.853082E-011	1	0.000000E+000
1	81.72655598	1.853082E-011	3.170823E-012	0	0.000000E+000
1	81.72656386	3.170823E-012	1.853082E-011	1	0.000000E+000
1	81.72994959	1.853082E-011	3.170823E-012	0	0.000000E+000
1	81.72997778	3.170823E-012	1.853082E-011	1	0.000000E+000
1	81.73001715	1.853082E-011	3.170823E-012	0	0.000000E+000
1	81.73045588	3.170823E-012	1.853082E-011	1	0.000000E+000
1	81.73247898	1.853082E-011	3.170823E-012	0	0.000000E+000
1	81.73251474	3.170823E-012	1.853082E-011	1	0.000000E+000
1	81.73416369	1.853082E-011	3.170823E-012	0	0.000000E+000
1	81.73417731	3.170823E-012	1.853082E-011	1	0.000000E+000
1	81.73562326	1.853082E-011	3.170823E-012	0	0.000000E+000
1	81.73578664	3.170823E-012	1.853082E-011	1	0.000000E+000
1	81.73711371	1.853082E-011	3.170823E-012	0	0.000000E+000
1	81.73713947	3.170823E-012	1.853082E-011	1	0.000000E+000
1	81.73718047	1.853082E-011	3.170823E-012	0	0.000000E+000
1	81.73725495	3.170823E-012	1.853082E-011	1	0.000000E+000
1	81.73940642	1.853082E-011	3.170823E-012	0	0.000000E+000
1	81.73945932	3.170823E-012	1.853082E-011	1	0.000000E+000
1	81.74035643	1.853082E-011	3.170823E-012	0	0.000000E+000
1	81.74039923	3.170823E-012	1.853082E-011	1	0.000000E+000
1	81.74154720	1.853082E-011	3.170823E-012	0	0.000000E+000
1	81.74160346	3.170823E-012	1.853082E-011	1	0.000000E+000
1	81.74443676	1.853082E-011	3.170823E-012	0	0.000000E+000
1	81.74448231	3.170823E-012	1.853082E-011	1	0.000000E+000
1	81.74521491	1.853082E-011	3.170823E-012	0	0.000000E+000
1	81.74529926	3.170823E-012	1.853082E-011	1	0.000000E+000
1	81.74621639	1.853082E-011	3.170823E-012	0	0.000000E+000
1	81.74625023	3.170823E-012	1.853082E-011	1	0.000000E+000
1	81.74778404	1.853082E-011	3.170823E-012	0	0.000000E+000
1	81.74779723	3.170823E-012	1.853082E-011	1	0.000000E+000
1	81.74781661	1.853082E-011	3.170823E-012	0	0.000000E+000
1	81.74790189	3.170823E-012	1.853082E-011	1	0.000000E+000
1	81.74868834	1.853082E-011	3.170823E-012	0	0.000000E+000
1	81.74875001	3.170823E-012	1.853082E-011	1	0.000000E+000
1	81.74877227	1.853082E-011	3.170823E-012	0	0.000000E+000
1	81.74886458	3.170823E-012	1.853082E-011	1	0.000000E+000
1	81.74894534	1.853082E-011	3.170823E-012	0	0.000000E+000
1	81.74896594	3.170823E-012	1.853082E-011	1	0.000000E+000
1	81.74947631	1.853082E-011	3.170823E-012	0	0.000000E+000
1	81.74958712	3.170823E-012	1.853082E-011	1	0.000000E+000
1	81.75163564	1.853082E-011	3.170823E-012	0	0.000000E+000
1	81.75164760	3.170823E-012	1.853082E-011	1	0.000000E+000
1	81.75172747	1.853082E-011	3.170823E-012	0	0.000000E+000
1	81.75173213	3.170823E-012	1.853082E-011	1	0.000000E+000
1	81.75759662	1.853082E-011	3.170823E-012	0	0.000000E+000
1	81.75774868	3.170823E-012	1.853082E-011	1	0.000000E+000
1	81.76172742	1.853082E-011	3.170823E-012	0	0.000000E+000
1	81.76177440	3.170823E-012	1.853082E-011	1	0.000000E+000
1	81.76299496	1.853082E-011	3.170823E-012	0	0.000000E+000
1	81.76303730	3.170823E-012	1.853082E-011	1	0.000000E+000
1	81.76475415	1.853082E-011	3.170823E-012	0	0.000000E+000
1	81.76484461	3.170823E-012	1.853082E-011	1	0.000000E+000
1	81.76637514	1.853082E-011	3.170823E-012	0	0.000000E+000
1	81.76656482	3.170823E-012	1.853082E-011	1	0.000000E+000
1	81.77815278	1.853082E-011	3.170823E-012	0	0.000000E+000
1	81.77818994	3.170823E-012	1.853082E-011	1	0.000000E+000
1	81.77919186	1.853082E-011	3.170823E-012	0	0.000000E+000
1	81.77932063	3.170823E-012	1.853082E-011	1	0.000000E+000
1	81.78003041	1.853082E-011	3.170823E-012	0	0.000000E+000
1	81.78005772	3.170823E-012	1.853082E-011	1	0.000000E+000
1	81.78469343	1.853082E-011	3.170823E-012	0	0.000000E+000
1	81.78471220	3.170823E-012	1.853082E-011	1	0.000000E+000
1	81.78532482	1.853082E-011	3.170823E-012	0	0.000000E+000
1	81.78535932	3.170823E-012	1.853082E-011	1	0.000000E+000
1	81.78541859	1.853082E-011	3.170823E-012	0	0.000000E+000
1	81.78545858	3.170823E-012	1.853082E-011	1	0.000000E+000
1	81.78641928	1.853082E-011	3.170823E-012	0	0.000000E+000
1	81.78669334	3.170823E-012	1.853082E-011	1	0.000000E+000
1	81.78884408	1.853082E-011	3.170823E-012	0	0.000000E+000
1	81.78888427	3.170823E-012	1.853082E-011	1	0.000000E+000
1	81.79252984	1.853082E-011	3.170823E-012	0	0.000000E+000
1	81.79256740	3.170823E-012	1.853082E-011	1	0.000000E+000
1	81.79274687	1.853082E-011	3.170823E-012	0	0.000000E+000
1	81.79277637	3.170823E-012	1.853082E-011	1	0.000000E+000
1	81.79676348	1.853082E-011	3.170823E-012	0	0.000000E+000
1	81.79679180	3.170823E-012	1.853082E-011	1	0.000000E+000
1	81.79929028	1.853082E-011	3.170823E-012	0	0.000000E+000
1	81.79931748	3.170823E-012	1.853082E-011	1	0.000000E+000
1	81.79987482	1.853082E-011	3.170823E-012	0	0.000000E+000
1	81.79989794	3.170823E-012	1.853082E-011	1	0.000000E+000
1	81.80063595	1.853082E-011	3.170823E-012	0	0.000000E+000
1	81.80071626	3.170823E-012	1.853082E-011	1	0.000000E+000
1	81.80074314	1.853082E-011	3.170823E-012	0	0.000000E+000
1	81.80078552	3.170823E-012	1.853082E-011	1	0.000000E+000
1	81.80089682	1.853082E-011	3.170823E-012	0	0.000000E+000
1	81.80091220	3.170823E-012	1.853082E-011	1	0.000000E+000
1	81.80226227	1.853082E-011	3.170823E-012	0	0.000000E+000
1	81.80231604	3.170823E-012	1.853082E-011	1	0.000000E+000
1	81.80570987	1.853082E-011	3.170823E-012	0	0.000000E+000
1	81.80573133	3.170823E-012	1.853082E-011	1	0.000000E+000
1	81.80728279	1.853082E-011	3.170823E-012	0	0.000000E+000
1	81.80731168	3.170823E-012	1.853082E-011	1	0.000000E+000
1	81.81214541	1.853082E-011	3.170823E-012	0	0.000000E+000
1	81.81224203	3.170823E-012	1.853082E-011	1	0.000000E+000
1	81.81292377	1.853082E-011	3.170823E-012	0	0.000000E+000
1	81.81298249	3.170823E-012	1.853082E-011	1	0.000000E+000
1	81.81340721	1.853082E-011	3.170823E-012	0	0.000000E+000
1	81.81343865	3.170823E-012	1.853082E-011	1	0.000000E+000
1	81.81365300	1.853082E-011	3.170823E-012	0	0.000000E+000
1	81.81369203	3.170823E-012	1.853082E-011	1	0.000000E+000
1	81.81402526	1.853082E-011	3.170823E-012	0	0.000000E+000
1	81.81424393	3.170823E-012	1.853082E-011	1	0.000000E+000
1	81.81548093	1.853082E-011	3.170823E-012	0	0.000000E+000
1	81.81555574	3.170823E-012	1.853082E-011	1	0.000000E+000
1	81.81632476	1.853082E-011	3.170823E-012	0	0.000000E+000
1	81.81637365	3.170823E-012	1.853082E-011	1	0.000000E+000
1	81.81639964	1.853082E-011	3.170823E-012	0	0.000000E+000
1	81.81652837	3.170823E-012	1.853082E-011	1	0.000000E+000
1	81.81702304	1.853082E-011	3.170823E-012	0	0.000000E+000
1	81.81707034	3.170823E-012	1.853082E-011	1	0.000000E+000
1	81.81830709	1.853082E-011	3.170823E-012	0	0.000000E+000
1	81.81835292	3.170823E-012	1.853082E-011	1	0.000000E+000
1	81.81948799	1.853082E-011	3.170823E-012	0	0.000000E+000
1	81.81958669	3.170823E-012	1.853082E-011	1	0.000000E+000
1	81.82602579	1.853082E-011	3.170823E-012	0	0.000000E+000
1	81.82613173	3.170823E-012	1.853082E-011	1	0.000000E+000
1	81.82672824	1.853082E-011	3.170823E-012	0	0.000000E+000
1	81.82676273	3.170823E-012	1.853082E-011	1	0.000000E+000
1	81.83047893	1.853082E-011	3.170823E-012	0	0.000000E+000
1	81.83101025	3.170823E-012	1.853082E-011	1	0.000000E+000
1	81.83633004	1.853082E-011	3.170823E-012	0	0.000000E+000
1	81.83640434	3.170823E-012	1.853082E-011	1	0.000000E+000
1	81.83679385	1.853082E-011	3.170823E-012	0	0.000000E+000
1	81.83684008	3.170823E-012	1.853082E-011	1	0.000000E+000
1	81.83926170	1.853082E-011	3.170823E-012	0	0.000000E+000
1	81.83933854	3.170823E-012	1.853082E-011	1	0.000000E+000
1	81.84125424	1.853082E-011	3.170823E-012	0	0.000000E+000
1	81.84133168	3.170823E-012	1.853082E-011	1	0.000000E+000
1	81.84423578	1.853082E-011	3.170823E-012	0	0.000000E+000
1	81.84427699	3.170823E-012	1.853082E-011	1	0.000000E+000
1	81.84581818	1.853082E-011	3.170823E-012	0	0.000000E+000
1	81.84585784	3.170823E-012	1.853082E-011	1	0.000000E+000
1	81.84604059	1.853082E-011	3.170823E-012	0	0.000000E+000
1	81.84670750	3.170823E-012	1.853082E-011	1	0.000000E+000
1	81.85010166	1.853082E-011	3.170823E-012	0	0.000000E+000
1	81.85079009	3.170823E-012	1.853082E-011	1	0.000000E+000
1	81.85084144	1.853082E-011	3.170823E-012	0	0.000000E+000
1	81.85091553	3.170823E-012	1.853082E-011	1	0.000000E+000
1	81.85093687	1.853082E-011	3.170823E-012	0	0.000000E+000
1	81.85293308	3.170823E-012	1.853082E-011	1	0.000000E+000
1	81.85439265	1.853082E-011	3.170823E-012	0	0.000000E+000
1	81.85444199	3.170823E-012	1.853082E-011	1	0.000000E+000
1	81.85481231	1.853082E-011	3.170823E-012	0	0.000000E+000
1	81.85483767	3.170823E-012	1.853082E-011	1	0.000000E+000
1	81.85576618	1.853082E-011	3.170823E-012	0	0.000000E+000
1	81.85581975	3.170823E-012	1.853082E-011	1	0.000000E+000
1	81.85604728	1.853082E-011	3.170823E-012	0	0.000000E+000
1	81.85608757	3.170823E-012	1.853082E-011	1	0.000000E+000
1	81.86366261	1.853082E-011	3.170823E-012	0	0.000000E+000
1	81.86382416	3.170823E-012	1.853082E-011	1	0.000000E+000
1	81.87254755	1.853082E-011	3.170823E-012	0	0.000000E+000
1	82.48957905	3.170823E-012	1.853082E-011	1	0.000000E+000
1	82.49163564	1.853082E-011	3.170823E-012	0	0.000000E+000
1	82.49180135	3.170823E-012	1.853082E-011	1	0.000000E+000
1	82.49202920	1.853082E-011	3.170823E-012	0	0.000000E+000
1	82.49209668	3.170823E-012	1.853082E-011	1	0.000000E+000
1	82.49218208	1.853082E-011	3.170823E-012	0	0.000000E+000
1	82.49219700	3.170823E-012	1.853082E-011	1	0.000000E+000
1	82.49738605	1.853082E-011	3.170823E-012	0	0.000000E+000
1	82.49740816	3.170823E-012	1.853082E-011	1	0.000000E+000
1	82.49763657	1.853082E-011	3.170823E-012	0	0.000000E+000
1	82.49767558	3.170823E-012	1.853082E-011	1	0.000000E+000
1	82.49931994	1.853082E-011	3.170823E-012	0	0.000000E+000
1	82.49935412	3.170823E-012	1.853082E-011	1	0.000000E+000
1	82.49979540	1.853082E-011	3.170823E-012	0	0.000000E+000
1	82.49980057	3.170823E-012	1.853082E-011	1	0.000000E+000
1	82.50624301	1.853082E-011	3.170823E-012	0	0.000000E+000
1	82.50629235	3.170823E-012	1.853082E-011	1	0.000000E+000
1	82.50840921	1.853082E-011	3.170823E-012	0	0.000000E+000
1	82.50841830	3.170823E-012	1.853082E-011	1	0.000000E+000
1	82.51227002	1.853082E-011	3.170823E-012	0	0.000000E+000
1	82.51230563	3.170823E-012	1.853082E-011	1	0.000000E+000
1	82.51723281	1.853082E-011	3.170823E-012	0	0.000000E+000
1	82.51735194	3.170823E-012	1.853082E-011	1	0.000000E+000
1	82.51791643	1.853082E-011	3.170823E-012	0	0.000000E+000
1	82.51794967	3.170823E-012	1.853082E-011	1	0.000000E+000
1	82.52348006	1.853082E-011	3.170823E-012	0	0.000000E+000
1	82.52350866	3.170823E-012	1.853082E-011	1	0.000000E+000
1	82.52818139	1.853082E-011	3.170823E-012	0	0.000000E+000
1	82.52819490	3.170823E-012	1.853082E-011	1	0.000000E+000
1	82.53043667	1.853082E-011	3.170823E-012	0	0.000000E+000
1	82.53047203	3.170823E-012	1.853082E-011	1	0.000000E+000
1	82.53194862	1.853082E-011	3.170823E-012	0	0.000000E+000
1	82.53196609	3.170823E-012	1.853082E-011	1	0.000000E+000
1	82.53227279	1.853082E-011	3.170823E-012	0	0.000000E+000
1	82.53229891	3.170823E-012	1.853082E-011	1	0.000000E+000
1	82.53340373	1.853082E-011	3.170823E-012	0	0.000000E+000
1	82.53342621	3.170823E-012	1.853082E-011	1	0.000000E+000
1	82.53534284	1.853082E-011	3.170823E-012	0	0.000000E+000
1	82.53537082	3.170823E-012	1.853082E-011	1	0.000000E+000
1	82.54113935	1.853082E-011	3.170823E-012	0	0.000000E+000
1	82.54115785	3.170823E-012	1.853082E-011	1	0.000000E+000
1	82.54393804	1.853082E-011	3.170823E-012	0	0.000000E+000
1	82.54399958	3.170823E-012	1.853082E-011	1	0.000000E+000
1	82.54594464	1.853082E-011	3.170823E-012	0	0.000000E+000
1	82.54599170	3.170823E-012	1.853082E-011	1	0.000000E+000
1	82.54957477	1.853082E-011	3.170823E-012	0	0.000000E+000
1	82.54966240	3.170823E-012	1.853082E-011	1	0.000000E+000
1	82.54969213	1.853082E-011	3.170823E-012	0	0.000000E+000
1	82.54978781	3.170823E-012	1.853082E-011	1	0.000000E+000
1	82.56071153	1.853082E-011	3.170823E-012	0	0.000000E+000
1	82.56072072	3.170823E-012	1.853082E-011	1	0.000000E+000
1	82.56096382	1.853082E-011	3.170823E-012	0	0.000000E+000
1	82.56098927	3.170823E-012	1.853082E-011	1	0.000000E+000
1	82.56109990	1.853082E-011	3.170823E-012	0	0.000000E+000
1	82.56113721	3.170823E-012	1.853082E-011	1	0.000000E+000
1	82.56279883	1.853082E-011	3.170823E-012	0	0.000000E+000
1	82.56284710	3.170823E-012	1.853082E-011	1	0.000000E+000
1	82.56552519	1.853082E-011	3.170823E-012	0	0.000000E+000
1	82.56572399	3.170823E-012	1.853082E-011	1	0.000000E+000
1	82.56740334	1.853082E-011	3.170823E-012	0	0.000000E+000
1	82.56742016	3.170823E-012	1.853082E-011	1	0.000000E+000
1	82.56794479	1.853082E-011	3.170823E-012	0	0.000000E+000
1	82.56796941	3.170823E-012	1.853082E-011	1	0.000000E+000
1	82.57021015	1.853082E-011	3.170823E-012	0	0.000000E+000
1	82.57024826	3.170823E-012	1.853082E-011	1	0.000000E+000
1	82.57044385	1.853082E-011	3.170823E-012	0	0.000000E+000
1	82.57048686	3.170823E-012	1.853082E-011	1	0.000000E+000
1	82.57189462	1.853082E-011	3.170823E-012	0	0.000000E+000
1	82.57192110	3.170823E-012	1.853082E-011	1	0.000000E+000
1	82.57284825	1.853082E-011	3.170823E-012	0	0.000000E+000
1	82.57289089	3.170823E-012	1.853082E-011	1	0.000000E+000
1	82.57962909	1.853082E-011	3.170823E-012	0	0.000000E+000
1	82.57967955	3.170823E-012	1.853082E-011	1	0.000000E+000
1	82.58032374	1.853082E-011	3.170823E-012	0	0.000000E+000
1	82.58035203	3.170823E-012	1.853082E-011	1	0.000000E+000
1	82.58463300	1.853082E-011	3.170823E-012	0	0.000000E+000
1	82.58465091	3.170823E-012	1.853082E-011	1	0.000000E+000
1	82.58582069	1.853082E-011	3.170823E-012	0	0.000000E+000
1	82.58586521	3.170823E-012	1.853082E-011	1	0.000000E+000
1	82.58603792	1.853082E-011	3.170823E-012	0	0.000000E+000
1	82.58607064	3.170823E-012	1.853082E-011	1	0.000000E+000
1	82.58731064	1.853082E-011	3.170823E-012	0	0.000000E+000
1	82.58735713	3.170823E-012	1.853082E-011	1	0.000000E+000
1	82.58783859	1.853082E-011	3.170823E-012	0	0.000000E+000
1	82.58791420	3.170823E-012	1.853082E-011	1	0.000000E+000
1	82.58879882	1.853082E-011	3.170823E-012	0	0.000000E+000
1	82.58881671	3.170823E-012	1.853082E-011	1	0.000000E+000
1	82.58898290	1.853082E-011	3.170823E-012	0	0.000000E+000
1	82.58900941	3.170823E-012	1.853082E-011	1	0.000000E+000
1	82.58976694	1.853082E-011	3.170823E-012	0	0.000000E+000
1	82.58980395	3.170823E-012	1.853082E-011	1	0.000000E+000
1	82.59055506	1.853082E-011	3.170823E-012	0	0.000000E+000
1	82.59057076	3.170823E-012	1.853082E-011	1	0.000000E+000
1	82.59094312	1.853082E-011	3.170823E-012	0	0.000000E+000
1	82.59108145	3.170823E-012	1.853082E-011	1	0.000000E+000
1	82.59182009	1.853082E-011	3.170823E-012	0	0.000000E+000
1	82.59185051	3.170823E-012	1.853082E-011	1	0.000000E+000
1	82.59230547	1.853082E-011	3.170823E-012	0	0.000000E+000
1	82.59232107	3.170823E-012	1.853082E-011	1	0.000000E+000
1	82.59337875	1.853082E-011	3.170823E-012	0	0.000000E+000
1	82.59339718	3.170823E-012	1.853082E-011	1	0.000000E+000
1	82.59462853	1.853082E-011	3.170823E-012	0	0.000000E+000
1	82.59466520	3.170823E-012	1.853082E-011	1	0.000000E+000
1	82.59882206	1.853082E-011	3.170823E-012	0	0.000000E+000
1	82.59890688	3.170823E-012	1.853082E-011	1	0.000000E+000
1	82.60113593	1.853082E-011	3.170823E-012	0	0.000000E+000
1	82.60124359	3.170823E-012	1.853082E-011	1	0.000000E+000
1	82.60125532	1.853082E-011	3.170823E-012	0	0.000000E+000
1	82.60173366	3.170823E-012	1.853082E-011	1	0.000000E+000
1	82.60378337	1.853082E-011	3.170823E-012	0	0.000000E+000
1	82.60391058	3.170823E-012	1.853082E-011	1	0.000000E+000
1	82.60466284	1.853082E-011	3.170823E-012	0	0.000000E+000
1	82.60470844	3.170823E-012	1.853082E-011	1	0.000000E+000
1	82.60478992	1.853082E-011	3.170823E-012	0	0.000000E+000
1	82.60528470	3.170823E-012	1.853082E-011	1	0.000000E+000
1	82.60757040	1.853082E-011	3.170823E-012	0	0.000000E+000
1	82.60763474	3.170823E-012	1.853082E-011	1	0.000000E+000
1	82.60928509	1.853082E-011	3.170823E-012	0	0.000000E+000
1	82.60931188	3.170823E-012	1.853082E-011	1	0.000000E+000
1	82.61066658	1.853082E-011	3.170823E-012	0	0.000000E+000
1	82.61068954	3.170823E-012	1.853082E-011	1	0.000000E+000
1	82.61080591	1.853082E-011	3.170823E-012	0	0.000000E+000
1	82.61086685	3.170823E-012	1.853082E-011	1	0.000000E+000
1	82.61194162	1.853082E-011	3.170823E-012	0	0.000000E+000
1	82.61197628	3.170823E-012	1.853082E-011	1	0.000000E+000
1	82.61335968	1.853082E-011	3.170823E-012	0	0.000000E+000
1	82.61339468	3.170823E-012	1.853082E-011	1	0.000000E+000
1	82.61700346	1.853082E-011	3.170823E-012	0	0.000000E+000
1	82.61708279	3.170823E-012	1.853082E-011	1	0.000000E+000
1	82.62060576	1.853082E-011	3.170823E-012	0	0.000000E+000
1	82.62061579	3.170823E-012	1.853082E-011	1	0.000000E+000
1	82.62064720	1.853082E-011	3.170823E-012	0	0.000000E+000
1	82.62066639	3.170823E-012	1.853082E-011	1	0.000000E+000
1	82.62259054	1.853082E-011	3.170823E-012	0	0.000000E+000
1	82.62263482	3.170823E-012	1.853082E-011	1	0.000000E+000
1	82.62425367	1.853082E-011	3.170823E-012	0	0.000000E+000
1	82.62429589	3.170823E-012	1.853082E-011	1	0.000000E+000
1	82.62978153	1.853082E-011	3.170823E-012	0	0.000000E+000
1	82.62980010	3.170823E-012	1.853082E-011	1	0.000000E+000
1	82.63915619	1.853082E-011	3.170823E-012	0	0.000000E+000
1	82.63916780	3.170823E-012	1.853082E-011	1	0.000000E+000
1	82.63919030	1.853082E-011	3.170823E-012	0	0.000000E+000
1	82.63922238	3.170823E-012	1.853082E-011	1	0.000000E+000
1	82.64902460	1.853082E-011	3.170823E-012	0	0.000000E+000
1	82.64903118	3.170823E-012	1.853082E-011	1	0.000000E+000
1	82.64939019	1.853082E-011	3.170823E-012	0	0.000000E+000
1	82.64943297	3.170823E-012	1.853082E-011	1	0.000000E+000
1	82.64996504	1.853082E-011	3.170823E-012	0	0.000000E+000
1	82.64997785	3.170823E-012	1.853082E-011	1	0.000000E+000
1	82.65113098	1.853082E-011	3.170823E-012	0	0.000000E+000
1	82.65114391	3.170823E-012	1.853082E-011	1	0.000000E+000
1	82.65652234	1.853082E-011	3.170823E-012	0	0.000000E+000
1	82.65660518	3.170823E-012	1.853082E-011	1	0.000000E+000
1	82.66132430	1.853082E-011	3.170823E-012	0	0.000000E+000
1	82.66134059	3.170823E-012	1.853082E-011	1	0.000000E+000
1	82.66197191	1.853082E-011	3.170823E-012	0	0.000000E+000
1	82.66198195	3.170823E-012	1.853082E-011	1	0.000000E+000
1	82.66397288	1.853082E-011	3.170823E-012	0	0.000000E+000
1	82.66403551	3.170823E-012	1.853082E-011	1	0.000000E+000
1	82.66626208	1.853082E-011	3.170823E-012	0	0.000000E+000
1	82.66629932	3.170823E-012	1.853082E-011	1	0.000000E+000
1	82.66637972	1.853082E-011	3.170823E-012	0	0.000000E+000
1	82.66648043	3.170823E-012	1.853082E-011	1	0.000000E+000
1	82.66708517	1.853082E-011	3.170823E-012	0	0.000000E+000
1	82.66712779	3.170823E-012	1.853082E-011	1	0.000000E+000
1	82.66893528	1.853082E-011	3.170823E-012	0	0.000000E+000
1	82.66897413	3.170823E-012	1.853082E-011	1	0.000000E+000
1	82.67188869	1.853082E-011	3.170823E-012	0	0.000000E+000
1	82.67192223	3.170823E-012	1.853082E-011	1	0.000000E+000
1	82.68484378	1.853082E-011	3.170823E-012	0	0.000000E+000
1	82.68494071	3.170823E-012	1.853082E-011	1	0.000000E+000
1	82.68730461	1.853082E-011	3.170823E-012	0	0.000000E+000
1	82.68733993	3.170823E-012	1.853082E-011	1	0.000000E+000
1	82.68793285	1.853082E-011	3.170823E-012	0	0.000000E+000
1	82.68794457	3.170823E-012	1.853082E-011	1	0.000000E+000
1	82.68847854	1.853082E-011	3.170823E-012	0	0.000000E+000
1	82.68852182	3.170823E-012	1.853082E-011	1	0.000000E+000
1	82.68916297	1.853082E-011	3.170823E-012	0	0.000000E+000
1	82.68918656	3.170823E-012	1.853082E-011	1	0.000000E+000
1	82.69081571	1.853082E-011	3.170823E-012	0	0.000000E+000
1	82.69083781	3.170823E-012	1.853082E-011	1	0.000000E+000
1	82.69085321	1.853082E-011	3.170823E-012	0	0.000000E+000
1	82.69087435	3.170823E-012	1.853082E-011	1	0.000000E+000
1	82.69209450	1.853082E-011	3.170823E-012	0	0.000000E+000
1	82.69211529	3.170823E-012	1.853082E-011	1	0.000000E+000
1	82.69239696	1.853082E-011	3.170823E-012	0	0.000000E+000
1	82.69241495	3.170823E-012	1.853082E-011	1	0.000000E+000
1	82.69403843	1.853082E-011	3.170823E-012	0	0.000000E+000
1	82.69407204	3.170823E-012	1.853082E-011	1	0.000000E+000
1	82.69624462	1.853082E-011	3.170823E-012	0	0.000000E+000
1	82.69627833	3.170823E-012	1.853082E-011	1	0.000000E+000
1	82.69633200	1.853082E-011	3.170823E-012	0	0.000000E+000
1	82.69637761	3.170823E-012	1.853082E-011	1	0.000000E+000
1	82.69845260	1.853082E-011	3.170823E-012	0	0.000000E+000
1	82.69847862	3.170823E-012	1.853082E-011	1	0.000000E+000
1	82.69883372	1.853082E-011	3.170823E-012	0	0.000000E+000
1	82.69888437	3.170823E-012	1.853082E-011	1	0.000000E+000
1	82.70029454	1.853082E-011	3.170823E-012	0	0.000000E+000
1	82.70033137	3.170823E-012	1.853082E-011	1	0.000000E+000
1	82.70135055	1.853082E-011	3.170823E-012	0	0.000000E+000
1	82.70139119	3.170823E-012	1.853082E-011	1	0.000000E+000
1	82.70578275	1.853082E-011	3.170823E-012	0	0.000000E+000
1	82.70586109	3.170823E-012	1.853082E-011	1	0.000000E+000
1	82.70859121	1.853082E-011	3.170823E-012	0	0.000000E+000
1	82.70862573	3.170823E-012	1.853082E-011	1	0.000000E+000
1	82.71240143	1.853082E-011	3.170823E-012	0	0.000000E+000
1	82.71246254	3.170823E-012	1.853082E-011	1	0.000000E+000
1	82.71287479	1.853082E-011	3.170823E-012	0	0.000000E+000
1	82.71290260	3.170823E-012	1.853082E-011	1	0.000000E+000
1	82.71570458	1.853082E-011	3.170823E-012	0	0.000000E+000
1	82.71578111	3.170823E-012	1.853082E-011	1	0.000000E+000
1	82.72159553	1.853082E-011	3.170823E-012	0	0.000000E+000
1	82.72165204	3.170823E-012	1.853082E-011	1	0.000000E+000
1	82.72406010	1.853082E-011	3.170823E-012	0	0.000000E+000
1	82.72413846	3.170823E-012	1.853082E-011	1	0.000000E+000
1	82.72440831	1.853082E-011	3.170823E-012	0	0.000000E+000
1	82.72443520	3.170823E-012	1.853082E-011	1	0.000000E+000
1	82.72452311	1.853082E-011	3.170823E-012	0	0.000000E+000
1	82.72458444	3.170823E-012	1.853082E-011	1	0.000000E+000
1	82.73073902	1.853082E-011	3.170823E-012	0	0.000000E+000
1	82.73080581	3.170823E-012	1.853082E-011	1	0.000000E+000
1	82.73169560	1.853082E-011	3.170823E-012	0	0.000000E+000
1	82.73171446	3.170823E-012	1.853082E-011	1	0.000000E+000
1	82.73285005	1.853082E-011	3.170823E-012	0	0.000000E+000
1	82.73285976	3.170823E-012	1.853082E-011	1	0.000000E+000
1	82.73403224	1.853082E-011	3.170823E-012	0	0.000000E+000
1	82.73407648	3.170823E-012	1.853082E-011	1	0.000000E+000
1	82.73479599	1.853082E-011	3.170823E-012	0	0.000000E+000
1	82.73481671	3.170823E-012	1.853082E-011	1	0.000000E+000
1	82.73827342	1.853082E-011	3.170823E-012	0	0.000000E+000
1	82.74313489	3.170823E-012	1.853082E-011	1	0.000000E+000
1	82.74416362	1.853082E-011	3.170823E-012	0	0.000000E+000
1	82.74419287	3.170823E-012	1.853082E-011	1	0.000000E+000
1	82.74508252	1.853082E-011	3.170823E-012	0	0.000000E+000
1	82.74521295	3.170823E-012	1.853082E-011	1	0.000000E+000
1	82.74749720	1.853082E-011	3.170823E-012	0	0.000000E+000
1	82.74753618	3.170823E-012	1.853082E-011	1	0.000000E+000
1	82.74818204	1.853082E-011	3.170823E-012	0	0.000000E+000
1	82.74820606	3.170823E-012	1.853082E-011	1	0.000000E+000
1	82.75223994	1.853082E-011	3.170823E-012	0	0.000000E+000
1	82.75254788	3.170823E-012	1.853082E-011	1	0.000000E+000
1	82.75424501	1.853082E-011	3.170823E-012	0	0.000000E+000
1	82.75427313	3.170823E-012	1.853082E-011	1	0.000000E+000
1	82.75443913	1.853082E-011	3.170823E-012	0	0.000000E+000
1	82.75455244	3.170823E-012	1.853082E-011	1	0.000000E+000
1	82.75471296	1.853082E-011	3.170823E-012	0	0.000000E+000
1	82.75475732	3.170823E-012	1.853082E-011	1	0.000000E+000
1	82.76056355	1.853082E-011	3.170823E-012	0	0.000000E+000
1	82.76058899	3.170823E-012	1.853082E-011	1	0.000000E+000
1	82.76151362	1.853082E-011	3.170823E-012	0	0.000000E+000
1	82.76153942	3.170823E-012	1.853082E-011	1	0.000000E+000
1	82.76423255	1.853082E-011	3.170823E-012	0	0.000000E+000
1	82.76424599	3.170823E-012	1.853082E-011	1	0.000000E+000
1	82.76480272	1.853082E-011	3.170823E-012	0	0.000000E+000
1	82.76481973	3.170823E-012	1.853082E-011	1	0.000000E+000
1	82.76583216	1.853082E-011	3.170823E-012	0	0.000000E+000
1	82.76589306	3.170823E-012	1.853082E-011	1	0.000000E+000
1	82.77333484	1.853082E-011	3.170823E-012	0	0.000000E+000
1	82.77334384	3.170823E-012	1.853082E-011	1	0.000000E+000
1	82.77490900	1.853082E-011	3.170823E-012	0	0.000000E+000
1	82.77497567	3.170823E-012	1.853082E-011	1	0.000000E+000
1	82.77614054	1.853082E-011	3.170823E-012	0	0.000000E+000
1	82.77616916	3.170823E-012	1.853082E-011	1	0.000000E+000
1	82.77620637	1.853082E-011	3.170823E-012	0	0.000000E+000
1	82.77621938	3.170823E-012	1.853082E-011	1	0.000000E+000
1	82.79153966	1.853082E-011	3.170823E-012	0	0.000000E+000
1	82.79164543	3.170823E-012	1.853082E-011	1	0.000000E+000
1	82.79170488	1.853082E-011	3.170823E-012	0	0.000000E+000
1	82.79259905	3.170823E-012	1.853082E-011	1	0.000000E+000
1	82.79490776	1.853082E-011	3.170823E-012	0	0.000000E+000
1	82.79493696	3.170823E-012	1.853082E-011	1	0.000000E+000
1	82.79511151	1.853082E-011	3.170823E-012	0	0.000000E+000
1	82.79514751	3.170823E-012	1.853082E-011	1	0.000000E+000
1	82.79575800	1.853082E-011	3.170823E-012	0	0.000000E+000
1	82.79579306	3.170823E-012	1.853082E-011	1	0.000000E+000
1	82.81149288	1.853082E-011	3.170823E-012	0	0.000000E+000
1	82.81150454	3.170823E-012	1.853082E-011	1	0.000000E+000
1	82.81291373	1.853082E-011	3.170823E-012	0	0.000000E+000
1	82.81293193	3.170823E-012	1.853082E-011	1	0.000000E+000
1	82.81794824	1.853082E-011	3.170823E-012	0	0.000000E+000
1	82.81797536	3.170823E-012	1.853082E-011	1	0.000000E+000
1	82.82045664	1.853082E-011	3.170823E-012	0	0.000000E+000
1	82.82048160	3.170823E-012	1.853082E-011	1	0.000000E+000
1	82.82445129	1.853082E-011	3.170823E-012	0	0.000000E+000
1	82.82451475	3.170823E-012	1.853082E-011	1	0.000000E+000
1	82.82476273	1.853082E-011	3.170823E-012	0	0.000000E+000
1	82.82693360	3.170823E-012	1.853082E-011	1	0.000000E+000
1	82.82698834	1.853082E-011	3.170823E-012	0	0.000000E+000
1	82.82700278	3.170823E-012	1.853082E-011	1	0.000000E+000
1	82.83289086	1.853082E-011	3.170823E-012	0	0.000000E+000
1	82.83291454	3.170823E-012	1.853082E-011	1	0.000000E+000
1	82.83393960	1.853082E-011	3.170823E-012	0	0.000000E+000
1	82.83398415	3.170823E-012	1.853082E-011	1	0.000000E+000
1	82.83571823	1.853082E-011	3.170823E-012	0	0.000000E+000
1	82.83573693	3.170823E-012	1.853082E-011	1	0.000000E+000
1	82.83634892	1.853082E-011	3.170823E-012	0	0.000000E+000
1	82.83636674	3.170823E-012	1.853082E-011	1	0.000000E+000
1	82.84444756	1.853082E-011	3.170823E-012	0	0.000000E+000
1	82.84447207	3.170823E-012	1.853082E-011	1	0.000000E+000
1	82.84780963	1.853082E-011	3.170823E-012	0	0.000000E+000
1	82.84783959	3.170823E-012	1.853082E-011	1	0.000000E+000
1	82.85149107	1.853082E-011	3.170823E-012	0	0.000000E+000
1	82.85151798	3.170823E-012	1.853082E-011	1	0.000000E+000
1	82.85228825	1.853082E-011	3.170823E-012	0	0.000000E+000
1	82.85231600	3.170823E-012	1.853082E-011	1	0.000000E+000
1	82.85596812	1.853082E-011	3.170823E-012	0	0.000000E+000
1	82.85599950	3.170823E-012	1.853082E-011	1	0.000000E+000
1	82.86330229	1.853082E-011	3.170823E-012	0	0.000000E+000
1	82.86335450	3.170823E-012	1.853082E-011	1	0.000000E+000
1	82.86860569	1.853082E-011	3.170823E-012	0	0.000000E+000
1	82.86878216	3.170823E-012	1.853082E-011	1	0.000000E+000
1	82.87776218	1.853082E-011	3.170823E-012	0	0.000000E+000
1	82.88084775	3.170823E-012	1.853082E-011	1	0.000000E+000
1	82.88089409	1.853082E-011	3.170823E-012	0	0.000000E+000
1	82.88112070	3.170823E-012	1.853082E-011	1	0.000000E+000
1	82.88275770	1.853082E-011	3.170823E-012	0	0.000000E+000
1	82.88278416	3.170823E-012	1.853082E-011	1	0.000000E+000
1	82.88341389	1.853082E-011	3.170823E-012	0	0.000000E+000
1	82.88344950	3.170823E-012	1.853082E-011	1	0.000000E+000
1	82.88814354	1.853082E-011	3.170823E-012	0	0.000000E+000
1	82.88817309	3.170823E-012	1.853082E-011	1	0.000000E+000
1	82.88917479	1.853082E-011	3.170823E-012	0	0.000000E+000
1	82.88922673	3.170823E-012	1.853082E-011	1	0.000000E+000
1	82.88964885	1.853082E-011	3.170823E-012	0	0.000000E+000
1	82.88971038	3.170823E-012	1.853082E-011	1	0.000000E+000
1	82.89150250	1.853082E-011	3.170823E-012	0	0.000000E+000
1	82.90278320	3.170823E-012	1.853082E-011	1	0.000000E+000
1	82.90285005	1.853082E-011	3.170823E-012	0	0.000000E+000
1	82.90286635	3.170823E-012	1.853082E-011	1	0.000000E+000
1	82.90289414	1.853082E-011	3.170823E-012	0	0.000000E+000
1	82.90290396	3.170823E-012	1.853082E-011	1	0.000000E+000
1	82.90324221	1.853082E-011	3.170823E-012	0	0.000000E+000
1	82.90325123	3.170823E-012	1.853082E-011	1	0.000000E+000
1	82.91150415	1.853082E-011	3.170823E-012	0	0.000000E+000
1	82.91151272	3.170823E-012	1.853082E-011	1	0.000000E+000
1	82.91333348	1.853082E-011	3.170823E-012	0	0.000000E+000
1	82.91333654	3.170823E-012	1.853082E-011	1	0.000000E+000
1	82.91369703	1.853082E-011	3.170823E-012	0	0.000000E+000
1	82.91374030	3.170823E-012	1.853082E-011	1	0.000000E+000
1	82.91632764	1.853082E-011	3.170823E-012	0	0.000000E+000
1	82.91634660	3.170823E-012	1.853082E-011	1	0.000000E+000
1	82.92177046	1.853082E-011	3.170823E-012	0	0.000000E+000
1	82.92214460	3.170823E-012	1.853082E-011	1	0.000000E+000
1	82.92432891	1.853082E-011	3.170823E-012	0	0.000000E+000
1	82.92442435	3.170823E-012	1.853082E-011	1	0.000000E+000
1	82.92534049	1.853082E-011	3.170823E-012	0	0.000000E+000
1	82.92573705	3.170823E-012	1.853082E-011	1	0.000000E+000
1	82.92761275	1.853082E-011	3.170823E-012	0	0.000000E+000
1	82.92764961	3.170823E-012	1.853082E-011	1	0.000000E+000
1	82.93007264	1.853082E-011	3.170823E-012	0	0.000000E+000
1	82.93019988	3.170823E-012	1.853082E-011	1	0.000000E+000
1	82.93023818	1.853082E-011	3.170823E-012	0	0.000000E+000
1	82.93026590	3.170823E-012	1.853082E-011	1	0.000000E+000
1	82.93047400	1.853082E-011	3.170823E-012	0	0.000000E+000
1	82.93049399	3.170823E-012	1.853082E-011	1	0.000000E+000
1	82.93317318	1.853082E-011	3.170823E-012	0	0.000000E+000
1	82.93318928	3.170823E-012	1.853082E-011	1	0.000000E+000
1	82.93410014	1.853082E-011	3.170823E-012	0	0.000000E+000
1	82.93413450	3.170823E-012	1.853082E-011	1	0.000000E+000
1	82.93537801	1.853082E-011	3.170823E-012	0	0.000000E+000
1	82.93540654	3.170823E-012	1.853082E-011	1	0.000000E+000
1	82.93633337	1.853082E-011	3.170823E-012	0	0.000000E+000
1	82.93636559	3.170823E-012	1.853082E-011	1	0.000000E+000
1	82.93644611	1.853082E-011	3.170823E-012	0	0.000000E+000
1	82.93648586	3.170823E-012	1.853082E-011	1	0.000000E+000
1	82.93935399	1.853082E-011	3.170823E-012	0	0.000000E+000
1	82.93939470	3.170823E-012	1.853082E-011	1	0.000000E+000
1	82.94057897	1.853082E-011	3.170823E-012	0	0.000000E+000
1	82.94058786	3.170823E-012	1.853082E-011	1	0.000000E+000
1	82.94371796	1.853082E-011	3.170823E-012	0	0.000000E+000
1	82.94374699	3.170823E-012	1.853082E-011	1	0.000000E+000
1	82.94722362	1.853082E-011	3.170823E-012	0	0.000000E+000
1	82.94723122	3.170823E-012	1.853082E-011	1	0.000000E+000
1	82.94763857	1.853082E-011	3.170823E-012	0	0.000000E+000
1	82.94768404	3.170823E-012	1.853082E-011	1	0.000000E+000
1	82.95197577	1.853082E-011	3.170823E-012	0	0.000000E+000
1	82.95200306	3.170823E-012	1.853082E-011	1	0.000000E+000
1	82.95273963	1.853082E-011	3.170823E-012	0	0.000000E+000
1	82.95301318	3.170823E-012	1.853082E-011	1	0.000000E+000
1	82.95362763	1.853082E-011	3.170823E-012	0	0.000000E+000
1	82.95367134	3.170823E-012	1.853082E-011	1	0.000000E+000
1	82.95446162	1.853082E-011	3.170823E-012	0	0.000000E+000
1	82.95449361	3.170823E-012	1.853082E-011	1	0.000000E+000
1	82.95505759	1.853082E-011	3.170823E-012	0	0.000000E+000
1	82.95512345	3.170823E-012	1.853082E-011	1	0.000000E+000
1	82.95620857	1.853082E-011	3.170823E-012	0	0.000000E+000
1	82.95625963	3.170823E-012	1.853082E-011	1	0.000000E+000
1	82.95633199	1.853082E-011	3.170823E-012	0	0.000000E+000
1	82.95634762	3.170823E-012	1.853082E-011	1	0.000000E+000
1	82.95639308	1.853082E-011	3.170823E-012	0	0.000000E+000
1	82.95640473	3.170823E-012	1.853082E-011	1	0.000000E+000
1	82.95809407	1.853082E-011	3.170823E-012	0	0.000000E+000
1	82.95815418	3.170823E-012	1.853082E-011	1	0.000000E+000
1	82.95893370	1.853082E-011	3.170823E-012	0	0.000000E+000
1	82.95894819	3.170823E-012	1.853082E-011	1	0.000000E+000
1	82.96107233	1.853082E-011	3.170823E-012	0	0.000000E+000
1	82.96116724	3.170823E-012	1.853082E-011	1	0.000000E+000
1	82.96477482	1.853082E-011	3.170823E-012	0	0.000000E+000
1	82.96479436	3.170823E-012	1.853082E-011	1	0.000000E+000
1	82.96914833	1.853082E-011	3.170823E-012	0	0.000000E+000
1	82.96917162	3.170823E-012	1.853082E-011	1	0.000000E+000
1	82.97000435	1.853082E-011	3.170823E-012	0	0.000000E+000
1	82.97003732	3.170823E-012	1.853082E-011	1	0.000000E+000
1	82.97435397	1.853082E-011	3.170823E-012	0	0.000000E+000
1	82.97436851	3.170823E-012	1.853082E-011	1	0.000000E+000
1	82.97472106	1.853082E-011	3.170823E-012	0	0.000000E+000
1	82.97474381	3.170823E-012	1.853082E-011	1	0.000000E+000
1	82.97509993	1.853082E-011	3.170823E-012	0	0.000000E+000
1	92.81522419	2.828316E-012	1.818832E-011	1	0.000000E+000
1	92.82383820	1.818832E-011	2.828316E-012	0	0.000000E+000
1	92.82384693	2.828316E-012	1.818832E-011	1	0.000000E+000
1	92.82513196	1.818832E-011	2.828316E-012	0	0.000000E+000
1	92.82514257	2.828316E-012	1.818832E-011	1	0.000000E+000
1	92.83564279	1.818832E-011	2.828316E-012	0	0.000000E+000
1	92.83566988	2.828316E-012	1.818832E-011	1	0.000000E+000
1	92.85065188	1.818832E-011	2.828316E-012	0	0.000000E+000
1	92.85070591	2.828316E-012	1.818832E-011	1	0.000000E+000
1	92.85730646	1.818832E-011	2.828316E-012	0	0.000000E+000
1	92.85735653	2.828316E-012	1.818832E-011	1	0.000000E+000
1	92.86604597	1.818832E-011	2.828316E-012	0	0.000000E+000
1	92.86608119	2.828316E-012	1.818832E-011	1	0.000000E+000
1	92.86882458	1.818832E-011	2.828316E-012	0	0.000000E+000
1	92.86883248	2.828316E-012	1.818832E-011	1	0.000000E+000
1	92.87700950	1.818832E-011	2.828316E-012	0	0.000000E+000
1	92.87704003	2.828316E-012	1.818832E-011	1	0.000000E+000
1	92.88497626	1.818832E-011	2.828316E-012	0	0.000000E+000
1	92.88501008	2.828316E-012	1.818832E-011	1	0.000000E+000
1	92.88706317	1.818832E-011	2.828316E-012	0	0.000000E+000
1	92.88717565	2.828316E-012	1.818832E-011	1	0.000000E+000
1	92.89187203	1.818832E-011	2.828316E-012	0	0.000000E+000
1	92.89188866	2.828316E-012	1.818832E-011	1	0.000000E+000
1	92.89196221	1.818832E-011	2.828316E-012	0	0.000000E+000
1	92.89210781	2.828316E-012	1.818832E-011	1	0.000000E+000
1	92.90899413	1.818832E-011	2.828316E-012	0	0.000000E+000
1	92.90906429	2.828316E-012	1.818832E-011	1	0.000000E+000
1	92.93013312	1.818832E-011	2.828316E-012	0	0.000000E+000
1	92.93014810	2.828316E-012	1.818832E-011	1	0.000000E+000
1	92.93123601	1.818832E-011	2.828316E-012	0	0.000000E+000
1	92.93125476	2.828316E-012	1.818832E-011	1	0.000000E+000
1	92.94347666	1.818832E-011	2.828316E-012	0	0.000000E+000
1	92.94351509	2.828316E-012	1.818832E-011	1	0.000000E+000
1	92.94890291	1.818832E-011	2.828316E-012	0	0.000000E+000
1	92.94890982	2.828316E-012	1.818832E-011	1	0.000000E+000
1	92.94922458	1.818832E-011	2.828316E-012	0	0.000000E+000
1	92.95080589	2.828316E-012	1.818832E-011	1	0.000000E+000
1	92.95081385	1.818832E-011	2.828316E-012	0	0.000000E+000
1	92.95084572	2.828316E-012	1.818832E-011	1	0.000000E+000
1	92.95086984	1.818832E-011	2.828316E-012	0	0.000000E+000
1	92.97083122	2.828316E-012	1.818832E-011	1	0.000000E+000
1	92.97084242	1.818832E-011	2.828316E-012	0	0.000000E+000
1	92.98241331	2.828316E-012	1.818832E-011	1	0.000000E+000
1	92.98778645	1.818832E-011	2.828316E-012	0	0.000000E+000
1	92.98783509	2.828316E-012	1.818832E-011	1	0.000000E+000
1	92.98990824	1.818832E-011	2.828316E-012	0	0.000000E+000
1	92.98997200	2.828316E-012	1.818832E-011	1	0.000000E+000
1	92.99495671	1.818832E-011	2.828316E-012	0	0.000000E+000
1	92.99505853	2.828316E-012	1.818832E-011	1	0.000000E+000
1	93.00372188	1.818832E-011	2.828316E-012	0	0.000000E+000
1	93.00374077	2.828316E-012	1.818832E-011	1	0.000000E+000
1	93.01553503	1.818832E-011	2.828316E-012	0	0.000000E+000
1	93.01650341	2.828316E-012	1.818832E-011	1	0.000000E+000
1	93.01675601	1.818832E-011	2.828316E-012	0	0.000000E+000
1	93.01678416	2.828316E-012	1.818832E-011	1	0.000000E+000
1	93.01687739	1.818832E-011	2.828316E-012	0	0.000000E+000
1	93.01690479	2.828316E-012	1.818832E-011	1	0.000000E+000
1	93.02389292	1.818832E-011	2.828316E-012	0	0.000000E+000
1	93.02411754	2.828316E-012	1.818832E-011	1	0.000000E+000
1	93.03109513	1.818832E-011	2.828316E-012	0	0.000000E+000
1	93.03111827	2.828316E-012	1.818832E-011	1	0.000000E+000
1	93.03206502	1.818832E-011	2.828316E-012	0	0.000000E+000
1	93.03207767	2.828316E-012	1.818832E-011	1	0.000000E+000
1	93.03526189	1.818832E-011	2.828316E-012	0	0.000000E+000
1	93.03533033	2.828316E-012	1.818832E-011	1	0.000000E+000
1	93.03749458	1.818832E-011	2.828316E-012	0	0.000000E+000
1	93.03752421	2.828316E-012	1.818832E-011	1	0.000000E+000
1	93.04522668	1.818832E-011	2.828316E-012	0	0.000000E+000
1	93.04526814	2.828316E-012	1.818832E-011	1	0.000000E+000
1	93.04986112	1.818832E-011	2.828316E-012	0	0.000000E+000
1	93.04991351	2.828316E-012	1.818832E-011	1	0.000000E+000
1	93.04994073	1.818832E-011	2.828316E-012	0	0.000000E+000
1	93.05008143	2.828316E-012	1.818832E-011	1	0.000000E+000
1	93.05822144	1.818832E-011	2.828316E-012	0	0.000000E+000
1	93.05824814	2.828316E-012	1.818832E-011	1	0.000000E+000
1	93.06068262	1.818832E-011	2.828316E-012	0	0.000000E+000
1	93.06073279	2.828316E-012	1.818832E-011	1	0.000000E+000
1	93.07111408	1.818832E-011	2.828316E-012	0	0.000000E+000
1	93.07113560	2.828316E-012	1.818832E-011	1	0.000000E+000
1	93.07199738	1.818832E-011	2.828316E-012	0	0.000000E+000
1	93.07203449	2.828316E-012	1.818832E-011	1	0.000000E+000
1	93.07360461	1.818832E-011	2.828316E-012	0	0.000000E+000
1	93.07363950	2.828316E-012	1.818832E-011	1	0.000000E+000
1	93.07567534	1.818832E-011	2.828316E-012	0	0.000000E+000
1	93.07571354	2.828316E-012	1.818832E-011	1	0.000000E+000
1	93.08952394	1.818832E-011	2.828316E-012	0	0.000000E+000
1	93.08965070	2.828316E-012	1.818832E-011	1	0.000000E+000
1	93.08975140	1.818832E-011	2.828316E-012	0	0.000000E+000
1	93.08978427	2.828316E-012	1.818832E-011	1	0.000000E+000
1	93.09406479	1.818832E-011	2.828316E-012	0	0.000000E+000
1	93.09410307	2.828316E-012	1.818832E-011	1	0.000000E+000
1	93.11513909	1.818832E-011	2.828316E-012	0	0.000000E+000
1	93.11517451	2.828316E-012	1.818832E-011	1	0.000000E+000
1	93.12305714	1.818832E-011	2.828316E-012	0	0.000000E+000
1	93.12308049	2.828316E-012	1.818832E-011	1	0.000000E+000
1	93.12497451	1.818832E-011	2.828316E-012	0	0.000000E+000
1	93.12501852	2.828316E-012	1.818832E-011	1	0.000000E+000
1	93.12536310	1.818832E-011	2.828316E-012	0	0.000000E+000
1	93.12537892	2.828316E-012	1.818832E-011	1	0.000000E+000
1	93.13176634	1.818832E-011	2.828316E-012	0	0.000000E+000
1	93.13179531	2.828316E-012	1.818832E-011	1	0.000000E+000
1	93.13408313	1.818832E-011	2.828316E-012	0	0.000000E+000
1	93.13409164	2.828316E-012	1.818832E-011	1	0.000000E+000
1	93.13465589	1.818832E-011	2.828316E-012	0	0.000000E+000
1	93.13466416	2.828316E-012	1.818832E-011	1	0.000000E+000
1	93.14673733	1.818832E-011	2.828316E-012	0	0.000000E+000
1	93.14674027	2.828316E-012	1.818832E-011	1	0.000000E+000
1	93.15758712	1.818832E-011	2.828316E-012	0	0.000000E+000
1	93.15763962	2.828316E-012	1.818832E-011	1	0.000000E+000
1	93.16214017	1.818832E-011	2.828316E-012	0	0.000000E+000
1	93.16234974	2.828316E-012	1.818832E-011	1	0.000000E+000
1	93.17003949	1.818832E-011	2.828316E-012	0	0.000000E+000
1	93.17004959	2.828316E-012	1.818832E-011	1	0.000000E+000
1	93.18362665	1.818832E-011	2.828316E-012	0	0.000000E+000
1	93.18364862	2.828316E-012	1.818832E-011	1	0.000000E+000
1	93.18608388	1.818832E-011	2.828316E-012	0	0.000000E+000
1	93.18613464	2.828316E-012	1.818832E-011	1	0.000000E+000
1	93.18656297	1.818832E-011	2.828316E-012	0	0.000000E+000
1	93.18662135	2.828316E-012	1.818832E-011	1	0.000000E+000
1	93.18823462	1.818832E-011	2.828316E-012	0	0.000000E+000
1	93.18827012	2.828316E-012	1.818832E-011	1	0.000000E+000
1	93.18969583	1.818832E-011	2.828316E-012	0	0.000000E+000
1	93.18972971	2.828316E-012	1.818832E-011	1	0.000000E+000
1	93.19252455	1.818832E-011	2.828316E-012	0	0.000000E+000
1	93.19255331	2.828316E-012	1.818832E-011	1	0.000000E+000
1	93.19276151	1.818832E-011	2.828316E-012	0	0.000000E+000
1	93.19284104	2.828316E-012	1.818832E-011	1	0.000000E+000
1	93.19294975	1.818832E-011	2.828316E-012	0	0.000000E+000
1	93.19298652	2.828316E-012	1.818832E-011	1	0.000000E+000
1	93.19420093	1.818832E-011	2.828316E-012	0	0.000000E+000
1	93.19423285	2.828316E-012	1.818832E-011	1	0.000000E+000
1	93.19635372	1.818832E-011	2.828316E-012	0	0.000000E+000
1	93.19636620	2.828316E-012	1.818832E-011	1	0.000000E+000
1	93.19746934	1.818832E-011	2.828316E-012	0	0.000000E+000
1	93.19752034	2.828316E-012	1.818832E-011	1	0.000000E+000
1	93.19841661	1.818832E-011	2.828316E-012	0	0.000000E+000
1	93.19851647	2.828316E-012	1.818832E-011	1	0.000000E+000
1	93.20406531	1.818832E-011	2.828316E-012	0	0.000000E+000
1	93.20408408	2.828316E-012	1.818832E-011	1	0.000000E+000
1	93.20956309	1.818832E-011	2.828316E-012	0	0.000000E+000
1	93.20960617	2.828316E-012	1.818832E-011	1	0.000000E+000
1	93.21037166	1.818832E-011	2.828316E-012	0	0.000000E+000
1	93.21039536	2.828316E-012	1.818832E-011	1	0.000000E+000
1	93.21098425	1.818832E-011	2.828316E-012	0	0.000000E+000
1	93.21101465	2.828316E-012	1.818832E-011	1	0.000000E+000
1	93.21300066	1.818832E-011	2.828316E-012	0	0.000000E+000
1	93.21306404	2.828316E-012	1.818832E-011	1	0.000000E+000
1	93.21810960	1.818832E-011	2.828316E-012	0	0.000000E+000
1	93.21813537	2.828316E-012	1.818832E-011	1	0.000000E+000
1	93.22041680	1.818832E-011	2.828316E-012	0	0.000000E+000
1	93.22043015	2.828316E-012	1.818832E-011	1	0.000000E+000
1	93.22144319	1.818832E-011	2.828316E-012	0	0.000000E+000
1	93.22148507	2.828316E-012	1.818832E-011	1	0.000000E+000
1	93.22151041	1.818832E-011	2.828316E-012	0	0.000000E+000
1	93.22153843	2.828316E-012	1.818832E-011	1	0.000000E+000
1	93.24366243	1.818832E-011	2.828316E-012	0	0.000000E+000
1	93.24370093	2.828316E-012	1.818832E-011	1	0.000000E+000
1	93.24680986	1.818832E-011	2.828316E-012	0	0.000000E+000
1	93.24683630	2.828316E-012	1.818832E-011	1	0.000000E+000
1	93.24787023	1.818832E-011	2.828316E-012	0	0.000000E+000
1	93.24797654	2.828316E-012	1.818832E-011	1	0.000000E+000
1	93.24805926	1.818832E-011	2.828316E-012	0	0.000000E+000
1	93.24846649	2.828316E-012	1.818832E-011	1	0.000000E+000
1	93.25324231	1.818832E-011	2.828316E-012	0	0.000000E+000
1	93.25330714	2.828316E-012	1.818832E-011	1	0.000000E+000
1	93.25386017	1.818832E-011	2.828316E-012	0	0.000000E+000
1	93.25400824	2.828316E-012	1.818832E-011	1	0.000000E+000
1	93.25937749	1.818832E-011	2.828316E-012	0	0.000000E+000
1	93.25939271	2.828316E-012	1.818832E-011	1	0.000000E+000
1	93.26108837	1.818832E-011	2.828316E-012	0	0.000000E+000
1	93.26109728	2.828316E-012	1.818832E-011	1	0.000000E+000
1	93.28966412	1.818832E-011	2.828316E-012	0	0.000000E+000
1	93.28968950	2.828316E-012	1.818832E-011	1	0.000000E+000
1	93.29909013	1.818832E-011	2.828316E-012	0	0.000000E+000
1	93.29911642	2.828316E-012	1.818832E-011	1	0.000000E+000
1	93.31719545	1.818832E-011	2.828316E-012	0	0.000000E+000
1	93.31723240	2.828316E-012	1.818832E-011	1	0.000000E+000
1	93.32270833	1.818832E-011	2.828316E-012	0	0.000000E+000
1	93.32287072	2.828316E-012	1.818832E-011	1	0.000000E+000
1	93.32314060	1.818832E-011	2.828316E-012	0	0.000000E+000
1	93.32314706	2.828316E-012	1.818832E-011	1	0.000000E+000
1	93.32447416	1.818832E-011	2.828316E-012	0	0.000000E+000
1	93.32450026	2.828316E-012	1.818832E-011	1	0.000000E+000
1	93.33322011	1.818832E-011	2.828316E-012	0	0.000000E+000
1	93.33324666	2.828316E-012	1.818832E-011	1	0.000000E+000
1	93.33926334	1.818832E-011	2.828316E-012	0	0.000000E+000
1	93.33931139	2.828316E-012	1.818832E-011	1	0.000000E+000
1	93.33991328	1.818832E-011	2.828316E-012	0	0.000000E+000
1	93.33992151	2.828316E-012	1.818832E-011	1	0.000000E+000
1	93.34193995	1.818832E-011	2.828316E-012	0	0.000000E+000
1	93.34197180	2.828316E-012	1.818832E-011	1	0.000000E+000
1	93.34421128	1.818832E-011	2.828316E-012	0	0.000000E+000
1	93.34425307	2.828316E-012	1.818832E-011	1	0.000000E+000
1	93.35570578	1.818832E-011	2.828316E-012	0	0.000000E+000
1	93.35573006	2.828316E-012	1.818832E-011	1	0.000000E+000
1	93.36203681	1.818832E-011	2.828316E-012	0	0.000000E+000
1	93.36206142	2.828316E-012	1.818832E-011	1	0.000000E+000
1	93.36935185	1.818832E-011	2.828316E-012	0	0.000000E+000
1	93.36937666	2.828316E-012	1.818832E-011	1	0.000000E+000
1	93.37187945	1.818832E-011	2.828316E-012	0	0.000000E+000
1	93.37190638	2.828316E-012	1.818832E-011	1	0.000000E+000
1	93.37982458	1.818832E-011	2.828316E-012	0	0.000000E+000
1	93.37995873	2.828316E-012	1.818832E-011	1	0.000000E+000
1	93.38268075	1.818832E-011	2.828316E-012	0	0.000000E+000
1	93.39732050	2.828316E-012	1.818832E-011	1	0.000000E+000
1	93.40247292	1.818832E-011	2.828316E-012	0	0.000000E+000
1	93.40250519	2.828316E-012	1.818832E-011	1	0.000000E+000
1	93.40269238	1.818832E-011	2.828316E-012	0	0.000000E+000
1	93.40271150	2.828316E-012	1.818832E-011	1	0.000000E+000
1	93.40490056	1.818832E-011	2.828316E-012	0	0.000000E+000
1	93.40498278	2.828316E-012	1.818832E-011	1	0.000000E+000
1	93.41110811	1.818832E-011	2.828316E-012	0	0.000000E+000
1	93.41114434	2.828316E-012	1.818832E-011	1	0.000000E+000
1	93.41117064	1.818832E-011	2.828316E-012	0	0.000000E+000
1	93.41123261	2.828316E-012	1.818832E-011	1	0.000000E+000
1	93.41410644	1.818832E-011	2.828316E-012	0	0.000000E+000
1	93.41430761	2.828316E-012	1.818832E-011	1	0.000000E+000
1	93.41434720	1.818832E-011	2.828316E-012	0	0.000000E+000
1	93.42554760	2.828316E-012	1.818832E-011	1	0.000000E+000
1	93.42742700	1.818832E-011	2.828316E-012	0	0.000000E+000
1	93.42746435	2.828316E-012	1.818832E-011	1	0.000000E+000
1	93.44078761	1.818832E-011	2.828316E-012	0	0.000000E+000
1	93.44129834	2.828316E-012	1.818832E-011	1	0.000000E+000
1	93.45309205	1.818832E-011	2.828316E-012	0	0.000000E+000
1	93.45317272	2.828316E-012	1.818832E-011	1	0.000000E+000
1	93.46630010	1.818832E-011	2.828316E-012	0	0.000000E+000
1	93.46633124	2.828316E-012	1.818832E-011	1	0.000000E+000
1	93.46955782	1.818832E-011	2.828316E-012	0	0.000000E+000
1	93.46976875	2.828316E-012	1.818832E-011	1	0.000000E+000
1	93.47683164	1.818832E-011	2.828316E-012	0	0.000000E+000
1	93.47684588	2.828316E-012	1.818832E-011	1	0.000000E+000
1	93.50212810	1.818832E-011	2.828316E-012	0	0.000000E+000
1	93.50217831	2.828316E-012	1.818832E-011	1	0.000000E+000
1	93.51010597	1.818832E-011	2.828316E-012	0	0.000000E+000
1	94.78900405	2.828316E-012	1.818832E-011	1	0.000000E+000
1	94.78973766	1.818832E-011	2.828316E-012	0	0.000000E+000
1	94.78980835	2.828316E-012	1.818832E-011	1	0.000000E+000
1	94.79083161	1.818832E-011	2.828316E-012	0	0.000000E+000
1	94.79083806	2.828316E-012	1.818832E-011	1	0.000000E+000
1	94.79175845	1.818832E-011	2.828316E-012	0	0.000000E+000
1	94.79192460	2.828316E-012	1.818832E-011	1	0.000000E+000
1	94.79195234	1.818832E-011	2.828316E-012	0	0.000000E+000
1	94.79211137	2.828316E-012	1.818832E-011	1	0.000000E+000
1	94.79213870	1.818832E-011	2.828316E-012	0	0.000000E+000
1	94.79215198	2.828316E-012	1.818832E-011	1	0.000000E+000
1	94.79879107	1.818832E-011	2.828316E-012	0	0.000000E+000
1	94.79881528	2.828316E-012	1.818832E-011	1	0.000000E+000
1	94.79895141	1.818832E-011	2.828316E-012	0	0.000000E+000
1	94.79897617	2.828316E-012	1.818832E-011	1	0.000000E+000
1	94.79964891	1.818832E-011	2.828316E-012	0	0.000000E+000
1	94.79965699	2.828316E-012	1.818832E-011	1	0.000000E+000
1	94.80260538	1.818832E-011	2.828316E-012	0	0.000000E+000
1	94.80261374	2.828316E-012	1.818832E-011	1	0.000000E+000
1	94.80624540	1.818832E-011	2.828316E-012	0	0.000000E+000
1	94.80627630	2.828316E-012	1.818832E-011	1	0.000000E+000
1	94.80833222	1.818832E-011	2.828316E-012	0	0.000000E+000
1	94.80839004	2.828316E-012	1.818832E-011	1	0.000000E+000
1	94.81203786	1.818832E-011	2.828316E-012	0	0.000000E+000
1	94.81206696	2.828316E-012	1.818832E-011	1	0.000000E+000
1	94.81224031	1.818832E-011	2.828316E-012	0	0.000000E+000
1	94.81228774	2.828316E-012	1.818832E-011	1	0.000000E+000
1	94.81475853	1.818832E-011	2.828316E-012	0	0.000000E+000
1	94.81493889	2.828316E-012	1.818832E-011	1	0.000000E+000
1	94.81499254	1.818832E-011	2.828316E-012	0	0.000000E+000
1	94.81508918	2.828316E-012	1.818832E-011	1	0.000000E+000
1	94.81656326	1.818832E-011	2.828316E-012	0	0.000000E+000
1	94.81663045	2.828316E-012	1.818832E-011	1	0.000000E+000
1	94.82176228	1.818832E-011	2.828316E-012	0	0.000000E+000
1	94.82181138	2.828316E-012	1.818832E-011	1	0.000000E+000
1	94.82212087	1.818832E-011	2.828316E-012	0	0.000000E+000
1	94.82793378	2.828316E-012	1.818832E-011	1	0.000000E+000
1	94.83107387	1.818832E-011	2.828316E-012	0	0.000000E+000
1	94.83110373	2.828316E-012	1.818832E-011	1	0.000000E+000
1	94.84118938	1.818832E-011	2.828316E-012	0	0.000000E+000
1	94.84120784	2.828316E-012	1.818832E-011	1	0.000000E+000
1	94.84199839	1.818832E-011	2.828316E-012	0	0.000000E+000
1	94.84202526	2.828316E-012	1.818832E-011	1	0.000000E+000
1	94.84379012	1.818832E-011	2.828316E-012	0	0.000000E+000
1	94.84383303	2.828316E-012	1.818832E-011	1	0.000000E+000
1	94.84948163	1.818832E-011	2.828316E-012	0	0.000000E+000
1	94.84951055	2.828316E-012	1.818832E-011	1	0.000000E+000
1	94.85047434	1.818832E-011	2.828316E-012	0	0.000000E+000
1	94.85050513	2.828316E-012	1.818832E-011	1	0.000000E+000
1	94.85160383	1.818832E-011	2.828316E-012	0	0.000000E+000
1	94.85161056	2.828316E-012	1.818832E-011	1	0.000000E+000
1	94.85975530	1.818832E-011	2.828316E-012	0	0.000000E+000
1	94.85978469	2.828316E-012	1.818832E-011	1	0.000000E+000
1	94.86516522	1.818832E-011	2.828316E-012	0	0.000000E+000
1	94.86529608	2.828316E-012	1.818832E-011	1	0.000000E+000
1	94.86534255	1.818832E-011	2.828316E-012	0	0.000000E+000
1	94.86536106	2.828316E-012	1.818832E-011	1	0.000000E+000
1	94.86966874	1.818832E-011	2.828316E-012	0	0.000000E+000
1	94.86967611	2.828316E-012	1.818832E-011	1	0.000000E+000
1	94.87069650	1.818832E-011	2.828316E-012	0	0.000000E+000
1	94.87073605	2.828316E-012	1.818832E-011	1	0.000000E+000
1	94.87244833	1.818832E-011	2.828316E-012	0	0.000000E+000
1	94.87245860	2.828316E-012	1.818832E-011	1	0.000000E+000
1	94.87456205	1.818832E-011	2.828316E-012	0	0.000000E+000
1	94.87458077	2.828316E-012	1.818832E-011	1	0.000000E+000
1	94.87804856	1.818832E-011	2.828316E-012	0	0.000000E+000
1	94.87925856	2.828316E-012	1.818832E-011	1	0.000000E+000
1	94.87941208	1.818832E-011	2.828316E-012	0	0.000000E+000
1	94.87951530	2.828316E-012	1.818832E-011	1	0.000000E+000
1	94.88088676	1.818832E-011	2.828316E-012	0	0.000000E+000
1	94.88089432	2.828316E-012	1.818832E-011	1	0.000000E+000
1	94.88176228	1.818832E-011	2.828316E-012	0	0.000000E+000
1	94.88181773	2.828316E-012	1.818832E-011	1	0.000000E+000
1	94.88250081	1.818832E-011	2.828316E-012	0	0.000000E+000
1	94.88261153	2.828316E-012	1.818832E-011	1	0.000000E+000
1	94.88467304	1.818832E-011	2.828316E-012	0	0.000000E+000
1	94.88468919	2.828316E-012	1.818832E-011	1	0.000000E+000
1	94.88605958	1.818832E-011	2.828316E-012	0	0.000000E+000
1	94.88609387	2.828316E-012	1.818832E-011	1	0.000000E+000
1	94.89073573	1.818832E-011	2.828316E-012	0	0.000000E+000
1	94.89098271	2.828316E-012	1.818832E-011	1	0.000000E+000
1	94.89099752	1.818832E-011	2.828316E-012	0	0.000000E+000
1	94.89113081	2.828316E-012	1.818832E-011	1	0.000000E+000
1	94.89277279	1.818832E-011	2.828316E-012	0	0.000000E+000
1	94.89280271	2.828316E-012	1.818832E-011	1	0.000000E+000
1	94.89325071	1.818832E-011	2.828316E-012	0	0.000000E+000
1	94.89326466	2.828316E-012	1.818832E-011	1	0.000000E+000
1	94.89618158	1.818832E-011	2.828316E-012	0	0.000000E+000
1	94.89621133	2.828316E-012	1.818832E-011	1	0.000000E+000
1	94.89710732	1.818832E-011	2.828316E-012	0	0.000000E+000
1	94.89713555	2.828316E-012	1.818832E-011	1	0.000000E+000
1	94.90284862	1.818832E-011	2.828316E-012	0	0.000000E+000
1	94.90285892	2.828316E-012	1.818832E-011	1	0.000000E+000
1	94.90328361	1.818832E-011	2.828316E-012	0	0.000000E+000
1	94.90334656	2.828316E-012	1.818832E-011	1	0.000000E+000
1	94.90340169	1.818832E-011	2.828316E-012	0	0.000000E+000
1	94.90347366	2.828316E-012	1.818832E-011	1	0.000000E+000
1	94.90368383	1.818832E-011	2.828316E-012	0	0.000000E+000
1	94.90369078	2.828316E-012	1.818832E-011	1	0.000000E+000
1	94.90544866	1.818832E-011	2.828316E-012	0	0.000000E+000
1	94.90562114	2.828316E-012	1.818832E-011	1	0.000000E+000
1	94.90688407	1.818832E-011	2.828316E-012	0	0.000000E+000
1	94.90724898	2.828316E-012	1.818832E-011	1	0.000000E+000
1	94.90808131	1.818832E-011	2.828316E-012	0	0.000000E+000
1	94.90808845	2.828316E-012	1.818832E-011	1	0.000000E+000
1	94.91339514	1.818832E-011	2.828316E-012	0	0.000000E+000
1	94.91343360	2.828316E-012	1.818832E-011	1	0.000000E+000
1	94.91393189	1.818832E-011	2.828316E-012	0	0.000000E+000
1	94.91395231	2.828316E-012	1.818832E-011	1	0.000000E+000
1	94.91396924	1.818832E-011	2.828316E-012	0	0.000000E+000
1	94.91409026	2.828316E-012	1.818832E-011	1	0.000000E+000
1	94.91469871	1.818832E-011	2.828316E-012	0	0.000000E+000
1	94.91471139	2.828316E-012	1.818832E-011	1	0.000000E+000
1	94.91537136	1.818832E-011	2.828316E-012	0	0.000000E+000
1	94.91540828	2.828316E-012	1.818832E-011	1	0.000000E+000
1	94.91743613	1.818832E-011	2.828316E-012	0	0.000000E+000
1	94.91750456	2.828316E-012	1.818832E-011	1	0.000000E+000
1	94.92183547	1.818832E-011	2.828316E-012	0	0.000000E+000
1	94.92247627	2.828316E-012	1.818832E-011	1	0.000000E+000
1	94.92344988	1.818832E-011	2.828316E-012	0	0.000000E+000
1	94.92348257	2.828316E-012	1.818832E-011	1	0.000000E+000
1	94.93010782	1.818832E-011	2.828316E-012	0	0.000000E+000
1	94.93012677	2.828316E-012	1.818832E-011	1	0.000000E+000
1	94.93432205	1.818832E-011	2.828316E-012	0	0.000000E+000
1	94.93436603	2.828316E-012	1.818832E-011	1	0.000000E+000
1	94.93543832	1.818832E-011	2.828316E-012	0	0.000000E+000
1	94.93551809	2.828316E-012	1.818832E-011	1	0.000000E+000
1	94.93582867	1.818832E-011	2.828316E-012	0	0.000000E+000
1	94.93588518	2.828316E-012	1.818832E-011	1	0.000000E+000
1	94.93990537	1.818832E-011	2.828316E-012	0	0.000000E+000
1	94.93991964	2.828316E-012	1.818832E-011	1	0.000000E+000
1	94.94007110	1.818832E-011	2.828316E-012	0	0.000000E+000
1	94.94007224	2.828316E-012	1.818832E-011	1	0.000000E+000
1	94.94465384	1.818832E-011	2.828316E-012	0	0.000000E+000
1	94.94468924	2.828316E-012	1.818832E-011	1	0.000000E+000
1	94.94545385	1.818832E-011	2.828316E-012	0	0.000000E+000
1	94.94561673	2.828316E-012	1.818832E-011	1	0.000000E+000
1	94.94606159	1.818832E-011	2.828316E-012	0	0.000000E+000
1	94.94608000	2.828316E-012	1.818832E-011	1	0.000000E+000
1	94.94860356	1.818832E-011	2.828316E-012	0	0.000000E+000
1	94.94879957	2.828316E-012	1.818832E-011	1	0.000000E+000
1	94.95064604	1.818832E-011	2.828316E-012	0	0.000000E+000
1	94.95066470	2.828316E-012	1.818832E-011	1	0.000000E+000
1	94.95071550	1.818832E-011	2.828316E-012	0	0.000000E+000
1	94.95075992	2.828316E-012	1.818832E-011	1	0.000000E+000
1	94.95219221	1.818832E-011	2.828316E-012	0	0.000000E+000
1	94.95219608	2.828316E-012	1.818832E-011	1	0.000000E+000
1	94.95475453	1.818832E-011	2.828316E-012	0	0.000000E+000
1	94.95480945	2.828316E-012	1.818832E-011	1	0.000000E+000
1	94.95484369	1.818832E-011	2.828316E-012	0	0.000000E+000
1	94.95487252	2.828316E-012	1.818832E-011	1	0.000000E+000
1	94.95550810	1.818832E-011	2.828316E-012	0	0.000000E+000
1	94.95558998	2.828316E-012	1.818832E-011	1	0.000000E+000
1	94.95656694	1.818832E-011	2.828316E-012	0	0.000000E+000
1	94.95657820	2.828316E-012	1.818832E-011	1	0.000000E+000
1	94.95739605	1.818832E-011	2.828316E-012	0	0.000000E+000
1	94.95740623	2.828316E-012	1.818832E-011	1	0.000000E+000
1	94.95775094	1.818832E-011	2.828316E-012	0	0.000000E+000
1	94.95778771	2.828316E-012	1.818832E-011	1	0.000000E+000
1	94.95944233	1.818832E-011	2.828316E-012	0	0.000000E+000
1	94.95948260	2.828316E-012	1.818832E-011	1	0.000000E+000
1	94.97202293	1.818832E-011	2.828316E-012	0	0.000000E+000
1	94.97206378	2.828316E-012	1.818832E-011	1	0.000000E+000
1	94.97542945	1.818832E-011	2.828316E-012	0	0.000000E+000
1	94.97549172	2.828316E-012	1.818832E-011	1	0.000000E+000
1	94.97828169	1.818832E-011	2.828316E-012	0	0.000000E+000
1	94.97829353	2.828316E-012	1.818832E-011	1	0.000000E+000
1	94.97940041	1.818832E-011	2.828316E-012	0	0.000000E+000
1	94.98002876	2.828316E-012	1.818832E-011	1	0.000000E+000
1	94.98244822	1.818832E-011	2.828316E-012	0	0.000000E+000
1	94.98249019	2.828316E-012	1.818832E-011	1	0.000000E+000
1	94.98607310	1.818832E-011	2.828316E-012	0	0.000000E+000
1	94.98689105	2.828316E-012	1.818832E-011	1	0.000000E+000
1	94.98715225	1.818832E-011	2.828316E-012	0	0.000000E+000
1	94.98716406	2.828316E-012	1.818832E-011	1	0.000000E+000
1	94.98823027	1.818832E-011	2.828316E-012	0	0.000000E+000
1	94.98826983	2.828316E-012	1.818832E-011	1	0.000000E+000
1	94.99063681	1.818832E-011	2.828316E-012	0	0.000000E+000
1	94.99064602	2.828316E-012	1.818832E-011	1	0.000000E+000
1	94.99276396	1.818832E-011	2.828316E-012	0	0.000000E+000
1	94.99278719	2.828316E-012	1.818832E-011	1	0.000000E+000
1	94.99412105	1.818832E-011	2.828316E-012	0	0.000000E+000
1	94.99416208	2.828316E-012	1.818832E-011	1	0.000000E+000
1	94.99424087	1.818832E-011	2.828316E-012	0	0.000000E+000
1	94.99428576	2.828316E-012	1.818832E-011	1	0.000000E+000
1	94.99492780	1.818832E-011	2.828316E-012	0	0.000000E+000
1	94.99495957	2.828316E-012	1.818832E-011	1	0.000000E+000
1	95.00380644	1.818832E-011	2.828316E-012	0	0.000000E+000
1	95.00381573	2.828316E-012	1.818832E-011	1	0.000000E+000
1	95.00514125	1.818832E-011	2.828316E-012	0	0.000000E+000
1	95.00521056	2.828316E-012	1.818832E-011	1	0.000000E+000
1	95.00622883	1.818832E-011	2.828316E-012	0	0.000000E+000
1	95.00624713	2.828316E-012	1.818832E-011	1	0.000000E+000
1	95.00739620	1.818832E-011	2.828316E-012	0	0.000000E+000
1	95.00741933	2.828316E-012	1.818832E-011	1	0.000000E+000
1	95.00799681	1.818832E-011	2.828316E-012	0	0.000000E+000
1	95.01817674	2.828316E-012	1.818832E-011	1	0.000000E+000
1	95.01913787	1.818832E-011	2.828316E-012	0	0.000000E+000
1	95.01924165	2.828316E-012	1.818832E-011	1	0.000000E+000
1	95.01928706	1.818832E-011	2.828316E-012	0	0.000000E+000
1	95.01933561	2.828316E-012	1.818832E-011	1	0.000000E+000
1	95.02077217	1.818832E-011	2.828316E-012	0	0.000000E+000
1	95.02079353	2.828316E-012	1.818832E-011	1	0.000000E+000
1	95.02087950	1.818832E-011	2.828316E-012	0	0.000000E+000
1	95.02090028	2.828316E-012	1.818832E-011	1	0.000000E+000
1	95.02112499	1.818832E-011	2.828316E-012	0	0.000000E+000
1	95.02113650	2.828316E-012	1.818832E-011	1	0.000000E+000
1	95.02271301	1.818832E-011	2.828316E-012	0	0.000000E+000
1	95.02272749	2.828316E-012	1.818832E-011	1	0.000000E+000
1	95.02828518	1.818832E-011	2.828316E-012	0	0.000000E+000
1	95.03042466	2.828316E-012	1.818832E-011	1	0.000000E+000
1	95.03242955	1.818832E-011	2.828316E-012	0	0.000000E+000
1	95.03248548	2.828316E-012	1.818832E-011	1	0.000000E+000
1	95.03486647	1.818832E-011	2.828316E-012	0	0.000000E+000
1	95.03489090	2.828316E-012	1.818832E-011	1	0.000000E+000
1	95.03542361	1.818832E-011	2.828316E-012	0	0.000000E+000
1	95.03547549	2.828316E-012	1.818832E-011	1	0.000000E+000
1	95.03550533	1.818832E-011	2.828316E-012	0	0.000000E+000
1	95.03553475	2.828316E-012	1.818832E-011	1	0.000000E+000
1	95.03781463	1.818832E-011	2.828316E-012	0	0.000000E+000
1	95.03790260	2.828316E-012	1.818832E-011	1	0.000000E+000
1	95.03949237	1.818832E-011	2.828316E-012	0	0.000000E+000
1	95.04016501	2.828316E-012	1.818832E-011	1	0.000000E+000
1	95.04765806	1.818832E-011	2.828316E-012	0	0.000000E+000
1	95.04765948	2.828316E-012	1.818832E-011	1	0.000000E+000
1	95.04967386	1.818832E-011	2.828316E-012	0	0.000000E+000
1	95.04994975	2.828316E-012	1.818832E-011	1	0.000000E+000
1	95.05005329	1.818832E-011	2.828316E-012	0	0.000000E+000
1	95.05008679	2.828316E-012	1.818832E-011	1	0.000000E+000
1	95.05077475	1.818832E-011	2.828316E-012	0	0.000000E+000
1	95.05080872	2.828316E-012	1.818832E-011	1	0.000000E+000
1	95.05206864	1.818832E-011	2.828316E-012	0	0.000000E+000
1	95.05255346	2.828316E-012	1.818832E-011	1	0.000000E+000
1	95.05451557	1.818832E-011	2.828316E-012	0	0.000000E+000
1	95.05455204	2.828316E-012	1.818832E-011	1	0.000000E+000
1	95.05583341	1.818832E-011	2.828316E-012	0	0.000000E+000
1	95.05584826	2.828316E-012	1.818832E-011	1	0.000000E+000
1	95.05867376	1.818832E-011	2.828316E-012	0	0.000000E+000
1	95.05871155	2.828316E-012	1.818832E-011	1	0.000000E+000
1	95.05975739	1.818832E-011	2.828316E-012	0	0.000000E+000
1	95.05977406	2.828316E-012	1.818832E-011	1	0.000000E+000
1	95.06252127	1.818832E-011	2.828316E-012	0	0.000000E+000
1	95.06258976	2.828316E-012	1.818832E-011	1	0.000000E+000
1	95.07490642	1.818832E-011	2.828316E-012	0	0.000000E+000
1	95.07492451	2.828316E-012	1.818832E-011	1	0.000000E+000
1	95.07644422	1.818832E-011	2.828316E-012	0	0.000000E+000
1	95.07646344	2.828316E-012	1.818832E-011	1	0.000000E+000
1	95.07911739	1.818832E-011	2.828316E-012	0	0.000000E+000
1	95.07924229	2.828316E-012	1.818832E-011	1	0.000000E+000
1	95.08174969	1.818832E-011	2.828316E-012	0	0.000000E+000
1	95.08184037	2.828316E-012	1.818832E-011	1	0.000000E+000
1	95.08583383	1.818832E-011	2.828316E-012	0	0.000000E+000
1	95.08634960	2.828316E-012	1.818832E-011	1	0.000000E+000
1	95.09016990	1.818832E-011	2.828316E-012	0	0.000000E+000
1	95.26622238	2.828316E-012	1.818832E-011	1	0.000000E+000
1	95.26814780	1.818832E-011	2.828316E-012	0	0.000000E+000
1	95.26820460	2.828316E-012	1.818832E-011	1	0.000000E+000
1	95.27099101	1.818832E-011	2.828316E-012	0	0.000000E+000
1	95.27112046	2.828316E-012	1.818832E-011	1	0.000000E+000
1	95.27355446	1.818832E-011	2.828316E-012	0	0.000000E+000
1	95.27360917	2.828316E-012	1.818832E-011	1	0.000000E+000
1	95.27380469	1.818832E-011	2.828316E-012	0	0.000000E+000
1	95.27387214	2.828316E-012	1.818832E-011	1	0.000000E+000
1	95.27393736	1.818832E-011	2.828316E-012	0	0.000000E+000
1	95.27403798	2.828316E-012	1.818832E-011	1	0.000000E+000
1	95.27445649	1.818832E-011	2.828316E-012	0	0.000000E+000
1	95.27447812	2.828316E-012	1.818832E-011	1	0.000000E+000
1	95.27462316	1.818832E-011	2.828316E-012	0	0.000000E+000
1	95.27477872	2.828316E-012	1.818832E-011	1	0.000000E+000
1	95.27479468	1.818832E-011	2.828316E-012	0	0.000000E+000
1	95.27488240	2.828316E-012	1.818832E-011	1	0.000000E+000
1	95.27538494	1.818832E-011	2.828316E-012	0	0.000000E+000
1	95.27540645	2.828316E-012	1.818832E-011	1	0.000000E+000
1	95.27673354	1.818832E-011	2.828316E-012	0	0.000000E+000
1	95.27678441	2.828316E-012	1.818832E-011	1	0.000000E+000
1	95.27842636	1.818832E-011	2.828316E-012	0	0.000000E+000
1	95.27846858	2.828316E-012	1.818832E-011	1	0.000000E+000
1	95.28029704	1.818832E-011	2.828316E-012	0	0.000000E+000
1	95.28032336	2.828316E-012	1.818832E-011	1	0.000000E+000
1	95.28087190	1.818832E-011	2.828316E-012	0	0.000000E+000
1	95.28089891	2.828316E-012	1.818832E-011	1	0.000000E+000
1	95.28170179	1.818832E-011	2.828316E-012	0	0.000000E+000
1	95.28173464	2.828316E-012	1.818832E-011	1	0.000000E+000
1	95.28178314	1.818832E-011	2.828316E-012	0	0.000000E+000
1	95.28182726	2.828316E-012	1.818832E-011	1	0.000000E+000
1	95.28548637	1.818832E-011	2.828316E-012	0	0.000000E+000
1	95.28554239	2.828316E-012	1.818832E-011	1	0.000000E+000
1	95.28835221	1.818832E-011	2.828316E-012	0	0.000000E+000
1	95.28840600	2.828316E-012	1.818832E-011	1	0.000000E+000
1	95.29175341	1.818832E-011	2.828316E-012	0	0.000000E+000
1	95.29178313	2.828316E-012	1.818832E-011	1	0.000000E+000
1	95.29300035	1.818832E-011	2.828316E-012	0	0.000000E+000
1	95.29308661	2.828316E-012	1.818832E-011	1	0.000000E+000
1	95.29681249	1.818832E-011	2.828316E-012	0	0.000000E+000
1	95.29683177	2.828316E-012	1.818832E-011	1	0.000000E+000
1	95.30177192	1.818832E-011	2.828316E-012	0	0.000000E+000
1	95.30181644	2.828316E-012	1.818832E-011	1	0.000000E+000
1	95.30431196	1.818832E-011	2.828316E-012	0	0.000000E+000
1	95.30432828	2.828316E-012	1.818832E-011	1	0.000000E+000
1	95.30564426	1.818832E-011	2.828316E-012	0	0.000000E+000
1	95.30628386	2.828316E-012	1.818832E-011	1	0.000000E+000
1	95.31119872	1.818832E-011	2.828316E-012	0	0.000000E+000
1	95.31131046	2.828316E-012	1.818832E-011	1	0.000000E+000
1	95.31182652	1.818832E-011	2.828316E-012	0	0.000000E+000
1	95.31184527	2.828316E-012	1.818832E-011	1	0.000000E+000
1	95.31247935	1.818832E-011	2.828316E-012	0	0.000000E+000
1	95.31261028	2.828316E-012	1.818832E-011	1	0.000000E+000
1	95.31304958	1.818832E-011	2.828316E-012	0	0.000000E+000
1	95.31308943	2.828316E-012	1.818832E-011	1	0.000000E+000
1	95.31483630	1.818832E-011	2.828316E-012	0	0.000000E+000
1	95.31485694	2.828316E-012	1.818832E-011	1	0.000000E+000
1	95.31519121	1.818832E-011	2.828316E-012	0	0.000000E+000
1	95.31520783	2.828316E-012	1.818832E-011	1	0.000000E+000
1	95.31634615	1.818832E-011	2.828316E-012	0	0.000000E+000
1	95.31638057	2.828316E-012	1.818832E-011	1	0.000000E+000
1	95.32265085	1.818832E-011	2.828316E-012	0	0.000000E+000
1	95.32270555	2.828316E-012	1.818832E-011	1	0.000000E+000
1	95.32772312	1.818832E-011	2.828316E-012	0	0.000000E+000
1	95.32777038	2.828316E-012	1.818832E-011	1	0.000000E+000
1	95.33141411	1.818832E-011	2.828316E-012	0	0.000000E+000
1	95.33144357	2.828316E-012	1.818832E-011	1	0.000000E+000
1	95.33401829	1.818832E-011	2.828316E-012	0	0.000000E+000
1	95.33402755	2.828316E-012	1.818832E-011	1	0.000000E+000
1	95.33559973	1.818832E-011	2.828316E-012	0	0.000000E+000
1	95.33565021	2.828316E-012	1.818832E-011	1	0.000000E+000
1	95.33649094	1.818832E-011	2.828316E-012	0	0.000000E+000
1	95.33652222	2.828316E-012	1.818832E-011	1	0.000000E+000
1	95.33943750	1.818832E-011	2.828316E-012	0	0.000000E+000
1	95.34005677	2.828316E-012	1.818832E-011	1	0.000000E+000
1	95.34538987	1.818832E-011	2.828316E-012	0	0.000000E+000
1	95.34541474	2.828316E-012	1.818832E-011	1	0.000000E+000
1	95.35072888	1.818832E-011	2.828316E-012	0	0.000000E+000
1	95.35073915	2.828316E-012	1.818832E-011	1	0.000000E+000
1	95.35202251	1.818832E-011	2.828316E-012	0	0.000000E+000
1	95.35203900	2.828316E-012	1.818832E-011	1	0.000000E+000
1	95.35640194	1.818832E-011	2.828316E-012	0	0.000000E+000
1	95.35643946	2.828316E-012	1.818832E-011	1	0.000000E+000
1	95.35812917	1.818832E-011	2.828316E-012	0	0.000000E+000
1	95.35814032	2.828316E-012	1.818832E-011	1	0.000000E+000
1	95.36727152	1.818832E-011	2.828316E-012	0	0.000000E+000
1	95.36732778	2.828316E-012	1.818832E-011	1	0.000000E+000
1	95.36744919	1.818832E-011	2.828316E-012	0	0.000000E+000
1	95.36751628	2.828316E-012	1.818832E-011	1	0.000000E+000
1	95.36889430	1.818832E-011	2.828316E-012	0	0.000000E+000
1	95.37049247	2.828316E-012	1.818832E-011	1	0.000000E+000
1	95.37150935	1.818832E-011	2.828316E-012	0	0.000000E+000
1	95.37154997	2.828316E-012	1.818832E-011	1	0.000000E+000
1	95.37589814	1.818832E-011	2.828316E-012	0	0.000000E+000
1	95.37596932	2.828316E-012	1.818832E-011	1	0.000000E+000
1	95.37790919	1.818832E-011	2.828316E-012	0	0.000000E+000
1	95.37800801	2.828316E-012	1.818832E-011	1	0.000000E+000
1	95.38230124	1.818832E-011	2.828316E-012	0	0.000000E+000
1	95.38231806	2.828316E-012	1.818832E-011	1	0.000000E+000
1	95.38763049	1.818832E-011	2.828316E-012	0	0.000000E+000
1	95.38769589	2.828316E-012	1.818832E-011	1	0.000000E+000
1	95.39122475	1.818832E-011	2.828316E-012	0	0.000000E+000
1	95.39123619	2.828316E-012	1.818832E-011	1	0.000000E+000
1	95.39128528	1.818832E-011	2.828316E-012	0	0.000000E+000
1	95.39130817	2.828316E-012	1.818832E-011	1	0.000000E+000
1	95.40856181	1.818832E-011	2.828316E-012	0	0.000000E+000
1	95.40859922	2.828316E-012	1.818832E-011	1	0.000000E+000
1	95.40964553	1.818832E-011	2.828316E-012	0	0.000000E+000
1	95.40966067	2.828316E-012	1.818832E-011	1	0.000000E+000
1	95.41549959	1.818832E-011	2.828316E-012	0	0.000000E+000
1	95.41552881	2.828316E-012	1.818832E-011	1	0.000000E+000
1	95.41581595	1.818832E-011	2.828316E-012	0	0.000000E+000
1	95.41584084	2.828316E-012	1.818832E-011	1	0.000000E+000
1	95.41815225	1.818832E-011	2.828316E-012	0	0.000000E+000
1	95.41820345	2.828316E-012	1.818832E-011	1	0.000000E+000
1	95.42155434	1.818832E-011	2.828316E-012	0	0.000000E+000
1	95.42157512	2.828316E-012	1.818832E-011	1	0.000000E+000
1	95.42633287	1.818832E-011	2.828316E-012	0	0.000000E+000
1	95.42635755	2.828316E-012	1.818832E-011	1	0.000000E+000
1	95.42676096	1.818832E-011	2.828316E-012	0	0.000000E+000
1	95.42679292	2.828316E-012	1.818832E-011	1	0.000000E+000
1	95.43924737	1.818832E-011	2.828316E-012	0	0.000000E+000
1	95.43965646	2.828316E-012	1.818832E-011	1	0.000000E+000
1	95.44161306	1.818832E-011	2.828316E-012	0	0.000000E+000
1	95.44165053	2.828316E-012	1.818832E-011	1	0.000000E+000
1	95.44171664	1.818832E-011	2.828316E-012	0	0.000000E+000
1	95.44175176	2.828316E-012	1.818832E-011	1	0.000000E+000
1	95.44356879	1.818832E-011	2.828316E-012	0	0.000000E+000
1	95.44358037	2.828316E-012	1.818832E-011	1	0.000000E+000
1	95.45404976	1.818832E-011	2.828316E-012	0	0.000000E+000
1	95.45406241	2.828316E-012	1.818832E-011	1	0.000000E+000
1	95.46005253	1.818832E-011	2.828316E-012	0	0.000000E+000
1	95.46008203	2.828316E-012	1.818832E-011	1	0.000000E+000
1	95.46840324	1.818832E-011	2.828316E-012	0	0.000000E+000
1	95.46847492	2.828316E-012	1.818832E-011	1	0.000000E+000
1	95.47939097	1.818832E-011	2.828316E-012	0	0.000000E+000
1	95.47948151	2.828316E-012	1.818832E-011	1	0.000000E+000
1	95.48202745	1.818832E-011	2.828316E-012	0	0.000000E+000
1	95.48208968	2.828316E-012	1.818832E-011	1	0.000000E+000
1	95.49057701	1.818832E-011	2.828316E-012	0	0.000000E+000
1	95.49061764	2.828316E-012	1.818832E-011	1	0.000000E+000
1	95.49166153	1.818832E-011	2.828316E-012	0	0.000000E+000
1	95.49167730	2.828316E-012	1.818832E-011	1	0.000000E+000
1	95.49542152	1.818832E-011	2.828316E-012	0	0.000000E+000
1	95.49545106	2.828316E-012	1.818832E-011	1	0.000000E+000
1	95.49640660	1.818832E-011	2.828316E-012	0	0.000000E+000
1	95.49641215	2.828316E-012	1.818832E-011	1	0.000000E+000
1	95.49912135	1.818832E-011	2.828316E-012	0	0.000000E+000
1	95.49927384	2.828316E-012	1.818832E-011	1	0.000000E+000
1	95.50016927	1.818832E-011	2.828316E-012	0	0.000000E+000
1	95.50021419	2.828316E-012	1.818832E-011	1	0.000000E+000
1	95.50580485	1.818832E-011	2.828316E-012	0	0.000000E+000
1	95.50583850	2.828316E-012	1.818832E-011	1	0.000000E+000
1	95.50991180	1.818832E-011	2.828316E-012	0	0.000000E+000
1	95.50993566	2.828316E-012	1.818832E-011	1	0.000000E+000
1	95.51414824	1.818832E-011	2.828316E-012	0	0.000000E+000
1	95.51416187	2.828316E-012	1.818832E-011	1	0.000000E+000
1	95.51859808	1.818832E-011	2.828316E-012	0	0.000000E+000
1	95.51863016	2.828316E-012	1.818832E-011	1	0.000000E+000
1	95.51921703	1.818832E-011	2.828316E-012	0	0.000000E+000
1	95.51924340	2.828316E-012	1.818832E-011	1	0.000000E+000
1	95.52018705	1.818832E-011	2.828316E-012	0	0.000000E+000
1	95.52022103	2.828316E-012	1.818832E-011	1	0.000000E+000
1	95.52537845	1.818832E-011	2.828316E-012	0	0.000000E+000
1	95.52543961	2.828316E-012	1.818832E-011	1	0.000000E+000
1	95.52796614	1.818832E-011	2.828316E-012	0	0.000000E+000
1	95.52800491	2.828316E-012	1.818832E-011	1	0.000000E+000
1	95.52971870	1.818832E-011	2.828316E-012	0	0.000000E+000
1	95.52975257	2.828316E-012	1.818832E-011	1	0.000000E+000
1	95.53001886	1.818832E-011	2.828316E-012	0	0.000000E+000
1	95.53005844	2.828316E-012	1.818832E-011	1	0.000000E+000
1	95.53017591	1.818832E-011	2.828316E-012	0	0.000000E+000
1	95.60962789	2.828316E-012	1.818832E-011	1	0.000000E+000
1	95.61250543	1.818832E-011	2.828316E-012	0	0.000000E+000
1	95.61256186	2.828316E-012	1.818832E-011	1	0.000000E+000
1	95.61581384	1.818832E-011	2.828316E-012	0	0.000000E+000
1	95.61583357	2.828316E-012	1.818832E-011	1	0.000000E+000
1	95.61649349	1.818832E-011	2.828316E-012	0	0.000000E+000
1	95.61662778	2.828316E-012	1.818832E-011	1	0.000000E+000
1	95.61692185	1.818832E-011	2.828316E-012	0	0.000000E+000
1	95.61695949	2.828316E-012	1.818832E-011	1	0.000000E+000
1	95.61728200	1.818832E-011	2.828316E-012	0	0.000000E+000
1	95.61729741	2.828316E-012	1.818832E-011	1	0.000000E+000
1	95.62401657	1.818832E-011	2.828316E-012	0	0.000000E+000
1	95.62402780	2.828316E-012	1.818832E-011	1	0.000000E+000
1	95.62412034	1.818832E-011	2.828316E-012	0	0.000000E+000
1	95.62416410	2.828316E-012	1.818832E-011	1	0.000000E+000
1	95.62836763	1.818832E-011	2.828316E-012	0	0.000000E+000
1	95.62842663	2.828316E-012	1.818832E-011	1	0.000000E+000
1	95.62923937	1.818832E-011	2.828316E-012	0	0.000000E+000
1	95.62930525	2.828316E-012	1.818832E-011	1	0.000000E+000
1	95.62949968	1.818832E-011	2.828316E-012	0	0.000000E+000
1	95.62955002	2.828316E-012	1.818832E-011	1	0.000000E+000
1	95.63896484	1.818832E-011	2.828316E-012	0	0.000000E+000
1	95.63903717	2.828316E-012	1.818832E-011	1	0.000000E+000
1	95.63913448	1.818832E-011	2.828316E-012	0	0.000000E+000
1	95.63915110	2.828316E-012	1.818832E-011	1	0.000000E+000
1	95.63959185	1.818832E-011	2.828316E-012	0	0.000000E+000
1	95.63963230	2.828316E-012	1.818832E-011	1	0.000000E+000
1	95.63974822	1.818832E-011	2.828316E-012	0	0.000000E+000
1	95.63982344	2.828316E-012	1.818832E-011	1	0.000000E+000
1	95.64076277	1.818832E-011	2.828316E-012	0	0.000000E+000
1	95.64078628	2.828316E-012	1.818832E-011	1	0.000000E+000
1	95.64086602	1.818832E-011	2.828316E-012	0	0.000000E+000
1	95.64093860	2.828316E-012	1.818832E-011	1	0.000000E+000
1	95.64207634	1.818832E-011	2.828316E-012	0	0.000000E+000
1	95.64208779	2.828316E-012	1.818832E-011	1	0.000000E+000
1	95.64505491	1.818832E-011	2.828316E-012	0	0.000000E+000
1	95.64506570	2.828316E-012	1.818832E-011	1	0.000000E+000
1	95.64532793	1.818832E-011	2.828316E-012	0	0.000000E+000
1	95.64550252	2.828316E-012	1.818832E-011	1	0.000000E+000
1	95.64610883	1.818832E-011	2.828316E-012	0	0.000000E+000
1	95.64616399	2.828316E-012	1.818832E-011	1	0.000000E+000
1	95.64754561	1.818832E-011	2.828316E-012	0	0.000000E+000
1	95.64759938	2.828316E-012	1.818832E-011	1	0.000000E+000
1	95.64953490	1.818832E-011	2.828316E-012	0	0.000000E+000
1	95.64955287	2.828316E-012	1.818832E-011	1	0.000000E+000
1	95.65004091	1.818832E-011	2.828316E-012	0	0.000000E+000
1	95.65008358	2.828316E-012	1.818832E-011	1	0.000000E+000
1	95.65009695	1.818832E-011	2.828316E-012	0	0.000000E+000
1	95.65022483	2.828316E-012	1.818832E-011	1	0.000000E+000
1	95.65418427	1.818832E-011	2.828316E-012	0	0.000000E+000
1	95.65422483	2.828316E-012	1.818832E-011	1	0.000000E+000
1	95.65686136	1.818832E-011	2.828316E-012	0	0.000000E+000
1	95.65691059	2.828316E-012	1.818832E-011	1	0.000000E+000
1	95.65782949	1.818832E-011	2.828316E-012	0	0.000000E+000
1	95.65785646	2.828316E-012	1.818832E-011	1	0.000000E+000
1	95.66257824	1.818832E-011	2.828316E-012	0	0.000000E+000
1	95.66262148	2.828316E-012	1.818832E-011	1	0.000000E+000
1	95.66278808	1.818832E-011	2.828316E-012	0	0.000000E+000
1	95.66283043	2.828316E-012	1.818832E-011	1	0.000000E+000
1	95.66518992	1.818832E-011	2.828316E-012	0	0.000000E+000
1	95.66521847	2.828316E-012	1.818832E-011	1	0.000000E+000
1	95.67238921	1.818832E-011	2.828316E-012	0	0.000000E+000
1	95.67247694	2.828316E-012	1.818832E-011	1	0.000000E+000
1	95.67711639	1.818832E-011	2.828316E-012	0	0.000000E+000
1	95.67716622	2.828316E-012	1.818832E-011	1	0.000000E+000
1	95.67718103	1.818832E-011	2.828316E-012	0	0.000000E+000
1	95.67743993	2.828316E-012	1.818832E-011	1	0.000000E+000
1	95.68039921	1.818832E-011	2.828316E-012	0	0.000000E+000
1	95.68045385	2.828316E-012	1.818832E-011	1	0.000000E+000
1	95.68575176	1.818832E-011	2.828316E-012	0	0.000000E+000
1	95.68578709	2.828316E-012	1.818832E-011	1	0.000000E+000
1	95.69305050	1.818832E-011	2.828316E-012	0	0.000000E+000
1	95.69306720	2.828316E-012	1.818832E-011	1	0.000000E+000
1	95.69315678	1.818832E-011	2.828316E-012	0	0.000000E+000
1	95.69321695	2.828316E-012	1.818832E-011	1	0.000000E+000
1	95.70176022	1.818832E-011	2.828316E-012	0	0.000000E+000
1	95.70181027	2.828316E-012	1.818832E-011	1	0.000000E+000
1	95.70267360	1.818832E-011	2.828316E-012	0	0.000000E+000
1	95.70274149	2.828316E-012	1.818832E-011	1	0.000000E+000
1	95.70543271	1.818832E-011	2.828316E-012	0	0.000000E+000
1	95.70545166	2.828316E-012	1.818832E-011	1	0.000000E+000
1	95.70824930	1.818832E-011	2.828316E-012	0	0.000000E+000
1	95.70828278	2.828316E-012	1.818832E-011	1	0.000000E+000
1	95.71100694	1.818832E-011	2.828316E-012	0	0.000000E+000
1	95.71107723	2.828316E-012	1.818832E-011	1	0.000000E+000
1	95.71122803	1.818832E-011	2.828316E-012	0	0.000000E+000
1	95.71124908	2.828316E-012	1.818832E-011	1	0.000000E+000
1	95.71194597	1.818832E-011	2.828316E-012	0	0.000000E+000
1	95.71196403	2.828316E-012	1.818832E-011	1	0.000000E+000
1	95.71276446	1.818832E-011	2.828316E-012	0	0.000000E+000
1	95.71277750	2.828316E-012	1.818832E-011	1	0.000000E+000
1	95.71332011	1.818832E-011	2.828316E-012	0	0.000000E+000
1	95.71336265	2.828316E-012	1.818832E-011	1	0.000000E+000
1	95.71796633	1.818832E-011	2.828316E-012	0	0.000000E+000
1	95.71801970	2.828316E-012	1.818832E-011	1	0.000000E+000
1	95.71947515	1.818832E-011	2.828316E-012	0	0.000000E+000
1	95.71949521	2.828316E-012	1.818832E-011	1	0.000000E+000
1	95.72212270	1.818832E-011	2.828316E-012	0	0.000000E+000
1	95.72214083	2.828316E-012	1.818832E-011	1	0.000000E+000
1	95.72245988	1.818832E-011	2.828316E-012	0	0.000000E+000
1	95.72247848	2.828316E-012	1.818832E-011	1	0.000000E+000
1	95.72274683	1.818832E-011	2.828316E-012	0	0.000000E+000
1	95.72280463	2.828316E-012	1.818832E-011	1	0.000000E+000
1	95.72284261	1.818832E-011	2.828316E-012	0	0.000000E+000
1	95.72285787	2.828316E-012	1.818832E-011	1	0.000000E+000
1	95.72575763	1.818832E-011	2.828316E-012	0	0.000000E+000
1	95.72584151	2.828316E-012	1.818832E-011	1	0.000000E+000
1	95.72960816	1.818832E-011	2.828316E-012	0	0.000000E+000
1	95.72972756	2.828316E-012	1.818832E-011	1	0.000000E+000
1	95.73083804	1.818832E-011	2.828316E-012	0	0.000000E+000
1	95.73109033	2.828316E-012	1.818832E-011	1	0.000000E+000
1	95.73325660	1.818832E-011	2.828316E-012	0	0.000000E+000
1	95.73327701	2.828316E-012	1.818832E-011	1	0.000000E+000
1	95.73519768	1.818832E-011	2.828316E-012	0	0.000000E+000
1	95.73521741	2.828316E-012	1.818832E-011	1	0.000000E+000
1	95.73639494	1.818832E-011	2.828316E-012	0	0.000000E+000
1	95.74167944	2.828316E-012	1.818832E-011	1	0.000000E+000
1	95.74481733	1.818832E-011	2.828316E-012	0	0.000000E+000
1	95.74485465	2.828316E-012	1.818832E-011	1	0.000000E+000
1	95.74997697	1.818832E-011	2.828316E-012	0	0.000000E+000
1	95.75000034	2.828316E-012	1.818832E-011	1	0.000000E+000
1	95.75518209	1.818832E-011	2.828316E-012	0	0.000000E+000
1	95.75622965	2.828316E-012	1.818832E-011	1	0.000000E+000
1	95.75645839	1.818832E-011	2.828316E-012	0	0.000000E+000
1	95.75647255	2.828316E-012	1.818832E-011	1	0.000000E+000
1	95.75661255	1.818832E-011	2.828316E-012	0	0.000000E+000
1	95.75759966	2.828316E-012	1.818832E-011	1	0.000000E+000
1	95.76120847	1.818832E-011	2.828316E-012	0	0.000000E+000
1	95.76123537	2.828316E-012	1.818832E-011	1	0.000000E+000
1	95.76130598	1.818832E-011	2.828316E-012	0	0.000000E+000
1	95.76132175	2.828316E-012	1.818832E-011	1	0.000000E+000
1	95.76243959	1.818832E-011	2.828316E-012	0	0.000000E+000
1	95.76278529	2.828316E-012	1.818832E-011	1	0.000000E+000
1	95.76294766	1.818832E-011	2.828316E-012	0	0.000000E+000
1	95.76295439	2.828316E-012	1.818832E-011	1	0.000000E+000
1	95.76360887	1.818832E-011	2.828316E-012	0	0.000000E+000
1	95.77222608	2.828316E-012	1.818832E-011	1	0.000000E+000
1	95.77588313	1.818832E-011	2.828316E-012	0	0.000000E+000
1	95.77595906	2.828316E-012	1.818832E-011	1	0.000000E+000
1	95.77666824	1.818832E-011	2.828316E-012	0	0.000000E+000
1	95.77669519	2.828316E-012	1.818832E-011	1	0.000000E+000
1	95.78364755	1.818832E-011	2.828316E-012	0	0.000000E+000
1	95.78371138	2.828316E-012	1.818832E-011	1	0.000000E+000
1	95.78580308	1.818832E-011	2.828316E-012	0	0.000000E+000
1	95.78582339	2.828316E-012	1.818832E-011	1	0.000000E+000
1	95.78624289	1.818832E-011	2.828316E-012	0	0.000000E+000
1	95.78628447	2.828316E-012	1.818832E-011	1	0.000000E+000
1	95.79247874	1.818832E-011	2.828316E-012	0	0.000000E+000
1	95.79248722	2.828316E-012	1.818832E-011	1	0.000000E+000
1	95.79395362	1.818832E-011	2.828316E-012	0	0.000000E+000
1	95.79399867	2.828316E-012	1.818832E-011	1	0.000000E+000
1	95.79775928	1.818832E-011	2.828316E-012	0	0.000000E+000
1	95.79783908	2.828316E-012	1.818832E-011	1	0.000000E+000
1	95.79840028	1.818832E-011	2.828316E-012	0	0.000000E+000
1	95.79841203	2.828316E-012	1.818832E-011	1	0.000000E+000
1	95.80065972	1.818832E-011	2.828316E-012	0	0.000000E+000
1	95.80133254	2.828316E-012	1.818832E-011	1	0.000000E+000
1	95.80134446	1.818832E-011	2.828316E-012	0	0.000000E+000
1	95.80186756	2.828316E-012	1.818832E-011	1	0.000000E+000
1	95.81789556	1.818832E-011	2.828316E-012	0	0.000000E+000
1	95.81796352	2.828316E-012	1.818832E-011	1	0.000000E+000
1	95.82082899	1.818832E-011	2.828316E-012	0	0.000000E+000
1	95.82083332	2.828316E-012	1.818832E-011	1	0.000000E+000
1	95.82617052	1.818832E-011	2.828316E-012	0	0.000000E+000
1	95.82621280	2.828316E-012	1.818832E-011	1	0.000000E+000
1	95.83203506	1.818832E-011	2.828316E-012	0	0.000000E+000
1	95.83209777	2.828316E-012	1.818832E-011	1	0.000000E+000
1	95.83265298	1.818832E-011	2.828316E-012	0	0.000000E+000
1	95.83269719	2.828316E-012	1.818832E-011	1	0.000000E+000
1	95.83459467	1.818832E-011	2.828316E-012	0	0.000000E+000
1	95.83471155	2.828316E-012	1.818832E-011	1	0.000000E+000
1	95.83571200	1.818832E-011	2.828316E-012	0	0.000000E+000
1	95.83572017	2.828316E-012	1.818832E-011	1	0.000000E+000
1	95.83848350	1.818832E-011	2.828316E-012	0	0.000000E+000
1	95.83854883	2.828316E-012	1.818832E-011	1	0.000000E+000
1	95.83856286	1.818832E-011	2.828316E-012	0	0.000000E+000
1	95.83865349	2.828316E-012	1.818832E-011	1	0.000000E+000
1	95.84274236	1.818832E-011	2.828316E-012	0	0.000000E+000
1	95.84285436	2.828316E-012	1.818832E-011	1	0.000000E+000
1	95.84531830	1.818832E-011	2.828316E-012	0	0.000000E+000
1	95.84533989	2.828316E-012	1.818832E-011	1	0.000000E+000
1	95.84656123	1.818832E-011	2.828316E-012	0	0.000000E+000
1	95.85212297	2.828316E-012	1.818832E-011	1	0.000000E+000
1	95.85474981	1.818832E-011	2.828316E-012	0	0.000000E+000
1	95.85476516	2.828316E-012	1.818832E-011	1	0.000000E+000
1	95.85572735	1.818832E-011	2.828316E-012	0	0.000000E+000
1	95.85590416	2.828316E-012	1.818832E-011	1	0.000000E+000
1	95.85599241	1.818832E-011	2.828316E-012	0	0.000000E+000
1	95.85606521	2.828316E-012	1.818832E-011	1	0.000000E+000
1	95.85821816	1.818832E-011	2.828316E-012	0	0.000000E+000
1	95.85823887	2.828316E-012	1.818832E-011	1	0.000000E+000
1	95.85838750	1.818832E-011	2.828316E-012	0	0.000000E+000
1	95.85841656	2.828316E-012	1.818832E-011	1	0.000000E+000
1	95.86093102	1.818832E-011	2.828316E-012	0	0.000000E+000
1	95.86096693	2.828316E-012	1.818832E-011	1	0.000000E+000
1	95.86120550	1.818832E-011	2.828316E-012	0	0.000000E+000
1	95.86122066	2.828316E-012	1.818832E-011	1	0.000000E+000
1	95.86174933	1.818832E-011	2.828316E-012	0	0.000000E+000
1	95.86191201	2.828316E-012	1.818832E-011	1	0.000000E+000
1	95.86635395	1.818832E-011	2.828316E-012	0	0.000000E+000
1	95.86637441	2.828316E-012	1.818832E-011	1	0.000000E+000
1	95.87037440	1.818832E-011	2.828316E-012	0	0.000000E+000
1	95.87039380	2.828316E-012	1.818832E-011	1	0.000000E+000
1	95.87188656	1.818832E-011	2.828316E-012	0	0.000000E+000
1	95.87191050	2.828316E-012	1.818832E-011	1	0.000000E+000
1	95.87523251	1.818832E-011	2.828316E-012	0	0.000000E+000
1	95.87524546	2.828316E-012	1.818832E-011	1	0.000000E+000
1	95.87546819	1.818832E-011	2.828316E-012	0	0.000000E+000
1	95.87554141	2.828316E-012	1.818832E-011	1	0.000000E+000
1	95.87562110	1.818832E-011	2.828316E-012	0	0.000000E+000
1	95.87567152	2.828316E-012	1.818832E-011	1	0.000000E+000
1	95.87628435	1.818832E-011	2.828316E-012	0	0.000000E+000
1	95.87630115	2.828316E-012	1.818832E-011	1	0.000000E+000
1	95.87776990	1.818832E-011	2.828316E-012	0	0.000000E+000
1	95.87779475	2.828316E-012	1.818832E-011	1	0.000000E+000
1	95.87781309	1.818832E-011	2.828316E-012	0	0.000000E+000
1	95.87788730	2.828316E-012	1.818832E-011	1	0.000000E+000
1	95.87792670	1.818832E-011	2.828316E-012	0	0.000000E+000
1	95.87798877	2.828316E-012	1.818832E-011	1	0.000000E+000
1	95.87918330	1.818832E-011	2.828316E-012	0	0.000000E+000
1	95.87927262	2.828316E-012	1.818832E-011	1	0.000000E+000
1	95.87958334	1.818832E-011	2.828316E-012	0	0.000000E+000
1	95.93716125	2.828316E-012	1.818832E-011	1	0.000000E+000
1	95.93721729	1.818832E-011	2.828316E-012	0	0.000000E+000
1	96.14168199	2.828316E-012	1.818832E-011	1	0.000000E+000
1	96.14232499	1.818832E-011	2.828316E-012	0	0.000000E+000
1	96.14237560	2.828316E-012	1.818832E-011	1	0.000000E+000
1	96.14455839	1.818832E-011	2.828316E-012	0	0.000000E+000
1	96.14458446	2.828316E-012	1.818832E-011	1	0.000000E+000
1	96.15004522	1.818832E-011	2.828316E-012	0	0.000000E+000
1	96.15007056	2.828316E-012	1.818832E-011	1	0.000000E+000
1	96.15061762	1.818832E-011	2.828316E-012	0	0.000000E+000
1	96.15063641	2.828316E-012	1.818832E-011	1	0.000000E+000
1	96.15079190	1.818832E-011	2.828316E-012	0	0.000000E+000
1	96.15084105	2.828316E-012	1.818832E-011	1	0.000000E+000
1	96.16111570	1.818832E-011	2.828316E-012	0	0.000000E+000
1	96.16112264	2.828316E-012	1.818832E-011	1	0.000000E+000
1	96.16230902	1.818832E-011	2.828316E-012	0	0.000000E+000
1	96.16238626	2.828316E-012	1.818832E-011	1	0.000000E+000
1	96.16355186	1.818832E-011	2.828316E-012	0	0.000000E+000
1	96.16407020	2.828316E-012	1.818832E-011	1	0.000000E+000
1	96.16900508	1.818832E-011	2.828316E-012	0	0.000000E+000
1	96.16902105	2.828316E-012	1.818832E-011	1	0.000000E+000
1	96.17064415	1.818832E-011	2.828316E-012	0	0.000000E+000
1	96.17066767	2.828316E-012	1.818832E-011	1	0.000000E+000
1	96.17403028	1.818832E-011	2.828316E-012	0	0.000000E+000
1	96.17406641	2.828316E-012	1.818832E-011	1	0.000000E+000
1	96.17423607	1.818832E-011	2.828316E-012	0	0.000000E+000
1	96.17427285	2.828316E-012	1.818832E-011	1	0.000000E+000
1	96.17431930	1.818832E-011	2.828316E-012	0	0.000000E+000
1	96.17441953	2.828316E-012	1.818832E-011	1	0.000000E+000
1	96.17560000	1.818832E-011	2.828316E-012	0	0.000000E+000
1	96.17560141	2.828316E-012	1.818832E-011	1	0.000000E+000
1	96.18004786	1.818832E-011	2.828316E-012	0	0.000000E+000
1	96.18005925	2.828316E-012	1.818832E-011	1	0.000000E+000
1	96.18372068	1.818832E-011	2.828316E-012	0	0.000000E+000
1	96.18375373	2.828316E-012	1.818832E-011	1	0.000000E+000
1	96.19124926	1.818832E-011	2.828316E-012	0	0.000000E+000
1	96.19131587	2.828316E-012	1.818832E-011	1	0.000000E+000
1	96.19182774	1.818832E-011	2.828316E-012	0	0.000000E+000
1	96.19187274	2.828316E-012	1.818832E-011	1	0.000000E+000
1	96.19249719	1.818832E-011	2.828316E-012	0	0.000000E+000
1	96.19254021	2.828316E-012	1.818832E-011	1	0.000000E+000
1	96.20370275	1.818832E-011	2.828316E-012	0	0.000000E+000
1	96.20373197	2.828316E-012	1.818832E-011	1	0.000000E+000
1	96.20374925	1.818832E-011	2.828316E-012	0	0.000000E+000
1	96.20400366	2.828316E-012	1.818832E-011	1	0.000000E+000
1	96.20404513	1.818832E-011	2.828316E-012	0	0.000000E+000
1	96.20406505	2.828316E-012	1.818832E-011	1	0.000000E+000
1	96.20407770	1.818832E-011	2.828316E-012	0	0.000000E+000
1	96.20423172	2.828316E-012	1.818832E-011	1	0.000000E+000
1	96.20424877	1.818832E-011	2.828316E-012	0	0.000000E+000
1	96.20436305	2.828316E-012	1.818832E-011	1	0.000000E+000
1	96.20441193	1.818832E-011	2.828316E-012	0	0.000000E+000
1	96.20443788	2.828316E-012	1.818832E-011	1	0.000000E+000
1	96.20464114	1.818832E-011	2.828316E-012	0	0.000000E+000
1	96.20467161	2.828316E-012	1.818832E-011	1	0.000000E+000
1	96.20994164	1.818832E-011	2.828316E-012	0	0.000000E+000
1	96.21024853	2.828316E-012	1.818832E-011	1	0.000000E+000
1	96.21175486	1.818832E-011	2.828316E-012	0	0.000000E+000
1	98.15158912	2.828316E-012	1.818832E-011	1	0.000000E+000
1	98.15161970	1.818832E-011	2.828316E-012	0	0.000000E+000
1	99.02152382	2.828316E-012	1.818832E-011	1	0.000000E+000
1	99.02155024	1.818832E-011	2.828316E-012	0	0.000000E+000
1	99.25796297	2.828316E-012	1.818832E-011	1	0.000000E+000
1	99.25809224	1.818832E-011	2.828316E-012	0	0.000000E+000
1	99.25826365	2.828316E-012	1.818832E-011	1	0.000000E+000
1	99.26240596	1.818832E-011	2.828316E-012	0	0.000000E+000
1	99.26243217	2.828316E-012	1.818832E-011	1	0.000000E+000
1	99.26544658	1.818832E-011	2.828316E-012	0	0.000000E+000
1	99.26546571	2.828316E-012	1.818832E-011	1	0.000000E+000
1	99.26556551	1.818832E-011	2.828316E-012	0	0.000000E+000
1	99.26558023	2.828316E-012	1.818832E-011	1	0.000000E+000
1	99.26645526	1.818832E-011	2.828316E-012	0	0.000000E+000
1	99.26651726	2.828316E-012	1.818832E-011	1	0.000000E+000
1	99.26671465	1.818832E-011	2.828316E-012	0	0.000000E+000
1	99.26677847	2.828316E-012	1.818832E-011	1	0.000000E+000
1	99.26777304	1.818832E-011	2.828316E-012	0	0.000000E+000
1	99.26781577	2.828316E-012	1.818832E-011	1	0.000000E+000
1	99.26926774	1.818832E-011	2.828316E-012	0	0.000000E+000
1	99.26930623	2.828316E-012	1.818832E-011	1	0.000000E+000
1	99.27031183	1.818832E-011	2.828316E-012	0	0.000000E+000
1	99.27032521	2.828316E-012	1.818832E-011	1	0.000000E+000
1	99.27289341	1.818832E-011	2.828316E-012	0	0.000000E+000
1	99.27290971	2.828316E-012	1.818832E-011	1	0.000000E+000
1	99.27371499	1.818832E-011	2.828316E-012	0	0.000000E+000
1	99.27387540	2.828316E-012	1.818832E-011	1	0.000000E+000
1	99.27394691	1.818832E-011	2.828316E-012	0	0.000000E+000
1	99.27396390	2.828316E-012	1.818832E-011	1	0.000000E+000
1	99.27698727	1.818832E-011	2.828316E-012	0	0.000000E+000
1	99.27704050	2.828316E-012	1.818832E-011	1	0.000000E+000
1	99.27734410	1.818832E-011	2.828316E-012	0	0.000000E+000
1	99.27739435	2.828316E-012	1.818832E-011	1	0.000000E+000
1	99.27754856	1.818832E-011	2.828316E-012	0	0.000000E+000
1	99.27755838	2.828316E-012	1.818832E-011	1	0.000000E+000
1	99.28377464	1.818832E-011	2.828316E-012	0	0.000000E+000
1	99.28402031	2.828316E-012	1.818832E-011	1	0.000000E+000
1	99.28578843	1.818832E-011	2.828316E-012	0	0.000000E+000
1	99.28581456	2.828316E-012	1.818832E-011	1	0.000000E+000
1	99.28972508	1.818832E-011	2.828316E-012	0	0.000000E+000
1	99.28973149	2.828316E-012	1.818832E-011	1	0.000000E+000
1	99.29227614	1.818832E-011	2.828316E-012	0	0.000000E+000
1	99.29230151	2.828316E-012	1.818832E-011	1	0.000000E+000
1	99.29486689	1.818832E-011	2.828316E-012	0	0.000000E+000
1	99.29489295	2.828316E-012	1.818832E-011	1	0.000000E+000
1	99.29586579	1.818832E-011	2.828316E-012	0	0.000000E+000
1	99.29587069	2.828316E-012	1.818832E-011	1	0.000000E+000
1	99.29638805	1.818832E-011	2.828316E-012	0	0.000000E+000
1	99.29647743	2.828316E-012	1.818832E-011	1	0.000000E+000
1	99.29847232	1.818832E-011	2.828316E-012	0	0.000000E+000
1	99.29850865	2.828316E-012	1.818832E-011	1	0.000000E+000
1	99.30285391	1.818832E-011	2.828316E-012	0	0.000000E+000
1	99.30294788	2.828316E-012	1.818832E-011	1	0.000000E+000
1	99.30334071	1.818832E-011	2.828316E-012	0	0.000000E+000
1	99.30337371	2.828316E-012	1.818832E-011	1	0.000000E+000
1	99.30500552	1.818832E-011	2.828316E-012	0	0.000000E+000
1	99.30504892	2.828316E-012	1.818832E-011	1	0.000000E+000
1	99.30581117	1.818832E-011	2.828316E-012	0	0.000000E+000
1	99.30588022	2.828316E-012	1.818832E-011	1	0.000000E+000
1	99.30700211	1.818832E-011	2.828316E-012	0	0.000000E+000
1	99.30712863	2.828316E-012	1.818832E-011	1	0.000000E+000
1	99.30898230	1.818832E-011	2.828316E-012	0	0.000000E+000
1	99.30898520	2.828316E-012	1.818832E-011	1	0.000000E+000
1	99.31353114	1.818832E-011	2.828316E-012	0	0.000000E+000
1	99.31355969	2.828316E-012	1.818832E-011	1	0.000000E+000
1	99.31392854	1.818832E-011	2.828316E-012	0	0.000000E+000
1	99.31397892	2.828316E-012	1.818832E-011	1	0.000000E+000
1	99.31574067	1.818832E-011	2.828316E-012	0	0.000000E+000
1	99.31578544	2.828316E-012	1.818832E-011	1	0.000000E+000
1	99.31688646	1.818832E-011	2.828316E-012	0	0.000000E+000
1	99.38806686	2.828316E-012	1.818832E-011	1	0.000000E+000
1	99.38853140	1.818832E-011	2.828316E-012	0	0.000000E+000
1	99.38871931	2.828316E-012	1.818832E-011	1	0.000000E+000
1	99.38881763	1.818832E-011	2.828316E-012	0	0.000000E+000
1	99.38884947	2.828316E-012	1.818832E-011	1	0.000000E+000
1	99.38946412	1.818832E-011	2.828316E-012	0	0.000000E+000
1	99.38964129	2.828316E-012	1.818832E-011	1	0.000000E+000
1	99.38969538	1.818832E-011	2.828316E-012	0	0.000000E+000
1	99.38975662	2.828316E-012	1.818832E-011	1	0.000000E+000
1	99.39147859	1.818832E-011	2.828316E-012	0	0.000000E+000
1	99.39171000	2.828316E-012	1.818832E-011	1	0.000000E+000
1	99.39201361	1.818832E-011	2.828316E-012	0	0.000000E+000
1	99.39207115	2.828316E-012	1.818832E-011	1	0.000000E+000
1	99.39958610	1.818832E-011	2.828316E-012	0	0.000000E+000
1	99.39961127	2.828316E-012	1.818832E-011	1	0.000000E+000
1	99.39967911	1.818832E-011	2.828316E-012	0	0.000000E+000
1	99.39971469	2.828316E-012	1.818832E-011	1	0.000000E+000
1	99.40368731	1.818832E-011	2.828316E-012	0	0.000000E+000
1	99.40370199	2.828316E-012	1.818832E-011	1	0.000000E+000
1	99.40829690	1.818832E-011	2.828316E-012	0	0.000000E+000
1	99.40831950	2.828316E-012	1.818832E-011	1	0.000000E+000
1	99.40925485	1.818832E-011	2.828316E-012	0	0.000000E+000
1	99.40926680	2.828316E-012	1.818832E-011	1	0.000000E+000
1	99.41503813	1.818832E-011	2.828316E-012	0	0.000000E+000
1	99.41505325	2.828316E-012	1.818832E-011	1	0.000000E+000
1	99.41616636	1.818832E-011	2.828316E-012	0	0.000000E+000
1	99.41621878	2.828316E-012	1.818832E-011	1	0.000000E+000
1	99.41630732	1.818832E-011	2.828316E-012	0	0.000000E+000
1	99.67168756	2.828316E-012	1.818832E-011	1	0.000000E+000
1	99.67179273	1.818832E-011	2.828316E-012	0	0.000000E+000
1	99.67200987	2.828316E-012	1.818832E-011	1	0.000000E+000
1	99.67220459	1.818832E-011	2.828316E-012	0	0.000000E+000
1	99.67223036	2.828316E-012	1.818832E-011	1	0.000000E+000
1	99.68232978	1.818832E-011	2.828316E-012	0	0.000000E+000
1	99.68272436	2.828316E-012	1.818832E-011	1	0.000000E+000
1	99.68437684	1.818832E-011	2.828316E-012	0	0.000000E+000
1	99.68447523	2.828316E-012	1.818832E-011	1	0.000000E+000
1	99.68680091	1.818832E-011	2.828316E-012	0	0.000000E+000
1	99.68682342	2.828316E-012	1.818832E-011	1	0.000000E+000
1	99.68826883	1.818832E-011	2.828316E-012	0	0.000000E+000
1	99.68829093	2.828316E-012	1.818832E-011	1	0.000000E+000
1	99.69032135	1.818832E-011	2.828316E-012	0	0.000000E+000
1	99.69052575	2.828316E-012	1.818832E-011	1	0.000000E+000
1	99.69089618	1.818832E-011	2.828316E-012	0	0.000000E+000
1	99.69093694	2.828316E-012	1.818832E-011	1	0.000000E+000
1	99.69267278	1.818832E-011	2.828316E-012	0	0.000000E+000
1	99.69269479	2.828316E-012	1.818832E-011	1	0.000000E+000
1	99.69607128	1.818832E-011	2.828316E-012	0	0.000000E+000
1	99.69611723	2.828316E-012	1.818832E-011	1	0.000000E+000
1	99.69990352	1.818832E-011	2.828316E-012	0	0.000000E+000
1	99.69991891	2.828316E-012	1.818832E-011	1	0.000000E+000
1	99.70025708	1.818832E-011	2.828316E-012	0	0.000000E+000
1	99.70033605	2.828316E-012	1.818832E-011	1	0.000000E+000
1	99.70105123	1.818832E-011	2.828316E-012	0	0.000000E+000
1	99.70107496	2.828316E-012	1.818832E-011	1	0.000000E+000
1	99.70161734	1.818832E-011	2.828316E-012	0	0.000000E+000
1	99.70167518	2.828316E-012	1.818832E-011	1	0.000000E+000
1	99.70359062	1.818832E-011	2.828316E-012	0	0.000000E+000
1	99.70363174	2.828316E-012	1.818832E-011	1	0.000000E+000
1	99.70574229	1.818832E-011	2.828316E-012	0	0.000000E+000
1	99.70582096	2.828316E-012	1.818832E-011	1	0.000000E+000
1	99.70606195	1.818832E-011	2.828316E-012	0	0.000000E+000
1	99.70607126	2.828316E-012	1.818832E-011	1	0.000000E+000
1	99.70793228	1.818832E-011	2.828316E-012	0	0.000000E+000
1	99.70796401	2.828316E-012	1.818832E-011	1	0.000000E+000
1	99.70916332	1.818832E-011	2.828316E-012	0	0.000000E+000
1	99.70926384	2.828316E-012	1.818832E-011	1	0.000000E+000
1	99.71015358	1.818832E-011	2.828316E-012	0	0.000000E+000
1	99.71030489	2.828316E-012	1.818832E-011	1	0.000000E+000
1	99.71919133	1.818832E-011	2.828316E-012	0	0.000000E+000
1	99.71989677	2.828316E-012	1.818832E-011	1	0.000000E+000
1	99.72074030	1.818832E-011	2.828316E-012	0	0.000000E+000
1	99.72084186	2.828316E-012	1.818832E-011	1	0.000000E+000
1	99.73184344	1.818832E-011	2.828316E-012	0	0.000000E+000
1	99.73185935	2.828316E-012	1.818832E-011	1	0.000000E+000
1	99.73549699	1.818832E-011	2.828316E-012	0	0.000000E+000
1	99.73553835	2.828316E-012	1.818832E-011	1	0.000000E+000
1	99.73564556	1.818832E-011	2.828316E-012	0	0.000000E+000
1	99.73583751	2.828316E-012	1.818832E-011	1	0.000000E+000
1	99.74031203	1.818832E-011	2.828316E-012	0	0.000000E+000
1	99.74034511	2.828316E-012	1.818832E-011	1	0.000000E+000
1	99.74048397	1.818832E-011	2.828316E-012	0	0.000000E+000
1	99.74056400	2.828316E-012	1.818832E-011	1	0.000000E+000
1	99.74107287	1.818832E-011	2.828316E-012	0	0.000000E+000
1	99.74109965	2.828316E-012	1.818832E-011	1	0.000000E+000
1	99.74374244	1.818832E-011	2.828316E-012	0	0.000000E+000
1	99.74377794	2.828316E-012	1.818832E-011	1	0.000000E+000
1	99.74998434	1.818832E-011	2.828316E-012	0	0.000000E+000
1	99.75000713	2.828316E-012	1.818832E-011	1	0.000000E+000
1	99.75139553	1.818832E-011	2.828316E-012	0	0.000000E+000
1	99.75139703	2.828316E-012	1.818832E-011	1	0.000000E+000
1	99.75299954	1.818832E-011	2.828316E-012	0	0.000000E+000
1	99.75303569	2.828316E-012	1.818832E-011	1	0.000000E+000
1	99.75327846	1.818832E-011	2.828316E-012	0	0.000000E+000
1	99.75329737	2.828316E-012	1.818832E-011	1	0.000000E+000
1	99.75708159	1.818832E-011	2.828316E-012	0	0.000000E+000
1	99.75711956	2.828316E-012	1.818832E-011	1	0.000000E+000
1	99.76232553	1.818832E-011	2.828316E-012	0	0.000000E+000
1	99.76236268	2.828316E-012	1.818832E-011	1	0.000000E+000
1	99.76242187	1.818832E-011	2.828316E-012	0	0.000000E+000
1	99.76245028	2.828316E-012	1.818832E-011	1	0.000000E+000
1	99.76548702	1.818832E-011	2.828316E-012	0	0.000000E+000
1	99.76551408	2.828316E-012	1.818832E-011	1	0.000000E+000
1	99.76622462	1.818832E-011	2.828316E-012	0	0.000000E+000
1	99.76634561	2.828316E-012	1.818832E-011	1	0.000000E+000
1	99.76637904	1.818832E-011	2.828316E-012	0	0.000000E+000
1	99.76642692	2.828316E-012	1.818832E-011	1	0.000000E+000
1	99.77337597	1.818832E-011	2.828316E-012	0	0.000000E+000
1	99.77339087	2.828316E-012	1.818832E-011	1	0.000000E+000
1	99.77394003	1.818832E-011	2.828316E-012	0	0.000000E+000
1	99.77412091	2.828316E-012	1.818832E-011	1	0.000000E+000
1	99.77512504	1.818832E-011	2.828316E-012	0	0.000000E+000
1	99.77517855	2.828316E-012	1.818832E-011	1	0.000000E+000
1	99.77699721	1.818832E-011	2.828316E-012	0	0.000000E+000
1	99.77704350	2.828316E-012	1.818832E-011	1	0.000000E+000
1	99.78096672	1.818832E-011	2.828316E-012	0	0.000000E+000
1	99.78098382	2.828316E-012	1.818832E-011	1	0.000000E+000
1	99.78428765	1.818832E-011	2.828316E-012	0	0.000000E+000
1	99.78433621	2.828316E-012	1.818832E-011	1	0.000000E+000
1	99.78543548	1.818832E-011	2.828316E-012	0	0.000000E+000
1	99.78547698	2.828316E-012	1.818832E-011	1	0.000000E+000
1	99.78592711	1.818832E-011	2.828316E-012	0	0.000000E+000
1	99.78596041	2.828316E-012	1.818832E-011	1	0.000000E+000
1	99.78606582	1.818832E-011	2.828316E-012	0	0.000000E+000
1	99.78607002	2.828316E-012	1.818832E-011	1	0.000000E+000
1	99.78618834	1.818832E-011	2.828316E-012	0	0.000000E+000
1	99.78626997	2.828316E-012	1.818832E-011	1	0.000000E+000
1	99.78637975	1.818832E-011	2.828316E-012	0	0.000000E+000
1	99.78667313	2.828316E-012	1.818832E-011	1	0.000000E+000
1	99.78694311	1.818832E-011	2.828316E-012	0	0.000000E+000
1	99.78699146	2.828316E-012	1.818832E-011	1	0.000000E+000
1	99.78741878	1.818832E-011	2.828316E-012	0	0.000000E+000
1	99.78745383	2.828316E-012	1.818832E-011	1	0.000000E+000
1	99.78756240	1.818832E-011	2.828316E-012	0	0.000000E+000
1	99.78824426	2.828316E-012	1.818832E-011	1	0.000000E+000
1	99.79354759	1.818832E-011	2.828316E-012	0	0.000000E+000
1	99.79358832	2.828316E-012	1.818832E-011	1	0.000000E+000
1	99.79835933	1.818832E-011	2.828316E-012	0	0.000000E+000
1	99.79838838	2.828316E-012	1.818832E-011	1	0.000000E+000
1	99.79841223	1.818832E-011	2.828316E-012	0	0.000000E+000
1	99.79843552	2.828316E-012	1.818832E-011	1	0.000000E+000
1	99.79849094	1.818832E-011	2.828316E-012	0	0.000000E+000
1	99.79858399	2.828316E-012	1.818832E-011	1	0.000000E+000
1	99.80336627	1.818832E-011	2.828316E-012	0	0.000000E+000
1	99.80340109	2.828316E-012	1.818832E-011	1	0.000000E+000
1	99.80903573	1.818832E-011	2.828316E-012	0	0.000000E+000
1	99.80906468	2.828316E-012	1.818832E-011	1	0.000000E+000
1	99.80937563	1.818832E-011	2.828316E-012	0	0.000000E+000
1	107.29369536	2.828316E-012	1.818832E-011	1	0.000000E+000
1	107.30736402	1.818832E-011	2.828316E-012	0	0.000000E+000
1	107.30740567	2.828316E-012	1.818832E-011	1	0.000000E+000
1	107.30877149	1.818832E-011	2.828316E-012	0	0.000000E+000
1	107.30879345	2.828316E-012	1.818832E-011	1	0.000000E+000
1	107.30931109	1.818832E-011	2.828316E-012	0	0.000000E+000
1	107.30934585	2.828316E-012	1.818832E-011	1	0.000000E+000
1	107.30938784	1.818832E-011	2.828316E-012	0	0.000000E+000
1	107.30941273	2.828316E-012	1.818832E-011	1	0.000000E+000
1	107.31649390	1.818832E-011	2.828316E-012	0	0.000000E+000
1	107.46610928	2.828316E-012	1.818832E-011	1	0.000000E+000
1	107.46799765	1.818832E-011	2.828316E-012	0	0.000000E+000
1	107.46800810	2.828316E-012	1.818832E-011	1	0.000000E+000
1	107.46808150	1.818832E-011	2.828316E-012	0	0.000000E+000
1	107.46842736	2.828316E-012	1.818832E-011	1	0.000000E+000
1	107.46858290	1.818832E-011	2.828316E-012	0	0.000000E+000
1	107.46865050	2.828316E-012	1.818832E-011	1	0.000000E+000
1	107.47170665	1.818832E-011	2.828316E-012	0	0.000000E+000
1	107.47175227	2.828316E-012	1.818832E-011	1	0.000000E+000
1	107.47176704	1.818832E-011	2.828316E-012	0	0.000000E+000
1	107.47179257	2.828316E-012	1.818832E-011	1	0.000000E+000
1	107.47286810	1.818832E-011	2.828316E-012	0	0.000000E+000
1	107.47410312	2.828316E-012	1.818832E-011	1	0.000000E+000
1	107.47429347	1.818832E-011	2.828316E-012	0	0.000000E+000
1	107.47432565	2.828316E-012	1.818832E-011	1	0.000000E+000
1	107.47502818	1.818832E-011	2.828316E-012	0	0.000000E+000
1	107.47505281	2.828316E-012	1.818832E-011	1	0.000000E+000
1	107.47771214	1.818832E-011	2.828316E-012	0	0.000000E+000
1	107.47775915	2.828316E-012	1.818832E-011	1	0.000000E+000
1	107.47915945	1.818832E-011	2.828316E-012	0	0.000000E+000
1	107.47916396	2.828316E-012	1.818832E-011	1	0.000000E+000
1	107.48106450	1.818832E-011	2.828316E-012	0	0.000000E+000
1	107.48109539	2.828316E-012	1.818832E-011	1	0.000000E+000
1	107.48174248	1.818832E-011	2.828316E-012	0	0.000000E+000
1	107.48176103	2.828316E-012	1.818832E-011	1	0.000000E+000
1	107.48303205	1.818832E-011	2.828316E-012	0	0.000000E+000
1	107.48304735	2.828316E-012	1.818832E-011	1	0.000000E+000
1	107.48363349	1.818832E-011	2.828316E-012	0	0.000000E+000
1	107.62880069	2.828316E-012	1.818832E-011	1	0.000000E+000
1	107.63116815	1.818832E-011	2.828316E-012	0	0.000000E+000
1	107.63121750	2.828316E-012	1.818832E-011	1	0.000000E+000
1	107.63124423	1.818832E-011	2.828316E-012	0	0.000000E+000
1	107.63125370	2.828316E-012	1.818832E-011	1	0.000000E+000
1	107.63305987	1.818832E-011	2.828316E-012	0	0.000000E+000
1	107.63308913	2.828316E-012	1.818832E-011	1	0.000000E+000
1	107.63363283	1.818832E-011	2.828316E-012	0	0.000000E+000
1	107.63367561	2.828316E-012	1.818832E-011	1	0.000000E+000
1	107.63446155	1.818832E-011	2.828316E-012	0	0.000000E+000
1	107.63449779	2.828316E-012	1.818832E-011	1	0.000000E+000
1	107.63658356	1.818832E-011	2.828316E-012	0	0.000000E+000
1	107.63662710	2.828316E-012	1.818832E-011	1	0.000000E+000
1	107.63720274	1.818832E-011	2.828316E-012	0	0.000000E+000
1	107.63720439	2.828316E-012	1.818832E-011	1	0.000000E+000
1	107.63941066	1.818832E-011	2.828316E-012	0	0.000000E+000
1	107.63942673	2.828316E-012	1.818832E-011	1	0.000000E+000
1	107.64285683	1.818832E-011	2.828316E-012	0	0.000000E+000
1	107.64286945	2.828316E-012	1.818832E-011	1	0.000000E+000
1	107.64503511	1.818832E-011	2.828316E-012	0	0.000000E+000
1	107.64505475	2.828316E-012	1.818832E-011	1	0.000000E+000
1	107.64510493	1.818832E-011	2.828316E-012	0	0.000000E+000
1	107.64513874	2.828316E-012	1.818832E-011	1	0.000000E+000
1	107.64955406	1.818832E-011	2.828316E-012	0	0.000000E+000
1	107.64957407	2.828316E-012	1.818832E-011	1	0.000000E+000
1	107.65219891	1.818832E-011	2.828316E-012	0	0.000000E+000
1	107.65223500	2.828316E-012	1.818832E-011	1	0.000000E+000
1	107.65286432	1.818832E-011	2.828316E-012	0	0.000000E+000
1	107.65299749	2.828316E-012	1.818832E-011	1	0.000000E+000
1	107.65305548	1.818832E-011	2.828316E-012	0	0.000000E+000
1	107.65308957	2.828316E-012	1.818832E-011	1	0.000000E+000
1	107.65553778	1.818832E-011	2.828316E-012	0	0.000000E+000
1	107.65556626	2.828316E-012	1.818832E-011	1	0.000000E+000
1	107.65945888	1.818832E-011	2.828316E-012	0	0.000000E+000
1	107.93250412	2.828316E-012	1.818832E-011	1	0.000000E+000
1	107.93712038	1.818832E-011	2.828316E-012	0	0.000000E+000
1	107.93714643	2.828316E-012	1.818832E-011	1	0.000000E+000
1	107.94093273	1.818832E-011	2.828316E-012	0	0.000000E+000
1	107.94094808	2.828316E-012	1.818832E-011	1	0.000000E+000
1	107.94623105	1.818832E-011	2.828316E-012	0	0.000000E+000
1	107.94632836	2.828316E-012	1.818832E-011	1	0.000000E+000
1	107.94644598	1.818832E-011	2.828316E-012	0	0.000000E+000
1	107.94646085	2.828316E-012	1.818832E-011	1	0.000000E+000
1	107.94770955	1.818832E-011	2.828316E-012	0	0.000000E+000
1	107.94772121	2.828316E-012	1.818832E-011	1	0.000000E+000
1	107.95453855	1.818832E-011	2.828316E-012	0	0.000000E+000
1	107.95454557	2.828316E-012	1.818832E-011	1	0.000000E+000
1	107.95713027	1.818832E-011	2.828316E-012	0	0.000000E+000
1	107.95713450	2.828316E-012	1.818832E-011	1	0.000000E+000
1	107.96605363	1.818832E-011	2.828316E-012	0	0.000000E+000
1	107.96607886	2.828316E-012	1.818832E-011	1	0.000000E+000
1	107.97137493	1.818832E-011	2.828316E-012	0	0.000000E+000
1	107.97149400	2.828316E-012	1.818832E-011	1	0.000000E+000
1	107.97591848	1.818832E-011	2.828316E-012	0	0.000000E+000
1	107.97593562	2.828316E-012	1.818832E-011	1	0.000000E+000
1	107.98143097	1.818832E-011	2.828316E-012	0	0.000000E+000
1	107.98202020	2.828316E-012	1.818832E-011	1	0.000000E+000
1	107.98507116	1.818832E-011	2.828316E-012	0	0.000000E+000
1	107.98508432	2.828316E-012	1.818832E-011	1	0.000000E+000
1	107.98705154	1.818832E-011	2.828316E-012	0	0.000000E+000
1	107.98707747	2.828316E-012	1.818832E-011	1	0.000000E+000
1	107.99042148	1.818832E-011	2.828316E-012	0	0.000000E+000
1	107.99063207	2.828316E-012	1.818832E-011	1	0.000000E+000
1	107.99197603	1.818832E-011	2.828316E-012	0	0.000000E+000
1	107.99199554	2.828316E-012	1.818832E-011	1	0.000000E+000
1	108.00024347	1.818832E-011	2.828316E-012	0	0.000000E+000
1	108.00040901	2.828316E-012	1.818832E-011	1	0.000000E+000
1	108.00112933	1.818832E-011	2.828316E-012	0	0.000000E+000
1	108.00117533	2.828316E-012	1.818832E-011	1	0.000000E+000
1	108.00208820	1.818832E-011	2.828316E-012	0	0.000000E+000
1	108.00209625	2.828316E-012	1.818832E-011	1	0.000000E+000
1	108.00436378	1.818832E-011	2.828316E-012	0	0.000000E+000
1	108.00451657	2.828316E-012	1.818832E-011	1	0.000000E+000
1	108.01024081	1.818832E-011	2.828316E-012	0	0.000000E+000
1	108.01027535	2.828316E-012	1.818832E-011	1	0.000000E+000
1	108.01149397	1.818832E-011	2.828316E-012	0	0.000000E+000
1	108.01151407	2.828316E-012	1.818832E-011	1	0.000000E+000
1	108.01897202	1.818832E-011	2.828316E-012	0	0.000000E+000
1	108.01902444	2.828316E-012	1.818832E-011	1	0.000000E+000
1	108.01910201	1.818832E-011	2.828316E-012	0	0.000000E+000
1	108.01948626	2.828316E-012	1.818832E-011	1	0.000000E+000
1	108.02177329	1.818832E-011	2.828316E-012	0	0.000000E+000
1	108.02180833	2.828316E-012	1.818832E-011	1	0.000000E+000
1	108.02371672	1.818832E-011	2.828316E-012	0	0.000000E+000
1	108.02389463	2.828316E-012	1.818832E-011	1	0.000000E+000
1	108.03308801	1.818832E-011	2.828316E-012	0	0.000000E+000
1	108.03312822	2.828316E-012	1.818832E-011	1	0.000000E+000
1	108.04021343	1.818832E-011	2.828316E-012	0	0.000000E+000
1	108.04024640	2.828316E-012	1.818832E-011	1	0.000000E+000
1	108.04225045	1.818832E-011	2.828316E-012	0	0.000000E+000
1	108.04227402	2.828316E-012	1.818832E-011	1	0.000000E+000
1	108.04768469	1.818832E-011	2.828316E-012	0	0.000000E+000
1	108.04776688	2.828316E-012	1.818832E-011	1	0.000000E+000
1	108.04780594	1.818832E-011	2.828316E-012	0	0.000000E+000
1	108.04790350	2.828316E-012	1.818832E-011	1	0.000000E+000
1	108.05503658	1.818832E-011	2.828316E-012	0	0.000000E+000
1	108.05507337	2.828316E-012	1.818832E-011	1	0.000000E+000
1	108.05667156	1.818832E-011	2.828316E-012	0	0.000000E+000
1	108.05675324	2.828316E-012	1.818832E-011	1	0.000000E+000
1	108.06405405	1.818832E-011	2.828316E-012	0	0.000000E+000
1	108.06409973	2.828316E-012	1.818832E-011	1	0.000000E+000
1	108.06412389	1.818832E-011	2.828316E-012	0	0.000000E+000
1	108.06423536	2.828316E-012	1.818832E-011	1	0.000000E+000
1	108.06810314	1.818832E-011	2.828316E-012	0	0.000000E+000
1	108.06812754	2.828316E-012	1.818832E-011	1	0.000000E+000
1	108.06915817	1.818832E-011	2.828316E-012	0	0.000000E+000
1	108.06917154	2.828316E-012	1.818832E-011	1	0.000000E+000
1	108.07580563	1.818832E-011	2.828316E-012	0	0.000000E+000
1	108.07584561	2.828316E-012	1.818832E-011	1	0.000000E+000
1	108.08572053	1.818832E-011	2.828316E-012	0	0.000000E+000
1	108.08575262	2.828316E-012	1.818832E-011	1	0.000000E+000
1	108.08670989	1.818832E-011	2.828316E-012	0	0.000000E+000
1	108.08671863	2.828316E-012	1.818832E-011	1	0.000000E+000
1	108.08743065	1.818832E-011	2.828316E-012	0	0.000000E+000
1	108.08747270	2.828316E-012	1.818832E-011	1	0.000000E+000
1	108.09880996	1.818832E-011	2.828316E-012	0	0.000000E+000
1	108.09891398	2.828316E-012	1.818832E-011	1	0.000000E+000
1	108.10060762	1.818832E-011	2.828316E-012	0	0.000000E+000
1	108.10072590	2.828316E-012	1.818832E-011	1	0.000000E+000
1	108.10685786	1.818832E-011	2.828316E-012	0	0.000000E+000
1	108.10688395	2.828316E-012	1.818832E-011	1	0.000000E+000
1	108.10694619	1.818832E-011	2.828316E-012	0	0.000000E+000
1	108.10697938	2.828316E-012	1.818832E-011	1	0.000000E+000
1	108.11064287	1.818832E-011	2.828316E-012	0	0.000000E+000
1	108.11074020	2.828316E-012	1.818832E-011	1	0.000000E+000
1	108.11628027	1.818832E-011	2.828316E-012	0	0.000000E+000
1	108.11634736	2.828316E-012	1.818832E-011	1	0.000000E+000
1	108.11742750	1.818832E-011	2.828316E-012	0	0.000000E+000
1	108.11745058	2.828316E-012	1.818832E-011	1	0.000000E+000
1	108.11804868	1.818832E-011	2.828316E-012	0	0.000000E+000
1	108.11840831	2.828316E-012	1.818832E-011	1	0.000000E+000
1	108.11872776	1.818832E-011	2.828316E-012	0	0.000000E+000
1	108.11889646	2.828316E-012	1.818832E-011	1	0.000000E+000
1	108.13034972	1.818832E-011	2.828316E-012	0	0.000000E+000
1	108.13039293	2.828316E-012	1.818832E-011	1	0.000000E+000
1	108.13906887	1.818832E-011	2.828316E-012	0	0.000000E+000
1	108.13910285	2.828316E-012	1.818832E-011	1	0.000000E+000
1	108.13989272	1.818832E-011	2.828316E-012	0	0.000000E+000
1	108.13992706	2.828316E-012	1.818832E-011	1	0.000000E+000
1	108.14084913	1.818832E-011	2.828316E-012	0	0.000000E+000
1	108.14094272	2.828316E-012	1.818832E-011	1	0.000000E+000
1	108.14817500	1.818832E-011	2.828316E-012	0	0.000000E+000
1	108.14878063	2.828316E-012	1.818832E-011	1	0.000000E+000
1	108.14879959	1.818832E-011	2.828316E-012	0	0.000000E+000
1	108.35525286	2.828316E-012	1.818832E-011	1	0.000000E+000
1	108.35607000	1.818832E-011	2.828316E-012	0	0.000000E+000
1	108.35608084	2.828316E-012	1.818832E-011	1	0.000000E+000
1	108.35749800	1.818832E-011	2.828316E-012	0	0.000000E+000
1	108.35754223	2.828316E-012	1.818832E-011	1	0.000000E+000
1	108.36321680	1.818832E-011	2.828316E-012	0	0.000000E+000
1	108.36325994	2.828316E-012	1.818832E-011	1	0.000000E+000
1	108.36528667	1.818832E-011	2.828316E-012	0	0.000000E+000
1	108.36554010	2.828316E-012	1.818832E-011	1	0.000000E+000
1	108.36800610	1.818832E-011	2.828316E-012	0	0.000000E+000
1	108.36805886	2.828316E-012	1.818832E-011	1	0.000000E+000
1	108.36807632	1.818832E-011	2.828316E-012	0	0.000000E+000
1	108.36819947	2.828316E-012	1.818832E-011	1	0.000000E+000
1	108.36974735	1.818832E-011	2.828316E-012	0	0.000000E+000
1	108.36975045	2.828316E-012	1.818832E-011	1	0.000000E+000
1	108.37041562	1.818832E-011	2.828316E-012	0	0.000000E+000
1	108.37048581	2.828316E-012	1.818832E-011	1	0.000000E+000
1	108.37054189	1.818832E-011	2.828316E-012	0	0.000000E+000
1	108.37990967	2.828316E-012	1.818832E-011	1	0.000000E+000
1	108.37992806	1.818832E-011	2.828316E-012	0	0.000000E+000
1	108.46723443	2.828316E-012	1.818832E-011	1	0.000000E+000
1	108.47218690	1.818832E-011	2.828316E-012	0	0.000000E+000
1	108.47224533	2.828316E-012	1.818832E-011	1	0.000000E+000
1	108.47484068	1.818832E-011	2.828316E-012	0	0.000000E+000
1	108.47485798	2.828316E-012	1.818832E-011	1	0.000000E+000
1	108.47554876	1.818832E-011	2.828316E-012	0	0.000000E+000
1	108.47556485	2.828316E-012	1.818832E-011	1	0.000000E+000
1	108.47661458	1.818832E-011	2.828316E-012	0	0.000000E+000
1	108.47666508	2.828316E-012	1.818832E-011	1	0.000000E+000
1	108.48137542	1.818832E-011	2.828316E-012	0	0.000000E+000
1	108.48140513	2.828316E-012	1.818832E-011	1	0.000000E+000
1	108.48632539	1.818832E-011	2.828316E-012	0	0.000000E+000
1	108.48637290	2.828316E-012	1.818832E-011	1	0.000000E+000
1	108.48667848	1.818832E-011	2.828316E-012	0	0.000000E+000
1	108.48675062	2.828316E-012	1.818832E-011	1	0.000000E+000
1	108.49724260	1.818832E-011	2.828316E-012	0	0.000000E+000
1	108.49729878	2.828316E-012	1.818832E-011	1	0.000000E+000
1	108.49871588	1.818832E-011	2.828316E-012	0	0.000000E+000
1	108.49873956	2.828316E-012	1.818832E-011	1	0.000000E+000
1	108.50372179	1.818832E-011	2.828316E-012	0	0.000000E+000
1	108.50375928	2.828316E-012	1.818832E-011	1	0.000000E+000
1	108.50619458	1.818832E-011	2.828316E-012	0	0.000000E+000
1	108.50620786	2.828316E-012	1.818832E-011	1	0.000000E+000
1	108.50756292	1.818832E-011	2.828316E-012	0	0.000000E+000
1	108.50757614	2.828316E-012	1.818832E-011	1	0.000000E+000
1	108.52368271	1.818832E-011	2.828316E-012	0	0.000000E+000
1	108.52371521	2.828316E-012	1.818832E-011	1	0.000000E+000
1	108.52470968	1.818832E-011	2.828316E-012	0	0.000000E+000
1	108.56242605	2.828316E-012	1.818832E-011	1	0.000000E+000
1	108.57007297	1.818832E-011	2.828316E-012	0	0.000000E+000
1	108.57011381	2.828316E-012	1.818832E-011	1	0.000000E+000
1	108.57406918	1.818832E-011	2.828316E-012	0	0.000000E+000
1	108.57407747	2.828316E-012	1.818832E-011	1	0.000000E+000
1	108.57807932	1.818832E-011	2.828316E-012	0	0.000000E+000
1	108.57809037	2.828316E-012	1.818832E-011	1	0.000000E+000
1	108.57912983	1.818832E-011	2.828316E-012	0	0.000000E+000
1	108.57916179	2.828316E-012	1.818832E-011	1	0.000000E+000
1	108.58250719	1.818832E-011	2.828316E-012	0	0.000000E+000
1	108.58253243	2.828316E-012	1.818832E-011	1	0.000000E+000
1	108.58294958	1.818832E-011	2.828316E-012	0	0.000000E+000
1	108.58297289	2.828316E-012	1.818832E-011	1	0.000000E+000
1	108.58315916	1.818832E-011	2.828316E-012	0	0.000000E+000
1	108.58317448	2.828316E-012	1.818832E-011	1	0.000000E+000
1	108.58323072	1.818832E-011	2.828316E-012	0	0.000000E+000
1	108.58326012	2.828316E-012	1.818832E-011	1	0.000000E+000
1	108.58532395	1.818832E-011	2.828316E-012	0	0.000000E+000
1	108.58534204	2.828316E-012	1.818832E-011	1	0.000000E+000
1	108.58662068	1.818832E-011	2.828316E-012	0	0.000000E+000
1	108.58678705	2.828316E-012	1.818832E-011	1	0.000000E+000
1	108.58686171	1.818832E-011	2.828316E-012	0	0.000000E+000
1	108.58687468	2.828316E-012	1.818832E-011	1	0.000000E+000
1	108.58821874	1.818832E-011	2.828316E-012	0	0.000000E+000
1	108.58826729	2.828316E-012	1.818832E-011	1	0.000000E+000
1	108.59275131	1.818832E-011	2.828316E-012	0	0.000000E+000
1	108.59278866	2.828316E-012	1.818832E-011	1	0.000000E+000
1	108.59313826	1.818832E-011	2.828316E-012	0	0.000000E+000
1	108.59320837	2.828316E-012	1.818832E-011	1	0.000000E+000
1	108.59500280	1.818832E-011	2.828316E-012	0	0.000000E+000
1	108.59508793	2.828316E-012	1.818832E-011	1	0.000000E+000
1	108.60403412	1.818832E-011	2.828316E-012	0	0.000000E+000
1	108.60405996	2.828316E-012	1.818832E-011	1	0.000000E+000
1	108.60515398	1.818832E-011	2.828316E-012	0	0.000000E+000
1	108.60516113	2.828316E-012	1.818832E-011	1	0.000000E+000
1	108.61326485	1.818832E-011	2.828316E-012	0	0.000000E+000
1	108.61332536	2.828316E-012	1.818832E-011	1	0.000000E+000
1	108.61646456	1.818832E-011	2.828316E-012	0	0.000000E+000
1	108.61649763	2.828316E-012	1.818832E-011	1	0.000000E+000
1	108.61667330	1.818832E-011	2.828316E-012	0	0.000000E+000
1	108.61669008	2.828316E-012	1.818832E-011	1	0.000000E+000
1	108.62252798	1.818832E-011	2.828316E-012	0	0.000000E+000
1	108.62257022	2.828316E-012	1.818832E-011	1	0.000000E+000
1	108.62305231	1.818832E-011	2.828316E-012	0	0.000000E+000
1	108.62308300	2.828316E-012	1.818832E-011	1	0.000000E+000
1	108.62506524	1.818832E-011	2.828316E-012	0	0.000000E+000
1	108.62518921	2.828316E-012	1.818832E-011	1	0.000000E+000
1	108.63191012	1.818832E-011	2.828316E-012	0	0.000000E+000
1	108.63226536	2.828316E-012	1.818832E-011	1	0.000000E+000
1	108.63811297	1.818832E-011	2.828316E-012	0	0.000000E+000
1	108.63814716	2.828316E-012	1.818832E-011	1	0.000000E+000
1	108.64011890	1.818832E-011	2.828316E-012	0	0.000000E+000
1	108.64013675	2.828316E-012	1.818832E-011	1	0.000000E+000
1	108.64135539	1.818832E-011	2.828316E-012	0	0.000000E+000
1	108.64139771	2.828316E-012	1.818832E-011	1	0.000000E+000
1	108.64567097	1.818832E-011	2.828316E-012	0	0.000000E+000
1	108.64570432	2.828316E-012	1.818832E-011	1	0.000000E+000
1	108.64590074	1.818832E-011	2.828316E-012	0	0.000000E+000
1	108.64689756	2.828316E-012	1.818832E-011	1	0.000000E+000
1	108.64756636	1.818832E-011	2.828316E-012	0	0.000000E+000
1	108.64758451	2.828316E-012	1.818832E-011	1	0.000000E+000
1	108.65086367	1.818832E-011	2.828316E-012	0	0.000000E+000
1	108.65088403	2.828316E-012	1.818832E-011	1	0.000000E+000
1	108.65426428	1.818832E-011	2.828316E-012	0	0.000000E+000
1	108.65429151	2.828316E-012	1.818832E-011	1	0.000000E+000
1	108.65559122	1.818832E-011	2.828316E-012	0	0.000000E+000
1	108.65562354	2.828316E-012	1.818832E-011	1	0.000000E+000
1	108.65947890	1.818832E-011	2.828316E-012	0	0.000000E+000
1	108.65951549	2.828316E-012	1.818832E-011	1	0.000000E+000
1	108.65968069	1.818832E-011	2.828316E-012	0	0.000000E+000
1	108.65973881	2.828316E-012	1.818832E-011	1	0.000000E+000
1	108.66108837	1.818832E-011	2.828316E-012	0	0.000000E+000
1	108.66110475	2.828316E-012	1.818832E-011	1	0.000000E+000
1	108.66111903	1.818832E-011	2.828316E-012	0	0.000000E+000
1	108.66117716	2.828316E-012	1.818832E-011	1	0.000000E+000
1	108.66216624	1.818832E-011	2.828316E-012	0	0.000000E+000
1	108.66219371	2.828316E-012	1.818832E-011	1	0.000000E+000
1	108.66292525	1.818832E-011	2.828316E-012	0	0.000000E+000
1	108.66297105	2.828316E-012	1.818832E-011	1	0.000000E+000
1	108.66320268	1.818832E-011	2.828316E-012	0	0.000000E+000
1	108.66334619	2.828316E-012	1.818832E-011	1	0.000000E+000
1	108.66662092	1.818832E-011	2.828316E-012	0	0.000000E+000
1	108.66663310	2.828316E-012	1.818832E-011	1	0.000000E+000
1	108.66897869	1.818832E-011	2.828316E-012	0	0.000000E+000
1	108.66910582	2.828316E-012	1.818832E-011	1	0.000000E+000
1	108.66985301	1.818832E-011	2.828316E-012	0	0.000000E+000
1	108.66991149	2.828316E-012	1.818832E-011	1	0.000000E+000
1	108.67303000	1.818832E-011	2.828316E-012	0	0.000000E+000
1	108.67305220	2.828316E-012	1.818832E-011	1	0.000000E+000
1	108.67526238	1.818832E-011	2.828316E-012	0	0.000000E+000
1	108.67529696	2.828316E-012	1.818832E-011	1	0.000000E+000
1	108.67690119	1.818832E-011	2.828316E-012	0	0.000000E+000
1	108.67717268	2.828316E-012	1.818832E-011	1	0.000000E+000
1	108.67919909	1.818832E-011	2.828316E-012	0	0.000000E+000
1	108.67921448	2.828316E-012	1.818832E-011	1	0.000000E+000
1	108.68172360	1.818832E-011	2.828316E-012	0	0.000000E+000
1	108.68174768	2.828316E-012	1.818832E-011	1	0.000000E+000
1	108.68303856	1.818832E-011	2.828316E-012	0	0.000000E+000
1	108.68987259	2.828316E-012	1.818832E-011	1	0.000000E+000
1	108.69064524	1.818832E-011	2.828316E-012	0	0.000000E+000
1	108.69074382	2.828316E-012	1.818832E-011	1	0.000000E+000
1	108.69219926	1.818832E-011	2.828316E-012	0	0.000000E+000
1	108.69223002	2.828316E-012	1.818832E-011	1	0.000000E+000
1	108.69743881	1.818832E-011	2.828316E-012	0	0.000000E+000
1	108.69747905	2.828316E-012	1.818832E-011	1	0.000000E+000
1	108.70589019	1.818832E-011	2.828316E-012	0	0.000000E+000
1	108.70606178	2.828316E-012	1.818832E-011	1	0.000000E+000
1	108.70752462	1.818832E-011	2.828316E-012	0	0.000000E+000
1	108.70755630	2.828316E-012	1.818832E-011	1	0.000000E+000
1	108.70845627	1.818832E-011	2.828316E-012	0	0.000000E+000
1	108.70849799	2.828316E-012	1.818832E-011	1	0.000000E+000
1	108.71072341	1.818832E-011	2.828316E-012	0	0.000000E+000
1	108.71082886	2.828316E-012	1.818832E-011	1	0.000000E+000
1	108.71498119	1.818832E-011	2.828316E-012	0	0.000000E+000
1	108.71507809	2.828316E-012	1.818832E-011	1	0.000000E+000
1	108.71541662	1.818832E-011	2.828316E-012	0	0.000000E+000
1	108.71552198	2.828316E-012	1.818832E-011	1	0.000000E+000
1	108.72706140	1.818832E-011	2.828316E-012	0	0.000000E+000
1	108.72707403	2.828316E-012	1.818832E-011	1	0.000000E+000
1	108.72832609	1.818832E-011	2.828316E-012	0	0.000000E+000
1	108.72835924	2.828316E-012	1.818832E-011	1	0.000000E+000
1	108.73054440	1.818832E-011	2.828316E-012	0	0.000000E+000
1	108.73058536	2.828316E-012	1.818832E-011	1	0.000000E+000
1	108.73456634	1.818832E-011	2.828316E-012	0	0.000000E+000
1	108.73459753	2.828316E-012	1.818832E-011	1	0.000000E+000
1	108.74176004	1.818832E-011	2.828316E-012	0	0.000000E+000
1	108.74178211	2.828316E-012	1.818832E-011	1	0.000000E+000
1	108.75072133	1.818832E-011	2.828316E-012	0	0.000000E+000
1	108.75084207	2.828316E-012	1.818832E-011	1	0.000000E+000
1	108.75605019	1.818832E-011	2.828316E-012	0	0.000000E+000
1	108.75605681	2.828316E-012	1.818832E-011	1	0.000000E+000
1	108.76524309	1.818832E-011	2.828316E-012	0	0.000000E+000
1	108.76526457	2.828316E-012	1.818832E-011	1	0.000000E+000
1	108.76772315	1.818832E-011	2.828316E-012	0	0.000000E+000
1	108.76779155	2.828316E-012	1.818832E-011	1	0.000000E+000
1	108.77082899	1.818832E-011	2.828316E-012	0	0.000000E+000
1	108.77097021	2.828316E-012	1.818832E-011	1	0.000000E+000
1	108.77109010	1.818832E-011	2.828316E-012	0	0.000000E+000
1	108.77111353	2.828316E-012	1.818832E-011	1	0.000000E+000
1	108.77121933	1.818832E-011	2.828316E-012	0	0.000000E+000
1	108.77144338	2.828316E-012	1.818832E-011	1	0.000000E+000
1	108.78167335	1.818832E-011	2.828316E-012	0	0.000000E+000
1	108.78171776	2.828316E-012	1.818832E-011	1	0.000000E+000
1	108.78233653	1.818832E-011	2.828316E-012	0	0.000000E+000
1	108.78235313	2.828316E-012	1.818832E-011	1	0.000000E+000
1	108.78247455	1.818832E-011	2.828316E-012	0	0.000000E+000
1	108.78251534	2.828316E-012	1.818832E-011	1	0.000000E+000
1	108.78552709	1.818832E-011	2.828316E-012	0	0.000000E+000
1	108.78553805	2.828316E-012	1.818832E-011	1	0.000000E+000
1	108.78770561	1.818832E-011	2.828316E-012	0	0.000000E+000
1	108.78776904	2.828316E-012	1.818832E-011	1	0.000000E+000
1	108.78849357	1.818832E-011	2.828316E-012	0	0.000000E+000
1	108.78859316	2.828316E-012	1.818832E-011	1	0.000000E+000
1	108.78878620	1.818832E-011	2.828316E-012	0	0.000000E+000
1	108.78880615	2.828316E-012	1.818832E-011	1	0.000000E+000
1	108.80297636	1.818832E-011	2.828316E-012	0	0.000000E+000
1	108.80301552	2.828316E-012	1.818832E-011	1	0.000000E+000
1	108.80306390	1.818832E-011	2.828316E-012	0	0.000000E+000
1	108.80311911	2.828316E-012	1.818832E-011	1	0.000000E+000
1	108.80681575	1.818832E-011	2.828316E-012	0	0.000000E+000
1	108.80684266	2.828316E-012	1.818832E-011	1	0.000000E+000
1	108.80792252	1.818832E-011	2.828316E-012	0	0.000000E+000
1	108.80794482	2.828316E-012	1.818832E-011	1	0.000000E+000
1	108.80946543	1.818832E-011	2.828316E-012	0	0.000000E+000
1	108.81087077	2.828316E-012	1.818832E-011	1	0.000000E+000
1	108.81100057	1.818832E-011	2.828316E-012	0	0.000000E+000
1	108.81101376	2.828316E-012	1.818832E-011	1	0.000000E+000
1	108.81186130	1.818832E-011	2.828316E-012	0	0.000000E+000
1	108.81189383	2.828316E-012	1.818832E-011	1	0.000000E+000
1	108.81513090	1.818832E-011	2.828316E-012	0	0.000000E+000
1	108.81518999	2.828316E-012	1.818832E-011	1	0.000000E+000
1	108.81776931	1.818832E-011	2.828316E-012	0	0.000000E+000
1	108.81777817	2.828316E-012	1.818832E-011	1	0.000000E+000
1	108.81985193	1.818832E-011	2.828316E-012	0	0.000000E+000
1	108.81987722	2.828316E-012	1.818832E-011	1	0.000000E+000
1	108.82131257	1.818832E-011	2.828316E-012	0	0.000000E+000
1	108.82131936	2.828316E-012	1.818832E-011	1	0.000000E+000
1	108.82462157	1.818832E-011	2.828316E-012	0	0.000000E+000
1	108.82463943	2.828316E-012	1.818832E-011	1	0.000000E+000
1	108.82473267	1.818832E-011	2.828316E-012	0	0.000000E+000
1	108.82476992	2.828316E-012	1.818832E-011	1	0.000000E+000
1	108.82679986	1.818832E-011	2.828316E-012	0	0.000000E+000
1	108.82689188	2.828316E-012	1.818832E-011	1	0.000000E+000
1	108.82828250	1.818832E-011	2.828316E-012	0	0.000000E+000
1	108.82832124	2.828316E-012	1.818832E-011	1	0.000000E+000
1	108.83007359	1.818832E-011	2.828316E-012	0	0.000000E+000
1	108.83044602	2.828316E-012	1.818832E-011	1	0.000000E+000
1	108.83140145	1.818832E-011	2.828316E-012	0	0.000000E+000
1	108.83146558	2.828316E-012	1.818832E-011	1	0.000000E+000
1	108.83262501	1.818832E-011	2.828316E-012	0	0.000000E+000
1	108.83263700	2.828316E-012	1.818832E-011	1	0.000000E+000
1	108.83288167	1.818832E-011	2.828316E-012	0	0.000000E+000
1	108.87281744	2.828316E-012	1.818832E-011	1	0.000000E+000
1	108.87719392	1.818832E-011	2.828316E-012	0	0.000000E+000
1	108.87723845	2.828316E-012	1.818832E-011	1	0.000000E+000
1	108.87790135	1.818832E-011	2.828316E-012	0	0.000000E+000
1	108.87794335	2.828316E-012	1.818832E-011	1	0.000000E+000
1	108.87885357	1.818832E-011	2.828316E-012	0	0.000000E+000
1	108.87887990	2.828316E-012	1.818832E-011	1	0.000000E+000
1	108.88224625	1.818832E-011	2.828316E-012	0	0.000000E+000
1	108.88228646	2.828316E-012	1.818832E-011	1	0.000000E+000
1	108.88947017	1.818832E-011	2.828316E-012	0	0.000000E+000
1	108.88953027	2.828316E-012	1.818832E-011	1	0.000000E+000
1	108.89406646	1.818832E-011	2.828316E-012	0	0.000000E+000
1	108.89453050	2.828316E-012	1.818832E-011	1	0.000000E+000
1	108.89828435	1.818832E-011	2.828316E-012	0	0.000000E+000
1	108.89830132	2.828316E-012	1.818832E-011	1	0.000000E+000
1	108.89894365	1.818832E-011	2.828316E-012	0	0.000000E+000
1	108.89900372	2.828316E-012	1.818832E-011	1	0.000000E+000
1	108.90258077	1.818832E-011	2.828316E-012	0	0.000000E+000
1	108.90259905	2.828316E-012	1.818832E-011	1	0.000000E+000
1	108.90800586	1.818832E-011	2.828316E-012	0	0.000000E+000
1	108.90802502	2.828316E-012	1.818832E-011	1	0.000000E+000
1	108.90957462	1.818832E-011	2.828316E-012	0	0.000000E+000
1	108.90959424	2.828316E-012	1.818832E-011	1	0.000000E+000
1	108.91068556	1.818832E-011	2.828316E-012	0	0.000000E+000
1	108.91073645	2.828316E-012	1.818832E-011	1	0.000000E+000
1	108.91431526	1.818832E-011	2.828316E-012	0	0.000000E+000
1	108.91435752	2.828316E-012	1.818832E-011	1	0.000000E+000
1	108.92519578	1.818832E-011	2.828316E-012	0	0.000000E+000
1	108.92523118	2.828316E-012	1.818832E-011	1	0.000000E+000
1	108.93059446	1.818832E-011	2.828316E-012	0	0.000000E+000
1	108.93060414	2.828316E-012	1.818832E-011	1	0.000000E+000
1	108.93797824	1.818832E-011	2.828316E-012	0	0.000000E+000
1	108.93858413	2.828316E-012	1.818832E-011	1	0.000000E+000
1	108.94757213	1.818832E-011	2.828316E-012	0	0.000000E+000
1	108.94760449	2.828316E-012	1.818832E-011	1	0.000000E+000
1	108.96131638	1.818832E-011	2.828316E-012	0	0.000000E+000
1	108.96133191	2.828316E-012	1.818832E-011	1	0.000000E+000
1	108.96145643	1.818832E-011	2.828316E-012	0	0.000000E+000
1	108.96150375	2.828316E-012	1.818832E-011	1	0.000000E+000
1	108.96344559	1.818832E-011	2.828316E-012	0	0.000000E+000
1	108.96349114	2.828316E-012	1.818832E-011	1	0.000000E+000
1	108.96455259	1.818832E-011	2.828316E-012	0	0.000000E+000
1	108.96458586	2.828316E-012	1.818832E-011	1	0.000000E+000
1	108.96911847	1.818832E-011	2.828316E-012	0	0.000000E+000
1	108.96914735	2.828316E-012	1.818832E-011	1	0.000000E+000
1	108.97224782	1.818832E-011	2.828316E-012	0	0.000000E+000
1	108.97254543	2.828316E-012	1.818832E-011	1	0.000000E+000
1	108.97392002	1.818832E-011	2.828316E-012	0	0.000000E+000
1	108.97396758	2.828316E-012	1.818832E-011	1	0.000000E+000
1	108.97401477	1.818832E-011	2.828316E-012	0	0.000000E+000
1	108.97405355	2.828316E-012	1.818832E-011	1	0.000000E+000
1	108.98056598	1.818832E-011	2.828316E-012	0	0.000000E+000
1	108.98075839	2.828316E-012	1.818832E-011	1	0.000000E+000
1	108.98093340	1.818832E-011	2.828316E-012	0	0.000000E+000
1	108.98097535	2.828316E-012	1.818832E-011	1	0.000000E+000
1	108.98235134	1.818832E-011	2.828316E-012	0	0.000000E+000
1	108.98235472	2.828316E-012	1.818832E-011	1	0.000000E+000
1	108.98244906	1.818832E-011	2.828316E-012	0	0.000000E+000
1	108.98246319	2.828316E-012	1.818832E-011	1	0.000000E+000
1	108.98311971	1.818832E-011	2.828316E-012	0	0.000000E+000
1	108.98315342	2.828316E-012	1.818832E-011	1	0.000000E+000
1	108.99198666	1.818832E-011	2.828316E-012	0	0.000000E+000
1	108.99261546	2.828316E-012	1.818832E-011	1	0.000000E+000
1	108.99686942	1.818832E-011	2.828316E-012	0	0.000000E+000
1	108.99688865	2.828316E-012	1.818832E-011	1	0.000000E+000
1	108.99945888	1.818832E-011	2.828316E-012	0	0.000000E+000
1	108.99961731	2.828316E-012	1.818832E-011	1	0.000000E+000
1	109.00010621	1.818832E-011	2.828316E-012	0	0.000000E+000
1	109.00013522	2.828316E-012	1.818832E-011	1	0.000000E+000
1	109.00307760	1.818832E-011	2.828316E-012	0	0.000000E+000
1	109.00308634	2.828316E-012	1.818832E-011	1	0.000000E+000
1	109.00820607	1.818832E-011	2.828316E-012	0	0.000000E+000
1	109.00823766	2.828316E-012	1.818832E-011	1	0.000000E+000
1	109.00919870	1.818832E-011	2.828316E-012	0	0.000000E+000
1	109.00924649	2.828316E-012	1.818832E-011	1	0.000000E+000
1	109.00955558	1.818832E-011	2.828316E-012	0	0.000000E+000
1	109.00958092	2.828316E-012	1.818832E-011	1	0.000000E+000
1	109.01089071	1.818832E-011	2.828316E-012	0	0.000000E+000
1	109.01092206	2.828316E-012	1.818832E-011	1	0.000000E+000
1	109.01743401	1.818832E-011	2.828316E-012	0	0.000000E+000
1	109.01746286	2.828316E-012	1.818832E-011	1	0.000000E+000
1	109.02337429	1.818832E-011	2.828316E-012	0	0.000000E+000
1	109.02344716	2.828316E-012	1.818832E-011	1	0.000000E+000
1	109.02587334	1.818832E-011	2.828316E-012	0	0.000000E+000
1	109.02592494	2.828316E-012	1.818832E-011	1	0.000000E+000
1	109.02595061	1.818832E-011	2.828316E-012	0	0.000000E+000
1	109.02607742	2.828316E-012	1.818832E-011	1	0.000000E+000
1	109.02610272	1.818832E-011	2.828316E-012	0	0.000000E+000
1	109.02622429	2.828316E-012	1.818832E-011	1	0.000000E+000
1	109.03175370	1.818832E-011	2.828316E-012	0	0.000000E+000
1	109.03177900	2.828316E-012	1.818832E-011	1	0.000000E+000
1	109.03465346	1.818832E-011	2.828316E-012	0	0.000000E+000
1	109.03465924	2.828316E-012	1.818832E-011	1	0.000000E+000
1	109.03933395	1.818832E-011	2.828316E-012	0	0.000000E+000
1	109.03943002	2.828316E-012	1.818832E-011	1	0.000000E+000
1	109.04552317	1.818832E-011	2.828316E-012	0	0.000000E+000
1	109.04554667	2.828316E-012	1.818832E-011	1	0.000000E+000
1	109.05050458	1.818832E-011	2.828316E-012	0	0.000000E+000
1	109.05052914	2.828316E-012	1.818832E-011	1	0.000000E+000
1	109.05156517	1.818832E-011	2.828316E-012	0	0.000000E+000
1	109.05160457	2.828316E-012	1.818832E-011	1	0.000000E+000
1	109.05170749	1.818832E-011	2.828316E-012	0	0.000000E+000
1	109.05171026	2.828316E-012	1.818832E-011	1	0.000000E+000
1	109.05460036	1.818832E-011	2.828316E-012	0	0.000000E+000
1	109.05460483	2.828316E-012	1.818832E-011	1	0.000000E+000
1	109.05885873	1.818832E-011	2.828316E-012	0	0.000000E+000
1	109.05892870	2.828316E-012	1.818832E-011	1	0.000000E+000
1	109.05894751	1.818832E-011	2.828316E-012	0	0.000000E+000
1	109.05896009	2.828316E-012	1.818832E-011	1	0.000000E+000
1	109.05911297	1.818832E-011	2.828316E-012	0	0.000000E+000
1	109.05916546	2.828316E-012	1.818832E-011	1	0.000000E+000
1	109.06060340	1.818832E-011	2.828316E-012	0	0.000000E+000
1	109.06063337	2.828316E-012	1.818832E-011	1	0.000000E+000
1	109.06381793	1.818832E-011	2.828316E-012	0	0.000000E+000
1	109.06416296	2.828316E-012	1.818832E-011	1	0.000000E+000
1	109.06454796	1.818832E-011	2.828316E-012	0	0.000000E+000
1	109.06458375	2.828316E-012	1.818832E-011	1	0.000000E+000
1	109.06493008	1.818832E-011	2.828316E-012	0	0.000000E+000
1	109.06495533	2.828316E-012	1.818832E-011	1	0.000000E+000
1	109.07597902	1.818832E-011	2.828316E-012	0	0.000000E+000
1	109.07599445	2.828316E-012	1.818832E-011	1	0.000000E+000
1	109.07714443	1.818832E-011	2.828316E-012	0	0.000000E+000
1	109.07724692	2.828316E-012	1.818832E-011	1	0.000000E+000
1	109.07981198	1.818832E-011	2.828316E-012	0	0.000000E+000
1	109.07984461	2.828316E-012	1.818832E-011	1	0.000000E+000
1	109.08561960	1.818832E-011	2.828316E-012	0	0.000000E+000
1	109.08569536	2.828316E-012	1.818832E-011	1	0.000000E+000
1	109.09050071	1.818832E-011	2.828316E-012	0	0.000000E+000
1	109.09077510	2.828316E-012	1.818832E-011	1	0.000000E+000
1	109.10717533	1.818832E-011	2.828316E-012	0	0.000000E+000
1	109.10720918	2.828316E-012	1.818832E-011	1	0.000000E+000
1	109.11960694	1.818832E-011	2.828316E-012	0	0.000000E+000
1	109.54430542	2.828316E-012	1.818832E-011	1	0.000000E+000
1	109.54964780	1.818832E-011	2.828316E-012	0	0.000000E+000
1	109.54968209	2.828316E-012	1.818832E-011	1	0.000000E+000
1	109.55107900	1.818832E-011	2.828316E-012	0	0.000000E+000
1	109.55109212	2.828316E-012	1.818832E-011	1	0.000000E+000
1	109.55172327	1.818832E-011	2.828316E-012	0	0.000000E+000
1	109.55174247	2.828316E-012	1.818832E-011	1	0.000000E+000
1	109.55571687	1.818832E-011	2.828316E-012	0	0.000000E+000
1	109.55576484	2.828316E-012	1.818832E-011	1	0.000000E+000
1	109.55646821	1.818832E-011	2.828316E-012	0	0.000000E+000
1	109.55649609	2.828316E-012	1.818832E-011	1	0.000000E+000
1	109.56025977	1.818832E-011	2.828316E-012	0	0.000000E+000
1	109.56042773	2.828316E-012	1.818832E-011	1	0.000000E+000
1	109.56529160	1.818832E-011	2.828316E-012	0	0.000000E+000
1	109.56531599	2.828316E-012	1.818832E-011	1	0.000000E+000
1	109.56556365	1.818832E-011	2.828316E-012	0	0.000000E+000
1	109.56564794	2.828316E-012	1.818832E-011	1	0.000000E+000
1	109.56812644	1.818832E-011	2.828316E-012	0	0.000000E+000
1	109.56813671	2.828316E-012	1.818832E-011	1	0.000000E+000
1	109.56872863	1.818832E-011	2.828316E-012	0	0.000000E+000
1	109.56874781	2.828316E-012	1.818832E-011	1	0.000000E+000
1	109.57015521	1.818832E-011	2.828316E-012	0	0.000000E+000
1	109.57023937	2.828316E-012	1.818832E-011	1	0.000000E+000
1	109.57247688	1.818832E-011	2.828316E-012	0	0.000000E+000
1	109.57249225	2.828316E-012	1.818832E-011	1	0.000000E+000
1	109.57312565	1.818832E-011	2.828316E-012	0	0.000000E+000
1	109.57313845	2.828316E-012	1.818832E-011	1	0.000000E+000
1	109.58116357	1.818832E-011	2.828316E-012	0	0.000000E+000
1	109.58124356	2.828316E-012	1.818832E-011	1	0.000000E+000
1	109.58465037	1.818832E-011	2.828316E-012	0	0.000000E+000
1	109.58465933	2.828316E-012	1.818832E-011	1	0.000000E+000
1	109.59764864	1.818832E-011	2.828316E-012	0	0.000000E+000
1	109.59779193	2.828316E-012	1.818832E-011	1	0.000000E+000
1	109.59788796	1.818832E-011	2.828316E-012	0	0.000000E+000
1	110.42563226	2.828316E-012	1.818832E-011	1	0.000000E+000
1	110.43411907	1.818832E-011	2.828316E-012	0	0.000000E+000
1	110.43419200	2.828316E-012	1.818832E-011	1	0.000000E+000
1	110.43719169	1.818832E-011	2.828316E-012	0	0.000000E+000
1	110.43723257	2.828316E-012	1.818832E-011	1	0.000000E+000
1	110.44351655	1.818832E-011	2.828316E-012	0	0.000000E+000
1	110.44355187	2.828316E-012	1.818832E-011	1	0.000000E+000
1	110.44487448	1.818832E-011	2.828316E-012	0	0.000000E+000
1	110.44489098	2.828316E-012	1.818832E-011	1	0.000000E+000
1	110.44712418	1.818832E-011	2.828316E-012	0	0.000000E+000
1	112.26400751	2.828316E-012	1.818832E-011	1	0.000000E+000
1	112.26421357	1.818832E-011	2.828316E-012	0	0.000000E+000
1	112.26422773	2.828316E-012	1.818832E-011	1	0.000000E+000
1	112.26628198	1.818832E-011	2.828316E-012	0	0.000000E+000
1	112.26630746	2.828316E-012	1.818832E-011	1	0.000000E+000
1	112.27155068	1.818832E-011	2.828316E-012	0	0.000000E+000
1	112.27158726	2.828316E-012	1.818832E-011	1	0.000000E+000
1	112.27234596	1.818832E-011	2.828316E-012	0	0.000000E+000
1	112.27238560	2.828316E-012	1.818832E-011	1	0.000000E+000
1	112.27628847	1.818832E-011	2.828316E-012	0	0.000000E+000
1	112.27631594	2.828316E-012	1.818832E-011	1	0.000000E+000
1	112.27693385	1.818832E-011	2.828316E-012	0	0.000000E+000
1	112.27694810	2.828316E-012	1.818832E-011	1	0.000000E+000
1	112.27788356	1.818832E-011	2.828316E-012	0	0.000000E+000
1	112.27792132	2.828316E-012	1.818832E-011	1	0.000000E+000
1	112.28210828	1.818832E-011	2.828316E-012	0	0.000000E+000
1	112.28211553	2.828316E-012	1.818832E-011	1	0.000000E+000
1	112.28436065	1.818832E-011	2.828316E-012	0	0.000000E+000
1	112.28451505	2.828316E-012	1.818832E-011	1	0.000000E+000
1	112.29560259	1.818832E-011	2.828316E-012	0	0.000000E+000
1	112.29562706	2.828316E-012	1.818832E-011	1	0.000000E+000
1	112.29799869	1.818832E-011	2.828316E-012	0	0.000000E+000
1	112.36577782	2.828316E-012	1.818832E-011	1	0.000000E+000
1	112.36932136	1.818832E-011	2.828316E-012	0	0.000000E+000
1	112.36933982	2.828316E-012	1.818832E-011	1	0.000000E+000
1	112.37043607	1.818832E-011	2.828316E-012	0	0.000000E+000
1	112.37055099	2.828316E-012	1.818832E-011	1	0.000000E+000
1	112.39664740	1.818832E-011	2.828316E-012	0	0.000000E+000
1	112.39694278	2.828316E-012	1.818832E-011	1	0.000000E+000
1	112.41154794	1.818832E-011	2.828316E-012	0	0.000000E+000
1	112.41164901	2.828316E-012	1.818832E-011	1	0.000000E+000
1	112.41307639	1.818832E-011	2.828316E-012	0	0.000000E+000
1	112.41308872	2.828316E-012	1.818832E-011	1	0.000000E+000
1	112.41550598	1.818832E-011	2.828316E-012	0	0.000000E+000
1	112.41552017	2.828316E-012	1.818832E-011	1	0.000000E+000
1	112.42412363	1.818832E-011	2.828316E-012	0	0.000000E+000
1	112.42415862	2.828316E-012	1.818832E-011	1	0.000000E+000
1	112.42745607	1.818832E-011	2.828316E-012	0	0.000000E+000
1	112.42746434	2.828316E-012	1.818832E-011	1	0.000000E+000
1	112.42949380	1.818832E-011	2.828316E-012	0	0.000000E+000
1	112.42949996	2.828316E-012	1.818832E-011	1	0.000000E+000
1	112.43519151	1.818832E-011	2.828316E-012	0	0.000000E+000
1	112.43523255	2.828316E-012	1.818832E-011	1	0.000000E+000
1	112.43538102	1.818832E-011	2.828316E-012	0	0.000000E+000
1	112.43541241	2.828316E-012	1.818832E-011	1	0.000000E+000
1	112.43626565	1.818832E-011	2.828316E-012	0	0.000000E+000
1	112.43631551	2.828316E-012	1.818832E-011	1	0.000000E+000
1	112.43842563	1.818832E-011	2.828316E-012	0	0.000000E+000
1	112.43856583	2.828316E-012	1.818832E-011	1	0.000000E+000
1	112.44299921	1.818832E-011	2.828316E-012	0	0.000000E+000
1	112.44301270	2.828316E-012	1.818832E-011	1	0.000000E+000
1	112.44305779	1.818832E-011	2.828316E-012	0	0.000000E+000
1	112.44307206	2.828316E-012	1.818832E-011	1	0.000000E+000
1	112.44390972	1.818832E-011	2.828316E-012	0	0.000000E+000
1	112.44396729	2.828316E-012	1.818832E-011	1	0.000000E+000
1	112.44455260	1.818832E-011	2.828316E-012	0	0.000000E+000
1	112.44477723	2.828316E-012	1.818832E-011	1	0.000000E+000
1	112.44478834	1.818832E-011	2.828316E-012	0	0.000000E+000
1	112.44482848	2.828316E-012	1.818832E-011	1	0.000000E+000
1	112.44575878	1.818832E-011	2.828316E-012	0	0.000000E+000
1	112.44580842	2.828316E-012	1.818832E-011	1	0.000000E+000
1	112.45278453	1.818832E-011	2.828316E-012	0	0.000000E+000
1	112.45281702	2.828316E-012	1.818832E-011	1	0.000000E+000
1	112.45845962	1.818832E-011	2.828316E-012	0	0.000000E+000
1	112.45858564	2.828316E-012	1.818832E-011	1	0.000000E+000
1	112.45883493	1.818832E-011	2.828316E-012	0	0.000000E+000
1	112.45886406	2.828316E-012	1.818832E-011	1	0.000000E+000
1	112.45952543	1.818832E-011	2.828316E-012	0	0.000000E+000
1	112.45967929	2.828316E-012	1.818832E-011	1	0.000000E+000
1	112.45971913	1.818832E-011	2.828316E-012	0	0.000000E+000
1	112.45974049	2.828316E-012	1.818832E-011	1	0.000000E+000
1	112.46188502	1.818832E-011	2.828316E-012	0	0.000000E+000
1	112.46190128	2.828316E-012	1.818832E-011	1	0.000000E+000
1	112.46843590	1.818832E-011	2.828316E-012	0	0.000000E+000
1	112.46846674	2.828316E-012	1.818832E-011	1	0.000000E+000
1	112.46851035	1.818832E-011	2.828316E-012	0	0.000000E+000
1	112.46853742	2.828316E-012	1.818832E-011	1	0.000000E+000
1	112.46899853	1.818832E-011	2.828316E-012	0	0.000000E+000
1	112.46903083	2.828316E-012	1.818832E-011	1	0.000000E+000
1	112.47219524	1.818832E-011	2.828316E-012	0	0.000000E+000
1	112.97038852	2.828316E-012	1.818832E-011	1	0.000000E+000
1	112.97042890	1.818832E-011	2.828316E-012	0	0.000000E+000
1	144.12863026	2.873515E-012	1.823351E-011	1	0.000000E+000
1	144.13142481	1.823351E-011	2.873515E-012	0	0.000000E+000
1	144.13147954	2.873515E-012	1.823351E-011	1	0.000000E+000
1	144.13241672	1.823351E-011	2.873515E-012	0	0.000000E+000
1	144.13242412	2.873515E-012	1.823351E-011	1	0.000000E+000
1	144.13818695	1.823351E-011	2.873515E-012	0	0.000000E+000
1	144.13845881	2.873515E-012	1.823351E-011	1	0.000000E+000
1	144.14140355	1.823351E-011	2.873515E-012	0	0.000000E+000
1	144.14235127	2.873515E-012	1.823351E-011	1	0.000000E+000
1	144.14254244	1.823351E-011	2.873515E-012	0	0.000000E+000
1	144.14257024	2.873515E-012	1.823351E-011	1	0.000000E+000
1	144.15563589	1.823351E-011	2.873515E-012	0	0.000000E+000
1	144.15566165	2.873515E-012	1.823351E-011	1	0.000000E+000
1	144.16039706	1.823351E-011	2.873515E-012	0	0.000000E+000
1	144.16043139	2.873515E-012	1.823351E-011	1	0.000000E+000
1	144.16167518	1.823351E-011	2.873515E-012	0	0.000000E+000
1	144.16169469	2.873515E-012	1.823351E-011	1	0.000000E+000
1	144.17364354	1.823351E-011	2.873515E-012	0	0.000000E+000
1	144.17365667	2.873515E-012	1.823351E-011	1	0.000000E+000
1	144.17649390	1.823351E-011	2.873515E-012	0	0.000000E+000
1	144.17653267	2.873515E-012	1.823351E-011	1	0.000000E+000
1	144.17770619	1.823351E-011	2.873515E-012	0	0.000000E+000
1	144.17773120	2.873515E-012	1.823351E-011	1	0.000000E+000
1	144.19219741	1.823351E-011	2.873515E-012	0	0.000000E+000
1	144.19222359	2.873515E-012	1.823351E-011	1	0.000000E+000
1	144.19237910	1.823351E-011	2.873515E-012	0	0.000000E+000
1	144.19241301	2.873515E-012	1.823351E-011	1	0.000000E+000
1	144.19484765	1.823351E-011	2.873515E-012	0	0.000000E+000
1	144.19486975	2.873515E-012	1.823351E-011	1	0.000000E+000
1	144.19602394	1.823351E-011	2.873515E-012	0	0.000000E+000
1	144.19615771	2.873515E-012	1.823351E-011	1	0.000000E+000
1	144.19995374	1.823351E-011	2.873515E-012	0	0.000000E+000
1	144.20003436	2.873515E-012	1.823351E-011	1	0.000000E+000
1	144.20592126	1.823351E-011	2.873515E-012	0	0.000000E+000
1	144.20593797	2.873515E-012	1.823351E-011	1	0.000000E+000
1	144.20618425	1.823351E-011	2.873515E-012	0	0.000000E+000
1	144.20623346	2.873515E-012	1.823351E-011	1	0.000000E+000
1	144.20985303	1.823351E-011	2.873515E-012	0	0.000000E+000
1	144.20987443	2.873515E-012	1.823351E-011	1	0.000000E+000
1	144.22289310	1.823351E-011	2.873515E-012	0	0.000000E+000
1	144.22292862	2.873515E-012	1.823351E-011	1	0.000000E+000
1	144.23681296	1.823351E-011	2.873515E-012	0	0.000000E+000
1	144.23693322	2.873515E-012	1.823351E-011	1	0.000000E+000
1	144.24894601	1.823351E-011	2.873515E-012	0	0.000000E+000
1	144.24903419	2.873515E-012	1.823351E-011	1	0.000000E+000
1	144.25920900	1.823351E-011	2.873515E-012	0	0.000000E+000
1	144.25924829	2.873515E-012	1.823351E-011	1	0.000000E+000
1	144.26248359	1.823351E-011	2.873515E-012	0	0.000000E+000
1	144.26260368	2.873515E-012	1.823351E-011	1	0.000000E+000
1	144.27171905	1.823351E-011	2.873515E-012	0	0.000000E+000
1	144.27175093	2.873515E-012	1.823351E-011	1	0.000000E+000
1	144.29359409	1.823351E-011	2.873515E-012	0	0.000000E+000
1	144.29365386	2.873515E-012	1.823351E-011	1	0.000000E+000
1	144.29502609	1.823351E-011	2.873515E-012	0	0.000000E+000
1	144.29507403	2.873515E-012	1.823351E-011	1	0.000000E+000
1	144.30168859	1.823351E-011	2.873515E-012	0	0.000000E+000
1	144.30171784	2.873515E-012	1.823351E-011	1	0.000000E+000
1	144.31035698	1.823351E-011	2.873515E-012	0	0.000000E+000
1	144.31036712	2.873515E-012	1.823351E-011	1	0.000000E+000
1	144.31296537	1.823351E-011	2.873515E-012	0	0.000000E+000
1	144.31298718	2.873515E-012	1.823351E-011	1	0.000000E+000
1	144.31987044	1.823351E-011	2.873515E-012	0	0.000000E+000
1	144.31990049	2.873515E-012	1.823351E-011	1	0.000000E+000
1	144.32468673	1.823351E-011	2.873515E-012	0	0.000000E+000
1	144.32470688	2.873515E-012	1.823351E-011	1	0.000000E+000
1	144.34199198	1.823351E-011	2.873515E-012	0	0.000000E+000
1	144.34206904	2.873515E-012	1.823351E-011	1	0.000000E+000
1	144.35485983	1.823351E-011	2.873515E-012	0	0.000000E+000
1	144.35488347	2.873515E-012	1.823351E-011	1	0.000000E+000
1	144.35935869	1.823351E-011	2.873515E-012	0	0.000000E+000
1	144.35941295	2.873515E-012	1.823351E-011	1	0.000000E+000
1	144.36095806	1.823351E-011	2.873515E-012	0	0.000000E+000
1	144.36101261	2.873515E-012	1.823351E-011	1	0.000000E+000
1	144.36377615	1.823351E-011	2.873515E-012	0	0.000000E+000
1	144.36378932	2.873515E-012	1.823351E-011	1	0.000000E+000
1	144.36939836	1.823351E-011	2.873515E-012	0	0.000000E+000
1	144.36942802	2.873515E-012	1.823351E-011	1	0.000000E+000
1	144.38089473	1.823351E-011	2.873515E-012	0	0.000000E+000
1	144.38091095	2.873515E-012	1.823351E-011	1	0.000000E+000
1	144.38914312	1.823351E-011	2.873515E-012	0	0.000000E+000
1	144.38922772	2.873515E-012	1.823351E-011	1	0.000000E+000
1	144.39478672	1.823351E-011	2.873515E-012	0	0.000000E+000
1	144.39480548	2.873515E-012	1.823351E-011	1	0.000000E+000
1	144.39484819	1.823351E-011	2.873515E-012	0	0.000000E+000
1	144.39487000	2.873515E-012	1.823351E-011	1	0.000000E+000
1	144.39706395	1.823351E-011	2.873515E-012	0	0.000000E+000
1	144.39709845	2.873515E-012	1.823351E-011	1	0.000000E+000
1	144.40113931	1.823351E-011	2.873515E-012	0	0.000000E+000
1	144.40119999	2.873515E-012	1.823351E-011	1	0.000000E+000
1	144.40125085	1.823351E-011	2.873515E-012	0	0.000000E+000
1	144.40127572	2.873515E-012	1.823351E-011	1	0.000000E+000
1	144.40473718	1.823351E-011	2.873515E-012	0	0.000000E+000
1	144.40476191	2.873515E-012	1.823351E-011	1	0.000000E+000
1	144.40898570	1.823351E-011	2.873515E-012	0	0.000000E+000
1	144.40906173	2.873515E-012	1.823351E-011	1	0.000000E+000
1	144.40952525	1.823351E-011	2.873515E-012	0	0.000000E+000
1	144.40956763	2.873515E-012	1.823351E-011	1	0.000000E+000
1	144.41184022	1.823351E-011	2.873515E-012	0	0.000000E+000
1	144.41188870	2.873515E-012	1.823351E-011	1	0.000000E+000
1	144.41391593	1.823351E-011	2.873515E-012	0	0.000000E+000
1	144.41397259	2.873515E-012	1.823351E-011	1	0.000000E+000
1	144.41419668	1.823351E-011	2.873515E-012	0	0.000000E+000
1	144.41422959	2.873515E-012	1.823351E-011	1	0.000000E+000
1	144.41698259	1.823351E-011	2.873515E-012	0	0.000000E+000
1	144.41755825	2.873515E-012	1.823351E-011	1	0.000000E+000
1	144.42357688	1.823351E-011	2.873515E-012	0	0.000000E+000
1	144.42361034	2.873515E-012	1.823351E-011	1	0.000000E+000
1	144.42741693	1.823351E-011	2.873515E-012	0	0.000000E+000
1	144.42746771	2.873515E-012	1.823351E-011	1	0.000000E+000
1	144.42830945	1.823351E-011	2.873515E-012	0	0.000000E+000
1	144.42832064	2.873515E-012	1.823351E-011	1	0.000000E+000
1	144.43305458	1.823351E-011	2.873515E-012	0	0.000000E+000
1	144.43308409	2.873515E-012	1.823351E-011	1	0.000000E+000
1	144.44051514	1.823351E-011	2.873515E-012	0	0.000000E+000
1	144.44053492	2.873515E-012	1.823351E-011	1	0.000000E+000
1	144.44329516	1.823351E-011	2.873515E-012	0	0.000000E+000
1	144.44330941	2.873515E-012	1.823351E-011	1	0.000000E+000
1	144.44602893	1.823351E-011	2.873515E-012	0	0.000000E+000
1	144.44605405	2.873515E-012	1.823351E-011	1	0.000000E+000
1	144.45147607	1.823351E-011	2.873515E-012	0	0.000000E+000
1	144.45156437	2.873515E-012	1.823351E-011	1	0.000000E+000
1	144.45382933	1.823351E-011	2.873515E-012	0	0.000000E+000
1	144.45476144	2.873515E-012	1.823351E-011	1	0.000000E+000
1	144.46679825	1.823351E-011	2.873515E-012	0	0.000000E+000
1	144.46684806	2.873515E-012	1.823351E-011	1	0.000000E+000
1	144.46846953	1.823351E-011	2.873515E-012	0	0.000000E+000
1	144.46848361	2.873515E-012	1.823351E-011	1	0.000000E+000
1	144.46854149	1.823351E-011	2.873515E-012	0	0.000000E+000
1	144.46857403	2.873515E-012	1.823351E-011	1	0.000000E+000
1	144.46869238	1.823351E-011	2.873515E-012	0	0.000000E+000
1	144.46872240	2.873515E-012	1.823351E-011	1	0.000000E+000
1	144.47128932	1.823351E-011	2.873515E-012	0	0.000000E+000
1	144.47139681	2.873515E-012	1.823351E-011	1	0.000000E+000
1	144.47676923	1.823351E-011	2.873515E-012	0	0.000000E+000
1	144.47678776	2.873515E-012	1.823351E-011	1	0.000000E+000
1	144.47784776	1.823351E-011	2.873515E-012	0	0.000000E+000
1	144.47786267	2.873515E-012	1.823351E-011	1	0.000000E+000
1	144.47798145	1.823351E-011	2.873515E-012	0	0.000000E+000
1	144.47808699	2.873515E-012	1.823351E-011	1	0.000000E+000
1	144.48351355	1.823351E-011	2.873515E-012	0	0.000000E+000
1	144.48353702	2.873515E-012	1.823351E-011	1	0.000000E+000
1	144.48589787	1.823351E-011	2.873515E-012	0	0.000000E+000
1	144.48590911	2.873515E-012	1.823351E-011	1	0.000000E+000
1	144.49220576	1.823351E-011	2.873515E-012	0	0.000000E+000
1	144.49258732	2.873515E-012	1.823351E-011	1	0.000000E+000
1	144.49920104	1.823351E-011	2.873515E-012	0	0.000000E+000
1	144.49922750	2.873515E-012	1.823351E-011	1	0.000000E+000
1	144.50058797	1.823351E-011	2.873515E-012	0	0.000000E+000
1	144.50097992	2.873515E-012	1.823351E-011	1	0.000000E+000
1	144.50815600	1.823351E-011	2.873515E-012	0	0.000000E+000
1	144.50820936	2.873515E-012	1.823351E-011	1	0.000000E+000
1	144.50877554	1.823351E-011	2.873515E-012	0	0.000000E+000
1	144.50880144	2.873515E-012	1.823351E-011	1	0.000000E+000
1	144.51018019	1.823351E-011	2.873515E-012	0	0.000000E+000
1	144.51026334	2.873515E-012	1.823351E-011	1	0.000000E+000
1	144.51433180	1.823351E-011	2.873515E-012	0	0.000000E+000
1	144.51440324	2.873515E-012	1.823351E-011	1	0.000000E+000
1	144.51452174	1.823351E-011	2.873515E-012	0	0.000000E+000
1	144.51453623	2.873515E-012	1.823351E-011	1	0.000000E+000
1	144.51500650	1.823351E-011	2.873515E-012	0	0.000000E+000
1	144.51504781	2.873515E-012	1.823351E-011	1	0.000000E+000
1	144.51547536	1.823351E-011	2.873515E-012	0	0.000000E+000
1	144.51551182	2.873515E-012	1.823351E-011	1	0.000000E+000
1	144.52564880	1.823351E-011	2.873515E-012	0	0.000000E+000
1	144.52567755	2.873515E-012	1.823351E-011	1	0.000000E+000
1	144.53248917	1.823351E-011	2.873515E-012	0	0.000000E+000
1	144.76995325	2.873515E-012	1.823351E-011	1	0.000000E+000
1	144.77670605	1.823351E-011	2.873515E-012	0	0.000000E+000
1	146.40685642	2.873515E-012	1.823351E-011	1	0.000000E+000
1	146.41139093	1.823351E-011	2.873515E-012	0	0.000000E+000
1	146.41141984	2.873515E-012	1.823351E-011	1	0.000000E+000
1	146.41280548	1.823351E-011	2.873515E-012	0	0.000000E+000
1	146.41283610	2.873515E-012	1.823351E-011	1	0.000000E+000
1	146.41320295	1.823351E-011	2.873515E-012	0	0.000000E+000
1	146.47075302	2.873515E-012	1.823351E-011	1	0.000000E+000
1	146.47663792	1.823351E-011	2.873515E-012	0	0.000000E+000
1	146.47665167	2.873515E-012	1.823351E-011	1	0.000000E+000
1	146.48079487	1.823351E-011	2.873515E-012	0	0.000000E+000
1	146.48082148	2.873515E-012	1.823351E-011	1	0.000000E+000
1	146.48520136	1.823351E-011	2.873515E-012	0	0.000000E+000
1	146.48523243	2.873515E-012	1.823351E-011	1	0.000000E+000
1	146.48895835	1.823351E-011	2.873515E-012	0	0.000000E+000
1	146.48900067	2.873515E-012	1.823351E-011	1	0.000000E+000
1	146.49280013	1.823351E-011	2.873515E-012	0	0.000000E+000
1	146.49284034	2.873515E-012	1.823351E-011	1	0.000000E+000
1	146.49287029	1.823351E-011	2.873515E-012	0	0.000000E+000
1	146.49294755	2.873515E-012	1.823351E-011	1	0.000000E+000
1	146.49813986	1.823351E-011	2.873515E-012	0	0.000000E+000
1	146.49816869	2.873515E-012	1.823351E-011	1	0.000000E+000
1	146.49960447	1.823351E-011	2.873515E-012	0	0.000000E+000
1	146.49962445	2.873515E-012	1.823351E-011	1	0.000000E+000
1	146.49967549	1.823351E-011	2.873515E-012	0	0.000000E+000
1	146.49974198	2.873515E-012	1.823351E-011	1	0.000000E+000
1	146.50001687	1.823351E-011	2.873515E-012	0	0.000000E+000
1	146.50031846	2.873515E-012	1.823351E-011	1	0.000000E+000
1	146.50067786	1.823351E-011	2.873515E-012	0	0.000000E+000
1	146.50074315	2.873515E-012	1.823351E-011	1	0.000000E+000
1	146.50438323	1.823351E-011	2.873515E-012	0	0.000000E+000
1	147.35824797	2.873515E-012	1.823351E-011	1	0.000000E+000
1	147.36644992	1.823351E-011	2.873515E-012	0	0.000000E+000
1	147.36646361	2.873515E-012	1.823351E-011	1	0.000000E+000
1	147.37661475	1.823351E-011	2.873515E-012	0	0.000000E+000
1	147.37662860	2.873515E-012	1.823351E-011	1	0.000000E+000
1	147.37937132	1.823351E-011	2.873515E-012	0	0.000000E+000
1	147.37943899	2.873515E-012	1.823351E-011	1	0.000000E+000
1	147.38263177	1.823351E-011	2.873515E-012	0	0.000000E+000
1	147.38267031	2.873515E-012	1.823351E-011	1	0.000000E+000
1	147.38534317	1.823351E-011	2.873515E-012	0	0.000000E+000
1	147.38552998	2.873515E-012	1.823351E-011	1	0.000000E+000
1	147.38644013	1.823351E-011	2.873515E-012	0	0.000000E+000
1	147.38645537	2.873515E-012	1.823351E-011	1	0.000000E+000
1	147.38938928	1.823351E-011	2.873515E-012	0	0.000000E+000
1	147.38962676	2.873515E-012	1.823351E-011	1	0.000000E+000
1	147.39334733	1.823351E-011	2.873515E-012	0	0.000000E+000
1	147.39344554	2.873515E-012	1.823351E-011	1	0.000000E+000
1	147.39579682	1.823351E-011	2.873515E-012	0	0.000000E+000
1	147.39587197	2.873515E-012	1.823351E-011	1	0.000000E+000
1	147.39651861	1.823351E-011	2.873515E-012	0	0.000000E+000
1	147.39653971	2.873515E-012	1.823351E-011	1	0.000000E+000
1	147.40113866	1.823351E-011	2.873515E-012	0	0.000000E+000
1	147.40120291	2.873515E-012	1.823351E-011	1	0.000000E+000
1	147.40490922	1.823351E-011	2.873515E-012	0	0.000000E+000
1	147.40502810	2.873515E-012	1.823351E-011	1	0.000000E+000
1	147.40723476	1.823351E-011	2.873515E-012	0	0.000000E+000
1	147.40726062	2.873515E-012	1.823351E-011	1	0.000000E+000
1	147.41403664	1.823351E-011	2.873515E-012	0	0.000000E+000
1	147.41405976	2.873515E-012	1.823351E-011	1	0.000000E+000
1	147.42029675	1.823351E-011	2.873515E-012	0	0.000000E+000
1	147.42035211	2.873515E-012	1.823351E-011	1	0.000000E+000
1	147.42127164	1.823351E-011	2.873515E-012	0	0.000000E+000
1	147.42135280	2.873515E-012	1.823351E-011	1	0.000000E+000
1	147.42303242	1.823351E-011	2.873515E-012	0	0.000000E+000
1	147.42303461	2.873515E-012	1.823351E-011	1	0.000000E+000
1	147.42644268	1.823351E-011	2.873515E-012	0	0.000000E+000
1	147.42732507	2.873515E-012	1.823351E-011	1	0.000000E+000
1	147.43447416	1.823351E-011	2.873515E-012	0	0.000000E+000
1	147.43450380	2.873515E-012	1.823351E-011	1	0.000000E+000
1	147.43904516	1.823351E-011	2.873515E-012	0	0.000000E+000
1	147.43906731	2.873515E-012	1.823351E-011	1	0.000000E+000
1	147.44175732	1.823351E-011	2.873515E-012	0	0.000000E+000
1	147.44176784	2.873515E-012	1.823351E-011	1	0.000000E+000
1	147.44954794	1.823351E-011	2.873515E-012	0	0.000000E+000
1	147.44956529	2.873515E-012	1.823351E-011	1	0.000000E+000
1	147.45109007	1.823351E-011	2.873515E-012	0	0.000000E+000
1	147.45113870	2.873515E-012	1.823351E-011	1	0.000000E+000
1	147.45281343	1.823351E-011	2.873515E-012	0	0.000000E+000
1	147.45282919	2.873515E-012	1.823351E-011	1	0.000000E+000
1	147.45316247	1.823351E-011	2.873515E-012	0	0.000000E+000
1	147.45322915	2.873515E-012	1.823351E-011	1	0.000000E+000
1	147.45822923	1.823351E-011	2.873515E-012	0	0.000000E+000
1	147.45828670	2.873515E-012	1.823351E-011	1	0.000000E+000
1	147.46741134	1.823351E-011	2.873515E-012	0	0.000000E+000
1	147.46743267	2.873515E-012	1.823351E-011	1	0.000000E+000
1	147.46801920	1.823351E-011	2.873515E-012	0	0.000000E+000
1	147.46810283	2.873515E-012	1.823351E-011	1	0.000000E+000
1	147.47677937	1.823351E-011	2.873515E-012	0	0.000000E+000
1	147.47688174	2.873515E-012	1.823351E-011	1	0.000000E+000
1	147.47918517	1.823351E-011	2.873515E-012	0	0.000000E+000
1	147.50029389	2.873515E-012	1.823351E-011	1	0.000000E+000
1	147.50067984	1.823351E-011	2.873515E-012	0	0.000000E+000
1	147.50073027	2.873515E-012	1.823351E-011	1	0.000000E+000
1	147.50491140	1.823351E-011	2.873515E-012	0	0.000000E+000
1	147.50491608	2.873515E-012	1.823351E-011	1	0.000000E+000
1	147.51625454	1.823351E-011	2.873515E-012	0	0.000000E+000
1	147.51627904	2.873515E-012	1.823351E-011	1	0.000000E+000
1	147.51761069	1.823351E-011	2.873515E-012	0	0.000000E+000
1	147.51850951	2.873515E-012	1.823351E-011	1	0.000000E+000
1	147.52206229	1.823351E-011	2.873515E-012	0	0.000000E+000
1	147.52219968	2.873515E-012	1.823351E-011	1	0.000000E+000
1	147.52327966	1.823351E-011	2.873515E-012	0	0.000000E+000
1	147.52328887	2.873515E-012	1.823351E-011	1	0.000000E+000
1	147.52369413	1.823351E-011	2.873515E-012	0	0.000000E+000
1	147.52371298	2.873515E-012	1.823351E-011	1	0.000000E+000
1	147.52586798	1.823351E-011	2.873515E-012	0	0.000000E+000
1	147.52607845	2.873515E-012	1.823351E-011	1	0.000000E+000
1	147.52812179	1.823351E-011	2.873515E-012	0	0.000000E+000
1	147.52813982	2.873515E-012	1.823351E-011	1	0.000000E+000
1	147.53107831	1.823351E-011	2.873515E-012	0	0.000000E+000
1	147.53108113	2.873515E-012	1.823351E-011	1	0.000000E+000
1	147.53332949	1.823351E-011	2.873515E-012	0	0.000000E+000
1	147.53350708	2.873515E-012	1.823351E-011	1	0.000000E+000
1	147.53407235	1.823351E-011	2.873515E-012	0	0.000000E+000
1	147.53408326	2.873515E-012	1.823351E-011	1	0.000000E+000
1	147.53688873	1.823351E-011	2.873515E-012	0	0.000000E+000
1	147.53691200	2.873515E-012	1.823351E-011	1	0.000000E+000
1	147.54863950	1.823351E-011	2.873515E-012	0	0.000000E+000
1	147.54865814	2.873515E-012	1.823351E-011	1	0.000000E+000
1	147.55131244	1.823351E-011	2.873515E-012	0	0.000000E+000
1	147.62945852	2.873515E-012	1.823351E-011	1	0.000000E+000
1	147.63408149	1.823351E-011	2.873515E-012	0	0.000000E+000
1	147.63420672	2.873515E-012	1.823351E-011	1	0.000000E+000
1	147.63560200	1.823351E-011	2.873515E-012	0	0.000000E+000
1	147.63574493	2.873515E-012	1.823351E-011	1	0.000000E+000
1	147.63747556	1.823351E-011	2.873515E-012	0	0.000000E+000
1	147.63751580	2.873515E-012	1.823351E-011	1	0.000000E+000
1	147.64628182	1.823351E-011	2.873515E-012	0	0.000000E+000
1	147.64663926	2.873515E-012	1.823351E-011	1	0.000000E+000
1	147.66569682	1.823351E-011	2.873515E-012	0	0.000000E+000
1	147.66571172	2.873515E-012	1.823351E-011	1	0.000000E+000
1	147.66607509	1.823351E-011	2.873515E-012	0	0.000000E+000
1	147.66613626	2.873515E-012	1.823351E-011	1	0.000000E+000
1	147.66792451	1.823351E-011	2.873515E-012	0	0.000000E+000
1	147.66805472	2.873515E-012	1.823351E-011	1	0.000000E+000
1	147.67092657	1.823351E-011	2.873515E-012	0	0.000000E+000
1	147.67096612	2.873515E-012	1.823351E-011	1	0.000000E+000
1	147.68004529	1.823351E-011	2.873515E-012	0	0.000000E+000
1	147.68009023	2.873515E-012	1.823351E-011	1	0.000000E+000
1	147.68163160	1.823351E-011	2.873515E-012	0	0.000000E+000
1	147.68163627	2.873515E-012	1.823351E-011	1	0.000000E+000
1	147.68189913	1.823351E-011	2.873515E-012	0	0.000000E+000
1	147.68190943	2.873515E-012	1.823351E-011	1	0.000000E+000
1	147.68748997	1.823351E-011	2.873515E-012	0	0.000000E+000
1	147.68750209	2.873515E-012	1.823351E-011	1	0.000000E+000
1	147.68799889	1.823351E-011	2.873515E-012	0	0.000000E+000
1	147.68802738	2.873515E-012	1.823351E-011	1	0.000000E+000
1	147.69123007	1.823351E-011	2.873515E-012	0	0.000000E+000
1	147.69128883	2.873515E-012	1.823351E-011	1	0.000000E+000
1	147.69303105	1.823351E-011	2.873515E-012	0	0.000000E+000
1	152.17088966	2.873515E-012	1.823351E-011	1	0.000000E+000
1	152.17228702	1.823351E-011	2.873515E-012	0	0.000000E+000
1	152.17231730	2.873515E-012	1.823351E-011	1	0.000000E+000
1	152.17436398	1.823351E-011	2.873515E-012	0	0.000000E+000
1	152.17444125	2.873515E-012	1.823351E-011	1	0.000000E+000
1	152.17671451	1.823351E-011	2.873515E-012	0	0.000000E+000
1	152.17674994	2.873515E-012	1.823351E-011	1	0.000000E+000
1	152.17769625	1.823351E-011	2.873515E-012	0	0.000000E+000
1	152.17771311	2.873515E-012	1.823351E-011	1	0.000000E+000
1	152.18011670	1.823351E-011	2.873515E-012	0	0.000000E+000
1	152.18015946	2.873515E-012	1.823351E-011	1	0.000000E+000
1	152.18390510	1.823351E-011	2.873515E-012	0	0.000000E+000
1	152.18396530	2.873515E-012	1.823351E-011	1	0.000000E+000
1	152.18697568	1.823351E-011	2.873515E-012	0	0.000000E+000
1	152.18699456	2.873515E-012	1.823351E-011	1	0.000000E+000
1	152.19136507	1.823351E-011	2.873515E-012	0	0.000000E+000
1	155.91412357	2.873515E-012	1.823351E-011	1	0.000000E+000
1	155.92135768	1.823351E-011	2.873515E-012	0	0.000000E+000
1	155.92137697	2.873515E-012	1.823351E-011	1	0.000000E+000
1	155.92417904	1.823351E-011	2.873515E-012	0	0.000000E+000
1	155.92421484	2.873515E-012	1.823351E-011	1	0.000000E+000
1	155.92425955	1.823351E-011	2.873515E-012	0	0.000000E+000
1	155.92428040	2.873515E-012	1.823351E-011	1	0.000000E+000
1	155.92615987	1.823351E-011	2.873515E-012	0	0.000000E+000
1	155.92633150	2.873515E-012	1.823351E-011	1	0.000000E+000
1	155.92642980	1.823351E-011	2.873515E-012	0	0.000000E+000
1	155.92653817	2.873515E-012	1.823351E-011	1	0.000000E+000
1	155.93202585	1.823351E-011	2.873515E-012	0	0.000000E+000
1	155.93241610	2.873515E-012	1.823351E-011	1	0.000000E+000
1	155.93326635	1.823351E-011	2.873515E-012	0	0.000000E+000
1	155.93351005	2.873515E-012	1.823351E-011	1	0.000000E+000
1	155.93624398	1.823351E-011	2.873515E-012	0	0.000000E+000
1	155.93641642	2.873515E-012	1.823351E-011	1	0.000000E+000
1	155.93770896	1.823351E-011	2.873515E-012	0	0.000000E+000
1	155.93777743	2.873515E-012	1.823351E-011	1	0.000000E+000
1	155.94099464	1.823351E-011	2.873515E-012	0	0.000000E+000
1	155.94104502	2.873515E-012	1.823351E-011	1	0.000000E+000
1	155.96064939	1.823351E-011	2.873515E-012	0	0.000000E+000
1	155.96065359	2.873515E-012	1.823351E-011	1	0.000000E+000
1	155.96420760	1.823351E-011	2.873515E-012	0	0.000000E+000
1	155.96421734	2.873515E-012	1.823351E-011	1	0.000000E+000
1	155.97007840	1.823351E-011	2.873515E-012	0	0.000000E+000
1	155.97008815	2.873515E-012	1.823351E-011	1	0.000000E+000
1	155.97048806	1.823351E-011	2.873515E-012	0	0.000000E+000
1	155.97052362	2.873515E-012	1.823351E-011	1	0.000000E+000
1	155.97539091	1.823351E-011	2.873515E-012	0	0.000000E+000
1	155.97540267	2.873515E-012	1.823351E-011	1	0.000000E+000
1	155.97902284	1.823351E-011	2.873515E-012	0	0.000000E+000
1	155.97908703	2.873515E-012	1.823351E-011	1	0.000000E+000
1	155.97974455	1.823351E-011	2.873515E-012	0	0.000000E+000
1	155.97976461	2.873515E-012	1.823351E-011	1	0.000000E+000
1	155.98192196	1.823351E-011	2.873515E-012	0	0.000000E+000
1	155.98196537	2.873515E-012	1.823351E-011	1	0.000000E+000
1	155.98395589	1.823351E-011	2.873515E-012	0	0.000000E+000
1	155.98412338	2.873515E-012	1.823351E-011	1	0.000000E+000
1	155.98460147	1.823351E-011	2.873515E-012	0	0.000000E+000
1	155.98465297	2.873515E-012	1.823351E-011	1	0.000000E+000
1	155.98819996	1.823351E-011	2.873515E-012	0	0.000000E+000
1	155.98820705	2.873515E-012	1.823351E-011	1	0.000000E+000
1	155.98826804	1.823351E-011	2.873515E-012	0	0.000000E+000
1	155.98829988	2.873515E-012	1.823351E-011	1	0.000000E+000
1	155.99121838	1.823351E-011	2.873515E-012	0	0.000000E+000
1	155.99123467	2.873515E-012	1.823351E-011	1	0.000000E+000
1	155.99217235	1.823351E-011	2.873515E-012	0	0.000000E+000
1	155.99220582	2.873515E-012	1.823351E-011	1	0.000000E+000
1	155.99238804	1.823351E-011	2.873515E-012	0	0.000000E+000
1	155.99242616	2.873515E-012	1.823351E-011	1	0.000000E+000
1	155.99745176	1.823351E-011	2.873515E-012	0	0.000000E+000
1	155.99751455	2.873515E-012	1.823351E-011	1	0.000000E+000
1	155.99948611	1.823351E-011	2.873515E-012	0	0.000000E+000
1	155.99959568	2.873515E-012	1.823351E-011	1	0.000000E+000
1	156.00101471	1.823351E-011	2.873515E-012	0	0.000000E+000
1	156.00114194	2.873515E-012	1.823351E-011	1	0.000000E+000
1	156.00133055	1.823351E-011	2.873515E-012	0	0.000000E+000
1	156.00136175	2.873515E-012	1.823351E-011	1	0.000000E+000
1	156.00145896	1.823351E-011	2.873515E-012	0	0.000000E+000
1	156.00148510	2.873515E-012	1.823351E-011	1	0.000000E+000
1	156.00205299	1.823351E-011	2.873515E-012	0	0.000000E+000
1	156.00207717	2.873515E-012	1.823351E-011	1	0.000000E+000
1	156.00693115	1.823351E-011	2.873515E-012	0	0.000000E+000
1	156.00693380	2.873515E-012	1.823351E-011	1	0.000000E+000
1	156.00871497	1.823351E-011	2.873515E-012	0	0.000000E+000
1	156.00872871	2.873515E-012	1.823351E-011	1	0.000000E+000
1	156.00964856	1.823351E-011	2.873515E-012	0	0.000000E+000
1	156.00967902	2.873515E-012	1.823351E-011	1	0.000000E+000
1	156.01894341	1.823351E-011	2.873515E-012	0	0.000000E+000
1	156.01896785	2.873515E-012	1.823351E-011	1	0.000000E+000
1	156.01988040	1.823351E-011	2.873515E-012	0	0.000000E+000
1	156.01989091	2.873515E-012	1.823351E-011	1	0.000000E+000
1	156.02098625	1.823351E-011	2.873515E-012	0	0.000000E+000
1	156.02103656	2.873515E-012	1.823351E-011	1	0.000000E+000
1	156.02233964	1.823351E-011	2.873515E-012	0	0.000000E+000
1	156.02245827	2.873515E-012	1.823351E-011	1	0.000000E+000
1	156.02254238	1.823351E-011	2.873515E-012	0	0.000000E+000
1	156.02259216	2.873515E-012	1.823351E-011	1	0.000000E+000
1	156.02431766	1.823351E-011	2.873515E-012	0	0.000000E+000
1	156.02432939	2.873515E-012	1.823351E-011	1	0.000000E+000
1	156.02460141	1.823351E-011	2.873515E-012	0	0.000000E+000
1	156.02462482	2.873515E-012	1.823351E-011	1	0.000000E+000
1	156.02822259	1.823351E-011	2.873515E-012	0	0.000000E+000
1	156.02829397	2.873515E-012	1.823351E-011	1	0.000000E+000
1	156.02829888	1.823351E-011	2.873515E-012	0	0.000000E+000
1	156.02835440	2.873515E-012	1.823351E-011	1	0.000000E+000
1	156.02852590	1.823351E-011	2.873515E-012	0	0.000000E+000
1	156.02854139	2.873515E-012	1.823351E-011	1	0.000000E+000
1	156.03037538	1.823351E-011	2.873515E-012	0	0.000000E+000
1	156.03054255	2.873515E-012	1.823351E-011	1	0.000000E+000
1	156.03178931	1.823351E-011	2.873515E-012	0	0.000000E+000
1	156.03181140	2.873515E-012	1.823351E-011	1	0.000000E+000
1	156.03579409	1.823351E-011	2.873515E-012	0	0.000000E+000
1	156.03582097	2.873515E-012	1.823351E-011	1	0.000000E+000
1	156.03815149	1.823351E-011	2.873515E-012	0	0.000000E+000
1	156.03819939	2.873515E-012	1.823351E-011	1	0.000000E+000
1	156.03966289	1.823351E-011	2.873515E-012	0	0.000000E+000
1	156.03969761	2.873515E-012	1.823351E-011	1	0.000000E+000
1	156.04154405	1.823351E-011	2.873515E-012	0	0.000000E+000
1	156.04158884	2.873515E-012	1.823351E-011	1	0.000000E+000
1	156.04173224	1.823351E-011	2.873515E-012	0	0.000000E+000
1	156.04178861	2.873515E-012	1.823351E-011	1	0.000000E+000
1	156.04622152	1.823351E-011	2.873515E-012	0	0.000000E+000
1	156.04623741	2.873515E-012	1.823351E-011	1	0.000000E+000
1	156.04644999	1.823351E-011	2.873515E-012	0	0.000000E+000
1	156.04646352	2.873515E-012	1.823351E-011	1	0.000000E+000
1	156.05251598	1.823351E-011	2.873515E-012	0	0.000000E+000
1	156.05254257	2.873515E-012	1.823351E-011	1	0.000000E+000
1	156.05316667	1.823351E-011	2.873515E-012	0	0.000000E+000
1	156.05320200	2.873515E-012	1.823351E-011	1	0.000000E+000
1	156.05533962	1.823351E-011	2.873515E-012	0	0.000000E+000
1	156.05543121	2.873515E-012	1.823351E-011	1	0.000000E+000
1	156.05556666	1.823351E-011	2.873515E-012	0	0.000000E+000
1	156.05560207	2.873515E-012	1.823351E-011	1	0.000000E+000
1	156.06331012	1.823351E-011	2.873515E-012	0	0.000000E+000
1	156.06333363	2.873515E-012	1.823351E-011	1	0.000000E+000
1	156.06352318	1.823351E-011	2.873515E-012	0	0.000000E+000
1	156.06388364	2.873515E-012	1.823351E-011	1	0.000000E+000
1	156.06396911	1.823351E-011	2.873515E-012	0	0.000000E+000
1	156.06400792	2.873515E-012	1.823351E-011	1	0.000000E+000
1	156.07498357	1.823351E-011	2.873515E-012	0	0.000000E+000
1	156.07502778	2.873515E-012	1.823351E-011	1	0.000000E+000
1	156.07574338	1.823351E-011	2.873515E-012	0	0.000000E+000
1	156.07601380	2.873515E-012	1.823351E-011	1	0.000000E+000
1	156.09113214	1.823351E-011	2.873515E-012	0	0.000000E+000
1	156.09116044	2.873515E-012	1.823351E-011	1	0.000000E+000
1	156.09283557	1.823351E-011	2.873515E-012	0	0.000000E+000
1	156.09285026	2.873515E-012	1.823351E-011	1	0.000000E+000
1	156.09567735	1.823351E-011	2.873515E-012	0	0.000000E+000
1	156.09575091	2.873515E-012	1.823351E-011	1	0.000000E+000
1	156.09576403	1.823351E-011	2.873515E-012	0	0.000000E+000
1	156.09626812	2.873515E-012	1.823351E-011	1	0.000000E+000
1	156.09628276	1.823351E-011	2.873515E-012	0	0.000000E+000
1	156.09649371	2.873515E-012	1.823351E-011	1	0.000000E+000
1	156.09675983	1.823351E-011	2.873515E-012	0	0.000000E+000
1	156.09680507	2.873515E-012	1.823351E-011	1	0.000000E+000
1	156.09973059	1.823351E-011	2.873515E-012	0	0.000000E+000
1	156.09976488	2.873515E-012	1.823351E-011	1	0.000000E+000
1	156.10264390	1.823351E-011	2.873515E-012	0	0.000000E+000
1	156.10268625	2.873515E-012	1.823351E-011	1	0.000000E+000
1	156.10596027	1.823351E-011	2.873515E-012	0	0.000000E+000
1	156.10597811	2.873515E-012	1.823351E-011	1	0.000000E+000
1	156.10601741	1.823351E-011	2.873515E-012	0	0.000000E+000
1	156.10604047	2.873515E-012	1.823351E-011	1	0.000000E+000
1	156.11221836	1.823351E-011	2.873515E-012	0	0.000000E+000
1	156.11228247	2.873515E-012	1.823351E-011	1	0.000000E+000
1	156.11230373	1.823351E-011	2.873515E-012	0	0.000000E+000
1	156.11233513	2.873515E-012	1.823351E-011	1	0.000000E+000
1	156.11487711	1.823351E-011	2.873515E-012	0	0.000000E+000
1	156.11495664	2.873515E-012	1.823351E-011	1	0.000000E+000
1	156.11620113	1.823351E-011	2.873515E-012	0	0.000000E+000
1	156.11623974	2.873515E-012	1.823351E-011	1	0.000000E+000
1	156.11709335	1.823351E-011	2.873515E-012	0	0.000000E+000
1	156.11715930	2.873515E-012	1.823351E-011	1	0.000000E+000
1	156.11827673	1.823351E-011	2.873515E-012	0	0.000000E+000
1	156.11920646	2.873515E-012	1.823351E-011	1	0.000000E+000
1	156.12333261	1.823351E-011	2.873515E-012	0	0.000000E+000
1	156.12334871	2.873515E-012	1.823351E-011	1	0.000000E+000
1	156.12638044	1.823351E-011	2.873515E-012	0	0.000000E+000
1	156.12638725	2.873515E-012	1.823351E-011	1	0.000000E+000
1	156.12703332	1.823351E-011	2.873515E-012	0	0.000000E+000
1	156.12714220	2.873515E-012	1.823351E-011	1	0.000000E+000
1	156.13164655	1.823351E-011	2.873515E-012	0	0.000000E+000
1	156.13167314	2.873515E-012	1.823351E-011	1	0.000000E+000
1	156.13352515	1.823351E-011	2.873515E-012	0	0.000000E+000
1	156.13356696	2.873515E-012	1.823351E-011	1	0.000000E+000
1	156.13648863	1.823351E-011	2.873515E-012	0	0.000000E+000
1	156.13652382	2.873515E-012	1.823351E-011	1	0.000000E+000
1	156.13783438	1.823351E-011	2.873515E-012	0	0.000000E+000
1	156.13786684	2.873515E-012	1.823351E-011	1	0.000000E+000
1	156.14089983	1.823351E-011	2.873515E-012	0	0.000000E+000
1	156.14099145	2.873515E-012	1.823351E-011	1	0.000000E+000
1	156.14190337	1.823351E-011	2.873515E-012	0	0.000000E+000
1	156.14192342	2.873515E-012	1.823351E-011	1	0.000000E+000
1	156.14540583	1.823351E-011	2.873515E-012	0	0.000000E+000
1	156.14548100	2.873515E-012	1.823351E-011	1	0.000000E+000
1	156.14579727	1.823351E-011	2.873515E-012	0	0.000000E+000
1	156.14591517	2.873515E-012	1.823351E-011	1	0.000000E+000
1	156.14755397	1.823351E-011	2.873515E-012	0	0.000000E+000
1	156.14758637	2.873515E-012	1.823351E-011	1	0.000000E+000
1	156.14761028	1.823351E-011	2.873515E-012	0	0.000000E+000
1	156.14806810	2.873515E-012	1.823351E-011	1	0.000000E+000
1	156.15007301	1.823351E-011	2.873515E-012	0	0.000000E+000
1	156.15009399	2.873515E-012	1.823351E-011	1	0.000000E+000
1	156.15024456	1.823351E-011	2.873515E-012	0	0.000000E+000
1	156.15025971	2.873515E-012	1.823351E-011	1	0.000000E+000
1	156.15452433	1.823351E-011	2.873515E-012	0	0.000000E+000
1	156.15455144	2.873515E-012	1.823351E-011	1	0.000000E+000
1	156.15850725	1.823351E-011	2.873515E-012	0	0.000000E+000
1	156.15857705	2.873515E-012	1.823351E-011	1	0.000000E+000
1	156.15926583	1.823351E-011	2.873515E-012	0	0.000000E+000
1	156.15931501	2.873515E-012	1.823351E-011	1	0.000000E+000
1	156.15989028	1.823351E-011	2.873515E-012	0	0.000000E+000
1	156.15990507	2.873515E-012	1.823351E-011	1	0.000000E+000
1	156.16844511	1.823351E-011	2.873515E-012	0	0.000000E+000
1	156.16846604	2.873515E-012	1.823351E-011	1	0.000000E+000
1	156.17142974	1.823351E-011	2.873515E-012	0	0.000000E+000
1	156.17146792	2.873515E-012	1.823351E-011	1	0.000000E+000
1	156.17279674	1.823351E-011	2.873515E-012	0	0.000000E+000
1	156.17281417	2.873515E-012	1.823351E-011	1	0.000000E+000
1	156.17460630	1.823351E-011	2.873515E-012	0	0.000000E+000
1	156.17463274	2.873515E-012	1.823351E-011	1	0.000000E+000
1	156.17911241	1.823351E-011	2.873515E-012	0	0.000000E+000
1	157.80183010	2.873515E-012	1.823351E-011	1	0.000000E+000
1	157.80191291	1.823351E-011	2.873515E-012	0	0.000000E+000
1	161.30593552	2.873515E-012	1.823351E-011	1	0.000000E+000
1	161.30603260	1.823351E-011	2.873515E-012	0	0.000000E+000
1	161.30604821	2.873515E-012	1.823351E-011	1	0.000000E+000
1	161.31846184	1.823351E-011	2.873515E-012	0	0.000000E+000
1	161.31851901	2.873515E-012	1.823351E-011	1	0.000000E+000
1	161.32151211	1.823351E-011	2.873515E-012	0	0.000000E+000
1	161.32153875	2.873515E-012	1.823351E-011	1	0.000000E+000
1	161.32953161	1.823351E-011	2.873515E-012	0	0.000000E+000
1	161.32956179	2.873515E-012	1.823351E-011	1	0.000000E+000
1	161.33051468	1.823351E-011	2.873515E-012	0	0.000000E+000
1	161.33054612	2.873515E-012	1.823351E-011	1	0.000000E+000
1	161.33344422	1.823351E-011	2.873515E-012	0	0.000000E+000
1	161.33360005	2.873515E-012	1.823351E-011	1	0.000000E+000
1	161.34242629	1.823351E-011	2.873515E-012	0	0.000000E+000
1	161.34247525	2.873515E-012	1.823351E-011	1	0.000000E+000
1	161.34829653	1.823351E-011	2.873515E-012	0	0.000000E+000
1	161.34834281	2.873515E-012	1.823351E-011	1	0.000000E+000
1	161.35051572	1.823351E-011	2.873515E-012	0	0.000000E+000
1	161.35053762	2.873515E-012	1.823351E-011	1	0.000000E+000
1	161.35490014	1.823351E-011	2.873515E-012	0	0.000000E+000
1	161.35490777	2.873515E-012	1.823351E-011	1	0.000000E+000
1	161.35800931	1.823351E-011	2.873515E-012	0	0.000000E+000
1	161.35805192	2.873515E-012	1.823351E-011	1	0.000000E+000
1	161.36433839	1.823351E-011	2.873515E-012	0	0.000000E+000
1	161.36469046	2.873515E-012	1.823351E-011	1	0.000000E+000
1	161.36752832	1.823351E-011	2.873515E-012	0	0.000000E+000
1	161.36756943	2.873515E-012	1.823351E-011	1	0.000000E+000
1	161.37357694	1.823351E-011	2.873515E-012	0	0.000000E+000
1	161.37359941	2.873515E-012	1.823351E-011	1	0.000000E+000
1	161.37379287	1.823351E-011	2.873515E-012	0	0.000000E+000
1	161.37385063	2.873515E-012	1.823351E-011	1	0.000000E+000
1	161.37540502	1.823351E-011	2.873515E-012	0	0.000000E+000
1	161.37543030	2.873515E-012	1.823351E-011	1	0.000000E+000
1	161.37602115	1.823351E-011	2.873515E-012	0	0.000000E+000
1	161.37604303	2.873515E-012	1.823351E-011	1	0.000000E+000
1	161.38124742	1.823351E-011	2.873515E-012	0	0.000000E+000
1	161.38127912	2.873515E-012	1.823351E-011	1	0.000000E+000
1	161.38444461	1.823351E-011	2.873515E-012	0	0.000000E+000
1	161.38451739	2.873515E-012	1.823351E-011	1	0.000000E+000
1	161.38723755	1.823351E-011	2.873515E-012	0	0.000000E+000
1	161.38746689	2.873515E-012	1.823351E-011	1	0.000000E+000
1	161.38825540	1.823351E-011	2.873515E-012	0	0.000000E+000
1	161.38828618	2.873515E-012	1.823351E-011	1	0.000000E+000
1	161.39572834	1.823351E-011	2.873515E-012	0	0.000000E+000
1	161.39578600	2.873515E-012	1.823351E-011	1	0.000000E+000
1	161.39980067	1.823351E-011	2.873515E-012	0	0.000000E+000
1	161.39986447	2.873515E-012	1.823351E-011	1	0.000000E+000
1	161.40651922	1.823351E-011	2.873515E-012	0	0.000000E+000
1	161.40654474	2.873515E-012	1.823351E-011	1	0.000000E+000
1	161.40700489	1.823351E-011	2.873515E-012	0	0.000000E+000
1	161.40702891	2.873515E-012	1.823351E-011	1	0.000000E+000
1	161.41338661	1.823351E-011	2.873515E-012	0	0.000000E+000
1	161.41340202	2.873515E-012	1.823351E-011	1	0.000000E+000
1	161.41517389	1.823351E-011	2.873515E-012	0	0.000000E+000
1	161.41519307	2.873515E-012	1.823351E-011	1	0.000000E+000
1	161.41753050	1.823351E-011	2.873515E-012	0	0.000000E+000
1	161.41753944	2.873515E-012	1.823351E-011	1	0.000000E+000
1	161.41804056	1.823351E-011	2.873515E-012	0	0.000000E+000
1	161.41806710	2.873515E-012	1.823351E-011	1	0.000000E+000
1	161.42322703	1.823351E-011	2.873515E-012	0	0.000000E+000
1	161.42327030	2.873515E-012	1.823351E-011	1	0.000000E+000
1	161.42473739	1.823351E-011	2.873515E-012	0	0.000000E+000
1	161.42479036	2.873515E-012	1.823351E-011	1	0.000000E+000
1	161.42623659	1.823351E-011	2.873515E-012	0	0.000000E+000
1	161.42629411	2.873515E-012	1.823351E-011	1	0.000000E+000
1	161.42834341	1.823351E-011	2.873515E-012	0	0.000000E+000
1	161.42835748	2.873515E-012	1.823351E-011	1	0.000000E+000
1	161.42973548	1.823351E-011	2.873515E-012	0	0.000000E+000
1	161.42975915	2.873515E-012	1.823351E-011	1	0.000000E+000
1	161.43492144	1.823351E-011	2.873515E-012	0	0.000000E+000
[truncated: 585,517 more chars]
