# Supplementary material for: Ancestral acetylcholine receptor β-subunit forms homopentamers that prime before opening spontaneously
Source: eLife. 2022 Jul 4;11:e76504. doi: 10.7554/eLife.76504 (PMC9365395; doi:10.7554/eLife.76504)
Supplement: Figure 6—source data 1. — Detected single-channel event durations of spontaneously opening βAncS homomers. Compressed file includes three TAC 4.3.3 event files (*.evt format) of the single-channel detections for the three recordings used in the presented kinetic analysis, as well as the associated R scripts (*.txt format) for defining and sorting bursts. [file elife-76504-fig6-data1.zip › F6-SD1/Source Data - Figure 6/Figure6_fileB.evt]

5
File
Acquire	D:\BAncS Homomer\21-06-09-BAncSHomomer-BRBS-POOPS-120mV-14.acquire	0	
Sweeps
1	446.675961	0.000000	0.129817	0.0000000E+000	0.0000000E+000	
Segments
1	150	0.000000	0.129817	0.468610	1.119133	1.174621	1.302820	1.306954	1.566737	1.622602	1.760789	2.199387	2.325393	3.484190	3.778685	5.477318	5.579084	7.416197	7.719368	8.772408	9.412521	17.265987	17.611313	17.824814	18.001688	18.028865	18.169379	18.525645	18.801942	18.858570	19.017998	19.543131	19.747135	19.776074	19.870558	20.145116	20.279100	20.300362	20.559104	23.988523	24.175181	24.523203	24.777188	24.904707	25.409002	26.160469	26.747011	35.081077	35.403478	35.512375	35.648563	37.535704	37.825105	41.764922	41.865621	51.222705	51.688516	54.635749	54.845210	55.200385	56.188186	56.461893	56.904923	57.010444	57.111154	67.937454	68.038190	72.993309	73.311753	73.401521	73.743130	74.006194	74.112408	74.378779	74.481610	75.619168	75.796435	77.186336	77.559622	101.978518	102.310780	102.654662	102.786883	106.985626	107.502805	165.213006	165.429382	168.200699	168.408104	168.411722	168.505563	168.542794	168.982732	169.629776	169.778833	170.537481	170.771839	171.331639	172.127003	173.591099	174.132057	174.264916	174.736543	177.298888	177.613711	177.808166	177.922969	179.144039	180.167052	184.536297	185.051610	185.221194	185.827976	190.399804	190.844657	192.241421	192.345426	198.158972	198.344699	198.510214	199.062305	199.854997	200.110825	200.131146	201.080250	201.197594	201.491604	212.231509	212.466663	212.562338	212.790633	212.897012	212.997916	213.066196	213.166620	213.827940	213.984887	214.024778	214.309256	215.793011	215.944589	216.020850	216.326661	221.483334	221.623916	229.433327	229.718202	230.520813	230.868423	231.166910	231.305149	231.387648	231.696613	234.427005	234.772188	240.045677	240.346312	240.370250	240.566335	240.713985	240.950505	243.282517	243.588153	244.405193	244.674607	244.695626	244.831548	247.100404	247.456312	247.708835	247.868250	250.885272	251.111916	251.147125	251.481917	251.593727	251.704164	252.342466	252.529314	254.810777	254.945111	263.345742	263.524887	264.259005	264.726559	295.477397	296.394338	316.136217	316.446936	317.261217	317.967774	317.976725	318.215587	318.293035	318.595433	319.700498	319.990615	320.657344	320.795198	321.221892	321.485778	322.112428	322.671615	326.384937	326.487347	328.652483	328.792075	330.477679	330.641003	331.148428	331.484249	332.324823	332.458217	332.798088	333.038540	333.274131	334.695243	334.742090	335.010107	335.171357	335.282365	336.029929	336.239008	340.383113	340.691167	340.807555	341.038703	343.116794	343.364955	343.950461	344.404384	344.441418	344.551671	363.221470	363.581876	363.724013	364.093322	364.102218	364.227019	364.233290	364.618503	368.371723	368.489602	370.402478	370.516743	370.555807	370.780123	372.972882	373.477189	373.948326	374.127936	374.336417	374.652173	374.669332	374.980017	376.135975	376.935110	376.947274	377.026447	377.374516	377.527519	386.701504	387.193327	387.900923	388.211569	388.551682	388.773569	391.550368	391.760360	391.823946	391.955407	405.895622	406.099141	418.173391	419.195336	421.125771	421.432351	422.834409	423.049648	425.260397	425.458411	425.842272	426.004655	426.474049	426.679929	433.528554	433.643732	433.720501	434.030884	435.198655	435.321562	435.402167	435.551869	442.372943	442.956965	444.369318	444.512181	445.489310	445.841054	446.196597	446.675961	
Events
1	0.05028385	6.562519E-012	2.178252E-011	1	0.000000E+000
1	0.05584942	2.178252E-011	6.562519E-012	0	0.000000E+000
1	0.05585926	6.562519E-012	2.178252E-011	1	0.000000E+000
1	0.05617659	2.178252E-011	6.562519E-012	0	0.000000E+000
1	0.05620045	6.562519E-012	2.178252E-011	1	0.000000E+000
1	0.05945286	2.178252E-011	6.562519E-012	0	0.000000E+000
1	0.05955166	6.562519E-012	2.178252E-011	1	0.000000E+000
1	0.06073155	2.178252E-011	6.562519E-012	0	0.000000E+000
1	0.06075016	6.562519E-012	2.178252E-011	1	0.000000E+000
1	0.06762610	2.178252E-011	6.562519E-012	0	0.000000E+000
1	0.06763273	6.562519E-012	2.178252E-011	1	0.000000E+000
1	0.06842219	2.178252E-011	6.562519E-012	0	0.000000E+000
1	0.06845228	6.562519E-012	2.178252E-011	1	0.000000E+000
1	0.06946509	2.178252E-011	6.562519E-012	0	0.000000E+000
1	0.06947495	6.562519E-012	2.178252E-011	1	0.000000E+000
1	0.07954503	2.178252E-011	6.562519E-012	0	0.000000E+000
1	17.31622776	6.437778E-012	2.165778E-011	1	0.000000E+000
1	17.31763623	2.165778E-011	6.437778E-012	0	0.000000E+000
1	17.31764743	6.437778E-012	2.165778E-011	1	0.000000E+000
1	17.31767515	2.165778E-011	6.437778E-012	0	0.000000E+000
1	17.31770485	6.437778E-012	2.165778E-011	1	0.000000E+000
1	17.31795441	2.165778E-011	6.437778E-012	0	0.000000E+000
1	17.31798913	6.437778E-012	2.165778E-011	1	0.000000E+000
1	17.31806076	2.165778E-011	6.437778E-012	0	0.000000E+000
1	17.31809364	6.437778E-012	2.165778E-011	1	0.000000E+000
1	17.32139795	2.165778E-011	6.437778E-012	0	0.000000E+000
1	17.32143926	6.437778E-012	2.165778E-011	1	0.000000E+000
1	17.32213623	2.165778E-011	6.437778E-012	0	0.000000E+000
1	17.32219205	6.437778E-012	2.165778E-011	1	0.000000E+000
1	17.32290188	2.165778E-011	6.437778E-012	0	0.000000E+000
1	17.32292003	6.437778E-012	2.165778E-011	1	0.000000E+000
1	17.32306134	2.165778E-011	6.437778E-012	0	0.000000E+000
1	17.32328811	6.437778E-012	2.165778E-011	1	0.000000E+000
1	17.32383417	2.165778E-011	6.437778E-012	0	0.000000E+000
1	17.32386755	6.437778E-012	2.165778E-011	1	0.000000E+000
1	17.32631351	2.165778E-011	6.437778E-012	0	0.000000E+000
1	17.32635138	6.437778E-012	2.165778E-011	1	0.000000E+000
1	17.32778122	2.165778E-011	6.437778E-012	0	0.000000E+000
1	17.32779630	6.437778E-012	2.165778E-011	1	0.000000E+000
1	17.33078069	2.165778E-011	6.437778E-012	0	0.000000E+000
1	17.33082835	6.437778E-012	2.165778E-011	1	0.000000E+000
1	17.33087598	2.165778E-011	6.437778E-012	0	0.000000E+000
1	17.33091025	6.437778E-012	2.165778E-011	1	0.000000E+000
1	17.33159561	2.165778E-011	6.437778E-012	0	0.000000E+000
1	17.33165066	6.437778E-012	2.165778E-011	1	0.000000E+000
1	17.33201574	2.165778E-011	6.437778E-012	0	0.000000E+000
1	17.33205184	6.437778E-012	2.165778E-011	1	0.000000E+000
1	17.33895550	2.165778E-011	6.437778E-012	0	0.000000E+000
1	17.33898298	6.437778E-012	2.165778E-011	1	0.000000E+000
1	17.34062119	2.165778E-011	6.437778E-012	0	0.000000E+000
1	17.34067321	6.437778E-012	2.165778E-011	1	0.000000E+000
1	17.34143048	2.165778E-011	6.437778E-012	0	0.000000E+000
1	17.34151734	6.437778E-012	2.165778E-011	1	0.000000E+000
1	17.34197275	2.165778E-011	6.437778E-012	0	0.000000E+000
1	17.37946913	6.437778E-012	2.165778E-011	1	0.000000E+000
1	17.38032839	2.165778E-011	6.437778E-012	0	0.000000E+000
1	17.38034389	6.437778E-012	2.165778E-011	1	0.000000E+000
1	17.38111294	2.165778E-011	6.437778E-012	0	0.000000E+000
1	17.38125940	6.437778E-012	2.165778E-011	1	0.000000E+000
1	17.38342561	2.165778E-011	6.437778E-012	0	0.000000E+000
1	17.38345431	6.437778E-012	2.165778E-011	1	0.000000E+000
1	17.38562118	2.165778E-011	6.437778E-012	0	0.000000E+000
1	17.38576778	6.437778E-012	2.165778E-011	1	0.000000E+000
1	17.38980982	2.165778E-011	6.437778E-012	0	0.000000E+000
1	17.38991469	6.437778E-012	2.165778E-011	1	0.000000E+000
1	17.39126427	2.165778E-011	6.437778E-012	0	0.000000E+000
1	17.39127682	6.437778E-012	2.165778E-011	1	0.000000E+000
1	17.39531356	2.165778E-011	6.437778E-012	0	0.000000E+000
1	17.39581003	6.437778E-012	2.165778E-011	1	0.000000E+000
1	17.39631194	2.165778E-011	6.437778E-012	0	0.000000E+000
1	17.39642595	6.437778E-012	2.165778E-011	1	0.000000E+000
1	17.39779999	2.165778E-011	6.437778E-012	0	0.000000E+000
1	17.39787246	6.437778E-012	2.165778E-011	1	0.000000E+000
1	17.39799499	2.165778E-011	6.437778E-012	0	0.000000E+000
1	17.39801639	6.437778E-012	2.165778E-011	1	0.000000E+000
1	17.40269246	2.165778E-011	6.437778E-012	0	0.000000E+000
1	17.40278878	6.437778E-012	2.165778E-011	1	0.000000E+000
1	17.40410016	2.165778E-011	6.437778E-012	0	0.000000E+000
1	17.40413999	6.437778E-012	2.165778E-011	1	0.000000E+000
1	17.40614843	2.165778E-011	6.437778E-012	0	0.000000E+000
1	17.40617721	6.437778E-012	2.165778E-011	1	0.000000E+000
1	17.40714230	2.165778E-011	6.437778E-012	0	0.000000E+000
1	17.40715624	6.437778E-012	2.165778E-011	1	0.000000E+000
1	17.41058549	2.165778E-011	6.437778E-012	0	0.000000E+000
1	17.41064227	6.437778E-012	2.165778E-011	1	0.000000E+000
1	17.41083062	2.165778E-011	6.437778E-012	0	0.000000E+000
1	17.41088028	6.437778E-012	2.165778E-011	1	0.000000E+000
1	17.41318118	2.165778E-011	6.437778E-012	0	0.000000E+000
1	17.41320431	6.437778E-012	2.165778E-011	1	0.000000E+000
1	17.41432416	2.165778E-011	6.437778E-012	0	0.000000E+000
1	17.41433373	6.437778E-012	2.165778E-011	1	0.000000E+000
1	17.41472333	2.165778E-011	6.437778E-012	0	0.000000E+000
1	17.41473325	6.437778E-012	2.165778E-011	1	0.000000E+000
1	17.41488949	2.165778E-011	6.437778E-012	0	0.000000E+000
1	17.41489609	6.437778E-012	2.165778E-011	1	0.000000E+000
1	17.41978697	2.165778E-011	6.437778E-012	0	0.000000E+000
1	17.41981982	6.437778E-012	2.165778E-011	1	0.000000E+000
1	17.42102678	2.165778E-011	6.437778E-012	0	0.000000E+000
1	17.42109548	6.437778E-012	2.165778E-011	1	0.000000E+000
1	17.42375938	2.165778E-011	6.437778E-012	0	0.000000E+000
1	17.42382790	6.437778E-012	2.165778E-011	1	0.000000E+000
1	17.42389181	2.165778E-011	6.437778E-012	0	0.000000E+000
1	17.42393304	6.437778E-012	2.165778E-011	1	0.000000E+000
1	17.42462635	2.165778E-011	6.437778E-012	0	0.000000E+000
1	17.42464764	6.437778E-012	2.165778E-011	1	0.000000E+000
1	17.42492471	2.165778E-011	6.437778E-012	0	0.000000E+000
1	17.42495311	6.437778E-012	2.165778E-011	1	0.000000E+000
1	17.42700259	2.165778E-011	6.437778E-012	0	0.000000E+000
1	17.42707757	6.437778E-012	2.165778E-011	1	0.000000E+000
1	17.42980216	2.165778E-011	6.437778E-012	0	0.000000E+000
1	17.42981435	6.437778E-012	2.165778E-011	1	0.000000E+000
1	17.44389231	2.165778E-011	6.437778E-012	0	0.000000E+000
1	17.44397354	6.437778E-012	2.165778E-011	1	0.000000E+000
1	17.44403882	2.165778E-011	6.437778E-012	0	0.000000E+000
1	17.44407508	6.437778E-012	2.165778E-011	1	0.000000E+000
1	17.44423373	2.165778E-011	6.437778E-012	0	0.000000E+000
1	17.44425282	6.437778E-012	2.165778E-011	1	0.000000E+000
1	17.44437554	2.165778E-011	6.437778E-012	0	0.000000E+000
1	17.44442630	6.437778E-012	2.165778E-011	1	0.000000E+000
1	17.44511534	2.165778E-011	6.437778E-012	0	0.000000E+000
1	17.44513373	6.437778E-012	2.165778E-011	1	0.000000E+000
1	17.44514527	2.165778E-011	6.437778E-012	0	0.000000E+000
1	17.44516296	6.437778E-012	2.165778E-011	1	0.000000E+000
1	17.44808654	2.165778E-011	6.437778E-012	0	0.000000E+000
1	17.44814058	6.437778E-012	2.165778E-011	1	0.000000E+000
1	17.44977359	2.165778E-011	6.437778E-012	0	0.000000E+000
1	17.44979980	6.437778E-012	2.165778E-011	1	0.000000E+000
1	17.45252136	2.165778E-011	6.437778E-012	0	0.000000E+000
1	17.45254835	6.437778E-012	2.165778E-011	1	0.000000E+000
1	17.45294924	2.165778E-011	6.437778E-012	0	0.000000E+000
1	17.45297773	6.437778E-012	2.165778E-011	1	0.000000E+000
1	17.45407725	2.165778E-011	6.437778E-012	0	0.000000E+000
1	17.45409727	6.437778E-012	2.165778E-011	1	0.000000E+000
1	17.45884814	2.165778E-011	6.437778E-012	0	0.000000E+000
1	17.45892901	6.437778E-012	2.165778E-011	1	0.000000E+000
1	17.46068321	2.165778E-011	6.437778E-012	0	0.000000E+000
1	17.46068597	6.437778E-012	2.165778E-011	1	0.000000E+000
1	17.46248577	2.165778E-011	6.437778E-012	0	0.000000E+000
1	17.46251053	6.437778E-012	2.165778E-011	1	0.000000E+000
1	17.46302782	2.165778E-011	6.437778E-012	0	0.000000E+000
1	17.46320261	6.437778E-012	2.165778E-011	1	0.000000E+000
1	17.46543605	2.165778E-011	6.437778E-012	0	0.000000E+000
1	17.46569171	6.437778E-012	2.165778E-011	1	0.000000E+000
1	17.46642967	2.165778E-011	6.437778E-012	0	0.000000E+000
1	17.46652357	6.437778E-012	2.165778E-011	1	0.000000E+000
1	17.46919293	2.165778E-011	6.437778E-012	0	0.000000E+000
1	17.46922636	6.437778E-012	2.165778E-011	1	0.000000E+000
1	17.46927722	2.165778E-011	6.437778E-012	0	0.000000E+000
1	17.46932470	6.437778E-012	2.165778E-011	1	0.000000E+000
1	17.46948504	2.165778E-011	6.437778E-012	0	0.000000E+000
1	17.46954700	6.437778E-012	2.165778E-011	1	0.000000E+000
1	17.47361484	2.165778E-011	6.437778E-012	0	0.000000E+000
1	17.47368480	6.437778E-012	2.165778E-011	1	0.000000E+000
1	17.47379918	2.165778E-011	6.437778E-012	0	0.000000E+000
1	17.47382028	6.437778E-012	2.165778E-011	1	0.000000E+000
1	17.47441957	2.165778E-011	6.437778E-012	0	0.000000E+000
1	17.47446524	6.437778E-012	2.165778E-011	1	0.000000E+000
1	17.47569170	2.165778E-011	6.437778E-012	0	0.000000E+000
1	17.47580586	6.437778E-012	2.165778E-011	1	0.000000E+000
1	17.47584801	2.165778E-011	6.437778E-012	0	0.000000E+000
1	17.47600648	6.437778E-012	2.165778E-011	1	0.000000E+000
1	17.47606950	2.165778E-011	6.437778E-012	0	0.000000E+000
1	17.47610481	6.437778E-012	2.165778E-011	1	0.000000E+000
1	17.47617227	2.165778E-011	6.437778E-012	0	0.000000E+000
1	17.47622234	6.437778E-012	2.165778E-011	1	0.000000E+000
1	17.47724116	2.165778E-011	6.437778E-012	0	0.000000E+000
1	17.47730024	6.437778E-012	2.165778E-011	1	0.000000E+000
1	17.47741092	2.165778E-011	6.437778E-012	0	0.000000E+000
1	17.47751173	6.437778E-012	2.165778E-011	1	0.000000E+000
1	17.47895435	2.165778E-011	6.437778E-012	0	0.000000E+000
1	17.47900258	6.437778E-012	2.165778E-011	1	0.000000E+000
1	17.48312323	2.165778E-011	6.437778E-012	0	0.000000E+000
1	17.48320531	6.437778E-012	2.165778E-011	1	0.000000E+000
1	17.48329144	2.165778E-011	6.437778E-012	0	0.000000E+000
1	17.48331020	6.437778E-012	2.165778E-011	1	0.000000E+000
1	17.48399896	2.165778E-011	6.437778E-012	0	0.000000E+000
1	17.48407841	6.437778E-012	2.165778E-011	1	0.000000E+000
1	17.48825941	2.165778E-011	6.437778E-012	0	0.000000E+000
1	17.48828358	6.437778E-012	2.165778E-011	1	0.000000E+000
1	17.48843096	2.165778E-011	6.437778E-012	0	0.000000E+000
1	17.48845018	6.437778E-012	2.165778E-011	1	0.000000E+000
1	17.49598577	2.165778E-011	6.437778E-012	0	0.000000E+000
1	17.49600590	6.437778E-012	2.165778E-011	1	0.000000E+000
1	17.49771530	2.165778E-011	6.437778E-012	0	0.000000E+000
1	17.49774557	6.437778E-012	2.165778E-011	1	0.000000E+000
1	17.49936349	2.165778E-011	6.437778E-012	0	0.000000E+000
1	17.50304695	6.437778E-012	2.165778E-011	1	0.000000E+000
1	17.50621132	2.165778E-011	6.437778E-012	0	0.000000E+000
1	17.50624930	6.437778E-012	2.165778E-011	1	0.000000E+000
1	17.50712034	2.165778E-011	6.437778E-012	0	0.000000E+000
1	17.50714930	6.437778E-012	2.165778E-011	1	0.000000E+000
1	17.50718425	2.165778E-011	6.437778E-012	0	0.000000E+000
1	17.50763309	6.437778E-012	2.165778E-011	1	0.000000E+000
1	17.50993615	2.165778E-011	6.437778E-012	0	0.000000E+000
1	17.50998832	6.437778E-012	2.165778E-011	1	0.000000E+000
1	17.51044160	2.165778E-011	6.437778E-012	0	0.000000E+000
1	17.51054902	6.437778E-012	2.165778E-011	1	0.000000E+000
1	17.51621621	2.165778E-011	6.437778E-012	0	0.000000E+000
1	17.51623961	6.437778E-012	2.165778E-011	1	0.000000E+000
1	17.51819280	2.165778E-011	6.437778E-012	0	0.000000E+000
1	17.51823685	6.437778E-012	2.165778E-011	1	0.000000E+000
1	17.52087331	2.165778E-011	6.437778E-012	0	0.000000E+000
1	17.52089727	6.437778E-012	2.165778E-011	1	0.000000E+000
1	17.52134876	2.165778E-011	6.437778E-012	0	0.000000E+000
1	17.52138974	6.437778E-012	2.165778E-011	1	0.000000E+000
1	17.52149487	2.165778E-011	6.437778E-012	0	0.000000E+000
1	17.52381143	6.437778E-012	2.165778E-011	1	0.000000E+000
1	17.52414848	2.165778E-011	6.437778E-012	0	0.000000E+000
1	17.52419668	6.437778E-012	2.165778E-011	1	0.000000E+000
1	17.53184953	2.165778E-011	6.437778E-012	0	0.000000E+000
1	17.53186350	6.437778E-012	2.165778E-011	1	0.000000E+000
1	17.53203157	2.165778E-011	6.437778E-012	0	0.000000E+000
1	17.53205199	6.437778E-012	2.165778E-011	1	0.000000E+000
1	17.53448918	2.165778E-011	6.437778E-012	0	0.000000E+000
1	17.53451534	6.437778E-012	2.165778E-011	1	0.000000E+000
1	17.53571338	2.165778E-011	6.437778E-012	0	0.000000E+000
1	17.53574806	6.437778E-012	2.165778E-011	1	0.000000E+000
1	17.53642215	2.165778E-011	6.437778E-012	0	0.000000E+000
1	17.53643949	6.437778E-012	2.165778E-011	1	0.000000E+000
1	17.53935273	2.165778E-011	6.437778E-012	0	0.000000E+000
1	17.54016195	6.437778E-012	2.165778E-011	1	0.000000E+000
1	17.54067695	2.165778E-011	6.437778E-012	0	0.000000E+000
1	17.54072438	6.437778E-012	2.165778E-011	1	0.000000E+000
1	17.54221734	2.165778E-011	6.437778E-012	0	0.000000E+000
1	17.54224259	6.437778E-012	2.165778E-011	1	0.000000E+000
1	17.54367571	2.165778E-011	6.437778E-012	0	0.000000E+000
1	17.54368237	6.437778E-012	2.165778E-011	1	0.000000E+000
1	17.54415591	2.165778E-011	6.437778E-012	0	0.000000E+000
1	17.54422457	6.437778E-012	2.165778E-011	1	0.000000E+000
1	17.54936289	2.165778E-011	6.437778E-012	0	0.000000E+000
1	17.54938272	6.437778E-012	2.165778E-011	1	0.000000E+000
1	17.54997388	2.165778E-011	6.437778E-012	0	0.000000E+000
1	17.55004884	6.437778E-012	2.165778E-011	1	0.000000E+000
1	17.55080963	2.165778E-011	6.437778E-012	0	0.000000E+000
1	17.55082629	6.437778E-012	2.165778E-011	1	0.000000E+000
1	17.55122350	2.165778E-011	6.437778E-012	0	0.000000E+000
1	17.55125366	6.437778E-012	2.165778E-011	1	0.000000E+000
1	17.55188497	2.165778E-011	6.437778E-012	0	0.000000E+000
1	17.55200028	6.437778E-012	2.165778E-011	1	0.000000E+000
1	17.55307210	2.165778E-011	6.437778E-012	0	0.000000E+000
1	17.55310743	6.437778E-012	2.165778E-011	1	0.000000E+000
1	17.55313741	2.165778E-011	6.437778E-012	0	0.000000E+000
1	17.55324192	6.437778E-012	2.165778E-011	1	0.000000E+000
1	17.55569146	2.165778E-011	6.437778E-012	0	0.000000E+000
1	17.55577382	6.437778E-012	2.165778E-011	1	0.000000E+000
1	17.55628236	2.165778E-011	6.437778E-012	0	0.000000E+000
1	17.55630250	6.437778E-012	2.165778E-011	1	0.000000E+000
1	17.55636156	2.165778E-011	6.437778E-012	0	0.000000E+000
1	17.55643280	6.437778E-012	2.165778E-011	1	0.000000E+000
1	17.55921070	2.165778E-011	6.437778E-012	0	0.000000E+000
1	17.55924203	6.437778E-012	2.165778E-011	1	0.000000E+000
1	17.55937349	2.165778E-011	6.437778E-012	0	0.000000E+000
1	17.55937996	6.437778E-012	2.165778E-011	1	0.000000E+000
1	17.55941711	2.165778E-011	6.437778E-012	0	0.000000E+000
1	17.55950398	6.437778E-012	2.165778E-011	1	0.000000E+000
1	17.56095218	2.165778E-011	6.437778E-012	0	0.000000E+000
1	17.56097574	6.437778E-012	2.165778E-011	1	0.000000E+000
1	17.56107146	2.165778E-011	6.437778E-012	0	0.000000E+000
1	17.87611418	6.365613E-012	2.158561E-011	1	0.000000E+000
1	17.88019212	2.158561E-011	6.365613E-012	0	0.000000E+000
1	17.88022011	6.365613E-012	2.158561E-011	1	0.000000E+000
1	17.88242149	2.158561E-011	6.365613E-012	0	0.000000E+000
1	17.88249227	6.365613E-012	2.158561E-011	1	0.000000E+000
1	17.88371303	2.158561E-011	6.365613E-012	0	0.000000E+000
1	17.88374120	6.365613E-012	2.158561E-011	1	0.000000E+000
1	17.88786563	2.158561E-011	6.365613E-012	0	0.000000E+000
1	17.88795495	6.365613E-012	2.158561E-011	1	0.000000E+000
1	17.88880003	2.158561E-011	6.365613E-012	0	0.000000E+000
1	17.88882180	6.365613E-012	2.158561E-011	1	0.000000E+000
1	17.89124099	2.158561E-011	6.365613E-012	0	0.000000E+000
1	17.89125651	6.365613E-012	2.158561E-011	1	0.000000E+000
1	17.89284123	2.158561E-011	6.365613E-012	0	0.000000E+000
1	17.89294408	6.365613E-012	2.158561E-011	1	0.000000E+000
1	17.89332071	2.158561E-011	6.365613E-012	0	0.000000E+000
1	17.89336869	6.365613E-012	2.158561E-011	1	0.000000E+000
1	17.89580458	2.158561E-011	6.365613E-012	0	0.000000E+000
1	17.89584520	6.365613E-012	2.158561E-011	1	0.000000E+000
1	17.89675994	2.158561E-011	6.365613E-012	0	0.000000E+000
1	17.89677639	6.365613E-012	2.158561E-011	1	0.000000E+000
1	17.90010085	2.158561E-011	6.365613E-012	0	0.000000E+000
1	17.90033525	6.365613E-012	2.158561E-011	1	0.000000E+000
1	17.90198969	2.158561E-011	6.365613E-012	0	0.000000E+000
1	17.90201226	6.365613E-012	2.158561E-011	1	0.000000E+000
1	17.90336704	2.158561E-011	6.365613E-012	0	0.000000E+000
1	17.90343810	6.365613E-012	2.158561E-011	1	0.000000E+000
1	17.91251716	2.158561E-011	6.365613E-012	0	0.000000E+000
1	17.91253569	6.365613E-012	2.158561E-011	1	0.000000E+000
1	17.91322640	2.158561E-011	6.365613E-012	0	0.000000E+000
1	17.91335597	6.365613E-012	2.158561E-011	1	0.000000E+000
1	17.91504205	2.158561E-011	6.365613E-012	0	0.000000E+000
1	17.91505286	6.365613E-012	2.158561E-011	1	0.000000E+000
1	17.91780494	2.158561E-011	6.365613E-012	0	0.000000E+000
1	17.91782107	6.365613E-012	2.158561E-011	1	0.000000E+000
1	17.92175202	2.158561E-011	6.365613E-012	0	0.000000E+000
1	17.92177798	6.365613E-012	2.158561E-011	1	0.000000E+000
1	17.92583422	2.158561E-011	6.365613E-012	0	0.000000E+000
1	17.92584358	6.365613E-012	2.158561E-011	1	0.000000E+000
1	17.92641441	2.158561E-011	6.365613E-012	0	0.000000E+000
1	17.92671456	6.365613E-012	2.158561E-011	1	0.000000E+000
1	17.92675290	2.158561E-011	6.365613E-012	0	0.000000E+000
1	17.92679774	6.365613E-012	2.158561E-011	1	0.000000E+000
1	17.92846695	2.158561E-011	6.365613E-012	0	0.000000E+000
1	17.92850457	6.365613E-012	2.158561E-011	1	0.000000E+000
1	17.93246980	2.158561E-011	6.365613E-012	0	0.000000E+000
1	17.93260890	6.365613E-012	2.158561E-011	1	0.000000E+000
1	17.93376985	2.158561E-011	6.365613E-012	0	0.000000E+000
1	17.93378483	6.365613E-012	2.158561E-011	1	0.000000E+000
1	17.93507350	2.158561E-011	6.365613E-012	0	0.000000E+000
1	17.93516587	6.365613E-012	2.158561E-011	1	0.000000E+000
1	17.93737153	2.158561E-011	6.365613E-012	0	0.000000E+000
1	17.93744287	6.365613E-012	2.158561E-011	1	0.000000E+000
1	17.93902789	2.158561E-011	6.365613E-012	0	0.000000E+000
1	17.93907784	6.365613E-012	2.158561E-011	1	0.000000E+000
1	17.94358206	2.158561E-011	6.365613E-012	0	0.000000E+000
1	17.94361908	6.365613E-012	2.158561E-011	1	0.000000E+000
1	17.94377323	2.158561E-011	6.365613E-012	0	0.000000E+000
1	17.94380356	6.365613E-012	2.158561E-011	1	0.000000E+000
1	17.95143068	2.158561E-011	6.365613E-012	0	0.000000E+000
1	18.07911856	6.121843E-012	2.134184E-011	1	0.000000E+000
1	18.08416391	2.134184E-011	6.121843E-012	0	0.000000E+000
1	18.08416901	6.121843E-012	2.134184E-011	1	0.000000E+000
1	18.08475939	2.134184E-011	6.121843E-012	0	0.000000E+000
1	18.08479342	6.121843E-012	2.134184E-011	1	0.000000E+000
1	18.08751551	2.134184E-011	6.121843E-012	0	0.000000E+000
1	18.08753775	6.121843E-012	2.134184E-011	1	0.000000E+000
1	18.08763676	2.134184E-011	6.121843E-012	0	0.000000E+000
1	18.08767053	6.121843E-012	2.134184E-011	1	0.000000E+000
1	18.08876214	2.134184E-011	6.121843E-012	0	0.000000E+000
1	18.08879674	6.121843E-012	2.134184E-011	1	0.000000E+000
1	18.09369408	2.134184E-011	6.121843E-012	0	0.000000E+000
1	18.09388311	6.121843E-012	2.134184E-011	1	0.000000E+000
1	18.09608432	2.134184E-011	6.121843E-012	0	0.000000E+000
1	18.09610705	6.121843E-012	2.134184E-011	1	0.000000E+000
1	18.09724630	2.134184E-011	6.121843E-012	0	0.000000E+000
1	18.09732896	6.121843E-012	2.134184E-011	1	0.000000E+000
1	18.09734548	2.134184E-011	6.121843E-012	0	0.000000E+000
1	18.09737225	6.121843E-012	2.134184E-011	1	0.000000E+000
1	18.10339958	2.134184E-011	6.121843E-012	0	0.000000E+000
1	18.10342979	6.121843E-012	2.134184E-011	1	0.000000E+000
1	18.10837501	2.134184E-011	6.121843E-012	0	0.000000E+000
1	18.10848764	6.121843E-012	2.134184E-011	1	0.000000E+000
1	18.10856082	2.134184E-011	6.121843E-012	0	0.000000E+000
1	18.10865370	6.121843E-012	2.134184E-011	1	0.000000E+000
1	18.11075319	2.134184E-011	6.121843E-012	0	0.000000E+000
1	18.11077569	6.121843E-012	2.134184E-011	1	0.000000E+000
1	18.11097075	2.134184E-011	6.121843E-012	0	0.000000E+000
1	18.11099347	6.121843E-012	2.134184E-011	1	0.000000E+000
1	18.11235079	2.134184E-011	6.121843E-012	0	0.000000E+000
1	18.11238687	6.121843E-012	2.134184E-011	1	0.000000E+000
1	18.11707876	2.134184E-011	6.121843E-012	0	0.000000E+000
1	18.11712333	6.121843E-012	2.134184E-011	1	0.000000E+000
1	18.11723253	2.134184E-011	6.121843E-012	0	0.000000E+000
1	18.11726779	6.121843E-012	2.134184E-011	1	0.000000E+000
1	18.11911515	2.134184E-011	6.121843E-012	0	0.000000E+000
1	18.57590598	6.171792E-012	2.139179E-011	1	0.000000E+000
1	18.57997560	2.139179E-011	6.171792E-012	0	0.000000E+000
1	18.58000806	6.171792E-012	2.139179E-011	1	0.000000E+000
1	18.58082988	2.139179E-011	6.171792E-012	0	0.000000E+000
1	18.58084642	6.171792E-012	2.139179E-011	1	0.000000E+000
1	18.58287412	2.139179E-011	6.171792E-012	0	0.000000E+000
1	18.58292406	6.171792E-012	2.139179E-011	1	0.000000E+000
1	18.58504735	2.139179E-011	6.171792E-012	0	0.000000E+000
1	18.58507868	6.171792E-012	2.139179E-011	1	0.000000E+000
1	18.58646226	2.139179E-011	6.171792E-012	0	0.000000E+000
1	18.58678996	6.171792E-012	2.139179E-011	1	0.000000E+000
1	18.58862043	2.139179E-011	6.171792E-012	0	0.000000E+000
1	18.58864279	6.171792E-012	2.139179E-011	1	0.000000E+000
1	18.59247575	2.139179E-011	6.171792E-012	0	0.000000E+000
1	18.59250087	6.171792E-012	2.139179E-011	1	0.000000E+000
1	18.59337927	2.139179E-011	6.171792E-012	0	0.000000E+000
1	18.59339855	6.171792E-012	2.139179E-011	1	0.000000E+000
1	18.59351611	2.139179E-011	6.171792E-012	0	0.000000E+000
1	18.59353220	6.171792E-012	2.139179E-011	1	0.000000E+000
1	18.59370210	2.139179E-011	6.171792E-012	0	0.000000E+000
1	18.59375636	6.171792E-012	2.139179E-011	1	0.000000E+000
1	18.59381311	2.139179E-011	6.171792E-012	0	0.000000E+000
1	18.59382418	6.171792E-012	2.139179E-011	1	0.000000E+000
1	18.59408086	2.139179E-011	6.171792E-012	0	0.000000E+000
1	18.59408532	6.171792E-012	2.139179E-011	1	0.000000E+000
1	18.59484886	2.139179E-011	6.171792E-012	0	0.000000E+000
1	18.59486051	6.171792E-012	2.139179E-011	1	0.000000E+000
1	18.60043122	2.139179E-011	6.171792E-012	0	0.000000E+000
1	18.60046126	6.171792E-012	2.139179E-011	1	0.000000E+000
1	18.60897054	2.139179E-011	6.171792E-012	0	0.000000E+000
1	18.60898279	6.171792E-012	2.139179E-011	1	0.000000E+000
1	18.60945931	2.139179E-011	6.171792E-012	0	0.000000E+000
1	18.60954127	6.171792E-012	2.139179E-011	1	0.000000E+000
1	18.61523428	2.139179E-011	6.171792E-012	0	0.000000E+000
1	18.61531822	6.171792E-012	2.139179E-011	1	0.000000E+000
1	18.61637833	2.139179E-011	6.171792E-012	0	0.000000E+000
1	18.61640649	6.171792E-012	2.139179E-011	1	0.000000E+000
1	18.62298924	2.139179E-011	6.171792E-012	0	0.000000E+000
1	18.62306584	6.171792E-012	2.139179E-011	1	0.000000E+000
1	18.62567561	2.139179E-011	6.171792E-012	0	0.000000E+000
1	18.62571742	6.171792E-012	2.139179E-011	1	0.000000E+000
1	18.62677085	2.139179E-011	6.171792E-012	0	0.000000E+000
1	18.62683028	6.171792E-012	2.139179E-011	1	0.000000E+000
1	18.62698856	2.139179E-011	6.171792E-012	0	0.000000E+000
1	18.62703916	6.171792E-012	2.139179E-011	1	0.000000E+000
1	18.63386487	2.139179E-011	6.171792E-012	0	0.000000E+000
1	18.63391210	6.171792E-012	2.139179E-011	1	0.000000E+000
1	18.63399302	2.139179E-011	6.171792E-012	0	0.000000E+000
1	18.63404212	6.171792E-012	2.139179E-011	1	0.000000E+000
1	18.63529255	2.139179E-011	6.171792E-012	0	0.000000E+000
1	18.63535976	6.171792E-012	2.139179E-011	1	0.000000E+000
1	18.64349541	2.139179E-011	6.171792E-012	0	0.000000E+000
1	18.64350475	6.171792E-012	2.139179E-011	1	0.000000E+000
1	18.64521491	2.139179E-011	6.171792E-012	0	0.000000E+000
1	18.64524181	6.171792E-012	2.139179E-011	1	0.000000E+000
1	18.64531428	2.139179E-011	6.171792E-012	0	0.000000E+000
1	18.64537633	6.171792E-012	2.139179E-011	1	0.000000E+000
1	18.64701221	2.139179E-011	6.171792E-012	0	0.000000E+000
1	18.64704119	6.171792E-012	2.139179E-011	1	0.000000E+000
1	18.64810505	2.139179E-011	6.171792E-012	0	0.000000E+000
1	18.64840958	6.171792E-012	2.139179E-011	1	0.000000E+000
1	18.65088554	2.139179E-011	6.171792E-012	0	0.000000E+000
1	18.65089233	6.171792E-012	2.139179E-011	1	0.000000E+000
1	18.65695412	2.139179E-011	6.171792E-012	0	0.000000E+000
1	18.65698955	6.171792E-012	2.139179E-011	1	0.000000E+000
1	18.66207982	2.139179E-011	6.171792E-012	0	0.000000E+000
1	18.66211654	6.171792E-012	2.139179E-011	1	0.000000E+000
1	18.66785160	2.139179E-011	6.171792E-012	0	0.000000E+000
1	18.66806401	6.171792E-012	2.139179E-011	1	0.000000E+000
1	18.67186805	2.139179E-011	6.171792E-012	0	0.000000E+000
1	18.67190351	6.171792E-012	2.139179E-011	1	0.000000E+000
1	18.67878640	2.139179E-011	6.171792E-012	0	0.000000E+000
1	18.67880526	6.171792E-012	2.139179E-011	1	0.000000E+000
1	18.68201897	2.139179E-011	6.171792E-012	0	0.000000E+000
1	18.68224251	6.171792E-012	2.139179E-011	1	0.000000E+000
1	18.68273597	2.139179E-011	6.171792E-012	0	0.000000E+000
1	18.68279884	6.171792E-012	2.139179E-011	1	0.000000E+000
1	18.68313888	2.139179E-011	6.171792E-012	0	0.000000E+000
1	18.68318112	6.171792E-012	2.139179E-011	1	0.000000E+000
1	18.68494158	2.139179E-011	6.171792E-012	0	0.000000E+000
1	18.68501510	6.171792E-012	2.139179E-011	1	0.000000E+000
1	18.69409853	2.139179E-011	6.171792E-012	0	0.000000E+000
1	18.69412010	6.171792E-012	2.139179E-011	1	0.000000E+000
1	18.69532322	2.139179E-011	6.171792E-012	0	0.000000E+000
1	18.69544634	6.171792E-012	2.139179E-011	1	0.000000E+000
1	18.69630550	2.139179E-011	6.171792E-012	0	0.000000E+000
1	18.69631120	6.171792E-012	2.139179E-011	1	0.000000E+000
1	18.70218227	2.139179E-011	6.171792E-012	0	0.000000E+000
1	18.70221417	6.171792E-012	2.139179E-011	1	0.000000E+000
1	18.70406828	2.139179E-011	6.171792E-012	0	0.000000E+000
1	18.70411167	6.171792E-012	2.139179E-011	1	0.000000E+000
1	18.70561025	2.139179E-011	6.171792E-012	0	0.000000E+000
1	18.70565581	6.171792E-012	2.139179E-011	1	0.000000E+000
1	18.70655227	2.139179E-011	6.171792E-012	0	0.000000E+000
1	18.70670154	6.171792E-012	2.139179E-011	1	0.000000E+000
1	18.71125211	2.139179E-011	6.171792E-012	0	0.000000E+000
1	18.71129500	6.171792E-012	2.139179E-011	1	0.000000E+000
1	18.71144567	2.139179E-011	6.171792E-012	0	0.000000E+000
1	18.71147845	6.171792E-012	2.139179E-011	1	0.000000E+000
1	18.71563555	2.139179E-011	6.171792E-012	0	0.000000E+000
1	18.71567561	6.171792E-012	2.139179E-011	1	0.000000E+000
1	18.72456558	2.139179E-011	6.171792E-012	0	0.000000E+000
1	18.72464021	6.171792E-012	2.139179E-011	1	0.000000E+000
1	18.72637527	2.139179E-011	6.171792E-012	0	0.000000E+000
1	18.72643025	6.171792E-012	2.139179E-011	1	0.000000E+000
1	18.73271849	2.139179E-011	6.171792E-012	0	0.000000E+000
1	18.73279561	6.171792E-012	2.139179E-011	1	0.000000E+000
1	18.73280347	2.139179E-011	6.171792E-012	0	0.000000E+000
1	18.73283824	6.171792E-012	2.139179E-011	1	0.000000E+000
1	18.73496574	2.139179E-011	6.171792E-012	0	0.000000E+000
1	18.73504522	6.171792E-012	2.139179E-011	1	0.000000E+000
1	18.73781963	2.139179E-011	6.171792E-012	0	0.000000E+000
1	18.73785454	6.171792E-012	2.139179E-011	1	0.000000E+000
1	18.73992944	2.139179E-011	6.171792E-012	0	0.000000E+000
1	18.73997364	6.171792E-012	2.139179E-011	1	0.000000E+000
1	18.74066261	2.139179E-011	6.171792E-012	0	0.000000E+000
1	18.74066797	6.171792E-012	2.139179E-011	1	0.000000E+000
1	18.74074476	2.139179E-011	6.171792E-012	0	0.000000E+000
1	18.74075006	6.171792E-012	2.139179E-011	1	0.000000E+000
1	18.74302305	2.139179E-011	6.171792E-012	0	0.000000E+000
1	18.74310524	6.171792E-012	2.139179E-011	1	0.000000E+000
1	18.74496586	2.139179E-011	6.171792E-012	0	0.000000E+000
1	18.74501654	6.171792E-012	2.139179E-011	1	0.000000E+000
1	18.74504553	2.139179E-011	6.171792E-012	0	0.000000E+000
1	18.74514180	6.171792E-012	2.139179E-011	1	0.000000E+000
1	18.74523061	2.139179E-011	6.171792E-012	0	0.000000E+000
1	18.74532110	6.171792E-012	2.139179E-011	1	0.000000E+000
1	18.74534604	2.139179E-011	6.171792E-012	0	0.000000E+000
1	18.74536395	6.171792E-012	2.139179E-011	1	0.000000E+000
1	18.74629268	2.139179E-011	6.171792E-012	0	0.000000E+000
1	18.74631339	6.171792E-012	2.139179E-011	1	0.000000E+000
1	18.75166993	2.139179E-011	6.171792E-012	0	0.000000E+000
1	18.86619245	6.477524E-012	2.169752E-011	1	0.000000E+000
1	18.86649985	2.169752E-011	6.477524E-012	0	0.000000E+000
1	18.86652442	6.477524E-012	2.169752E-011	1	0.000000E+000
1	18.86656313	2.169752E-011	6.477524E-012	0	0.000000E+000
1	18.86661951	6.477524E-012	2.169752E-011	1	0.000000E+000
1	18.86705991	2.169752E-011	6.477524E-012	0	0.000000E+000
1	18.86710665	6.477524E-012	2.169752E-011	1	0.000000E+000
1	18.86873057	2.169752E-011	6.477524E-012	0	0.000000E+000
1	18.86905713	6.477524E-012	2.169752E-011	1	0.000000E+000
1	18.86929062	2.169752E-011	6.477524E-012	0	0.000000E+000
1	18.86938150	6.477524E-012	2.169752E-011	1	0.000000E+000
1	18.87045422	2.169752E-011	6.477524E-012	0	0.000000E+000
1	18.87054132	6.477524E-012	2.169752E-011	1	0.000000E+000
1	18.87255850	2.169752E-011	6.477524E-012	0	0.000000E+000
1	18.87256562	6.477524E-012	2.169752E-011	1	0.000000E+000
1	18.87745863	2.169752E-011	6.477524E-012	0	0.000000E+000
1	18.87768238	6.477524E-012	2.169752E-011	1	0.000000E+000
1	18.87811085	2.169752E-011	6.477524E-012	0	0.000000E+000
1	18.87812238	6.477524E-012	2.169752E-011	1	0.000000E+000
1	18.88109535	2.169752E-011	6.477524E-012	0	0.000000E+000
1	18.88113837	6.477524E-012	2.169752E-011	1	0.000000E+000
1	18.88114809	2.169752E-011	6.477524E-012	0	0.000000E+000
1	18.88116155	6.477524E-012	2.169752E-011	1	0.000000E+000
1	18.88426837	2.169752E-011	6.477524E-012	0	0.000000E+000
1	18.88438312	6.477524E-012	2.169752E-011	1	0.000000E+000
1	18.88863780	2.169752E-011	6.477524E-012	0	0.000000E+000
1	18.88865731	6.477524E-012	2.169752E-011	1	0.000000E+000
1	18.88913354	2.169752E-011	6.477524E-012	0	0.000000E+000
1	18.88943924	6.477524E-012	2.169752E-011	1	0.000000E+000
1	18.89464435	2.169752E-011	6.477524E-012	0	0.000000E+000
1	18.89466337	6.477524E-012	2.169752E-011	1	0.000000E+000
1	18.89621733	2.169752E-011	6.477524E-012	0	0.000000E+000
1	18.89625467	6.477524E-012	2.169752E-011	1	0.000000E+000
1	18.90532566	2.169752E-011	6.477524E-012	0	0.000000E+000
1	18.90539790	6.477524E-012	2.169752E-011	1	0.000000E+000
1	18.90616319	2.169752E-011	6.477524E-012	0	0.000000E+000
1	18.90622689	6.477524E-012	2.169752E-011	1	0.000000E+000
1	18.90677374	2.169752E-011	6.477524E-012	0	0.000000E+000
1	18.90684226	6.477524E-012	2.169752E-011	1	0.000000E+000
1	18.90726153	2.169752E-011	6.477524E-012	0	0.000000E+000
1	18.90727537	6.477524E-012	2.169752E-011	1	0.000000E+000
1	18.91212346	2.169752E-011	6.477524E-012	0	0.000000E+000
1	18.91213518	6.477524E-012	2.169752E-011	1	0.000000E+000
1	18.91485245	2.169752E-011	6.477524E-012	0	0.000000E+000
1	18.91487148	6.477524E-012	2.169752E-011	1	0.000000E+000
1	18.91501901	2.169752E-011	6.477524E-012	0	0.000000E+000
1	18.91503836	6.477524E-012	2.169752E-011	1	0.000000E+000
1	18.91718330	2.169752E-011	6.477524E-012	0	0.000000E+000
1	18.91722310	6.477524E-012	2.169752E-011	1	0.000000E+000
1	18.91734645	2.169752E-011	6.477524E-012	0	0.000000E+000
1	18.91739970	6.477524E-012	2.169752E-011	1	0.000000E+000
1	18.91987587	2.169752E-011	6.477524E-012	0	0.000000E+000
1	18.91989696	6.477524E-012	2.169752E-011	1	0.000000E+000
1	18.92042292	2.169752E-011	6.477524E-012	0	0.000000E+000
1	18.92043798	6.477524E-012	2.169752E-011	1	0.000000E+000
1	18.92396756	2.169752E-011	6.477524E-012	0	0.000000E+000
1	18.92408298	6.477524E-012	2.169752E-011	1	0.000000E+000
1	18.92708101	2.169752E-011	6.477524E-012	0	0.000000E+000
1	18.92711889	6.477524E-012	2.169752E-011	1	0.000000E+000
1	18.92751093	2.169752E-011	6.477524E-012	0	0.000000E+000
1	18.92756862	6.477524E-012	2.169752E-011	1	0.000000E+000
1	18.93515475	2.169752E-011	6.477524E-012	0	0.000000E+000
1	18.93518949	6.477524E-012	2.169752E-011	1	0.000000E+000
1	18.93698001	2.169752E-011	6.477524E-012	0	0.000000E+000
1	18.93702190	6.477524E-012	2.169752E-011	1	0.000000E+000
1	18.93812380	2.169752E-011	6.477524E-012	0	0.000000E+000
1	18.93816129	6.477524E-012	2.169752E-011	1	0.000000E+000
1	18.93820649	2.169752E-011	6.477524E-012	0	0.000000E+000
1	18.93824271	6.477524E-012	2.169752E-011	1	0.000000E+000
1	18.93965525	2.169752E-011	6.477524E-012	0	0.000000E+000
1	18.93969380	6.477524E-012	2.169752E-011	1	0.000000E+000
1	18.94152699	2.169752E-011	6.477524E-012	0	0.000000E+000
1	18.94166196	6.477524E-012	2.169752E-011	1	0.000000E+000
1	18.94230530	2.169752E-011	6.477524E-012	0	0.000000E+000
1	18.94234378	6.477524E-012	2.169752E-011	1	0.000000E+000
1	18.94255464	2.169752E-011	6.477524E-012	0	0.000000E+000
1	18.94258840	6.477524E-012	2.169752E-011	1	0.000000E+000
1	18.94605040	2.169752E-011	6.477524E-012	0	0.000000E+000
1	18.94606876	6.477524E-012	2.169752E-011	1	0.000000E+000
1	18.94709463	2.169752E-011	6.477524E-012	0	0.000000E+000
1	18.94710338	6.477524E-012	2.169752E-011	1	0.000000E+000
1	18.94717748	2.169752E-011	6.477524E-012	0	0.000000E+000
1	18.94718985	6.477524E-012	2.169752E-011	1	0.000000E+000
1	18.95186467	2.169752E-011	6.477524E-012	0	0.000000E+000
1	18.95188185	6.477524E-012	2.169752E-011	1	0.000000E+000
1	18.95233890	2.169752E-011	6.477524E-012	0	0.000000E+000
1	18.95245431	6.477524E-012	2.169752E-011	1	0.000000E+000
1	18.95753741	2.169752E-011	6.477524E-012	0	0.000000E+000
1	18.95757118	6.477524E-012	2.169752E-011	1	0.000000E+000
1	18.96005876	2.169752E-011	6.477524E-012	0	0.000000E+000
1	18.96007956	6.477524E-012	2.169752E-011	1	0.000000E+000
1	18.96303189	2.169752E-011	6.477524E-012	0	0.000000E+000
1	18.96306895	6.477524E-012	2.169752E-011	1	0.000000E+000
1	18.96470487	2.169752E-011	6.477524E-012	0	0.000000E+000
1	18.96476760	6.477524E-012	2.169752E-011	1	0.000000E+000
1	18.96774730	2.169752E-011	6.477524E-012	0	0.000000E+000
1	19.59338755	6.131960E-012	2.135196E-011	1	0.000000E+000
1	19.59632074	2.135196E-011	6.131960E-012	0	0.000000E+000
1	19.59673063	6.131960E-012	2.135196E-011	1	0.000000E+000
1	19.60194592	2.135196E-011	6.131960E-012	0	0.000000E+000
1	19.60198336	6.131960E-012	2.135196E-011	1	0.000000E+000
1	19.60397099	2.135196E-011	6.131960E-012	0	0.000000E+000
1	19.60398488	6.131960E-012	2.135196E-011	1	0.000000E+000
1	19.60722213	2.135196E-011	6.131960E-012	0	0.000000E+000
1	19.60727057	6.131960E-012	2.135196E-011	1	0.000000E+000
1	19.61023921	2.135196E-011	6.131960E-012	0	0.000000E+000
1	19.61026905	6.131960E-012	2.135196E-011	1	0.000000E+000
1	19.61057979	2.135196E-011	6.131960E-012	0	0.000000E+000
1	19.61060709	6.131960E-012	2.135196E-011	1	0.000000E+000
1	19.61284171	2.135196E-011	6.131960E-012	0	0.000000E+000
1	19.63691790	6.131960E-012	2.135196E-011	1	0.000000E+000
1	19.63785926	2.135196E-011	6.131960E-012	0	0.000000E+000
1	19.63789150	6.131960E-012	2.135196E-011	1	0.000000E+000
1	19.63791358	2.135196E-011	6.131960E-012	0	0.000000E+000
1	19.63794507	6.131960E-012	2.135196E-011	1	0.000000E+000
1	19.64139256	2.135196E-011	6.131960E-012	0	0.000000E+000
1	19.64251123	6.131960E-012	2.135196E-011	1	0.000000E+000
1	19.64982949	2.135196E-011	6.131960E-012	0	0.000000E+000
1	19.64990023	6.131960E-012	2.135196E-011	1	0.000000E+000
1	19.64992239	2.135196E-011	6.131960E-012	0	0.000000E+000
1	19.64993066	6.131960E-012	2.135196E-011	1	0.000000E+000
1	19.64997177	2.135196E-011	6.131960E-012	0	0.000000E+000
1	19.65004628	6.131960E-012	2.135196E-011	1	0.000000E+000
1	19.65008392	2.135196E-011	6.131960E-012	0	0.000000E+000
1	19.65014034	6.131960E-012	2.135196E-011	1	0.000000E+000
1	19.65355531	2.135196E-011	6.131960E-012	0	0.000000E+000
1	19.65357719	6.131960E-012	2.135196E-011	1	0.000000E+000
1	19.65721342	2.135196E-011	6.131960E-012	0	0.000000E+000
1	19.65901763	6.131960E-012	2.135196E-011	1	0.000000E+000
1	19.65946193	2.135196E-011	6.131960E-012	0	0.000000E+000
1	19.65952006	6.131960E-012	2.135196E-011	1	0.000000E+000
1	19.66280876	2.135196E-011	6.131960E-012	0	0.000000E+000
1	19.66283445	6.131960E-012	2.135196E-011	1	0.000000E+000
1	19.66286420	2.135196E-011	6.131960E-012	0	0.000000E+000
1	19.66291595	6.131960E-012	2.135196E-011	1	0.000000E+000
1	19.66334024	2.135196E-011	6.131960E-012	0	0.000000E+000
1	19.66339969	6.131960E-012	2.135196E-011	1	0.000000E+000
1	19.67177817	2.135196E-011	6.131960E-012	0	0.000000E+000
1	19.67202018	6.131960E-012	2.135196E-011	1	0.000000E+000
1	19.67286711	2.135196E-011	6.131960E-012	0	0.000000E+000
1	19.68848084	6.131960E-012	2.135196E-011	1	0.000000E+000
1	19.69129425	2.135196E-011	6.131960E-012	0	0.000000E+000
1	19.69132476	6.131960E-012	2.135196E-011	1	0.000000E+000
1	19.69305037	2.135196E-011	6.131960E-012	0	0.000000E+000
1	19.69384058	6.131960E-012	2.135196E-011	1	0.000000E+000
1	19.69456059	2.135196E-011	6.131960E-012	0	0.000000E+000
1	19.69464251	6.131960E-012	2.135196E-011	1	0.000000E+000
1	19.69686950	2.135196E-011	6.131960E-012	0	0.000000E+000
1	19.79732589	6.369637E-012	2.158964E-011	1	0.000000E+000
1	19.79765126	2.158964E-011	6.369637E-012	0	0.000000E+000
1	19.79771174	6.369637E-012	2.158964E-011	1	0.000000E+000
1	19.80123962	2.158964E-011	6.369637E-012	0	0.000000E+000
1	19.80125486	6.369637E-012	2.158964E-011	1	0.000000E+000
1	19.80281395	2.158964E-011	6.369637E-012	0	0.000000E+000
1	19.80308142	6.369637E-012	2.158964E-011	1	0.000000E+000
1	19.80370755	2.158964E-011	6.369637E-012	0	0.000000E+000
1	19.80373116	6.369637E-012	2.158964E-011	1	0.000000E+000
1	19.80453622	2.158964E-011	6.369637E-012	0	0.000000E+000
1	19.80460499	6.369637E-012	2.158964E-011	1	0.000000E+000
1	19.80617713	2.158964E-011	6.369637E-012	0	0.000000E+000
1	19.80620672	6.369637E-012	2.158964E-011	1	0.000000E+000
1	19.80635735	2.158964E-011	6.369637E-012	0	0.000000E+000
1	19.80637088	6.369637E-012	2.158964E-011	1	0.000000E+000
1	19.80736649	2.158964E-011	6.369637E-012	0	0.000000E+000
1	19.80744165	6.369637E-012	2.158964E-011	1	0.000000E+000
1	19.80977739	2.158964E-011	6.369637E-012	0	0.000000E+000
1	19.80979360	6.369637E-012	2.158964E-011	1	0.000000E+000
1	19.81079711	2.158964E-011	6.369637E-012	0	0.000000E+000
1	19.81088912	6.369637E-012	2.158964E-011	1	0.000000E+000
1	19.81185336	2.158964E-011	6.369637E-012	0	0.000000E+000
1	19.81196319	6.369637E-012	2.158964E-011	1	0.000000E+000
1	19.81200981	2.158964E-011	6.369637E-012	0	0.000000E+000
1	19.81205577	6.369637E-012	2.158964E-011	1	0.000000E+000
1	19.81452662	2.158964E-011	6.369637E-012	0	0.000000E+000
1	19.81457860	6.369637E-012	2.158964E-011	1	0.000000E+000
1	19.81524592	2.158964E-011	6.369637E-012	0	0.000000E+000
1	19.81529556	6.369637E-012	2.158964E-011	1	0.000000E+000
1	19.81809532	2.158964E-011	6.369637E-012	0	0.000000E+000
1	19.81820084	6.369637E-012	2.158964E-011	1	0.000000E+000
1	19.81996975	2.158964E-011	6.369637E-012	0	0.000000E+000
1	19.82064431	6.369637E-012	2.158964E-011	1	0.000000E+000
1	19.82237101	2.158964E-011	6.369637E-012	0	0.000000E+000
1	19.82238014	6.369637E-012	2.158964E-011	1	0.000000E+000
1	19.82302373	2.158964E-011	6.369637E-012	0	0.000000E+000
1	19.82303960	6.369637E-012	2.158964E-011	1	0.000000E+000
1	19.82810707	2.158964E-011	6.369637E-012	0	0.000000E+000
1	19.82818158	6.369637E-012	2.158964E-011	1	0.000000E+000
1	19.82954929	2.158964E-011	6.369637E-012	0	0.000000E+000
1	19.82962232	6.369637E-012	2.158964E-011	1	0.000000E+000
1	19.83114002	2.158964E-011	6.369637E-012	0	0.000000E+000
1	19.83115960	6.369637E-012	2.158964E-011	1	0.000000E+000
1	19.83214009	2.158964E-011	6.369637E-012	0	0.000000E+000
1	19.83214915	6.369637E-012	2.158964E-011	1	0.000000E+000
1	19.83365928	2.158964E-011	6.369637E-012	0	0.000000E+000
1	19.83366930	6.369637E-012	2.158964E-011	1	0.000000E+000
1	19.83436221	2.158964E-011	6.369637E-012	0	0.000000E+000
1	19.83437080	6.369637E-012	2.158964E-011	1	0.000000E+000
1	19.83445528	2.158964E-011	6.369637E-012	0	0.000000E+000
1	19.83447661	6.369637E-012	2.158964E-011	1	0.000000E+000
1	19.83669746	2.158964E-011	6.369637E-012	0	0.000000E+000
1	19.83672512	6.369637E-012	2.158964E-011	1	0.000000E+000
1	19.83870715	2.158964E-011	6.369637E-012	0	0.000000E+000
1	19.83890564	6.369637E-012	2.158964E-011	1	0.000000E+000
1	19.84175493	2.158964E-011	6.369637E-012	0	0.000000E+000
1	19.84179369	6.369637E-012	2.158964E-011	1	0.000000E+000
1	19.84198519	2.158964E-011	6.369637E-012	0	0.000000E+000
1	19.84203326	6.369637E-012	2.158964E-011	1	0.000000E+000
1	19.84311189	2.158964E-011	6.369637E-012	0	0.000000E+000
1	19.84312833	6.369637E-012	2.158964E-011	1	0.000000E+000
1	19.84326990	2.158964E-011	6.369637E-012	0	0.000000E+000
1	19.84332270	6.369637E-012	2.158964E-011	1	0.000000E+000
1	19.84343020	2.158964E-011	6.369637E-012	0	0.000000E+000
1	19.84642718	6.369637E-012	2.158964E-011	1	0.000000E+000
1	19.84795572	2.158964E-011	6.369637E-012	0	0.000000E+000
1	19.84796913	6.369637E-012	2.158964E-011	1	0.000000E+000
1	19.84883419	2.158964E-011	6.369637E-012	0	0.000000E+000
1	19.84888976	6.369637E-012	2.158964E-011	1	0.000000E+000
1	19.85077918	2.158964E-011	6.369637E-012	0	0.000000E+000
1	19.85079188	6.369637E-012	2.158964E-011	1	0.000000E+000
1	19.85104466	2.158964E-011	6.369637E-012	0	0.000000E+000
1	19.85128370	6.369637E-012	2.158964E-011	1	0.000000E+000
1	19.85139756	2.158964E-011	6.369637E-012	0	0.000000E+000
1	19.85176333	6.369637E-012	2.158964E-011	1	0.000000E+000
1	19.85178731	2.158964E-011	6.369637E-012	0	0.000000E+000
1	20.30397558	6.464725E-012	2.168473E-011	1	0.000000E+000
1	20.30517549	2.168473E-011	6.464725E-012	0	0.000000E+000
1	20.30518793	6.464725E-012	2.168473E-011	1	0.000000E+000
1	20.31195328	2.168473E-011	6.464725E-012	0	0.000000E+000
1	20.31196502	6.464725E-012	2.168473E-011	1	0.000000E+000
1	20.31948401	2.168473E-011	6.464725E-012	0	0.000000E+000
1	20.31966122	6.464725E-012	2.168473E-011	1	0.000000E+000
1	20.32050591	2.168473E-011	6.464725E-012	0	0.000000E+000
1	20.32053249	6.464725E-012	2.168473E-011	1	0.000000E+000
1	20.32070617	2.168473E-011	6.464725E-012	0	0.000000E+000
1	20.32073882	6.464725E-012	2.168473E-011	1	0.000000E+000
1	20.32077939	2.168473E-011	6.464725E-012	0	0.000000E+000
1	20.32080295	6.464725E-012	2.168473E-011	1	0.000000E+000
1	20.32081563	2.168473E-011	6.464725E-012	0	0.000000E+000
1	20.32112295	6.464725E-012	2.168473E-011	1	0.000000E+000
1	20.32207982	2.168473E-011	6.464725E-012	0	0.000000E+000
1	20.32211313	6.464725E-012	2.168473E-011	1	0.000000E+000
1	20.32277265	2.168473E-011	6.464725E-012	0	0.000000E+000
1	20.32286017	6.464725E-012	2.168473E-011	1	0.000000E+000
1	20.32314268	2.168473E-011	6.464725E-012	0	0.000000E+000
1	20.32314965	6.464725E-012	2.168473E-011	1	0.000000E+000
1	20.32701151	2.168473E-011	6.464725E-012	0	0.000000E+000
1	20.32706663	6.464725E-012	2.168473E-011	1	0.000000E+000
1	20.33190439	2.168473E-011	6.464725E-012	0	0.000000E+000
1	20.33271330	6.464725E-012	2.168473E-011	1	0.000000E+000
1	20.33701094	2.168473E-011	6.464725E-012	0	0.000000E+000
1	20.33708290	6.464725E-012	2.168473E-011	1	0.000000E+000
1	20.33981351	2.168473E-011	6.464725E-012	0	0.000000E+000
1	20.33983841	6.464725E-012	2.168473E-011	1	0.000000E+000
1	20.34042956	2.168473E-011	6.464725E-012	0	0.000000E+000
1	20.34047531	6.464725E-012	2.168473E-011	1	0.000000E+000
1	20.34079884	2.168473E-011	6.464725E-012	0	0.000000E+000
1	20.34080799	6.464725E-012	2.168473E-011	1	0.000000E+000
1	20.34294413	2.168473E-011	6.464725E-012	0	0.000000E+000
1	20.34302225	6.464725E-012	2.168473E-011	1	0.000000E+000
1	20.34333217	2.168473E-011	6.464725E-012	0	0.000000E+000
1	20.34336718	6.464725E-012	2.168473E-011	1	0.000000E+000
1	20.34786757	2.168473E-011	6.464725E-012	0	0.000000E+000
1	20.34788062	6.464725E-012	2.168473E-011	1	0.000000E+000
1	20.35055091	2.168473E-011	6.464725E-012	0	0.000000E+000
1	20.35055567	6.464725E-012	2.168473E-011	1	0.000000E+000
1	20.35330577	2.168473E-011	6.464725E-012	0	0.000000E+000
1	20.35333793	6.464725E-012	2.168473E-011	1	0.000000E+000
1	20.35530906	2.168473E-011	6.464725E-012	0	0.000000E+000
1	20.35534843	6.464725E-012	2.168473E-011	1	0.000000E+000
1	20.35773091	2.168473E-011	6.464725E-012	0	0.000000E+000
1	20.35776518	6.464725E-012	2.168473E-011	1	0.000000E+000
1	20.35861150	2.168473E-011	6.464725E-012	0	0.000000E+000
1	20.35877497	6.464725E-012	2.168473E-011	1	0.000000E+000
1	20.36068397	2.168473E-011	6.464725E-012	0	0.000000E+000
1	20.36075463	6.464725E-012	2.168473E-011	1	0.000000E+000
1	20.36343283	2.168473E-011	6.464725E-012	0	0.000000E+000
1	20.36347404	6.464725E-012	2.168473E-011	1	0.000000E+000
1	20.36696621	2.168473E-011	6.464725E-012	0	0.000000E+000
1	20.36698636	6.464725E-012	2.168473E-011	1	0.000000E+000
1	20.36851313	2.168473E-011	6.464725E-012	0	0.000000E+000
1	20.36855247	6.464725E-012	2.168473E-011	1	0.000000E+000
1	20.36934789	2.168473E-011	6.464725E-012	0	0.000000E+000
1	20.36947284	6.464725E-012	2.168473E-011	1	0.000000E+000
1	20.37271374	2.168473E-011	6.464725E-012	0	0.000000E+000
1	20.37274016	6.464725E-012	2.168473E-011	1	0.000000E+000
1	20.37644121	2.168473E-011	6.464725E-012	0	0.000000E+000
1	20.37654531	6.464725E-012	2.168473E-011	1	0.000000E+000
1	20.37664380	2.168473E-011	6.464725E-012	0	0.000000E+000
1	20.37669591	6.464725E-012	2.168473E-011	1	0.000000E+000
1	20.37983428	2.168473E-011	6.464725E-012	0	0.000000E+000
1	20.37987568	6.464725E-012	2.168473E-011	1	0.000000E+000
1	20.38051638	2.168473E-011	6.464725E-012	0	0.000000E+000
1	20.38052717	6.464725E-012	2.168473E-011	1	0.000000E+000
1	20.38231908	2.168473E-011	6.464725E-012	0	0.000000E+000
1	20.38233322	6.464725E-012	2.168473E-011	1	0.000000E+000
1	20.38286294	2.168473E-011	6.464725E-012	0	0.000000E+000
1	20.38288967	6.464725E-012	2.168473E-011	1	0.000000E+000
1	20.38294546	2.168473E-011	6.464725E-012	0	0.000000E+000
1	20.38296721	6.464725E-012	2.168473E-011	1	0.000000E+000
1	20.38507698	2.168473E-011	6.464725E-012	0	0.000000E+000
1	20.38512429	6.464725E-012	2.168473E-011	1	0.000000E+000
1	20.38777436	2.168473E-011	6.464725E-012	0	0.000000E+000
1	20.38780112	6.464725E-012	2.168473E-011	1	0.000000E+000
1	20.39478886	2.168473E-011	6.464725E-012	0	0.000000E+000
1	20.39479942	6.464725E-012	2.168473E-011	1	0.000000E+000
1	20.39569089	2.168473E-011	6.464725E-012	0	0.000000E+000
1	20.39573932	6.464725E-012	2.168473E-011	1	0.000000E+000
1	20.40042514	2.168473E-011	6.464725E-012	0	0.000000E+000
1	20.40043380	6.464725E-012	2.168473E-011	1	0.000000E+000
1	20.40047161	2.168473E-011	6.464725E-012	0	0.000000E+000
1	20.40053261	6.464725E-012	2.168473E-011	1	0.000000E+000
1	20.40989018	2.168473E-011	6.464725E-012	0	0.000000E+000
1	20.40996835	6.464725E-012	2.168473E-011	1	0.000000E+000
1	20.41076894	2.168473E-011	6.464725E-012	0	0.000000E+000
1	20.41077375	6.464725E-012	2.168473E-011	1	0.000000E+000
1	20.41144293	2.168473E-011	6.464725E-012	0	0.000000E+000
1	20.41165368	6.464725E-012	2.168473E-011	1	0.000000E+000
1	20.41166792	2.168473E-011	6.464725E-012	0	0.000000E+000
1	20.41174192	6.464725E-012	2.168473E-011	1	0.000000E+000
1	20.41789301	2.168473E-011	6.464725E-012	0	0.000000E+000
1	20.41801966	6.464725E-012	2.168473E-011	1	0.000000E+000
1	20.41854883	2.168473E-011	6.464725E-012	0	0.000000E+000
1	20.41856760	6.464725E-012	2.168473E-011	1	0.000000E+000
1	20.41986520	2.168473E-011	6.464725E-012	0	0.000000E+000
1	20.41990368	6.464725E-012	2.168473E-011	1	0.000000E+000
1	20.42290686	2.168473E-011	6.464725E-012	0	0.000000E+000
1	20.42304962	6.464725E-012	2.168473E-011	1	0.000000E+000
1	20.42387270	2.168473E-011	6.464725E-012	0	0.000000E+000
1	20.42389938	6.464725E-012	2.168473E-011	1	0.000000E+000
1	20.43495410	2.168473E-011	6.464725E-012	0	0.000000E+000
1	20.43500527	6.464725E-012	2.168473E-011	1	0.000000E+000
1	20.43617020	2.168473E-011	6.464725E-012	0	0.000000E+000
1	20.43617477	6.464725E-012	2.168473E-011	1	0.000000E+000
1	20.43638322	2.168473E-011	6.464725E-012	0	0.000000E+000
1	20.43641754	6.464725E-012	2.168473E-011	1	0.000000E+000
1	20.43983154	2.168473E-011	6.464725E-012	0	0.000000E+000
1	20.43985276	6.464725E-012	2.168473E-011	1	0.000000E+000
1	20.44223448	2.168473E-011	6.464725E-012	0	0.000000E+000
1	20.44226727	6.464725E-012	2.168473E-011	1	0.000000E+000
1	20.44631027	2.168473E-011	6.464725E-012	0	0.000000E+000
1	20.44678555	6.464725E-012	2.168473E-011	1	0.000000E+000
1	20.44746782	2.168473E-011	6.464725E-012	0	0.000000E+000
1	20.44753473	6.464725E-012	2.168473E-011	1	0.000000E+000
1	20.44812951	2.168473E-011	6.464725E-012	0	0.000000E+000
1	20.44814994	6.464725E-012	2.168473E-011	1	0.000000E+000
1	20.44972669	2.168473E-011	6.464725E-012	0	0.000000E+000
1	20.44973819	6.464725E-012	2.168473E-011	1	0.000000E+000
1	20.45033076	2.168473E-011	6.464725E-012	0	0.000000E+000
1	20.45041876	6.464725E-012	2.168473E-011	1	0.000000E+000
1	20.45275879	2.168473E-011	6.464725E-012	0	0.000000E+000
1	20.45385629	6.464725E-012	2.168473E-011	1	0.000000E+000
1	20.45609727	2.168473E-011	6.464725E-012	0	0.000000E+000
1	20.45613145	6.464725E-012	2.168473E-011	1	0.000000E+000
1	20.46154501	2.168473E-011	6.464725E-012	0	0.000000E+000
1	20.46163246	6.464725E-012	2.168473E-011	1	0.000000E+000
1	20.46737156	2.168473E-011	6.464725E-012	0	0.000000E+000
1	20.46739645	6.464725E-012	2.168473E-011	1	0.000000E+000
1	20.46798193	2.168473E-011	6.464725E-012	0	0.000000E+000
1	20.46803566	6.464725E-012	2.168473E-011	1	0.000000E+000
1	20.47283773	2.168473E-011	6.464725E-012	0	0.000000E+000
1	20.47284786	6.464725E-012	2.168473E-011	1	0.000000E+000
1	20.47306309	2.168473E-011	6.464725E-012	0	0.000000E+000
1	20.47308927	6.464725E-012	2.168473E-011	1	0.000000E+000
1	20.47544776	2.168473E-011	6.464725E-012	0	0.000000E+000
1	20.47547492	6.464725E-012	2.168473E-011	1	0.000000E+000
1	20.47583026	2.168473E-011	6.464725E-012	0	0.000000E+000
1	20.47588382	6.464725E-012	2.168473E-011	1	0.000000E+000
1	20.47614551	2.168473E-011	6.464725E-012	0	0.000000E+000
1	20.47614780	6.464725E-012	2.168473E-011	1	0.000000E+000
1	20.47883920	2.168473E-011	6.464725E-012	0	0.000000E+000
1	20.47885552	6.464725E-012	2.168473E-011	1	0.000000E+000
1	20.48023665	2.168473E-011	6.464725E-012	0	0.000000E+000
1	20.48025629	6.464725E-012	2.168473E-011	1	0.000000E+000
1	20.48137294	2.168473E-011	6.464725E-012	0	0.000000E+000
1	20.48142036	6.464725E-012	2.168473E-011	1	0.000000E+000
1	20.48147489	2.168473E-011	6.464725E-012	0	0.000000E+000
1	20.48156056	6.464725E-012	2.168473E-011	1	0.000000E+000
1	20.48245266	2.168473E-011	6.464725E-012	0	0.000000E+000
1	20.48249987	6.464725E-012	2.168473E-011	1	0.000000E+000
1	20.48503257	2.168473E-011	6.464725E-012	0	0.000000E+000
1	20.48510590	6.464725E-012	2.168473E-011	1	0.000000E+000
1	20.48513647	2.168473E-011	6.464725E-012	0	0.000000E+000
1	20.48517330	6.464725E-012	2.168473E-011	1	0.000000E+000
1	20.48608844	2.168473E-011	6.464725E-012	0	0.000000E+000
1	20.48609530	6.464725E-012	2.168473E-011	1	0.000000E+000
1	20.48830619	2.168473E-011	6.464725E-012	0	0.000000E+000
1	20.48834500	6.464725E-012	2.168473E-011	1	0.000000E+000
1	20.48835257	2.168473E-011	6.464725E-012	0	0.000000E+000
1	20.48837863	6.464725E-012	2.168473E-011	1	0.000000E+000
1	20.48842114	2.168473E-011	6.464725E-012	0	0.000000E+000
1	20.48875687	6.464725E-012	2.168473E-011	1	0.000000E+000
1	20.48924720	2.168473E-011	6.464725E-012	0	0.000000E+000
1	20.48929102	6.464725E-012	2.168473E-011	1	0.000000E+000
1	20.48942689	2.168473E-011	6.464725E-012	0	0.000000E+000
1	20.48947910	6.464725E-012	2.168473E-011	1	0.000000E+000
1	20.49397281	2.168473E-011	6.464725E-012	0	0.000000E+000
1	20.49399059	6.464725E-012	2.168473E-011	1	0.000000E+000
1	20.49537080	2.168473E-011	6.464725E-012	0	0.000000E+000
1	20.49567922	6.464725E-012	2.168473E-011	1	0.000000E+000
1	20.49621315	2.168473E-011	6.464725E-012	0	0.000000E+000
1	20.49642225	6.464725E-012	2.168473E-011	1	0.000000E+000
1	20.49726402	2.168473E-011	6.464725E-012	0	0.000000E+000
1	20.49728770	6.464725E-012	2.168473E-011	1	0.000000E+000
1	20.49732631	2.168473E-011	6.464725E-012	0	0.000000E+000
1	20.49735318	6.464725E-012	2.168473E-011	1	0.000000E+000
1	20.49736629	2.168473E-011	6.464725E-012	0	0.000000E+000
1	20.49738658	6.464725E-012	2.168473E-011	1	0.000000E+000
1	20.49739166	2.168473E-011	6.464725E-012	0	0.000000E+000
1	20.49748973	6.464725E-012	2.168473E-011	1	0.000000E+000
1	20.50446441	2.168473E-011	6.464725E-012	0	0.000000E+000
1	20.50451875	6.464725E-012	2.168473E-011	1	0.000000E+000
1	20.50456133	2.168473E-011	6.464725E-012	0	0.000000E+000
1	20.50457298	6.464725E-012	2.168473E-011	1	0.000000E+000
1	20.50627506	2.168473E-011	6.464725E-012	0	0.000000E+000
1	20.50629599	6.464725E-012	2.168473E-011	1	0.000000E+000
1	20.50882824	2.168473E-011	6.464725E-012	0	0.000000E+000
1	24.03878261	6.395496E-012	2.161550E-011	1	0.000000E+000
1	24.04770466	2.161550E-011	6.395496E-012	0	0.000000E+000
1	24.04771812	6.395496E-012	2.161550E-011	1	0.000000E+000
1	24.04871894	2.161550E-011	6.395496E-012	0	0.000000E+000
1	24.04914173	6.395496E-012	2.161550E-011	1	0.000000E+000
1	24.06013606	2.161550E-011	6.395496E-012	0	0.000000E+000
1	24.06016103	6.395496E-012	2.161550E-011	1	0.000000E+000
1	24.07190237	2.161550E-011	6.395496E-012	0	0.000000E+000
1	24.07199563	6.395496E-012	2.161550E-011	1	0.000000E+000
1	24.09051474	2.161550E-011	6.395496E-012	0	0.000000E+000
1	24.09067289	6.395496E-012	2.161550E-011	1	0.000000E+000
1	24.09376510	2.161550E-011	6.395496E-012	0	0.000000E+000
1	24.09379135	6.395496E-012	2.161550E-011	1	0.000000E+000
1	24.09398121	2.161550E-011	6.395496E-012	0	0.000000E+000
1	24.09401326	6.395496E-012	2.161550E-011	1	0.000000E+000
1	24.09403953	2.161550E-011	6.395496E-012	0	0.000000E+000
1	24.09409269	6.395496E-012	2.161550E-011	1	0.000000E+000
1	24.09419838	2.161550E-011	6.395496E-012	0	0.000000E+000
1	24.09430120	6.395496E-012	2.161550E-011	1	0.000000E+000
1	24.09767999	2.161550E-011	6.395496E-012	0	0.000000E+000
1	24.09803106	6.395496E-012	2.161550E-011	1	0.000000E+000
1	24.10501602	2.161550E-011	6.395496E-012	0	0.000000E+000
1	24.10505931	6.395496E-012	2.161550E-011	1	0.000000E+000
1	24.12492975	2.161550E-011	6.395496E-012	0	0.000000E+000
1	24.95496393	6.343991E-012	2.156399E-011	1	0.000000E+000
1	24.98867925	2.156399E-011	6.343991E-012	0	0.000000E+000
1	24.98869705	6.343991E-012	2.156399E-011	1	0.000000E+000
1	25.00434462	2.156399E-011	6.343991E-012	0	0.000000E+000
1	25.00437953	6.343991E-012	2.156399E-011	1	0.000000E+000
1	25.01278603	2.156399E-011	6.343991E-012	0	0.000000E+000
1	25.01282080	6.343991E-012	2.156399E-011	1	0.000000E+000
1	25.01340826	2.156399E-011	6.343991E-012	0	0.000000E+000
1	25.01342825	6.343991E-012	2.156399E-011	1	0.000000E+000
1	25.01443307	2.156399E-011	6.343991E-012	0	0.000000E+000
1	25.01447221	6.343991E-012	2.156399E-011	1	0.000000E+000
1	25.02866730	2.156399E-011	6.343991E-012	0	0.000000E+000
1	25.02869116	6.343991E-012	2.156399E-011	1	0.000000E+000
1	25.06209686	2.156399E-011	6.343991E-012	0	0.000000E+000
1	25.06213631	6.343991E-012	2.156399E-011	1	0.000000E+000
1	25.06351077	2.156399E-011	6.343991E-012	0	0.000000E+000
1	25.06353374	6.343991E-012	2.156399E-011	1	0.000000E+000
1	25.07310927	2.156399E-011	6.343991E-012	0	0.000000E+000
1	25.07316831	6.343991E-012	2.156399E-011	1	0.000000E+000
1	25.07590403	2.156399E-011	6.343991E-012	0	0.000000E+000
1	25.07590713	6.343991E-012	2.156399E-011	1	0.000000E+000
1	25.08338577	2.156399E-011	6.343991E-012	0	0.000000E+000
1	25.08339748	6.343991E-012	2.156399E-011	1	0.000000E+000
1	25.08622457	2.156399E-011	6.343991E-012	0	0.000000E+000
1	25.08626405	6.343991E-012	2.156399E-011	1	0.000000E+000
1	25.09339729	2.156399E-011	6.343991E-012	0	0.000000E+000
1	25.09343068	6.343991E-012	2.156399E-011	1	0.000000E+000
1	25.10419448	2.156399E-011	6.343991E-012	0	0.000000E+000
1	25.10422292	6.343991E-012	2.156399E-011	1	0.000000E+000
1	25.10964579	2.156399E-011	6.343991E-012	0	0.000000E+000
1	25.10971442	6.343991E-012	2.156399E-011	1	0.000000E+000
1	25.11315191	2.156399E-011	6.343991E-012	0	0.000000E+000
1	25.11317751	6.343991E-012	2.156399E-011	1	0.000000E+000
1	25.11514505	2.156399E-011	6.343991E-012	0	0.000000E+000
1	25.11515086	6.343991E-012	2.156399E-011	1	0.000000E+000
1	25.13024565	2.156399E-011	6.343991E-012	0	0.000000E+000
1	25.13697493	6.343991E-012	2.156399E-011	1	0.000000E+000
1	25.13863546	2.156399E-011	6.343991E-012	0	0.000000E+000
1	25.13881312	6.343991E-012	2.156399E-011	1	0.000000E+000
1	25.13995523	2.156399E-011	6.343991E-012	0	0.000000E+000
1	25.14013501	6.343991E-012	2.156399E-011	1	0.000000E+000
1	25.17961942	2.156399E-011	6.343991E-012	0	0.000000E+000
1	25.17975347	6.343991E-012	2.156399E-011	1	0.000000E+000
1	25.19068209	2.156399E-011	6.343991E-012	0	0.000000E+000
1	25.19070235	6.343991E-012	2.156399E-011	1	0.000000E+000
1	25.20040719	2.156399E-011	6.343991E-012	0	0.000000E+000
1	25.20048598	6.343991E-012	2.156399E-011	1	0.000000E+000
1	25.20248440	2.156399E-011	6.343991E-012	0	0.000000E+000
1	25.20250729	6.343991E-012	2.156399E-011	1	0.000000E+000
1	25.20902725	2.156399E-011	6.343991E-012	0	0.000000E+000
1	25.20903433	6.343991E-012	2.156399E-011	1	0.000000E+000
1	25.21531301	2.156399E-011	6.343991E-012	0	0.000000E+000
1	25.21533441	6.343991E-012	2.156399E-011	1	0.000000E+000
1	25.21823269	2.156399E-011	6.343991E-012	0	0.000000E+000
1	25.21827077	6.343991E-012	2.156399E-011	1	0.000000E+000
1	25.22380341	2.156399E-011	6.343991E-012	0	0.000000E+000
1	25.22382205	6.343991E-012	2.156399E-011	1	0.000000E+000
1	25.22971868	2.156399E-011	6.343991E-012	0	0.000000E+000
1	25.22975510	6.343991E-012	2.156399E-011	1	0.000000E+000
1	25.22977513	2.156399E-011	6.343991E-012	0	0.000000E+000
1	25.22978985	6.343991E-012	2.156399E-011	1	0.000000E+000
1	25.23060605	2.156399E-011	6.343991E-012	0	0.000000E+000
1	25.23062836	6.343991E-012	2.156399E-011	1	0.000000E+000
1	25.24056564	2.156399E-011	6.343991E-012	0	0.000000E+000
1	25.24059028	6.343991E-012	2.156399E-011	1	0.000000E+000
1	25.24278202	2.156399E-011	6.343991E-012	0	0.000000E+000
1	25.24282677	6.343991E-012	2.156399E-011	1	0.000000E+000
1	25.24633689	2.156399E-011	6.343991E-012	0	0.000000E+000
1	25.24641537	6.343991E-012	2.156399E-011	1	0.000000E+000
1	25.26121514	2.156399E-011	6.343991E-012	0	0.000000E+000
1	25.26124110	6.343991E-012	2.156399E-011	1	0.000000E+000
1	25.26634144	2.156399E-011	6.343991E-012	0	0.000000E+000
1	25.26640537	6.343991E-012	2.156399E-011	1	0.000000E+000
1	25.28033831	2.156399E-011	6.343991E-012	0	0.000000E+000
1	25.28035936	6.343991E-012	2.156399E-011	1	0.000000E+000
1	25.28443231	2.156399E-011	6.343991E-012	0	0.000000E+000
1	25.28446114	6.343991E-012	2.156399E-011	1	0.000000E+000
1	25.28679066	2.156399E-011	6.343991E-012	0	0.000000E+000
1	25.28696854	6.343991E-012	2.156399E-011	1	0.000000E+000
1	25.29296847	2.156399E-011	6.343991E-012	0	0.000000E+000
1	25.29298221	6.343991E-012	2.156399E-011	1	0.000000E+000
1	25.31832012	2.156399E-011	6.343991E-012	0	0.000000E+000
1	25.31841154	6.343991E-012	2.156399E-011	1	0.000000E+000
1	25.33105002	2.156399E-011	6.343991E-012	0	0.000000E+000
1	25.33108740	6.343991E-012	2.156399E-011	1	0.000000E+000
1	25.34057703	2.156399E-011	6.343991E-012	0	0.000000E+000
1	25.34577654	6.343991E-012	2.156399E-011	1	0.000000E+000
1	25.35215382	2.156399E-011	6.343991E-012	0	0.000000E+000
1	25.35221820	6.343991E-012	2.156399E-011	1	0.000000E+000
1	25.35875320	2.156399E-011	6.343991E-012	0	0.000000E+000
1	26.21071368	6.591969E-012	2.181197E-011	1	0.000000E+000
1	26.21169243	2.181197E-011	6.591969E-012	0	0.000000E+000
1	26.21170249	6.591969E-012	2.181197E-011	1	0.000000E+000
1	26.21329264	2.181197E-011	6.591969E-012	0	0.000000E+000
1	26.21331694	6.591969E-012	2.181197E-011	1	0.000000E+000
1	26.22889110	2.181197E-011	6.591969E-012	0	0.000000E+000
1	26.22907807	6.591969E-012	2.181197E-011	1	0.000000E+000
1	26.23021832	2.181197E-011	6.591969E-012	0	0.000000E+000
1	26.23037564	6.591969E-012	2.181197E-011	1	0.000000E+000
1	26.23131887	2.181197E-011	6.591969E-012	0	0.000000E+000
1	26.23134946	6.591969E-012	2.181197E-011	1	0.000000E+000
1	26.23818440	2.181197E-011	6.591969E-012	0	0.000000E+000
1	26.26365472	6.591969E-012	2.181197E-011	1	0.000000E+000
1	26.26419707	2.181197E-011	6.591969E-012	0	0.000000E+000
1	26.26425398	6.591969E-012	2.181197E-011	1	0.000000E+000
1	26.27864603	2.181197E-011	6.591969E-012	0	0.000000E+000
1	26.27873439	6.591969E-012	2.181197E-011	1	0.000000E+000
1	26.27908714	2.181197E-011	6.591969E-012	0	0.000000E+000
1	26.27911975	6.591969E-012	2.181197E-011	1	0.000000E+000
1	26.27930486	2.181197E-011	6.591969E-012	0	0.000000E+000
1	26.27934741	6.591969E-012	2.181197E-011	1	0.000000E+000
1	26.28469803	2.181197E-011	6.591969E-012	0	0.000000E+000
1	26.28472455	6.591969E-012	2.181197E-011	1	0.000000E+000
1	26.28733512	2.181197E-011	6.591969E-012	0	0.000000E+000
1	26.28734621	6.591969E-012	2.181197E-011	1	0.000000E+000
1	26.31785048	2.181197E-011	6.591969E-012	0	0.000000E+000
1	26.31789717	6.591969E-012	2.181197E-011	1	0.000000E+000
1	26.34456231	2.181197E-011	6.591969E-012	0	0.000000E+000
1	26.34457085	6.591969E-012	2.181197E-011	1	0.000000E+000
1	26.34655711	2.181197E-011	6.591969E-012	0	0.000000E+000
1	26.34660006	6.591969E-012	2.181197E-011	1	0.000000E+000
1	26.35247833	2.181197E-011	6.591969E-012	0	0.000000E+000
1	26.35256241	6.591969E-012	2.181197E-011	1	0.000000E+000
1	26.35529514	2.181197E-011	6.591969E-012	0	0.000000E+000
1	26.35569755	6.591969E-012	2.181197E-011	1	0.000000E+000
1	26.37335160	2.181197E-011	6.591969E-012	0	0.000000E+000
1	26.37351817	6.591969E-012	2.181197E-011	1	0.000000E+000
1	26.37913524	2.181197E-011	6.591969E-012	0	0.000000E+000
1	26.37915197	6.591969E-012	2.181197E-011	1	0.000000E+000
1	26.38696114	2.181197E-011	6.591969E-012	0	0.000000E+000
1	26.38698170	6.591969E-012	2.181197E-011	1	0.000000E+000
1	26.38900026	2.181197E-011	6.591969E-012	0	0.000000E+000
1	26.38901785	6.591969E-012	2.181197E-011	1	0.000000E+000
1	26.39863996	2.181197E-011	6.591969E-012	0	0.000000E+000
1	26.39869531	6.591969E-012	2.181197E-011	1	0.000000E+000
1	26.40037100	2.181197E-011	6.591969E-012	0	0.000000E+000
1	26.40281804	6.591969E-012	2.181197E-011	1	0.000000E+000
1	26.40535379	2.181197E-011	6.591969E-012	0	0.000000E+000
1	26.40547135	6.591969E-012	2.181197E-011	1	0.000000E+000
1	26.40550160	2.181197E-011	6.591969E-012	0	0.000000E+000
1	26.40555582	6.591969E-012	2.181197E-011	1	0.000000E+000
1	26.40575792	2.181197E-011	6.591969E-012	0	0.000000E+000
1	26.40576525	6.591969E-012	2.181197E-011	1	0.000000E+000
1	26.40659309	2.181197E-011	6.591969E-012	0	0.000000E+000
1	26.40661186	6.591969E-012	2.181197E-011	1	0.000000E+000
1	26.41586362	2.181197E-011	6.591969E-012	0	0.000000E+000
1	26.41587416	6.591969E-012	2.181197E-011	1	0.000000E+000
1	26.42363042	2.181197E-011	6.591969E-012	0	0.000000E+000
1	26.42363353	6.591969E-012	2.181197E-011	1	0.000000E+000
1	26.42746362	2.181197E-011	6.591969E-012	0	0.000000E+000
1	26.42747650	6.591969E-012	2.181197E-011	1	0.000000E+000
1	26.42903865	2.181197E-011	6.591969E-012	0	0.000000E+000
1	26.42907142	6.591969E-012	2.181197E-011	1	0.000000E+000
1	26.43249450	2.181197E-011	6.591969E-012	0	0.000000E+000
1	26.43250840	6.591969E-012	2.181197E-011	1	0.000000E+000
1	26.43293399	2.181197E-011	6.591969E-012	0	0.000000E+000
1	26.43296236	6.591969E-012	2.181197E-011	1	0.000000E+000
1	26.43483672	2.181197E-011	6.591969E-012	0	0.000000E+000
1	26.43485488	6.591969E-012	2.181197E-011	1	0.000000E+000
1	26.43707132	2.181197E-011	6.591969E-012	0	0.000000E+000
1	26.43713129	6.591969E-012	2.181197E-011	1	0.000000E+000
1	26.46204053	2.181197E-011	6.591969E-012	0	0.000000E+000
1	26.46207113	6.591969E-012	2.181197E-011	1	0.000000E+000
1	26.46911293	2.181197E-011	6.591969E-012	0	0.000000E+000
1	26.46914630	6.591969E-012	2.181197E-011	1	0.000000E+000
1	26.47432512	2.181197E-011	6.591969E-012	0	0.000000E+000
1	26.47434580	6.591969E-012	2.181197E-011	1	0.000000E+000
1	26.48405285	2.181197E-011	6.591969E-012	0	0.000000E+000
1	26.48408915	6.591969E-012	2.181197E-011	1	0.000000E+000
1	26.48622475	2.181197E-011	6.591969E-012	0	0.000000E+000
1	26.48628826	6.591969E-012	2.181197E-011	1	0.000000E+000
1	26.48926994	2.181197E-011	6.591969E-012	0	0.000000E+000
1	26.48930637	6.591969E-012	2.181197E-011	1	0.000000E+000
1	26.50138714	2.181197E-011	6.591969E-012	0	0.000000E+000
1	26.50140961	6.591969E-012	2.181197E-011	1	0.000000E+000
1	26.51753701	2.181197E-011	6.591969E-012	0	0.000000E+000
1	26.51756131	6.591969E-012	2.181197E-011	1	0.000000E+000
1	26.52201809	2.181197E-011	6.591969E-012	0	0.000000E+000
1	26.52203259	6.591969E-012	2.181197E-011	1	0.000000E+000
1	26.52515034	2.181197E-011	6.591969E-012	0	0.000000E+000
1	26.52515694	6.591969E-012	2.181197E-011	1	0.000000E+000
1	26.52843860	2.181197E-011	6.591969E-012	0	0.000000E+000
1	26.52858025	6.591969E-012	2.181197E-011	1	0.000000E+000
1	26.52911126	2.181197E-011	6.591969E-012	0	0.000000E+000
1	26.52913181	6.591969E-012	2.181197E-011	1	0.000000E+000
1	26.54860874	2.181197E-011	6.591969E-012	0	0.000000E+000
1	26.54865873	6.591969E-012	2.181197E-011	1	0.000000E+000
1	26.54942572	2.181197E-011	6.591969E-012	0	0.000000E+000
1	26.54946968	6.591969E-012	2.181197E-011	1	0.000000E+000
1	26.55009022	2.181197E-011	6.591969E-012	0	0.000000E+000
1	26.55010080	6.591969E-012	2.181197E-011	1	0.000000E+000
1	26.55159638	2.181197E-011	6.591969E-012	0	0.000000E+000
1	26.55161162	6.591969E-012	2.181197E-011	1	0.000000E+000
1	26.56551003	2.181197E-011	6.591969E-012	0	0.000000E+000
1	26.56554218	6.591969E-012	2.181197E-011	1	0.000000E+000
1	26.57556224	2.181197E-011	6.591969E-012	0	0.000000E+000
1	26.57557086	6.591969E-012	2.181197E-011	1	0.000000E+000
1	26.58318418	2.181197E-011	6.591969E-012	0	0.000000E+000
1	26.58324639	6.591969E-012	2.181197E-011	1	0.000000E+000
1	26.58332078	2.181197E-011	6.591969E-012	0	0.000000E+000
1	26.58332129	6.591969E-012	2.181197E-011	1	0.000000E+000
1	26.58924125	2.181197E-011	6.591969E-012	0	0.000000E+000
1	26.58927309	6.591969E-012	2.181197E-011	1	0.000000E+000
1	26.59368894	2.181197E-011	6.591969E-012	0	0.000000E+000
1	26.59380285	6.591969E-012	2.181197E-011	1	0.000000E+000
1	26.59562519	2.181197E-011	6.591969E-012	0	0.000000E+000
1	26.59563401	6.591969E-012	2.181197E-011	1	0.000000E+000
1	26.59829912	2.181197E-011	6.591969E-012	0	0.000000E+000
1	26.59833281	6.591969E-012	2.181197E-011	1	0.000000E+000
1	26.60208710	2.181197E-011	6.591969E-012	0	0.000000E+000
1	26.60211227	6.591969E-012	2.181197E-011	1	0.000000E+000
1	26.61091131	2.181197E-011	6.591969E-012	0	0.000000E+000
1	26.61094465	6.591969E-012	2.181197E-011	1	0.000000E+000
1	26.61143359	2.181197E-011	6.591969E-012	0	0.000000E+000
1	26.61145308	6.591969E-012	2.181197E-011	1	0.000000E+000
1	26.61855436	2.181197E-011	6.591969E-012	0	0.000000E+000
1	26.61857243	6.591969E-012	2.181197E-011	1	0.000000E+000
1	26.62677054	2.181197E-011	6.591969E-012	0	0.000000E+000
1	26.62679692	6.591969E-012	2.181197E-011	1	0.000000E+000
1	26.66312454	2.181197E-011	6.591969E-012	0	0.000000E+000
1	26.66315767	6.591969E-012	2.181197E-011	1	0.000000E+000
1	26.66348264	2.181197E-011	6.591969E-012	0	0.000000E+000
1	26.66349919	6.591969E-012	2.181197E-011	1	0.000000E+000
1	26.66353588	2.181197E-011	6.591969E-012	0	0.000000E+000
1	26.66355450	6.591969E-012	2.181197E-011	1	0.000000E+000
1	26.66569519	2.181197E-011	6.591969E-012	0	0.000000E+000
1	26.66572978	6.591969E-012	2.181197E-011	1	0.000000E+000
1	26.67553670	2.181197E-011	6.591969E-012	0	0.000000E+000
1	26.67556850	6.591969E-012	2.181197E-011	1	0.000000E+000
1	26.67858893	2.181197E-011	6.591969E-012	0	0.000000E+000
1	26.67862257	6.591969E-012	2.181197E-011	1	0.000000E+000
1	26.68570572	2.181197E-011	6.591969E-012	0	0.000000E+000
1	26.68575249	6.591969E-012	2.181197E-011	1	0.000000E+000
1	26.69644952	2.181197E-011	6.591969E-012	0	0.000000E+000
1	26.69650158	6.591969E-012	2.181197E-011	1	0.000000E+000
1	26.69674392	2.181197E-011	6.591969E-012	0	0.000000E+000
1	37.58594709	6.209011E-012	2.142901E-011	1	0.000000E+000
1	37.58709405	2.142901E-011	6.209011E-012	0	0.000000E+000
1	37.58710831	6.209011E-012	2.142901E-011	1	0.000000E+000
1	37.58738506	2.142901E-011	6.209011E-012	0	0.000000E+000
1	37.58747799	6.209011E-012	2.142901E-011	1	0.000000E+000
1	37.58757540	2.142901E-011	6.209011E-012	0	0.000000E+000
1	37.58761048	6.209011E-012	2.142901E-011	1	0.000000E+000
1	37.58767552	2.142901E-011	6.209011E-012	0	0.000000E+000
1	37.58778550	6.209011E-012	2.142901E-011	1	0.000000E+000
1	37.58791367	2.142901E-011	6.209011E-012	0	0.000000E+000
1	37.58792556	6.209011E-012	2.142901E-011	1	0.000000E+000
1	37.58795267	2.142901E-011	6.209011E-012	0	0.000000E+000
1	37.58798357	6.209011E-012	2.142901E-011	1	0.000000E+000
1	37.58843246	2.142901E-011	6.209011E-012	0	0.000000E+000
1	37.58855248	6.209011E-012	2.142901E-011	1	0.000000E+000
1	37.58857287	2.142901E-011	6.209011E-012	0	0.000000E+000
1	37.58860299	6.209011E-012	2.142901E-011	1	0.000000E+000
1	37.58883466	2.142901E-011	6.209011E-012	0	0.000000E+000
1	37.58885210	6.209011E-012	2.142901E-011	1	0.000000E+000
1	37.59022746	2.142901E-011	6.209011E-012	0	0.000000E+000
1	37.59025114	6.209011E-012	2.142901E-011	1	0.000000E+000
1	37.59062405	2.142901E-011	6.209011E-012	0	0.000000E+000
1	37.59066733	6.209011E-012	2.142901E-011	1	0.000000E+000
1	37.59069926	2.142901E-011	6.209011E-012	0	0.000000E+000
1	37.59073473	6.209011E-012	2.142901E-011	1	0.000000E+000
1	37.59083663	2.142901E-011	6.209011E-012	0	0.000000E+000
1	37.59088706	6.209011E-012	2.142901E-011	1	0.000000E+000
1	37.59094634	2.142901E-011	6.209011E-012	0	0.000000E+000
1	37.59097424	6.209011E-012	2.142901E-011	1	0.000000E+000
1	37.59160352	2.142901E-011	6.209011E-012	0	0.000000E+000
1	37.59163154	6.209011E-012	2.142901E-011	1	0.000000E+000
1	37.59168041	2.142901E-011	6.209011E-012	0	0.000000E+000
1	37.59169064	6.209011E-012	2.142901E-011	1	0.000000E+000
1	37.59184324	2.142901E-011	6.209011E-012	0	0.000000E+000
1	37.59350034	6.209011E-012	2.142901E-011	1	0.000000E+000
1	37.59391581	2.142901E-011	6.209011E-012	0	0.000000E+000
1	37.59448767	6.209011E-012	2.142901E-011	1	0.000000E+000
1	37.59472844	2.142901E-011	6.209011E-012	0	0.000000E+000
1	37.59479128	6.209011E-012	2.142901E-011	1	0.000000E+000
1	37.59497813	2.142901E-011	6.209011E-012	0	0.000000E+000
1	37.59500756	6.209011E-012	2.142901E-011	1	0.000000E+000
1	37.59962722	2.142901E-011	6.209011E-012	0	0.000000E+000
1	37.59966769	6.209011E-012	2.142901E-011	1	0.000000E+000
1	37.60006824	2.142901E-011	6.209011E-012	0	0.000000E+000
1	37.60016731	6.209011E-012	2.142901E-011	1	0.000000E+000
1	37.60020770	2.142901E-011	6.209011E-012	0	0.000000E+000
1	37.60023725	6.209011E-012	2.142901E-011	1	0.000000E+000
1	37.60094082	2.142901E-011	6.209011E-012	0	0.000000E+000
1	37.60097113	6.209011E-012	2.142901E-011	1	0.000000E+000
1	37.60113269	2.142901E-011	6.209011E-012	0	0.000000E+000
1	37.60117906	6.209011E-012	2.142901E-011	1	0.000000E+000
1	37.60121542	2.142901E-011	6.209011E-012	0	0.000000E+000
1	37.60136046	6.209011E-012	2.142901E-011	1	0.000000E+000
1	37.60232546	2.142901E-011	6.209011E-012	0	0.000000E+000
1	37.60237467	6.209011E-012	2.142901E-011	1	0.000000E+000
1	37.60320865	2.142901E-011	6.209011E-012	0	0.000000E+000
1	37.60322971	6.209011E-012	2.142901E-011	1	0.000000E+000
1	37.60430529	2.142901E-011	6.209011E-012	0	0.000000E+000
1	37.60433149	6.209011E-012	2.142901E-011	1	0.000000E+000
1	37.60496006	2.142901E-011	6.209011E-012	0	0.000000E+000
1	37.60499340	6.209011E-012	2.142901E-011	1	0.000000E+000
1	37.60511179	2.142901E-011	6.209011E-012	0	0.000000E+000
1	37.60516188	6.209011E-012	2.142901E-011	1	0.000000E+000
1	37.60573103	2.142901E-011	6.209011E-012	0	0.000000E+000
1	37.60577761	6.209011E-012	2.142901E-011	1	0.000000E+000
1	37.60696668	2.142901E-011	6.209011E-012	0	0.000000E+000
1	37.60701054	6.209011E-012	2.142901E-011	1	0.000000E+000
1	37.60756839	2.142901E-011	6.209011E-012	0	0.000000E+000
1	37.60759957	6.209011E-012	2.142901E-011	1	0.000000E+000
1	37.60766182	2.142901E-011	6.209011E-012	0	0.000000E+000
1	37.60781943	6.209011E-012	2.142901E-011	1	0.000000E+000
1	37.60856717	2.142901E-011	6.209011E-012	0	0.000000E+000
1	37.60898640	6.209011E-012	2.142901E-011	1	0.000000E+000
1	37.60908666	2.142901E-011	6.209011E-012	0	0.000000E+000
1	37.60914666	6.209011E-012	2.142901E-011	1	0.000000E+000
1	37.61031881	2.142901E-011	6.209011E-012	0	0.000000E+000
1	37.61043655	6.209011E-012	2.142901E-011	1	0.000000E+000
1	37.61154384	2.142901E-011	6.209011E-012	0	0.000000E+000
1	37.61156756	6.209011E-012	2.142901E-011	1	0.000000E+000
1	37.61216457	2.142901E-011	6.209011E-012	0	0.000000E+000
1	37.61235429	6.209011E-012	2.142901E-011	1	0.000000E+000
1	37.61362359	2.142901E-011	6.209011E-012	0	0.000000E+000
1	37.61373045	6.209011E-012	2.142901E-011	1	0.000000E+000
1	37.61408807	2.142901E-011	6.209011E-012	0	0.000000E+000
1	37.61414518	6.209011E-012	2.142901E-011	1	0.000000E+000
1	37.61563006	2.142901E-011	6.209011E-012	0	0.000000E+000
1	37.61566898	6.209011E-012	2.142901E-011	1	0.000000E+000
1	37.61569962	2.142901E-011	6.209011E-012	0	0.000000E+000
1	37.61575346	6.209011E-012	2.142901E-011	1	0.000000E+000
1	37.61582816	2.142901E-011	6.209011E-012	0	0.000000E+000
1	37.61608487	6.209011E-012	2.142901E-011	1	0.000000E+000
1	37.61651255	2.142901E-011	6.209011E-012	0	0.000000E+000
1	37.61668916	6.209011E-012	2.142901E-011	1	0.000000E+000
1	37.61829402	2.142901E-011	6.209011E-012	0	0.000000E+000
1	37.61833179	6.209011E-012	2.142901E-011	1	0.000000E+000
1	37.61846011	2.142901E-011	6.209011E-012	0	0.000000E+000
1	37.61847728	6.209011E-012	2.142901E-011	1	0.000000E+000
1	37.61918458	2.142901E-011	6.209011E-012	0	0.000000E+000
1	37.61921261	6.209011E-012	2.142901E-011	1	0.000000E+000
1	37.61923840	2.142901E-011	6.209011E-012	0	0.000000E+000
1	37.61978360	6.209011E-012	2.142901E-011	1	0.000000E+000
1	37.62028715	2.142901E-011	6.209011E-012	0	0.000000E+000
1	37.62239222	6.209011E-012	2.142901E-011	1	0.000000E+000
1	37.62285265	2.142901E-011	6.209011E-012	0	0.000000E+000
1	37.62289070	6.209011E-012	2.142901E-011	1	0.000000E+000
1	37.62492856	2.142901E-011	6.209011E-012	0	0.000000E+000
1	37.62510898	6.209011E-012	2.142901E-011	1	0.000000E+000
1	37.62513584	2.142901E-011	6.209011E-012	0	0.000000E+000
1	37.62520555	6.209011E-012	2.142901E-011	1	0.000000E+000
1	37.62525235	2.142901E-011	6.209011E-012	0	0.000000E+000
1	37.62532791	6.209011E-012	2.142901E-011	1	0.000000E+000
1	37.62543385	2.142901E-011	6.209011E-012	0	0.000000E+000
1	37.62555482	6.209011E-012	2.142901E-011	1	0.000000E+000
1	37.62669831	2.142901E-011	6.209011E-012	0	0.000000E+000
1	37.62670687	6.209011E-012	2.142901E-011	1	0.000000E+000
1	37.62683997	2.142901E-011	6.209011E-012	0	0.000000E+000
1	37.62687485	6.209011E-012	2.142901E-011	1	0.000000E+000
1	37.62740174	2.142901E-011	6.209011E-012	0	0.000000E+000
1	37.62746798	6.209011E-012	2.142901E-011	1	0.000000E+000
1	37.62841182	2.142901E-011	6.209011E-012	0	0.000000E+000
1	37.62852442	6.209011E-012	2.142901E-011	1	0.000000E+000
1	37.62950876	2.142901E-011	6.209011E-012	0	0.000000E+000
1	37.62952774	6.209011E-012	2.142901E-011	1	0.000000E+000
1	37.62970686	2.142901E-011	6.209011E-012	0	0.000000E+000
1	37.62995246	6.209011E-012	2.142901E-011	1	0.000000E+000
1	37.63003014	2.142901E-011	6.209011E-012	0	0.000000E+000
1	37.63026302	6.209011E-012	2.142901E-011	1	0.000000E+000
1	37.63120987	2.142901E-011	6.209011E-012	0	0.000000E+000
1	37.63214834	6.209011E-012	2.142901E-011	1	0.000000E+000
1	37.63514926	2.142901E-011	6.209011E-012	0	0.000000E+000
1	37.63516936	6.209011E-012	2.142901E-011	1	0.000000E+000
1	37.63535890	2.142901E-011	6.209011E-012	0	0.000000E+000
1	37.63554909	6.209011E-012	2.142901E-011	1	0.000000E+000
1	37.63557892	2.142901E-011	6.209011E-012	0	0.000000E+000
1	37.63564675	6.209011E-012	2.142901E-011	1	0.000000E+000
1	37.63589606	2.142901E-011	6.209011E-012	0	0.000000E+000
1	37.63591319	6.209011E-012	2.142901E-011	1	0.000000E+000
1	37.63707402	2.142901E-011	6.209011E-012	0	0.000000E+000
1	37.63711934	6.209011E-012	2.142901E-011	1	0.000000E+000
1	37.63778995	2.142901E-011	6.209011E-012	0	0.000000E+000
1	37.63785826	6.209011E-012	2.142901E-011	1	0.000000E+000
1	37.63790306	2.142901E-011	6.209011E-012	0	0.000000E+000
1	37.63803451	6.209011E-012	2.142901E-011	1	0.000000E+000
1	37.63809420	2.142901E-011	6.209011E-012	0	0.000000E+000
1	37.63814568	6.209011E-012	2.142901E-011	1	0.000000E+000
1	37.63816131	2.142901E-011	6.209011E-012	0	0.000000E+000
1	37.63818241	6.209011E-012	2.142901E-011	1	0.000000E+000
1	37.63821788	2.142901E-011	6.209011E-012	0	0.000000E+000
1	37.63826896	6.209011E-012	2.142901E-011	1	0.000000E+000
1	37.63845564	2.142901E-011	6.209011E-012	0	0.000000E+000
1	37.63846284	6.209011E-012	2.142901E-011	1	0.000000E+000
1	37.63915802	2.142901E-011	6.209011E-012	0	0.000000E+000
1	37.63922040	6.209011E-012	2.142901E-011	1	0.000000E+000
1	37.63955116	2.142901E-011	6.209011E-012	0	0.000000E+000
1	37.64027100	6.209011E-012	2.142901E-011	1	0.000000E+000
1	37.64088150	2.142901E-011	6.209011E-012	0	0.000000E+000
1	37.64102000	6.209011E-012	2.142901E-011	1	0.000000E+000
1	37.64185542	2.142901E-011	6.209011E-012	0	0.000000E+000
1	37.64200595	6.209011E-012	2.142901E-011	1	0.000000E+000
1	37.64261016	2.142901E-011	6.209011E-012	0	0.000000E+000
1	37.64265979	6.209011E-012	2.142901E-011	1	0.000000E+000
1	37.64394776	2.142901E-011	6.209011E-012	0	0.000000E+000
1	37.64396240	6.209011E-012	2.142901E-011	1	0.000000E+000
1	37.64397265	2.142901E-011	6.209011E-012	0	0.000000E+000
1	37.64404583	6.209011E-012	2.142901E-011	1	0.000000E+000
1	37.64407383	2.142901E-011	6.209011E-012	0	0.000000E+000
1	37.64408699	6.209011E-012	2.142901E-011	1	0.000000E+000
1	37.64646097	2.142901E-011	6.209011E-012	0	0.000000E+000
1	37.64656974	6.209011E-012	2.142901E-011	1	0.000000E+000
1	37.64778777	2.142901E-011	6.209011E-012	0	0.000000E+000
1	37.64780900	6.209011E-012	2.142901E-011	1	0.000000E+000
1	37.64896355	2.142901E-011	6.209011E-012	0	0.000000E+000
1	37.64916254	6.209011E-012	2.142901E-011	1	0.000000E+000
1	37.64982799	2.142901E-011	6.209011E-012	0	0.000000E+000
1	37.64987708	6.209011E-012	2.142901E-011	1	0.000000E+000
1	37.65166878	2.142901E-011	6.209011E-012	0	0.000000E+000
1	37.65168187	6.209011E-012	2.142901E-011	1	0.000000E+000
1	37.65213870	2.142901E-011	6.209011E-012	0	0.000000E+000
1	37.65215528	6.209011E-012	2.142901E-011	1	0.000000E+000
1	37.65257164	2.142901E-011	6.209011E-012	0	0.000000E+000
1	37.65261665	6.209011E-012	2.142901E-011	1	0.000000E+000
1	37.65265028	2.142901E-011	6.209011E-012	0	0.000000E+000
1	37.65283600	6.209011E-012	2.142901E-011	1	0.000000E+000
1	37.65317107	2.142901E-011	6.209011E-012	0	0.000000E+000
1	37.65878676	6.209011E-012	2.142901E-011	1	0.000000E+000
1	37.65891048	2.142901E-011	6.209011E-012	0	0.000000E+000
1	37.65892932	6.209011E-012	2.142901E-011	1	0.000000E+000
1	37.65926334	2.142901E-011	6.209011E-012	0	0.000000E+000
1	37.65927439	6.209011E-012	2.142901E-011	1	0.000000E+000
1	37.66107427	2.142901E-011	6.209011E-012	0	0.000000E+000
1	37.66109442	6.209011E-012	2.142901E-011	1	0.000000E+000
1	37.66280208	2.142901E-011	6.209011E-012	0	0.000000E+000
1	37.66282303	6.209011E-012	2.142901E-011	1	0.000000E+000
1	37.66398813	2.142901E-011	6.209011E-012	0	0.000000E+000
1	37.66427447	6.209011E-012	2.142901E-011	1	0.000000E+000
1	37.66469467	2.142901E-011	6.209011E-012	0	0.000000E+000
1	37.66472873	6.209011E-012	2.142901E-011	1	0.000000E+000
1	37.66474149	2.142901E-011	6.209011E-012	0	0.000000E+000
1	37.66495756	6.209011E-012	2.142901E-011	1	0.000000E+000
1	37.66501993	2.142901E-011	6.209011E-012	0	0.000000E+000
1	37.66532680	6.209011E-012	2.142901E-011	1	0.000000E+000
1	37.66557941	2.142901E-011	6.209011E-012	0	0.000000E+000
1	37.66577709	6.209011E-012	2.142901E-011	1	0.000000E+000
1	37.66584110	2.142901E-011	6.209011E-012	0	0.000000E+000
1	37.66672445	6.209011E-012	2.142901E-011	1	0.000000E+000
1	37.66753703	2.142901E-011	6.209011E-012	0	0.000000E+000
1	37.66757121	6.209011E-012	2.142901E-011	1	0.000000E+000
1	37.66764464	2.142901E-011	6.209011E-012	0	0.000000E+000
1	37.66765175	6.209011E-012	2.142901E-011	1	0.000000E+000
1	37.66770159	2.142901E-011	6.209011E-012	0	0.000000E+000
1	37.66869352	6.209011E-012	2.142901E-011	1	0.000000E+000
1	37.66900820	2.142901E-011	6.209011E-012	0	0.000000E+000
1	37.66911599	6.209011E-012	2.142901E-011	1	0.000000E+000
1	37.66916895	2.142901E-011	6.209011E-012	0	0.000000E+000
1	37.66933054	6.209011E-012	2.142901E-011	1	0.000000E+000
1	37.67236196	2.142901E-011	6.209011E-012	0	0.000000E+000
1	37.67241589	6.209011E-012	2.142901E-011	1	0.000000E+000
1	37.67245988	2.142901E-011	6.209011E-012	0	0.000000E+000
1	37.67247037	6.209011E-012	2.142901E-011	1	0.000000E+000
1	37.67253903	2.142901E-011	6.209011E-012	0	0.000000E+000
1	37.67284156	6.209011E-012	2.142901E-011	1	0.000000E+000
1	37.67402393	2.142901E-011	6.209011E-012	0	0.000000E+000
1	37.67407282	6.209011E-012	2.142901E-011	1	0.000000E+000
1	37.67425425	2.142901E-011	6.209011E-012	0	0.000000E+000
1	37.67427338	6.209011E-012	2.142901E-011	1	0.000000E+000
1	37.67587070	2.142901E-011	6.209011E-012	0	0.000000E+000
1	37.67603808	6.209011E-012	2.142901E-011	1	0.000000E+000
1	37.67607037	2.142901E-011	6.209011E-012	0	0.000000E+000
1	37.67616404	6.209011E-012	2.142901E-011	1	0.000000E+000
1	37.67622377	2.142901E-011	6.209011E-012	0	0.000000E+000
1	37.67630338	6.209011E-012	2.142901E-011	1	0.000000E+000
1	37.67712536	2.142901E-011	6.209011E-012	0	0.000000E+000
1	37.67730486	6.209011E-012	2.142901E-011	1	0.000000E+000
1	37.67794307	2.142901E-011	6.209011E-012	0	0.000000E+000
1	37.67818137	6.209011E-012	2.142901E-011	1	0.000000E+000
1	37.67826123	2.142901E-011	6.209011E-012	0	0.000000E+000
1	37.67827997	6.209011E-012	2.142901E-011	1	0.000000E+000
1	37.67896732	2.142901E-011	6.209011E-012	0	0.000000E+000
1	37.67938192	6.209011E-012	2.142901E-011	1	0.000000E+000
1	37.67990321	2.142901E-011	6.209011E-012	0	0.000000E+000
1	37.68010045	6.209011E-012	2.142901E-011	1	0.000000E+000
1	37.68011649	2.142901E-011	6.209011E-012	0	0.000000E+000
1	37.68015522	6.209011E-012	2.142901E-011	1	0.000000E+000
1	37.68029067	2.142901E-011	6.209011E-012	0	0.000000E+000
1	37.68030374	6.209011E-012	2.142901E-011	1	0.000000E+000
1	37.68083597	2.142901E-011	6.209011E-012	0	0.000000E+000
1	37.68090581	6.209011E-012	2.142901E-011	1	0.000000E+000
1	37.68127356	2.142901E-011	6.209011E-012	0	0.000000E+000
1	37.68135356	6.209011E-012	2.142901E-011	1	0.000000E+000
1	37.68275642	2.142901E-011	6.209011E-012	0	0.000000E+000
1	37.68277280	6.209011E-012	2.142901E-011	1	0.000000E+000
1	37.68283718	2.142901E-011	6.209011E-012	0	0.000000E+000
1	37.68287238	6.209011E-012	2.142901E-011	1	0.000000E+000
1	37.68320709	2.142901E-011	6.209011E-012	0	0.000000E+000
1	37.68322309	6.209011E-012	2.142901E-011	1	0.000000E+000
1	37.68345911	2.142901E-011	6.209011E-012	0	0.000000E+000
1	37.68349666	6.209011E-012	2.142901E-011	1	0.000000E+000
1	37.68384829	2.142901E-011	6.209011E-012	0	0.000000E+000
1	37.68386052	6.209011E-012	2.142901E-011	1	0.000000E+000
1	37.68400191	2.142901E-011	6.209011E-012	0	0.000000E+000
1	37.68412375	6.209011E-012	2.142901E-011	1	0.000000E+000
1	37.68412682	2.142901E-011	6.209011E-012	0	0.000000E+000
1	37.68414886	6.209011E-012	2.142901E-011	1	0.000000E+000
1	37.68418637	2.142901E-011	6.209011E-012	0	0.000000E+000
1	37.68686063	6.209011E-012	2.142901E-011	1	0.000000E+000
1	37.68693309	2.142901E-011	6.209011E-012	0	0.000000E+000
1	37.68701800	6.209011E-012	2.142901E-011	1	0.000000E+000
1	37.68797471	2.142901E-011	6.209011E-012	0	0.000000E+000
1	37.68805679	6.209011E-012	2.142901E-011	1	0.000000E+000
1	37.68811614	2.142901E-011	6.209011E-012	0	0.000000E+000
1	37.68822776	6.209011E-012	2.142901E-011	1	0.000000E+000
1	37.68826092	2.142901E-011	6.209011E-012	0	0.000000E+000
1	37.68829176	6.209011E-012	2.142901E-011	1	0.000000E+000
1	37.68837782	2.142901E-011	6.209011E-012	0	0.000000E+000
1	37.68841671	6.209011E-012	2.142901E-011	1	0.000000E+000
1	37.68843061	2.142901E-011	6.209011E-012	0	0.000000E+000
1	37.69042570	6.209011E-012	2.142901E-011	1	0.000000E+000
1	37.69043213	2.142901E-011	6.209011E-012	0	0.000000E+000
1	37.69048872	6.209011E-012	2.142901E-011	1	0.000000E+000
1	37.69343931	2.142901E-011	6.209011E-012	0	0.000000E+000
1	37.69345750	6.209011E-012	2.142901E-011	1	0.000000E+000
1	37.69350314	2.142901E-011	6.209011E-012	0	0.000000E+000
1	37.69362881	6.209011E-012	2.142901E-011	1	0.000000E+000
1	37.69367111	2.142901E-011	6.209011E-012	0	0.000000E+000
1	37.69368980	6.209011E-012	2.142901E-011	1	0.000000E+000
1	37.69463829	2.142901E-011	6.209011E-012	0	0.000000E+000
1	37.69465320	6.209011E-012	2.142901E-011	1	0.000000E+000
1	37.69468239	2.142901E-011	6.209011E-012	0	0.000000E+000
1	37.69469210	6.209011E-012	2.142901E-011	1	0.000000E+000
1	37.69483027	2.142901E-011	6.209011E-012	0	0.000000E+000
1	37.69483839	6.209011E-012	2.142901E-011	1	0.000000E+000
1	37.69502840	2.142901E-011	6.209011E-012	0	0.000000E+000
1	37.69510582	6.209011E-012	2.142901E-011	1	0.000000E+000
1	37.69528253	2.142901E-011	6.209011E-012	0	0.000000E+000
1	37.69531930	6.209011E-012	2.142901E-011	1	0.000000E+000
1	37.69533312	2.142901E-011	6.209011E-012	0	0.000000E+000
1	37.69536164	6.209011E-012	2.142901E-011	1	0.000000E+000
1	37.69668766	2.142901E-011	6.209011E-012	0	0.000000E+000
1	37.69713691	6.209011E-012	2.142901E-011	1	0.000000E+000
1	37.69725034	2.142901E-011	6.209011E-012	0	0.000000E+000
1	37.69729299	6.209011E-012	2.142901E-011	1	0.000000E+000
1	37.69773849	2.142901E-011	6.209011E-012	0	0.000000E+000
1	37.69777249	6.209011E-012	2.142901E-011	1	0.000000E+000
1	37.69800878	2.142901E-011	6.209011E-012	0	0.000000E+000
1	37.69820508	6.209011E-012	2.142901E-011	1	0.000000E+000
1	37.69965183	2.142901E-011	6.209011E-012	0	0.000000E+000
1	37.69969614	6.209011E-012	2.142901E-011	1	0.000000E+000
1	37.70033599	2.142901E-011	6.209011E-012	0	0.000000E+000
1	37.70037570	6.209011E-012	2.142901E-011	1	0.000000E+000
1	37.70154889	2.142901E-011	6.209011E-012	0	0.000000E+000
1	37.70158069	6.209011E-012	2.142901E-011	1	0.000000E+000
1	37.70160984	2.142901E-011	6.209011E-012	0	0.000000E+000
1	37.70162438	6.209011E-012	2.142901E-011	1	0.000000E+000
1	37.70185448	2.142901E-011	6.209011E-012	0	0.000000E+000
1	37.70206425	6.209011E-012	2.142901E-011	1	0.000000E+000
1	37.70223052	2.142901E-011	6.209011E-012	0	0.000000E+000
1	37.70230380	6.209011E-012	2.142901E-011	1	0.000000E+000
1	37.70257489	2.142901E-011	6.209011E-012	0	0.000000E+000
1	37.70267794	6.209011E-012	2.142901E-011	1	0.000000E+000
1	37.70344757	2.142901E-011	6.209011E-012	0	0.000000E+000
1	37.70345071	6.209011E-012	2.142901E-011	1	0.000000E+000
1	37.70372367	2.142901E-011	6.209011E-012	0	0.000000E+000
1	37.70374267	6.209011E-012	2.142901E-011	1	0.000000E+000
1	37.70475654	2.142901E-011	6.209011E-012	0	0.000000E+000
1	37.70488858	6.209011E-012	2.142901E-011	1	0.000000E+000
1	37.70497714	2.142901E-011	6.209011E-012	0	0.000000E+000
1	37.70498398	6.209011E-012	2.142901E-011	1	0.000000E+000
1	37.70532187	2.142901E-011	6.209011E-012	0	0.000000E+000
1	37.70535247	6.209011E-012	2.142901E-011	1	0.000000E+000
1	37.70543233	2.142901E-011	6.209011E-012	0	0.000000E+000
1	37.70546109	6.209011E-012	2.142901E-011	1	0.000000E+000
1	37.70594749	2.142901E-011	6.209011E-012	0	0.000000E+000
1	37.70598304	6.209011E-012	2.142901E-011	1	0.000000E+000
1	37.70622739	2.142901E-011	6.209011E-012	0	0.000000E+000
1	37.70745096	6.209011E-012	2.142901E-011	1	0.000000E+000
1	37.70872810	2.142901E-011	6.209011E-012	0	0.000000E+000
1	37.70879846	6.209011E-012	2.142901E-011	1	0.000000E+000
1	37.70957717	2.142901E-011	6.209011E-012	0	0.000000E+000
1	37.70965350	6.209011E-012	2.142901E-011	1	0.000000E+000
1	37.70982908	2.142901E-011	6.209011E-012	0	0.000000E+000
1	37.70985524	6.209011E-012	2.142901E-011	1	0.000000E+000
1	37.71032761	2.142901E-011	6.209011E-012	0	0.000000E+000
1	37.71036548	6.209011E-012	2.142901E-011	1	0.000000E+000
1	37.71046268	2.142901E-011	6.209011E-012	0	0.000000E+000
1	37.71080581	6.209011E-012	2.142901E-011	1	0.000000E+000
1	37.71112669	2.142901E-011	6.209011E-012	0	0.000000E+000
1	37.71125428	6.209011E-012	2.142901E-011	1	0.000000E+000
1	37.71164267	2.142901E-011	6.209011E-012	0	0.000000E+000
1	37.71166964	6.209011E-012	2.142901E-011	1	0.000000E+000
1	37.71177958	2.142901E-011	6.209011E-012	0	0.000000E+000
1	37.71179899	6.209011E-012	2.142901E-011	1	0.000000E+000
1	37.71187566	2.142901E-011	6.209011E-012	0	0.000000E+000
1	37.71205051	6.209011E-012	2.142901E-011	1	0.000000E+000
1	37.71212517	2.142901E-011	6.209011E-012	0	0.000000E+000
1	37.71216566	6.209011E-012	2.142901E-011	1	0.000000E+000
1	37.71276432	2.142901E-011	6.209011E-012	0	0.000000E+000
1	37.71278299	6.209011E-012	2.142901E-011	1	0.000000E+000
1	37.71282385	2.142901E-011	6.209011E-012	0	0.000000E+000
1	37.71300157	6.209011E-012	2.142901E-011	1	0.000000E+000
1	37.71312193	2.142901E-011	6.209011E-012	0	0.000000E+000
1	37.71327635	6.209011E-012	2.142901E-011	1	0.000000E+000
1	37.71368189	2.142901E-011	6.209011E-012	0	0.000000E+000
1	37.71371835	6.209011E-012	2.142901E-011	1	0.000000E+000
1	37.71407767	2.142901E-011	6.209011E-012	0	0.000000E+000
1	37.71413441	6.209011E-012	2.142901E-011	1	0.000000E+000
1	37.71423085	2.142901E-011	6.209011E-012	0	0.000000E+000
1	37.71434481	6.209011E-012	2.142901E-011	1	0.000000E+000
1	37.71448132	2.142901E-011	6.209011E-012	0	0.000000E+000
1	37.71452157	6.209011E-012	2.142901E-011	1	0.000000E+000
1	37.71454906	2.142901E-011	6.209011E-012	0	0.000000E+000
1	37.71459518	6.209011E-012	2.142901E-011	1	0.000000E+000
1	37.71465659	2.142901E-011	6.209011E-012	0	0.000000E+000
1	37.71471646	6.209011E-012	2.142901E-011	1	0.000000E+000
1	37.71479857	2.142901E-011	6.209011E-012	0	0.000000E+000
1	37.71484498	6.209011E-012	2.142901E-011	1	0.000000E+000
1	37.71487478	2.142901E-011	6.209011E-012	0	0.000000E+000
1	37.71491806	6.209011E-012	2.142901E-011	1	0.000000E+000
1	37.71517041	2.142901E-011	6.209011E-012	0	0.000000E+000
1	37.71521503	6.209011E-012	2.142901E-011	1	0.000000E+000
1	37.71581751	2.142901E-011	6.209011E-012	0	0.000000E+000
1	37.71583257	6.209011E-012	2.142901E-011	1	0.000000E+000
1	37.71762167	2.142901E-011	6.209011E-012	0	0.000000E+000
1	37.71763602	6.209011E-012	2.142901E-011	1	0.000000E+000
1	37.71843337	2.142901E-011	6.209011E-012	0	0.000000E+000
1	37.71849668	6.209011E-012	2.142901E-011	1	0.000000E+000
1	37.71879463	2.142901E-011	6.209011E-012	0	0.000000E+000
1	37.71891679	6.209011E-012	2.142901E-011	1	0.000000E+000
1	37.72018073	2.142901E-011	6.209011E-012	0	0.000000E+000
1	37.72019386	6.209011E-012	2.142901E-011	1	0.000000E+000
1	37.72083376	2.142901E-011	6.209011E-012	0	0.000000E+000
1	37.72085150	6.209011E-012	2.142901E-011	1	0.000000E+000
1	37.72088586	2.142901E-011	6.209011E-012	0	0.000000E+000
1	37.72091173	6.209011E-012	2.142901E-011	1	0.000000E+000
1	37.72316870	2.142901E-011	6.209011E-012	0	0.000000E+000
1	37.72319768	6.209011E-012	2.142901E-011	1	0.000000E+000
1	37.72358968	2.142901E-011	6.209011E-012	0	0.000000E+000
1	37.72362380	6.209011E-012	2.142901E-011	1	0.000000E+000
1	37.72445363	2.142901E-011	6.209011E-012	0	0.000000E+000
1	37.72447586	6.209011E-012	2.142901E-011	1	0.000000E+000
1	37.72456336	2.142901E-011	6.209011E-012	0	0.000000E+000
1	37.72467701	6.209011E-012	2.142901E-011	1	0.000000E+000
1	37.72474172	2.142901E-011	6.209011E-012	0	0.000000E+000
1	37.72482033	6.209011E-012	2.142901E-011	1	0.000000E+000
1	37.72599647	2.142901E-011	6.209011E-012	0	0.000000E+000
1	37.72600203	6.209011E-012	2.142901E-011	1	0.000000E+000
1	37.72604577	2.142901E-011	6.209011E-012	0	0.000000E+000
1	37.72606404	6.209011E-012	2.142901E-011	1	0.000000E+000
1	37.72613645	2.142901E-011	6.209011E-012	0	0.000000E+000
1	37.72613965	6.209011E-012	2.142901E-011	1	0.000000E+000
1	37.72779487	2.142901E-011	6.209011E-012	0	0.000000E+000
1	37.72782157	6.209011E-012	2.142901E-011	1	0.000000E+000
1	37.72835163	2.142901E-011	6.209011E-012	0	0.000000E+000
1	37.72837545	6.209011E-012	2.142901E-011	1	0.000000E+000
1	37.72846270	2.142901E-011	6.209011E-012	0	0.000000E+000
1	37.72851445	6.209011E-012	2.142901E-011	1	0.000000E+000
1	37.72944123	2.142901E-011	6.209011E-012	0	0.000000E+000
1	37.72946180	6.209011E-012	2.142901E-011	1	0.000000E+000
1	37.73016631	2.142901E-011	6.209011E-012	0	0.000000E+000
1	37.73020836	6.209011E-012	2.142901E-011	1	0.000000E+000
1	37.73048053	2.142901E-011	6.209011E-012	0	0.000000E+000
1	37.73048652	6.209011E-012	2.142901E-011	1	0.000000E+000
1	37.73051858	2.142901E-011	6.209011E-012	0	0.000000E+000
1	37.73053038	6.209011E-012	2.142901E-011	1	0.000000E+000
1	37.73090332	2.142901E-011	6.209011E-012	0	0.000000E+000
1	37.73118651	6.209011E-012	2.142901E-011	1	0.000000E+000
1	37.73224770	2.142901E-011	6.209011E-012	0	0.000000E+000
1	37.73227832	6.209011E-012	2.142901E-011	1	0.000000E+000
1	37.73268694	2.142901E-011	6.209011E-012	0	0.000000E+000
1	37.73295889	6.209011E-012	2.142901E-011	1	0.000000E+000
1	37.73306376	2.142901E-011	6.209011E-012	0	0.000000E+000
1	37.73310812	6.209011E-012	2.142901E-011	1	0.000000E+000
1	37.73343783	2.142901E-011	6.209011E-012	0	0.000000E+000
1	37.73352358	6.209011E-012	2.142901E-011	1	0.000000E+000
1	37.73424244	2.142901E-011	6.209011E-012	0	0.000000E+000
1	37.73425805	6.209011E-012	2.142901E-011	1	0.000000E+000
1	37.73428156	2.142901E-011	6.209011E-012	0	0.000000E+000
1	37.73439171	6.209011E-012	2.142901E-011	1	0.000000E+000
1	37.73475825	2.142901E-011	6.209011E-012	0	0.000000E+000
1	37.73477169	6.209011E-012	2.142901E-011	1	0.000000E+000
1	37.73492509	2.142901E-011	6.209011E-012	0	0.000000E+000
1	37.73494928	6.209011E-012	2.142901E-011	1	0.000000E+000
1	37.73496613	2.142901E-011	6.209011E-012	0	0.000000E+000
1	37.73498560	6.209011E-012	2.142901E-011	1	0.000000E+000
1	37.73620944	2.142901E-011	6.209011E-012	0	0.000000E+000
1	37.73628054	6.209011E-012	2.142901E-011	1	0.000000E+000
1	37.73654971	2.142901E-011	6.209011E-012	0	0.000000E+000
1	37.73656619	6.209011E-012	2.142901E-011	1	0.000000E+000
1	37.73826923	2.142901E-011	6.209011E-012	0	0.000000E+000
1	37.73854104	6.209011E-012	2.142901E-011	1	0.000000E+000
1	37.74065174	2.142901E-011	6.209011E-012	0	0.000000E+000
1	37.74069018	6.209011E-012	2.142901E-011	1	0.000000E+000
1	37.74069765	2.142901E-011	6.209011E-012	0	0.000000E+000
1	37.74082124	6.209011E-012	2.142901E-011	1	0.000000E+000
1	37.74092569	2.142901E-011	6.209011E-012	0	0.000000E+000
1	37.74096058	6.209011E-012	2.142901E-011	1	0.000000E+000
1	37.74150194	2.142901E-011	6.209011E-012	0	0.000000E+000
1	37.74159545	6.209011E-012	2.142901E-011	1	0.000000E+000
1	37.74222900	2.142901E-011	6.209011E-012	0	0.000000E+000
1	37.74224927	6.209011E-012	2.142901E-011	1	0.000000E+000
1	37.74252968	2.142901E-011	6.209011E-012	0	0.000000E+000
1	37.74256947	6.209011E-012	2.142901E-011	1	0.000000E+000
1	37.74286242	2.142901E-011	6.209011E-012	0	0.000000E+000
1	37.74319282	6.209011E-012	2.142901E-011	1	0.000000E+000
1	37.74385215	2.142901E-011	6.209011E-012	0	0.000000E+000
1	37.74388527	6.209011E-012	2.142901E-011	1	0.000000E+000
1	37.74407969	2.142901E-011	6.209011E-012	0	0.000000E+000
1	37.74409896	6.209011E-012	2.142901E-011	1	0.000000E+000
1	37.74412580	2.142901E-011	6.209011E-012	0	0.000000E+000
1	37.74414829	6.209011E-012	2.142901E-011	1	0.000000E+000
1	37.74596887	2.142901E-011	6.209011E-012	0	0.000000E+000
1	37.74604638	6.209011E-012	2.142901E-011	1	0.000000E+000
1	37.74844467	2.142901E-011	6.209011E-012	0	0.000000E+000
1	37.74848079	6.209011E-012	2.142901E-011	1	0.000000E+000
1	37.74856944	2.142901E-011	6.209011E-012	0	0.000000E+000
1	37.74858390	6.209011E-012	2.142901E-011	1	0.000000E+000
1	37.74967203	2.142901E-011	6.209011E-012	0	0.000000E+000
1	37.74969542	6.209011E-012	2.142901E-011	1	0.000000E+000
1	37.75023059	2.142901E-011	6.209011E-012	0	0.000000E+000
1	37.75032537	6.209011E-012	2.142901E-011	1	0.000000E+000
1	37.75108970	2.142901E-011	6.209011E-012	0	0.000000E+000
1	37.75112601	6.209011E-012	2.142901E-011	1	0.000000E+000
1	37.75128678	2.142901E-011	6.209011E-012	0	0.000000E+000
1	37.75132302	6.209011E-012	2.142901E-011	1	0.000000E+000
1	37.75287434	2.142901E-011	6.209011E-012	0	0.000000E+000
1	37.75289343	6.209011E-012	2.142901E-011	1	0.000000E+000
1	37.75324558	2.142901E-011	6.209011E-012	0	0.000000E+000
1	37.75329717	6.209011E-012	2.142901E-011	1	0.000000E+000
1	37.75416302	2.142901E-011	6.209011E-012	0	0.000000E+000
1	37.75449689	6.209011E-012	2.142901E-011	1	0.000000E+000
1	37.75456620	2.142901E-011	6.209011E-012	0	0.000000E+000
1	37.75460702	6.209011E-012	2.142901E-011	1	0.000000E+000
1	37.75463954	2.142901E-011	6.209011E-012	0	0.000000E+000
1	37.75465563	6.209011E-012	2.142901E-011	1	0.000000E+000
1	37.75537445	2.142901E-011	6.209011E-012	0	0.000000E+000
1	37.75539259	6.209011E-012	2.142901E-011	1	0.000000E+000
1	37.75542769	2.142901E-011	6.209011E-012	0	0.000000E+000
1	37.75547110	6.209011E-012	2.142901E-011	1	0.000000E+000
1	37.75555148	2.142901E-011	6.209011E-012	0	0.000000E+000
1	37.75556367	6.209011E-012	2.142901E-011	1	0.000000E+000
1	37.75596036	2.142901E-011	6.209011E-012	0	0.000000E+000
1	37.75810288	6.209011E-012	2.142901E-011	1	0.000000E+000
1	37.75857156	2.142901E-011	6.209011E-012	0	0.000000E+000
1	37.75992217	6.209011E-012	2.142901E-011	1	0.000000E+000
1	37.76063205	2.142901E-011	6.209011E-012	0	0.000000E+000
1	37.76066551	6.209011E-012	2.142901E-011	1	0.000000E+000
1	37.76069834	2.142901E-011	6.209011E-012	0	0.000000E+000
1	37.76075940	6.209011E-012	2.142901E-011	1	0.000000E+000
1	37.76154829	2.142901E-011	6.209011E-012	0	0.000000E+000
1	37.76157555	6.209011E-012	2.142901E-011	1	0.000000E+000
1	37.76162156	2.142901E-011	6.209011E-012	0	0.000000E+000
1	37.76163131	6.209011E-012	2.142901E-011	1	0.000000E+000
1	37.76169128	2.142901E-011	6.209011E-012	0	0.000000E+000
1	37.76251782	6.209011E-012	2.142901E-011	1	0.000000E+000
1	37.76269369	2.142901E-011	6.209011E-012	0	0.000000E+000
1	37.76270767	6.209011E-012	2.142901E-011	1	0.000000E+000
1	37.76272416	2.142901E-011	6.209011E-012	0	0.000000E+000
1	37.76276613	6.209011E-012	2.142901E-011	1	0.000000E+000
1	37.76312120	2.142901E-011	6.209011E-012	0	0.000000E+000
1	37.76333930	6.209011E-012	2.142901E-011	1	0.000000E+000
1	37.76369037	2.142901E-011	6.209011E-012	0	0.000000E+000
1	37.76374456	6.209011E-012	2.142901E-011	1	0.000000E+000
1	37.76376953	2.142901E-011	6.209011E-012	0	0.000000E+000
1	37.76542845	6.209011E-012	2.142901E-011	1	0.000000E+000
1	37.76573491	2.142901E-011	6.209011E-012	0	0.000000E+000
1	37.76581296	6.209011E-012	2.142901E-011	1	0.000000E+000
1	37.76604603	2.142901E-011	6.209011E-012	0	0.000000E+000
1	37.76634179	6.209011E-012	2.142901E-011	1	0.000000E+000
1	37.76647638	2.142901E-011	6.209011E-012	0	0.000000E+000
1	37.76653333	6.209011E-012	2.142901E-011	1	0.000000E+000
1	37.76655957	2.142901E-011	6.209011E-012	0	0.000000E+000
1	37.76666255	6.209011E-012	2.142901E-011	1	0.000000E+000
1	37.76667146	2.142901E-011	6.209011E-012	0	0.000000E+000
1	37.76674707	6.209011E-012	2.142901E-011	1	0.000000E+000
1	37.76709676	2.142901E-011	6.209011E-012	0	0.000000E+000
1	37.76713215	6.209011E-012	2.142901E-011	1	0.000000E+000
1	37.76804811	2.142901E-011	6.209011E-012	0	0.000000E+000
1	37.76809439	6.209011E-012	2.142901E-011	1	0.000000E+000
1	37.76954497	2.142901E-011	6.209011E-012	0	0.000000E+000
1	37.76960061	6.209011E-012	2.142901E-011	1	0.000000E+000
1	37.76987900	2.142901E-011	6.209011E-012	0	0.000000E+000
1	37.77021847	6.209011E-012	2.142901E-011	1	0.000000E+000
1	37.77043193	2.142901E-011	6.209011E-012	0	0.000000E+000
1	37.77044845	6.209011E-012	2.142901E-011	1	0.000000E+000
1	37.77056205	2.142901E-011	6.209011E-012	0	0.000000E+000
1	37.77058840	6.209011E-012	2.142901E-011	1	0.000000E+000
1	37.77111672	2.142901E-011	6.209011E-012	0	0.000000E+000
1	37.77115358	6.209011E-012	2.142901E-011	1	0.000000E+000
1	37.77128750	2.142901E-011	6.209011E-012	0	0.000000E+000
1	37.77134399	6.209011E-012	2.142901E-011	1	0.000000E+000
1	37.77183890	2.142901E-011	6.209011E-012	0	0.000000E+000
1	37.77188556	6.209011E-012	2.142901E-011	1	0.000000E+000
1	37.77210751	2.142901E-011	6.209011E-012	0	0.000000E+000
1	37.77215966	6.209011E-012	2.142901E-011	1	0.000000E+000
1	37.77221470	2.142901E-011	6.209011E-012	0	0.000000E+000
1	37.77240657	6.209011E-012	2.142901E-011	1	0.000000E+000
1	37.77252423	2.142901E-011	6.209011E-012	0	0.000000E+000
1	37.77379856	6.209011E-012	2.142901E-011	1	0.000000E+000
1	37.77381831	2.142901E-011	6.209011E-012	0	0.000000E+000
1	37.77383020	6.209011E-012	2.142901E-011	1	0.000000E+000
1	37.77394750	2.142901E-011	6.209011E-012	0	0.000000E+000
1	37.77399008	6.209011E-012	2.142901E-011	1	0.000000E+000
1	37.77409782	2.142901E-011	6.209011E-012	0	0.000000E+000
1	37.77418961	6.209011E-012	2.142901E-011	1	0.000000E+000
1	37.77479995	2.142901E-011	6.209011E-012	0	0.000000E+000
1	37.77485718	6.209011E-012	2.142901E-011	1	0.000000E+000
1	37.77492328	2.142901E-011	6.209011E-012	0	0.000000E+000
1	51.27292637	6.153901E-012	2.137390E-011	1	0.000000E+000
1	51.27294544	2.137390E-011	6.153901E-012	0	0.000000E+000
1	51.27296488	6.153901E-012	2.137390E-011	1	0.000000E+000
1	51.27474450	2.137390E-011	6.153901E-012	0	0.000000E+000
1	51.27480696	6.153901E-012	2.137390E-011	1	0.000000E+000
1	51.27482419	2.137390E-011	6.153901E-012	0	0.000000E+000
1	51.27485839	6.153901E-012	2.137390E-011	1	0.000000E+000
1	51.27486898	2.137390E-011	6.153901E-012	0	0.000000E+000
1	51.27489640	6.153901E-012	2.137390E-011	1	0.000000E+000
1	51.27583557	2.137390E-011	6.153901E-012	0	0.000000E+000
1	51.27585009	6.153901E-012	2.137390E-011	1	0.000000E+000
1	51.27623738	2.137390E-011	6.153901E-012	0	0.000000E+000
1	51.27626055	6.153901E-012	2.137390E-011	1	0.000000E+000
1	51.27734362	2.137390E-011	6.153901E-012	0	0.000000E+000
1	51.27737514	6.153901E-012	2.137390E-011	1	0.000000E+000
1	51.27924528	2.137390E-011	6.153901E-012	0	0.000000E+000
1	51.27929310	6.153901E-012	2.137390E-011	1	0.000000E+000
1	51.27943714	2.137390E-011	6.153901E-012	0	0.000000E+000
1	51.27945976	6.153901E-012	2.137390E-011	1	0.000000E+000
1	51.27947807	2.137390E-011	6.153901E-012	0	0.000000E+000
1	51.27951467	6.153901E-012	2.137390E-011	1	0.000000E+000
1	51.27959945	2.137390E-011	6.153901E-012	0	0.000000E+000
1	51.27965524	6.153901E-012	2.137390E-011	1	0.000000E+000
1	51.28017086	2.137390E-011	6.153901E-012	0	0.000000E+000
1	51.28164124	6.153901E-012	2.137390E-011	1	0.000000E+000
1	51.28197340	2.137390E-011	6.153901E-012	0	0.000000E+000
1	51.28203020	6.153901E-012	2.137390E-011	1	0.000000E+000
1	51.28207746	2.137390E-011	6.153901E-012	0	0.000000E+000
1	51.28210602	6.153901E-012	2.137390E-011	1	0.000000E+000
1	51.28286608	2.137390E-011	6.153901E-012	0	0.000000E+000
1	51.28287976	6.153901E-012	2.137390E-011	1	0.000000E+000
1	51.28406236	2.137390E-011	6.153901E-012	0	0.000000E+000
1	51.28409814	6.153901E-012	2.137390E-011	1	0.000000E+000
1	51.28416733	2.137390E-011	6.153901E-012	0	0.000000E+000
1	51.28424507	6.153901E-012	2.137390E-011	1	0.000000E+000
1	51.28666907	2.137390E-011	6.153901E-012	0	0.000000E+000
1	51.28673026	6.153901E-012	2.137390E-011	1	0.000000E+000
1	51.28676915	2.137390E-011	6.153901E-012	0	0.000000E+000
1	51.28684012	6.153901E-012	2.137390E-011	1	0.000000E+000
1	51.28995118	2.137390E-011	6.153901E-012	0	0.000000E+000
1	51.28997241	6.153901E-012	2.137390E-011	1	0.000000E+000
1	51.29052225	2.137390E-011	6.153901E-012	0	0.000000E+000
1	51.29054460	6.153901E-012	2.137390E-011	1	0.000000E+000
1	51.29143650	2.137390E-011	6.153901E-012	0	0.000000E+000
1	51.29151141	6.153901E-012	2.137390E-011	1	0.000000E+000
1	51.29289603	2.137390E-011	6.153901E-012	0	0.000000E+000
1	51.29297005	6.153901E-012	2.137390E-011	1	0.000000E+000
1	51.29388365	2.137390E-011	6.153901E-012	0	0.000000E+000
1	51.29402947	6.153901E-012	2.137390E-011	1	0.000000E+000
1	51.29857463	2.137390E-011	6.153901E-012	0	0.000000E+000
1	51.29867894	6.153901E-012	2.137390E-011	1	0.000000E+000
1	51.29981711	2.137390E-011	6.153901E-012	0	0.000000E+000
1	51.29989410	6.153901E-012	2.137390E-011	1	0.000000E+000
1	51.30450408	2.137390E-011	6.153901E-012	0	0.000000E+000
1	51.30455611	6.153901E-012	2.137390E-011	1	0.000000E+000
1	51.30901314	2.137390E-011	6.153901E-012	0	0.000000E+000
1	51.30903498	6.153901E-012	2.137390E-011	1	0.000000E+000
1	51.31040019	2.137390E-011	6.153901E-012	0	0.000000E+000
1	51.31042642	6.153901E-012	2.137390E-011	1	0.000000E+000
1	51.31054425	2.137390E-011	6.153901E-012	0	0.000000E+000
1	51.31055232	6.153901E-012	2.137390E-011	1	0.000000E+000
1	51.31104990	2.137390E-011	6.153901E-012	0	0.000000E+000
1	51.31108762	6.153901E-012	2.137390E-011	1	0.000000E+000
1	51.31183854	2.137390E-011	6.153901E-012	0	0.000000E+000
1	51.31270838	6.153901E-012	2.137390E-011	1	0.000000E+000
1	51.31275079	2.137390E-011	6.153901E-012	0	0.000000E+000
1	51.31369695	6.153901E-012	2.137390E-011	1	0.000000E+000
1	51.31528589	2.137390E-011	6.153901E-012	0	0.000000E+000
1	51.31532033	6.153901E-012	2.137390E-011	1	0.000000E+000
1	51.31549498	2.137390E-011	6.153901E-012	0	0.000000E+000
1	51.31561945	6.153901E-012	2.137390E-011	1	0.000000E+000
1	51.31646259	2.137390E-011	6.153901E-012	0	0.000000E+000
1	51.31664104	6.153901E-012	2.137390E-011	1	0.000000E+000
1	51.31691951	2.137390E-011	6.153901E-012	0	0.000000E+000
1	51.31726533	6.153901E-012	2.137390E-011	1	0.000000E+000
1	51.31799924	2.137390E-011	6.153901E-012	0	0.000000E+000
1	51.31800411	6.153901E-012	2.137390E-011	1	0.000000E+000
1	51.31991357	2.137390E-011	6.153901E-012	0	0.000000E+000
1	51.33003175	6.153901E-012	2.137390E-011	1	0.000000E+000
1	51.33022754	2.137390E-011	6.153901E-012	0	0.000000E+000
1	51.33029749	6.153901E-012	2.137390E-011	1	0.000000E+000
1	51.33032610	2.137390E-011	6.153901E-012	0	0.000000E+000
1	51.33035313	6.153901E-012	2.137390E-011	1	0.000000E+000
1	51.33368020	2.137390E-011	6.153901E-012	0	0.000000E+000
1	51.33432455	6.153901E-012	2.137390E-011	1	0.000000E+000
1	51.33619035	2.137390E-011	6.153901E-012	0	0.000000E+000
1	51.33621573	6.153901E-012	2.137390E-011	1	0.000000E+000
1	51.34034770	2.137390E-011	6.153901E-012	0	0.000000E+000
1	51.34048475	6.153901E-012	2.137390E-011	1	0.000000E+000
1	51.34288977	2.137390E-011	6.153901E-012	0	0.000000E+000
1	51.34293182	6.153901E-012	2.137390E-011	1	0.000000E+000
1	51.34318581	2.137390E-011	6.153901E-012	0	0.000000E+000
1	51.34324194	6.153901E-012	2.137390E-011	1	0.000000E+000
1	51.34490263	2.137390E-011	6.153901E-012	0	0.000000E+000
1	51.34495421	6.153901E-012	2.137390E-011	1	0.000000E+000
1	51.34500765	2.137390E-011	6.153901E-012	0	0.000000E+000
1	51.34538626	6.153901E-012	2.137390E-011	1	0.000000E+000
1	51.34610062	2.137390E-011	6.153901E-012	0	0.000000E+000
1	51.34610882	6.153901E-012	2.137390E-011	1	0.000000E+000
1	51.34751256	2.137390E-011	6.153901E-012	0	0.000000E+000
1	51.34752520	6.153901E-012	2.137390E-011	1	0.000000E+000
1	51.35109330	2.137390E-011	6.153901E-012	0	0.000000E+000
1	51.35115390	6.153901E-012	2.137390E-011	1	0.000000E+000
1	51.35135138	2.137390E-011	6.153901E-012	0	0.000000E+000
1	51.35143489	6.153901E-012	2.137390E-011	1	0.000000E+000
1	51.35148094	2.137390E-011	6.153901E-012	0	0.000000E+000
1	51.35150770	6.153901E-012	2.137390E-011	1	0.000000E+000
1	51.35340567	2.137390E-011	6.153901E-012	0	0.000000E+000
1	51.35345199	6.153901E-012	2.137390E-011	1	0.000000E+000
1	51.35370368	2.137390E-011	6.153901E-012	0	0.000000E+000
1	51.35376905	6.153901E-012	2.137390E-011	1	0.000000E+000
1	51.35463278	2.137390E-011	6.153901E-012	0	0.000000E+000
1	51.35463964	6.153901E-012	2.137390E-011	1	0.000000E+000
1	51.35703456	2.137390E-011	6.153901E-012	0	0.000000E+000
1	51.35705561	6.153901E-012	2.137390E-011	1	0.000000E+000
1	51.35850423	2.137390E-011	6.153901E-012	0	0.000000E+000
1	51.35852012	6.153901E-012	2.137390E-011	1	0.000000E+000
1	51.36136179	2.137390E-011	6.153901E-012	0	0.000000E+000
1	51.36145755	6.153901E-012	2.137390E-011	1	0.000000E+000
1	51.36188276	2.137390E-011	6.153901E-012	0	0.000000E+000
1	51.36189816	6.153901E-012	2.137390E-011	1	0.000000E+000
1	51.36279963	2.137390E-011	6.153901E-012	0	0.000000E+000
1	51.36280810	6.153901E-012	2.137390E-011	1	0.000000E+000
1	51.36449795	2.137390E-011	6.153901E-012	0	0.000000E+000
1	51.36466855	6.153901E-012	2.137390E-011	1	0.000000E+000
1	51.36468157	2.137390E-011	6.153901E-012	0	0.000000E+000
1	51.36657321	6.153901E-012	2.137390E-011	1	0.000000E+000
1	51.36865159	2.137390E-011	6.153901E-012	0	0.000000E+000
1	51.36873071	6.153901E-012	2.137390E-011	1	0.000000E+000
1	51.37220156	2.137390E-011	6.153901E-012	0	0.000000E+000
1	51.37225546	6.153901E-012	2.137390E-011	1	0.000000E+000
1	51.37229440	2.137390E-011	6.153901E-012	0	0.000000E+000
1	51.37237377	6.153901E-012	2.137390E-011	1	0.000000E+000
1	51.37424251	2.137390E-011	6.153901E-012	0	0.000000E+000
1	51.37427789	6.153901E-012	2.137390E-011	1	0.000000E+000
1	51.37578566	2.137390E-011	6.153901E-012	0	0.000000E+000
1	51.37582120	6.153901E-012	2.137390E-011	1	0.000000E+000
1	51.37586058	2.137390E-011	6.153901E-012	0	0.000000E+000
1	51.37589311	6.153901E-012	2.137390E-011	1	0.000000E+000
1	51.37603076	2.137390E-011	6.153901E-012	0	0.000000E+000
1	51.37605640	6.153901E-012	2.137390E-011	1	0.000000E+000
1	51.37613746	2.137390E-011	6.153901E-012	0	0.000000E+000
1	51.37617520	6.153901E-012	2.137390E-011	1	0.000000E+000
1	51.38222311	2.137390E-011	6.153901E-012	0	0.000000E+000
1	51.38224885	6.153901E-012	2.137390E-011	1	0.000000E+000
1	51.38229874	2.137390E-011	6.153901E-012	0	0.000000E+000
1	51.38232538	6.153901E-012	2.137390E-011	1	0.000000E+000
1	51.38587911	2.137390E-011	6.153901E-012	0	0.000000E+000
1	51.38603932	6.153901E-012	2.137390E-011	1	0.000000E+000
1	51.38605369	2.137390E-011	6.153901E-012	0	0.000000E+000
1	51.38606412	6.153901E-012	2.137390E-011	1	0.000000E+000
1	51.38705253	2.137390E-011	6.153901E-012	0	0.000000E+000
1	51.38708180	6.153901E-012	2.137390E-011	1	0.000000E+000
1	51.38843550	2.137390E-011	6.153901E-012	0	0.000000E+000
1	51.38848019	6.153901E-012	2.137390E-011	1	0.000000E+000
1	51.39013315	2.137390E-011	6.153901E-012	0	0.000000E+000
1	51.39016883	6.153901E-012	2.137390E-011	1	0.000000E+000
1	51.39130489	2.137390E-011	6.153901E-012	0	0.000000E+000
1	51.39137487	6.153901E-012	2.137390E-011	1	0.000000E+000
1	51.39153133	2.137390E-011	6.153901E-012	0	0.000000E+000
1	51.39153692	6.153901E-012	2.137390E-011	1	0.000000E+000
1	51.39169170	2.137390E-011	6.153901E-012	0	0.000000E+000
1	51.39175430	6.153901E-012	2.137390E-011	1	0.000000E+000
1	51.39181154	2.137390E-011	6.153901E-012	0	0.000000E+000
1	51.39181907	6.153901E-012	2.137390E-011	1	0.000000E+000
1	51.39227553	2.137390E-011	6.153901E-012	0	0.000000E+000
1	51.39230306	6.153901E-012	2.137390E-011	1	0.000000E+000
1	51.39242059	2.137390E-011	6.153901E-012	0	0.000000E+000
1	51.39244910	6.153901E-012	2.137390E-011	1	0.000000E+000
1	51.39352328	2.137390E-011	6.153901E-012	0	0.000000E+000
1	51.39353323	6.153901E-012	2.137390E-011	1	0.000000E+000
1	51.39417095	2.137390E-011	6.153901E-012	0	0.000000E+000
1	51.39420805	6.153901E-012	2.137390E-011	1	0.000000E+000
1	51.39453299	2.137390E-011	6.153901E-012	0	0.000000E+000
1	51.39457189	6.153901E-012	2.137390E-011	1	0.000000E+000
1	51.39465734	2.137390E-011	6.153901E-012	0	0.000000E+000
1	51.39477107	6.153901E-012	2.137390E-011	1	0.000000E+000
1	51.39582255	2.137390E-011	6.153901E-012	0	0.000000E+000
1	51.39584029	6.153901E-012	2.137390E-011	1	0.000000E+000
1	51.39664979	2.137390E-011	6.153901E-012	0	0.000000E+000
1	51.39666904	6.153901E-012	2.137390E-011	1	0.000000E+000
1	51.39949367	2.137390E-011	6.153901E-012	0	0.000000E+000
1	51.39954573	6.153901E-012	2.137390E-011	1	0.000000E+000
1	51.40196445	2.137390E-011	6.153901E-012	0	0.000000E+000
1	51.40200162	6.153901E-012	2.137390E-011	1	0.000000E+000
1	51.40767472	2.137390E-011	6.153901E-012	0	0.000000E+000
1	51.40773354	6.153901E-012	2.137390E-011	1	0.000000E+000
1	51.40778094	2.137390E-011	6.153901E-012	0	0.000000E+000
1	51.40789748	6.153901E-012	2.137390E-011	1	0.000000E+000
1	51.40802252	2.137390E-011	6.153901E-012	0	0.000000E+000
1	51.40820838	6.153901E-012	2.137390E-011	1	0.000000E+000
1	51.41681126	2.137390E-011	6.153901E-012	0	0.000000E+000
1	51.41682013	6.153901E-012	2.137390E-011	1	0.000000E+000
1	51.41712942	2.137390E-011	6.153901E-012	0	0.000000E+000
1	51.41717222	6.153901E-012	2.137390E-011	1	0.000000E+000
1	51.41735557	2.137390E-011	6.153901E-012	0	0.000000E+000
1	51.41741070	6.153901E-012	2.137390E-011	1	0.000000E+000
1	51.41825738	2.137390E-011	6.153901E-012	0	0.000000E+000
1	51.41829605	6.153901E-012	2.137390E-011	1	0.000000E+000
1	51.41883595	2.137390E-011	6.153901E-012	0	0.000000E+000
1	51.41887234	6.153901E-012	2.137390E-011	1	0.000000E+000
1	51.41898024	2.137390E-011	6.153901E-012	0	0.000000E+000
1	51.41976200	6.153901E-012	2.137390E-011	1	0.000000E+000
1	51.42309975	2.137390E-011	6.153901E-012	0	0.000000E+000
1	51.42312866	6.153901E-012	2.137390E-011	1	0.000000E+000
1	51.42672499	2.137390E-011	6.153901E-012	0	0.000000E+000
1	51.42674724	6.153901E-012	2.137390E-011	1	0.000000E+000
1	51.42795961	2.137390E-011	6.153901E-012	0	0.000000E+000
1	51.42801753	6.153901E-012	2.137390E-011	1	0.000000E+000
1	51.43004051	2.137390E-011	6.153901E-012	0	0.000000E+000
1	51.43013150	6.153901E-012	2.137390E-011	1	0.000000E+000
1	51.43019850	2.137390E-011	6.153901E-012	0	0.000000E+000
1	51.43023318	6.153901E-012	2.137390E-011	1	0.000000E+000
1	51.43031668	2.137390E-011	6.153901E-012	0	0.000000E+000
1	51.43040920	6.153901E-012	2.137390E-011	1	0.000000E+000
1	51.43152728	2.137390E-011	6.153901E-012	0	0.000000E+000
1	51.43154730	6.153901E-012	2.137390E-011	1	0.000000E+000
1	51.43191325	2.137390E-011	6.153901E-012	0	0.000000E+000
1	51.43194446	6.153901E-012	2.137390E-011	1	0.000000E+000
1	51.43422641	2.137390E-011	6.153901E-012	0	0.000000E+000
1	51.43424465	6.153901E-012	2.137390E-011	1	0.000000E+000
1	51.43551802	2.137390E-011	6.153901E-012	0	0.000000E+000
1	51.43582027	6.153901E-012	2.137390E-011	1	0.000000E+000
1	51.43741752	2.137390E-011	6.153901E-012	0	0.000000E+000
1	51.43748378	6.153901E-012	2.137390E-011	1	0.000000E+000
1	51.43878350	2.137390E-011	6.153901E-012	0	0.000000E+000
1	51.43883140	6.153901E-012	2.137390E-011	1	0.000000E+000
1	51.44017395	2.137390E-011	6.153901E-012	0	0.000000E+000
1	51.44029277	6.153901E-012	2.137390E-011	1	0.000000E+000
1	51.44333088	2.137390E-011	6.153901E-012	0	0.000000E+000
1	51.44333872	6.153901E-012	2.137390E-011	1	0.000000E+000
1	51.44610895	2.137390E-011	6.153901E-012	0	0.000000E+000
1	51.44613093	6.153901E-012	2.137390E-011	1	0.000000E+000
1	51.44757649	2.137390E-011	6.153901E-012	0	0.000000E+000
1	51.44759956	6.153901E-012	2.137390E-011	1	0.000000E+000
1	51.44829221	2.137390E-011	6.153901E-012	0	0.000000E+000
1	51.44836878	6.153901E-012	2.137390E-011	1	0.000000E+000
1	51.44849045	2.137390E-011	6.153901E-012	0	0.000000E+000
1	51.44853531	6.153901E-012	2.137390E-011	1	0.000000E+000
1	51.44864581	2.137390E-011	6.153901E-012	0	0.000000E+000
1	51.44868652	6.153901E-012	2.137390E-011	1	0.000000E+000
1	51.44971928	2.137390E-011	6.153901E-012	0	0.000000E+000
1	51.44977411	6.153901E-012	2.137390E-011	1	0.000000E+000
1	51.45203772	2.137390E-011	6.153901E-012	0	0.000000E+000
1	51.45208435	6.153901E-012	2.137390E-011	1	0.000000E+000
1	51.45222402	2.137390E-011	6.153901E-012	0	0.000000E+000
1	51.45228098	6.153901E-012	2.137390E-011	1	0.000000E+000
1	51.45441616	2.137390E-011	6.153901E-012	0	0.000000E+000
1	51.45444776	6.153901E-012	2.137390E-011	1	0.000000E+000
1	51.45460857	2.137390E-011	6.153901E-012	0	0.000000E+000
1	51.45463513	6.153901E-012	2.137390E-011	1	0.000000E+000
1	51.45521119	2.137390E-011	6.153901E-012	0	0.000000E+000
1	51.45586984	6.153901E-012	2.137390E-011	1	0.000000E+000
1	51.45814635	2.137390E-011	6.153901E-012	0	0.000000E+000
1	51.45817608	6.153901E-012	2.137390E-011	1	0.000000E+000
1	51.45909029	2.137390E-011	6.153901E-012	0	0.000000E+000
1	51.45917634	6.153901E-012	2.137390E-011	1	0.000000E+000
1	51.46132229	2.137390E-011	6.153901E-012	0	0.000000E+000
1	51.46139693	6.153901E-012	2.137390E-011	1	0.000000E+000
1	51.46144063	2.137390E-011	6.153901E-012	0	0.000000E+000
1	51.46150141	6.153901E-012	2.137390E-011	1	0.000000E+000
1	51.46190924	2.137390E-011	6.153901E-012	0	0.000000E+000
1	51.46194420	6.153901E-012	2.137390E-011	1	0.000000E+000
1	51.46296297	2.137390E-011	6.153901E-012	0	0.000000E+000
1	51.46316470	6.153901E-012	2.137390E-011	1	0.000000E+000
1	51.46318441	2.137390E-011	6.153901E-012	0	0.000000E+000
1	51.46363886	6.153901E-012	2.137390E-011	1	0.000000E+000
1	51.46491965	2.137390E-011	6.153901E-012	0	0.000000E+000
1	51.46493836	6.153901E-012	2.137390E-011	1	0.000000E+000
1	51.46496607	2.137390E-011	6.153901E-012	0	0.000000E+000
1	51.46498284	6.153901E-012	2.137390E-011	1	0.000000E+000
1	51.46613361	2.137390E-011	6.153901E-012	0	0.000000E+000
1	51.46622005	6.153901E-012	2.137390E-011	1	0.000000E+000
1	51.46629684	2.137390E-011	6.153901E-012	0	0.000000E+000
1	51.46637120	6.153901E-012	2.137390E-011	1	0.000000E+000
1	51.47249435	2.137390E-011	6.153901E-012	0	0.000000E+000
1	51.47250278	6.153901E-012	2.137390E-011	1	0.000000E+000
1	51.47348701	2.137390E-011	6.153901E-012	0	0.000000E+000
1	51.47371176	6.153901E-012	2.137390E-011	1	0.000000E+000
1	51.47453072	2.137390E-011	6.153901E-012	0	0.000000E+000
1	51.47454963	6.153901E-012	2.137390E-011	1	0.000000E+000
1	51.47459750	2.137390E-011	6.153901E-012	0	0.000000E+000
1	51.47463309	6.153901E-012	2.137390E-011	1	0.000000E+000
1	51.47469572	2.137390E-011	6.153901E-012	0	0.000000E+000
1	51.47476528	6.153901E-012	2.137390E-011	1	0.000000E+000
1	51.47505739	2.137390E-011	6.153901E-012	0	0.000000E+000
1	51.47530285	6.153901E-012	2.137390E-011	1	0.000000E+000
1	51.47741444	2.137390E-011	6.153901E-012	0	0.000000E+000
1	51.47746323	6.153901E-012	2.137390E-011	1	0.000000E+000
1	51.47868145	2.137390E-011	6.153901E-012	0	0.000000E+000
1	51.47871179	6.153901E-012	2.137390E-011	1	0.000000E+000
1	51.47925724	2.137390E-011	6.153901E-012	0	0.000000E+000
1	51.47928307	6.153901E-012	2.137390E-011	1	0.000000E+000
1	51.48247441	2.137390E-011	6.153901E-012	0	0.000000E+000
1	51.48251531	6.153901E-012	2.137390E-011	1	0.000000E+000
1	51.48268296	2.137390E-011	6.153901E-012	0	0.000000E+000
1	51.48284912	6.153901E-012	2.137390E-011	1	0.000000E+000
1	51.48369020	2.137390E-011	6.153901E-012	0	0.000000E+000
1	51.48370598	6.153901E-012	2.137390E-011	1	0.000000E+000
1	51.48686902	2.137390E-011	6.153901E-012	0	0.000000E+000
1	51.48689602	6.153901E-012	2.137390E-011	1	0.000000E+000
1	51.48720477	2.137390E-011	6.153901E-012	0	0.000000E+000
1	51.48728315	6.153901E-012	2.137390E-011	1	0.000000E+000
1	51.49027800	2.137390E-011	6.153901E-012	0	0.000000E+000
1	51.49032807	6.153901E-012	2.137390E-011	1	0.000000E+000
1	51.49236600	2.137390E-011	6.153901E-012	0	0.000000E+000
1	51.49237542	6.153901E-012	2.137390E-011	1	0.000000E+000
1	51.49285426	2.137390E-011	6.153901E-012	0	0.000000E+000
1	51.49285806	6.153901E-012	2.137390E-011	1	0.000000E+000
1	51.49425496	2.137390E-011	6.153901E-012	0	0.000000E+000
1	51.49430373	6.153901E-012	2.137390E-011	1	0.000000E+000
1	51.49708701	2.137390E-011	6.153901E-012	0	0.000000E+000
1	51.49721624	6.153901E-012	2.137390E-011	1	0.000000E+000
1	51.49873583	2.137390E-011	6.153901E-012	0	0.000000E+000
1	51.49875320	6.153901E-012	2.137390E-011	1	0.000000E+000
1	51.49877355	2.137390E-011	6.153901E-012	0	0.000000E+000
1	51.49878889	6.153901E-012	2.137390E-011	1	0.000000E+000
1	51.49996029	2.137390E-011	6.153901E-012	0	0.000000E+000
1	51.49999418	6.153901E-012	2.137390E-011	1	0.000000E+000
1	51.50205515	2.137390E-011	6.153901E-012	0	0.000000E+000
1	51.50208162	6.153901E-012	2.137390E-011	1	0.000000E+000
1	51.50337007	2.137390E-011	6.153901E-012	0	0.000000E+000
1	51.50340513	6.153901E-012	2.137390E-011	1	0.000000E+000
1	51.50435699	2.137390E-011	6.153901E-012	0	0.000000E+000
1	51.50476900	6.153901E-012	2.137390E-011	1	0.000000E+000
1	51.50645596	2.137390E-011	6.153901E-012	0	0.000000E+000
1	51.50647872	6.153901E-012	2.137390E-011	1	0.000000E+000
1	51.50970771	2.137390E-011	6.153901E-012	0	0.000000E+000
1	51.50973714	6.153901E-012	2.137390E-011	1	0.000000E+000
1	51.51255256	2.137390E-011	6.153901E-012	0	0.000000E+000
1	51.51270029	6.153901E-012	2.137390E-011	1	0.000000E+000
1	51.51599859	2.137390E-011	6.153901E-012	0	0.000000E+000
1	51.51606260	6.153901E-012	2.137390E-011	1	0.000000E+000
1	51.51720038	2.137390E-011	6.153901E-012	0	0.000000E+000
1	51.51754429	6.153901E-012	2.137390E-011	1	0.000000E+000
1	51.51760407	2.137390E-011	6.153901E-012	0	0.000000E+000
1	51.51761448	6.153901E-012	2.137390E-011	1	0.000000E+000
1	51.51821159	2.137390E-011	6.153901E-012	0	0.000000E+000
1	51.51823826	6.153901E-012	2.137390E-011	1	0.000000E+000
1	51.51839613	2.137390E-011	6.153901E-012	0	0.000000E+000
1	51.51846192	6.153901E-012	2.137390E-011	1	0.000000E+000
1	51.51870770	2.137390E-011	6.153901E-012	0	0.000000E+000
1	51.51874112	6.153901E-012	2.137390E-011	1	0.000000E+000
1	51.52097294	2.137390E-011	6.153901E-012	0	0.000000E+000
1	51.52097774	6.153901E-012	2.137390E-011	1	0.000000E+000
1	51.52151439	2.137390E-011	6.153901E-012	0	0.000000E+000
1	51.52155420	6.153901E-012	2.137390E-011	1	0.000000E+000
1	51.52158322	2.137390E-011	6.153901E-012	0	0.000000E+000
1	51.52165527	6.153901E-012	2.137390E-011	1	0.000000E+000
1	51.52170099	2.137390E-011	6.153901E-012	0	0.000000E+000
1	51.52175247	6.153901E-012	2.137390E-011	1	0.000000E+000
1	51.52265076	2.137390E-011	6.153901E-012	0	0.000000E+000
1	51.52271031	6.153901E-012	2.137390E-011	1	0.000000E+000
1	51.52329496	2.137390E-011	6.153901E-012	0	0.000000E+000
1	51.52343301	6.153901E-012	2.137390E-011	1	0.000000E+000
1	51.52378486	2.137390E-011	6.153901E-012	0	0.000000E+000
1	51.52389150	6.153901E-012	2.137390E-011	1	0.000000E+000
1	51.52556024	2.137390E-011	6.153901E-012	0	0.000000E+000
1	51.52557676	6.153901E-012	2.137390E-011	1	0.000000E+000
1	51.52722564	2.137390E-011	6.153901E-012	0	0.000000E+000
1	51.52729286	6.153901E-012	2.137390E-011	1	0.000000E+000
1	51.52903599	2.137390E-011	6.153901E-012	0	0.000000E+000
1	51.52909448	6.153901E-012	2.137390E-011	1	0.000000E+000
1	51.52915844	2.137390E-011	6.153901E-012	0	0.000000E+000
1	51.52941570	6.153901E-012	2.137390E-011	1	0.000000E+000
1	51.53051384	2.137390E-011	6.153901E-012	0	0.000000E+000
1	51.53061167	6.153901E-012	2.137390E-011	1	0.000000E+000
1	51.53424348	2.137390E-011	6.153901E-012	0	0.000000E+000
1	51.53437671	6.153901E-012	2.137390E-011	1	0.000000E+000
1	51.53592722	2.137390E-011	6.153901E-012	0	0.000000E+000
1	51.53595283	6.153901E-012	2.137390E-011	1	0.000000E+000
1	51.53640271	2.137390E-011	6.153901E-012	0	0.000000E+000
1	51.53644934	6.153901E-012	2.137390E-011	1	0.000000E+000
1	51.53668032	2.137390E-011	6.153901E-012	0	0.000000E+000
1	51.53670118	6.153901E-012	2.137390E-011	1	0.000000E+000
1	51.53709463	2.137390E-011	6.153901E-012	0	0.000000E+000
1	51.53713757	6.153901E-012	2.137390E-011	1	0.000000E+000
1	51.53723574	2.137390E-011	6.153901E-012	0	0.000000E+000
1	51.53730811	6.153901E-012	2.137390E-011	1	0.000000E+000
1	51.53826728	2.137390E-011	6.153901E-012	0	0.000000E+000
1	51.53843044	6.153901E-012	2.137390E-011	1	0.000000E+000
1	51.54093307	2.137390E-011	6.153901E-012	0	0.000000E+000
1	51.54096238	6.153901E-012	2.137390E-011	1	0.000000E+000
1	51.54172380	2.137390E-011	6.153901E-012	0	0.000000E+000
1	51.54178646	6.153901E-012	2.137390E-011	1	0.000000E+000
1	51.54305402	2.137390E-011	6.153901E-012	0	0.000000E+000
1	51.54311130	6.153901E-012	2.137390E-011	1	0.000000E+000
1	51.54642579	2.137390E-011	6.153901E-012	0	0.000000E+000
1	51.54650362	6.153901E-012	2.137390E-011	1	0.000000E+000
1	51.54695808	2.137390E-011	6.153901E-012	0	0.000000E+000
1	51.54696762	6.153901E-012	2.137390E-011	1	0.000000E+000
1	51.54719228	2.137390E-011	6.153901E-012	0	0.000000E+000
1	51.54720451	6.153901E-012	2.137390E-011	1	0.000000E+000
1	51.54815814	2.137390E-011	6.153901E-012	0	0.000000E+000
1	51.54820260	6.153901E-012	2.137390E-011	1	0.000000E+000
1	51.55120948	2.137390E-011	6.153901E-012	0	0.000000E+000
1	51.55124405	6.153901E-012	2.137390E-011	1	0.000000E+000
1	51.55309569	2.137390E-011	6.153901E-012	0	0.000000E+000
1	51.55310208	6.153901E-012	2.137390E-011	1	0.000000E+000
1	51.55370044	2.137390E-011	6.153901E-012	0	0.000000E+000
1	51.55371993	6.153901E-012	2.137390E-011	1	0.000000E+000
1	51.55565856	2.137390E-011	6.153901E-012	0	0.000000E+000
1	51.55579491	6.153901E-012	2.137390E-011	1	0.000000E+000
1	51.55701559	2.137390E-011	6.153901E-012	0	0.000000E+000
1	51.55797034	6.153901E-012	2.137390E-011	1	0.000000E+000
1	51.55840926	2.137390E-011	6.153901E-012	0	0.000000E+000
1	51.55858899	6.153901E-012	2.137390E-011	1	0.000000E+000
1	51.55866920	2.137390E-011	6.153901E-012	0	0.000000E+000
1	51.55867780	6.153901E-012	2.137390E-011	1	0.000000E+000
1	51.55874851	2.137390E-011	6.153901E-012	0	0.000000E+000
1	51.55877306	6.153901E-012	2.137390E-011	1	0.000000E+000
1	51.55898983	2.137390E-011	6.153901E-012	0	0.000000E+000
1	51.55900618	6.153901E-012	2.137390E-011	1	0.000000E+000
1	51.56077988	2.137390E-011	6.153901E-012	0	0.000000E+000
1	51.56082851	6.153901E-012	2.137390E-011	1	0.000000E+000
1	51.56161306	2.137390E-011	6.153901E-012	0	0.000000E+000
1	51.56163243	6.153901E-012	2.137390E-011	1	0.000000E+000
1	51.56200681	2.137390E-011	6.153901E-012	0	0.000000E+000
1	51.56203016	6.153901E-012	2.137390E-011	1	0.000000E+000
1	51.56313100	2.137390E-011	6.153901E-012	0	0.000000E+000
1	51.56325858	6.153901E-012	2.137390E-011	1	0.000000E+000
1	51.56382950	2.137390E-011	6.153901E-012	0	0.000000E+000
1	51.56399450	6.153901E-012	2.137390E-011	1	0.000000E+000
1	51.56546844	2.137390E-011	6.153901E-012	0	0.000000E+000
1	51.56548577	6.153901E-012	2.137390E-011	1	0.000000E+000
1	51.56712093	2.137390E-011	6.153901E-012	0	0.000000E+000
1	51.56724193	6.153901E-012	2.137390E-011	1	0.000000E+000
1	51.56727927	2.137390E-011	6.153901E-012	0	0.000000E+000
1	51.56736847	6.153901E-012	2.137390E-011	1	0.000000E+000
1	51.56759398	2.137390E-011	6.153901E-012	0	0.000000E+000
1	51.56760699	6.153901E-012	2.137390E-011	1	0.000000E+000
1	51.56890926	2.137390E-011	6.153901E-012	0	0.000000E+000
1	51.56894346	6.153901E-012	2.137390E-011	1	0.000000E+000
1	51.56903176	2.137390E-011	6.153901E-012	0	0.000000E+000
1	51.56911640	6.153901E-012	2.137390E-011	1	0.000000E+000
1	51.57058442	2.137390E-011	6.153901E-012	0	0.000000E+000
1	51.57061974	6.153901E-012	2.137390E-011	1	0.000000E+000
1	51.57180955	2.137390E-011	6.153901E-012	0	0.000000E+000
1	51.57188956	6.153901E-012	2.137390E-011	1	0.000000E+000
1	51.57728456	2.137390E-011	6.153901E-012	0	0.000000E+000
1	51.57746912	6.153901E-012	2.137390E-011	1	0.000000E+000
1	51.57796336	2.137390E-011	6.153901E-012	0	0.000000E+000
1	51.57800320	6.153901E-012	2.137390E-011	1	0.000000E+000
1	51.58625485	2.137390E-011	6.153901E-012	0	0.000000E+000
1	51.58631700	6.153901E-012	2.137390E-011	1	0.000000E+000
1	51.58685343	2.137390E-011	6.153901E-012	0	0.000000E+000
1	51.58687992	6.153901E-012	2.137390E-011	1	0.000000E+000
1	51.58746019	2.137390E-011	6.153901E-012	0	0.000000E+000
1	51.58748913	6.153901E-012	2.137390E-011	1	0.000000E+000
1	51.58803011	2.137390E-011	6.153901E-012	0	0.000000E+000
1	51.58812800	6.153901E-012	2.137390E-011	1	0.000000E+000
1	51.58826018	2.137390E-011	6.153901E-012	0	0.000000E+000
1	51.58833238	6.153901E-012	2.137390E-011	1	0.000000E+000
1	51.58840865	2.137390E-011	6.153901E-012	0	0.000000E+000
1	51.58843387	6.153901E-012	2.137390E-011	1	0.000000E+000
1	51.58945997	2.137390E-011	6.153901E-012	0	0.000000E+000
1	51.58948442	6.153901E-012	2.137390E-011	1	0.000000E+000
1	51.58986871	2.137390E-011	6.153901E-012	0	0.000000E+000
1	51.58988842	6.153901E-012	2.137390E-011	1	0.000000E+000
1	51.58997589	2.137390E-011	6.153901E-012	0	0.000000E+000
1	51.59000303	6.153901E-012	2.137390E-011	1	0.000000E+000
1	51.59020046	2.137390E-011	6.153901E-012	0	0.000000E+000
1	51.59029262	6.153901E-012	2.137390E-011	1	0.000000E+000
1	51.59033205	2.137390E-011	6.153901E-012	0	0.000000E+000
1	51.59041170	6.153901E-012	2.137390E-011	1	0.000000E+000
1	51.59042664	2.137390E-011	6.153901E-012	0	0.000000E+000
1	51.59048491	6.153901E-012	2.137390E-011	1	0.000000E+000
1	51.59150046	2.137390E-011	6.153901E-012	0	0.000000E+000
1	51.59152467	6.153901E-012	2.137390E-011	1	0.000000E+000
1	51.59304885	2.137390E-011	6.153901E-012	0	0.000000E+000
1	51.59306199	6.153901E-012	2.137390E-011	1	0.000000E+000
1	51.59383478	2.137390E-011	6.153901E-012	0	0.000000E+000
1	51.59386193	6.153901E-012	2.137390E-011	1	0.000000E+000
1	51.59409525	2.137390E-011	6.153901E-012	0	0.000000E+000
1	51.59416043	6.153901E-012	2.137390E-011	1	0.000000E+000
1	51.59530793	2.137390E-011	6.153901E-012	0	0.000000E+000
1	51.59533632	6.153901E-012	2.137390E-011	1	0.000000E+000
1	51.59610434	2.137390E-011	6.153901E-012	0	0.000000E+000
1	51.59677624	6.153901E-012	2.137390E-011	1	0.000000E+000
1	51.59750167	2.137390E-011	6.153901E-012	0	0.000000E+000
1	51.59758788	6.153901E-012	2.137390E-011	1	0.000000E+000
1	51.59763973	2.137390E-011	6.153901E-012	0	0.000000E+000
1	51.59766110	6.153901E-012	2.137390E-011	1	0.000000E+000
1	51.60109872	2.137390E-011	6.153901E-012	0	0.000000E+000
1	51.60111574	6.153901E-012	2.137390E-011	1	0.000000E+000
1	51.60145620	2.137390E-011	6.153901E-012	0	0.000000E+000
1	51.60149057	6.153901E-012	2.137390E-011	1	0.000000E+000
1	51.60225936	2.137390E-011	6.153901E-012	0	0.000000E+000
1	51.60229456	6.153901E-012	2.137390E-011	1	0.000000E+000
1	51.60430309	2.137390E-011	6.153901E-012	0	0.000000E+000
1	51.60459072	6.153901E-012	2.137390E-011	1	0.000000E+000
1	51.60507004	2.137390E-011	6.153901E-012	0	0.000000E+000
1	51.60509422	6.153901E-012	2.137390E-011	1	0.000000E+000
1	51.60513433	2.137390E-011	6.153901E-012	0	0.000000E+000
1	51.60517335	6.153901E-012	2.137390E-011	1	0.000000E+000
1	51.60557474	2.137390E-011	6.153901E-012	0	0.000000E+000
1	51.60623827	6.153901E-012	2.137390E-011	1	0.000000E+000
1	51.60795698	2.137390E-011	6.153901E-012	0	0.000000E+000
1	51.60796344	6.153901E-012	2.137390E-011	1	0.000000E+000
1	51.60911404	2.137390E-011	6.153901E-012	0	0.000000E+000
1	51.60913162	6.153901E-012	2.137390E-011	1	0.000000E+000
1	51.61198847	2.137390E-011	6.153901E-012	0	0.000000E+000
1	51.61203659	6.153901E-012	2.137390E-011	1	0.000000E+000
1	51.61456098	2.137390E-011	6.153901E-012	0	0.000000E+000
1	51.61464602	6.153901E-012	2.137390E-011	1	0.000000E+000
1	51.61886186	2.137390E-011	6.153901E-012	0	0.000000E+000
1	51.61887894	6.153901E-012	2.137390E-011	1	0.000000E+000
1	51.62085588	2.137390E-011	6.153901E-012	0	0.000000E+000
1	51.62092572	6.153901E-012	2.137390E-011	1	0.000000E+000
1	51.62124697	2.137390E-011	6.153901E-012	0	0.000000E+000
1	51.62131942	6.153901E-012	2.137390E-011	1	0.000000E+000
1	51.62151066	2.137390E-011	6.153901E-012	0	0.000000E+000
1	51.62152634	6.153901E-012	2.137390E-011	1	0.000000E+000
1	51.62239107	2.137390E-011	6.153901E-012	0	0.000000E+000
1	51.62244995	6.153901E-012	2.137390E-011	1	0.000000E+000
1	51.62260508	2.137390E-011	6.153901E-012	0	0.000000E+000
1	51.62277681	6.153901E-012	2.137390E-011	1	0.000000E+000
1	51.62388019	2.137390E-011	6.153901E-012	0	0.000000E+000
1	51.62391738	6.153901E-012	2.137390E-011	1	0.000000E+000
1	51.62442155	2.137390E-011	6.153901E-012	0	0.000000E+000
1	51.62445704	6.153901E-012	2.137390E-011	1	0.000000E+000
1	51.62449397	2.137390E-011	6.153901E-012	0	0.000000E+000
1	51.62523418	6.153901E-012	2.137390E-011	1	0.000000E+000
1	51.62712138	2.137390E-011	6.153901E-012	0	0.000000E+000
1	51.62746827	6.153901E-012	2.137390E-011	1	0.000000E+000
1	51.62790647	2.137390E-011	6.153901E-012	0	0.000000E+000
1	51.62792749	6.153901E-012	2.137390E-011	1	0.000000E+000
1	51.63050024	2.137390E-011	6.153901E-012	0	0.000000E+000
1	51.63052229	6.153901E-012	2.137390E-011	1	0.000000E+000
1	51.63231859	2.137390E-011	6.153901E-012	0	0.000000E+000
1	51.63237181	6.153901E-012	2.137390E-011	1	0.000000E+000
1	51.63251016	2.137390E-011	6.153901E-012	0	0.000000E+000
1	51.63253268	6.153901E-012	2.137390E-011	1	0.000000E+000
1	51.63320482	2.137390E-011	6.153901E-012	0	0.000000E+000
1	51.63322552	6.153901E-012	2.137390E-011	1	0.000000E+000
1	51.63754002	2.137390E-011	6.153901E-012	0	0.000000E+000
1	51.63757610	6.153901E-012	2.137390E-011	1	0.000000E+000
1	51.63776445	2.137390E-011	6.153901E-012	0	0.000000E+000
1	51.63778899	6.153901E-012	2.137390E-011	1	0.000000E+000
1	51.63827153	2.137390E-011	6.153901E-012	0	0.000000E+000
1	54.68603150	6.449343E-012	2.166934E-011	1	0.000000E+000
1	54.68689231	2.166934E-011	6.449343E-012	0	0.000000E+000
1	54.68691984	6.449343E-012	2.166934E-011	1	0.000000E+000
1	54.69605700	2.166934E-011	6.449343E-012	0	0.000000E+000
1	54.69607274	6.449343E-012	2.166934E-011	1	0.000000E+000
1	54.69948704	2.166934E-011	6.449343E-012	0	0.000000E+000
1	54.70382670	6.449343E-012	2.166934E-011	1	0.000000E+000
1	54.70510402	2.166934E-011	6.449343E-012	0	0.000000E+000
1	54.70512069	6.449343E-012	2.166934E-011	1	0.000000E+000
1	54.70631852	2.166934E-011	6.449343E-012	0	0.000000E+000
1	54.70647269	6.449343E-012	2.166934E-011	1	0.000000E+000
1	54.70668902	2.166934E-011	6.449343E-012	0	0.000000E+000
1	54.70671607	6.449343E-012	2.166934E-011	1	0.000000E+000
1	54.71134530	2.166934E-011	6.449343E-012	0	0.000000E+000
1	54.71136049	6.449343E-012	2.166934E-011	1	0.000000E+000
1	54.71258990	2.166934E-011	6.449343E-012	0	0.000000E+000
1	54.71259899	6.449343E-012	2.166934E-011	1	0.000000E+000
1	54.71514146	2.166934E-011	6.449343E-012	0	0.000000E+000
1	54.71515749	6.449343E-012	2.166934E-011	1	0.000000E+000
1	54.71563309	2.166934E-011	6.449343E-012	0	0.000000E+000
1	54.71566840	6.449343E-012	2.166934E-011	1	0.000000E+000
1	54.71710004	2.166934E-011	6.449343E-012	0	0.000000E+000
1	54.71712337	6.449343E-012	2.166934E-011	1	0.000000E+000
1	54.71976326	2.166934E-011	6.449343E-012	0	0.000000E+000
1	54.71981507	6.449343E-012	2.166934E-011	1	0.000000E+000
1	54.72885571	2.166934E-011	6.449343E-012	0	0.000000E+000
1	54.72926604	6.449343E-012	2.166934E-011	1	0.000000E+000
1	54.73696214	2.166934E-011	6.449343E-012	0	0.000000E+000
1	54.73705281	6.449343E-012	2.166934E-011	1	0.000000E+000
1	54.74102722	2.166934E-011	6.449343E-012	0	0.000000E+000
1	54.74104941	6.449343E-012	2.166934E-011	1	0.000000E+000
1	54.74585578	2.166934E-011	6.449343E-012	0	0.000000E+000
1	54.74596614	6.449343E-012	2.166934E-011	1	0.000000E+000
1	54.76052722	2.166934E-011	6.449343E-012	0	0.000000E+000
1	54.76054166	6.449343E-012	2.166934E-011	1	0.000000E+000
1	54.76178921	2.166934E-011	6.449343E-012	0	0.000000E+000
1	54.76230933	6.449343E-012	2.166934E-011	1	0.000000E+000
1	54.76572215	2.166934E-011	6.449343E-012	0	0.000000E+000
1	54.76577002	6.449343E-012	2.166934E-011	1	0.000000E+000
1	54.76843648	2.166934E-011	6.449343E-012	0	0.000000E+000
1	54.76851813	6.449343E-012	2.166934E-011	1	0.000000E+000
1	54.77072301	2.166934E-011	6.449343E-012	0	0.000000E+000
1	54.77076185	6.449343E-012	2.166934E-011	1	0.000000E+000
1	54.77138997	2.166934E-011	6.449343E-012	0	0.000000E+000
1	54.77142616	6.449343E-012	2.166934E-011	1	0.000000E+000
1	54.77870057	2.166934E-011	6.449343E-012	0	0.000000E+000
1	54.77872346	6.449343E-012	2.166934E-011	1	0.000000E+000
1	54.78248307	2.166934E-011	6.449343E-012	0	0.000000E+000
1	54.78251630	6.449343E-012	2.166934E-011	1	0.000000E+000
1	54.79495784	2.166934E-011	6.449343E-012	0	0.000000E+000
1	56.51212323	6.107267E-012	2.132727E-011	1	0.000000E+000
1	56.51515434	2.132727E-011	6.107267E-012	0	0.000000E+000
1	56.51516415	6.107267E-012	2.132727E-011	1	0.000000E+000
1	56.51570115	2.132727E-011	6.107267E-012	0	0.000000E+000
1	56.51572062	6.107267E-012	2.132727E-011	1	0.000000E+000
1	56.52432141	2.132727E-011	6.107267E-012	0	0.000000E+000
1	56.52455296	6.107267E-012	2.132727E-011	1	0.000000E+000
1	56.54117401	2.132727E-011	6.107267E-012	0	0.000000E+000
1	56.54134205	6.107267E-012	2.132727E-011	1	0.000000E+000
1	56.54526011	2.132727E-011	6.107267E-012	0	0.000000E+000
1	56.54528471	6.107267E-012	2.132727E-011	1	0.000000E+000
1	56.55513911	2.132727E-011	6.107267E-012	0	0.000000E+000
1	56.55548357	6.107267E-012	2.132727E-011	1	0.000000E+000
1	56.56012288	2.132727E-011	6.107267E-012	0	0.000000E+000
1	56.56016011	6.107267E-012	2.132727E-011	1	0.000000E+000
1	56.56117969	2.132727E-011	6.107267E-012	0	0.000000E+000
1	56.56121441	6.107267E-012	2.132727E-011	1	0.000000E+000
1	56.57517670	2.132727E-011	6.107267E-012	0	0.000000E+000
1	56.57521634	6.107267E-012	2.132727E-011	1	0.000000E+000
1	56.58322856	2.132727E-011	6.107267E-012	0	0.000000E+000
1	56.58326667	6.107267E-012	2.132727E-011	1	0.000000E+000
1	56.58964431	2.132727E-011	6.107267E-012	0	0.000000E+000
1	56.58966895	6.107267E-012	2.132727E-011	1	0.000000E+000
1	56.60493539	2.132727E-011	6.107267E-012	0	0.000000E+000
1	56.60496000	6.107267E-012	2.132727E-011	1	0.000000E+000
1	56.60522211	2.132727E-011	6.107267E-012	0	0.000000E+000
1	56.60530287	6.107267E-012	2.132727E-011	1	0.000000E+000
1	56.61232825	2.132727E-011	6.107267E-012	0	0.000000E+000
1	56.61238558	6.107267E-012	2.132727E-011	1	0.000000E+000
1	56.62534831	2.132727E-011	6.107267E-012	0	0.000000E+000
1	56.62536885	6.107267E-012	2.132727E-011	1	0.000000E+000
1	56.63081538	2.132727E-011	6.107267E-012	0	0.000000E+000
1	56.63086413	6.107267E-012	2.132727E-011	1	0.000000E+000
1	56.63183853	2.132727E-011	6.107267E-012	0	0.000000E+000
1	56.63759329	6.107267E-012	2.132727E-011	1	0.000000E+000
1	56.64899606	2.132727E-011	6.107267E-012	0	0.000000E+000
1	56.64909798	6.107267E-012	2.132727E-011	1	0.000000E+000
1	56.65043726	2.132727E-011	6.107267E-012	0	0.000000E+000
1	56.65132006	6.107267E-012	2.132727E-011	1	0.000000E+000
1	56.65233586	2.132727E-011	6.107267E-012	0	0.000000E+000
1	56.65237528	6.107267E-012	2.132727E-011	1	0.000000E+000
1	56.65980518	2.132727E-011	6.107267E-012	0	0.000000E+000
1	56.65985749	6.107267E-012	2.132727E-011	1	0.000000E+000
1	56.67229316	2.132727E-011	6.107267E-012	0	0.000000E+000
1	56.67229866	6.107267E-012	2.132727E-011	1	0.000000E+000
1	56.67462838	2.132727E-011	6.107267E-012	0	0.000000E+000
1	56.67465601	6.107267E-012	2.132727E-011	1	0.000000E+000
1	56.67535873	2.132727E-011	6.107267E-012	0	0.000000E+000
1	56.67538497	6.107267E-012	2.132727E-011	1	0.000000E+000
1	56.67995415	2.132727E-011	6.107267E-012	0	0.000000E+000
1	56.67999389	6.107267E-012	2.132727E-011	1	0.000000E+000
1	56.68742702	2.132727E-011	6.107267E-012	0	0.000000E+000
1	56.68759769	6.107267E-012	2.132727E-011	1	0.000000E+000
1	56.69514590	2.132727E-011	6.107267E-012	0	0.000000E+000
1	56.69515320	6.107267E-012	2.132727E-011	1	0.000000E+000
1	56.71993191	2.132727E-011	6.107267E-012	0	0.000000E+000
1	56.71996748	6.107267E-012	2.132727E-011	1	0.000000E+000
1	56.72301001	2.132727E-011	6.107267E-012	0	0.000000E+000
1	56.72301661	6.107267E-012	2.132727E-011	1	0.000000E+000
1	56.72585159	2.132727E-011	6.107267E-012	0	0.000000E+000
1	56.72586490	6.107267E-012	2.132727E-011	1	0.000000E+000
1	56.73331532	2.132727E-011	6.107267E-012	0	0.000000E+000
1	56.73332415	6.107267E-012	2.132727E-011	1	0.000000E+000
1	56.73620472	2.132727E-011	6.107267E-012	0	0.000000E+000
1	56.73623015	6.107267E-012	2.132727E-011	1	0.000000E+000
1	56.73711904	2.132727E-011	6.107267E-012	0	0.000000E+000
1	56.73714458	6.107267E-012	2.132727E-011	1	0.000000E+000
1	56.74961737	2.132727E-011	6.107267E-012	0	0.000000E+000
1	56.74973482	6.107267E-012	2.132727E-011	1	0.000000E+000
1	56.76104606	2.132727E-011	6.107267E-012	0	0.000000E+000
1	56.76108701	6.107267E-012	2.132727E-011	1	0.000000E+000
1	56.76481898	2.132727E-011	6.107267E-012	0	0.000000E+000
1	56.76483499	6.107267E-012	2.132727E-011	1	0.000000E+000
1	56.77668907	2.132727E-011	6.107267E-012	0	0.000000E+000
1	56.77671809	6.107267E-012	2.132727E-011	1	0.000000E+000
1	56.78319709	2.132727E-011	6.107267E-012	0	0.000000E+000
1	56.78327435	6.107267E-012	2.132727E-011	1	0.000000E+000
1	56.79671459	2.132727E-011	6.107267E-012	0	0.000000E+000
1	56.79672943	6.107267E-012	2.132727E-011	1	0.000000E+000
1	56.79898838	2.132727E-011	6.107267E-012	0	0.000000E+000
1	56.79901708	6.107267E-012	2.132727E-011	1	0.000000E+000
1	56.80785128	2.132727E-011	6.107267E-012	0	0.000000E+000
1	56.80787310	6.107267E-012	2.132727E-011	1	0.000000E+000
1	56.81126152	2.132727E-011	6.107267E-012	0	0.000000E+000
1	56.81128328	6.107267E-012	2.132727E-011	1	0.000000E+000
1	56.81283925	2.132727E-011	6.107267E-012	0	0.000000E+000
1	56.81293375	6.107267E-012	2.132727E-011	1	0.000000E+000
1	56.81360866	2.132727E-011	6.107267E-012	0	0.000000E+000
1	56.81362530	6.107267E-012	2.132727E-011	1	0.000000E+000
1	56.81433319	2.132727E-011	6.107267E-012	0	0.000000E+000
1	56.81434437	6.107267E-012	2.132727E-011	1	0.000000E+000
1	56.81454411	2.132727E-011	6.107267E-012	0	0.000000E+000
1	56.81456325	6.107267E-012	2.132727E-011	1	0.000000E+000
1	56.81727710	2.132727E-011	6.107267E-012	0	0.000000E+000
1	56.81729972	6.107267E-012	2.132727E-011	1	0.000000E+000
1	56.82825618	2.132727E-011	6.107267E-012	0	0.000000E+000
1	56.82827564	6.107267E-012	2.132727E-011	1	0.000000E+000
1	56.84028696	2.132727E-011	6.107267E-012	0	0.000000E+000
1	56.84037382	6.107267E-012	2.132727E-011	1	0.000000E+000
1	56.85472747	2.132727E-011	6.107267E-012	0	0.000000E+000
1	73.45182023	6.108524E-012	2.132852E-011	1	0.000000E+000
1	73.45258898	2.132852E-011	6.108524E-012	0	0.000000E+000
1	73.45260933	6.108524E-012	2.132852E-011	1	0.000000E+000
1	73.45263229	2.132852E-011	6.108524E-012	0	0.000000E+000
1	73.45263887	6.108524E-012	2.132852E-011	1	0.000000E+000
1	73.45293963	2.132852E-011	6.108524E-012	0	0.000000E+000
1	73.45298857	6.108524E-012	2.132852E-011	1	0.000000E+000
1	73.45309184	2.132852E-011	6.108524E-012	0	0.000000E+000
1	73.45340967	6.108524E-012	2.132852E-011	1	0.000000E+000
1	73.45342207	2.132852E-011	6.108524E-012	0	0.000000E+000
1	73.45357500	6.108524E-012	2.132852E-011	1	0.000000E+000
1	73.45364371	2.132852E-011	6.108524E-012	0	0.000000E+000
1	73.45373218	6.108524E-012	2.132852E-011	1	0.000000E+000
1	73.45379813	2.132852E-011	6.108524E-012	0	0.000000E+000
1	73.45382317	6.108524E-012	2.132852E-011	1	0.000000E+000
1	73.45390012	2.132852E-011	6.108524E-012	0	0.000000E+000
1	73.45399134	6.108524E-012	2.132852E-011	1	0.000000E+000
1	73.45461396	2.132852E-011	6.108524E-012	0	0.000000E+000
1	73.45462577	6.108524E-012	2.132852E-011	1	0.000000E+000
1	73.45539753	2.132852E-011	6.108524E-012	0	0.000000E+000
1	73.45546077	6.108524E-012	2.132852E-011	1	0.000000E+000
1	73.45559882	2.132852E-011	6.108524E-012	0	0.000000E+000
1	73.45576718	6.108524E-012	2.132852E-011	1	0.000000E+000
1	73.45582733	2.132852E-011	6.108524E-012	0	0.000000E+000
1	73.45588338	6.108524E-012	2.132852E-011	1	0.000000E+000
1	73.45595304	2.132852E-011	6.108524E-012	0	0.000000E+000
1	73.45706682	6.108524E-012	2.132852E-011	1	0.000000E+000
1	73.45763456	2.132852E-011	6.108524E-012	0	0.000000E+000
1	73.45766611	6.108524E-012	2.132852E-011	1	0.000000E+000
1	73.45781131	2.132852E-011	6.108524E-012	0	0.000000E+000
1	73.45787794	6.108524E-012	2.132852E-011	1	0.000000E+000
1	73.45796295	2.132852E-011	6.108524E-012	0	0.000000E+000
1	73.45798754	6.108524E-012	2.132852E-011	1	0.000000E+000
1	73.45848352	2.132852E-011	6.108524E-012	0	0.000000E+000
1	73.45854043	6.108524E-012	2.132852E-011	1	0.000000E+000
1	73.45873867	2.132852E-011	6.108524E-012	0	0.000000E+000
1	73.45876978	6.108524E-012	2.132852E-011	1	0.000000E+000
1	73.45884806	2.132852E-011	6.108524E-012	0	0.000000E+000
1	73.45895510	6.108524E-012	2.132852E-011	1	0.000000E+000
1	73.45897846	2.132852E-011	6.108524E-012	0	0.000000E+000
1	73.45914104	6.108524E-012	2.132852E-011	1	0.000000E+000
1	73.45924960	2.132852E-011	6.108524E-012	0	0.000000E+000
1	73.45955189	6.108524E-012	2.132852E-011	1	0.000000E+000
1	73.45963790	2.132852E-011	6.108524E-012	0	0.000000E+000
1	73.46001332	6.108524E-012	2.132852E-011	1	0.000000E+000
1	73.46027697	2.132852E-011	6.108524E-012	0	0.000000E+000
1	73.46074263	6.108524E-012	2.132852E-011	1	0.000000E+000
1	73.46075500	2.132852E-011	6.108524E-012	0	0.000000E+000
1	73.46106130	6.108524E-012	2.132852E-011	1	0.000000E+000
1	73.46176978	2.132852E-011	6.108524E-012	0	0.000000E+000
1	73.46200324	6.108524E-012	2.132852E-011	1	0.000000E+000
1	73.46202743	2.132852E-011	6.108524E-012	0	0.000000E+000
1	73.46209849	6.108524E-012	2.132852E-011	1	0.000000E+000
1	73.46265864	2.132852E-011	6.108524E-012	0	0.000000E+000
1	73.46281308	6.108524E-012	2.132852E-011	1	0.000000E+000
1	73.46327065	2.132852E-011	6.108524E-012	0	0.000000E+000
1	73.46354741	6.108524E-012	2.132852E-011	1	0.000000E+000
1	73.46358457	2.132852E-011	6.108524E-012	0	0.000000E+000
1	73.46369029	6.108524E-012	2.132852E-011	1	0.000000E+000
1	73.46371641	2.132852E-011	6.108524E-012	0	0.000000E+000
1	73.46423848	6.108524E-012	2.132852E-011	1	0.000000E+000
1	73.46428433	2.132852E-011	6.108524E-012	0	0.000000E+000
1	73.46487729	6.108524E-012	2.132852E-011	1	0.000000E+000
1	73.46488969	2.132852E-011	6.108524E-012	0	0.000000E+000
1	73.46497709	6.108524E-012	2.132852E-011	1	0.000000E+000
1	73.46503697	2.132852E-011	6.108524E-012	0	0.000000E+000
1	73.46538051	6.108524E-012	2.132852E-011	1	0.000000E+000
1	73.46563188	2.132852E-011	6.108524E-012	0	0.000000E+000
1	73.46567739	6.108524E-012	2.132852E-011	1	0.000000E+000
1	73.46568514	2.132852E-011	6.108524E-012	0	0.000000E+000
1	73.46582137	6.108524E-012	2.132852E-011	1	0.000000E+000
1	73.46596865	2.132852E-011	6.108524E-012	0	0.000000E+000
1	73.46598608	6.108524E-012	2.132852E-011	1	0.000000E+000
1	73.46649467	2.132852E-011	6.108524E-012	0	0.000000E+000
1	73.46654330	6.108524E-012	2.132852E-011	1	0.000000E+000
1	73.46690873	2.132852E-011	6.108524E-012	0	0.000000E+000
1	73.46691729	6.108524E-012	2.132852E-011	1	0.000000E+000
1	73.46695193	2.132852E-011	6.108524E-012	0	0.000000E+000
1	73.46702815	6.108524E-012	2.132852E-011	1	0.000000E+000
1	73.46776662	2.132852E-011	6.108524E-012	0	0.000000E+000
1	73.46778662	6.108524E-012	2.132852E-011	1	0.000000E+000
1	73.46819070	2.132852E-011	6.108524E-012	0	0.000000E+000
1	73.46824282	6.108524E-012	2.132852E-011	1	0.000000E+000
1	73.46826562	2.132852E-011	6.108524E-012	0	0.000000E+000
1	73.46832061	6.108524E-012	2.132852E-011	1	0.000000E+000
1	73.46866124	2.132852E-011	6.108524E-012	0	0.000000E+000
1	73.46873248	6.108524E-012	2.132852E-011	1	0.000000E+000
1	73.46876534	2.132852E-011	6.108524E-012	0	0.000000E+000
1	73.46932158	6.108524E-012	2.132852E-011	1	0.000000E+000
1	73.46965714	2.132852E-011	6.108524E-012	0	0.000000E+000
1	73.46968537	6.108524E-012	2.132852E-011	1	0.000000E+000
1	73.47028208	2.132852E-011	6.108524E-012	0	0.000000E+000
1	73.47029295	6.108524E-012	2.132852E-011	1	0.000000E+000
1	73.47089357	2.132852E-011	6.108524E-012	0	0.000000E+000
1	73.47092040	6.108524E-012	2.132852E-011	1	0.000000E+000
1	73.47095957	2.132852E-011	6.108524E-012	0	0.000000E+000
1	73.47103456	6.108524E-012	2.132852E-011	1	0.000000E+000
1	73.47136366	2.132852E-011	6.108524E-012	0	0.000000E+000
1	73.47138003	6.108524E-012	2.132852E-011	1	0.000000E+000
1	73.47184200	2.132852E-011	6.108524E-012	0	0.000000E+000
1	73.47190463	6.108524E-012	2.132852E-011	1	0.000000E+000
1	73.47197238	2.132852E-011	6.108524E-012	0	0.000000E+000
1	73.47212146	6.108524E-012	2.132852E-011	1	0.000000E+000
1	73.47215074	2.132852E-011	6.108524E-012	0	0.000000E+000
1	73.47218783	6.108524E-012	2.132852E-011	1	0.000000E+000
1	73.47241835	2.132852E-011	6.108524E-012	0	0.000000E+000
1	73.47243686	6.108524E-012	2.132852E-011	1	0.000000E+000
1	73.47252229	2.132852E-011	6.108524E-012	0	0.000000E+000
1	73.47255524	6.108524E-012	2.132852E-011	1	0.000000E+000
1	73.47258467	2.132852E-011	6.108524E-012	0	0.000000E+000
1	73.47298596	6.108524E-012	2.132852E-011	1	0.000000E+000
1	73.47346312	2.132852E-011	6.108524E-012	0	0.000000E+000
1	73.47347876	6.108524E-012	2.132852E-011	1	0.000000E+000
1	73.47352199	2.132852E-011	6.108524E-012	0	0.000000E+000
1	73.47358241	6.108524E-012	2.132852E-011	1	0.000000E+000
1	73.47375540	2.132852E-011	6.108524E-012	0	0.000000E+000
1	73.47389448	6.108524E-012	2.132852E-011	1	0.000000E+000
1	73.47406764	2.132852E-011	6.108524E-012	0	0.000000E+000
1	73.47414381	6.108524E-012	2.132852E-011	1	0.000000E+000
1	73.47422152	2.132852E-011	6.108524E-012	0	0.000000E+000
1	73.47427599	6.108524E-012	2.132852E-011	1	0.000000E+000
1	73.47474005	2.132852E-011	6.108524E-012	0	0.000000E+000
1	73.47490754	6.108524E-012	2.132852E-011	1	0.000000E+000
1	73.47554332	2.132852E-011	6.108524E-012	0	0.000000E+000
1	73.47555894	6.108524E-012	2.132852E-011	1	0.000000E+000
1	73.47588808	2.132852E-011	6.108524E-012	0	0.000000E+000
1	73.47593948	6.108524E-012	2.132852E-011	1	0.000000E+000
1	73.47595632	2.132852E-011	6.108524E-012	0	0.000000E+000
1	73.47614372	6.108524E-012	2.132852E-011	1	0.000000E+000
1	73.47616852	2.132852E-011	6.108524E-012	0	0.000000E+000
1	73.47619297	6.108524E-012	2.132852E-011	1	0.000000E+000
1	73.47636190	2.132852E-011	6.108524E-012	0	0.000000E+000
1	73.47721370	6.108524E-012	2.132852E-011	1	0.000000E+000
1	73.47727846	2.132852E-011	6.108524E-012	0	0.000000E+000
1	73.47756871	6.108524E-012	2.132852E-011	1	0.000000E+000
1	73.47787105	2.132852E-011	6.108524E-012	0	0.000000E+000
1	73.47981038	6.108524E-012	2.132852E-011	1	0.000000E+000
1	73.48102660	2.132852E-011	6.108524E-012	0	0.000000E+000
1	73.48107471	6.108524E-012	2.132852E-011	1	0.000000E+000
1	73.48201237	2.132852E-011	6.108524E-012	0	0.000000E+000
1	73.48204375	6.108524E-012	2.132852E-011	1	0.000000E+000
1	73.48206433	2.132852E-011	6.108524E-012	0	0.000000E+000
1	73.48208398	6.108524E-012	2.132852E-011	1	0.000000E+000
1	73.48217908	2.132852E-011	6.108524E-012	0	0.000000E+000
1	73.48221681	6.108524E-012	2.132852E-011	1	0.000000E+000
1	73.48223027	2.132852E-011	6.108524E-012	0	0.000000E+000
1	73.48275319	6.108524E-012	2.132852E-011	1	0.000000E+000
1	73.48302391	2.132852E-011	6.108524E-012	0	0.000000E+000
1	73.48312852	6.108524E-012	2.132852E-011	1	0.000000E+000
1	73.48349214	2.132852E-011	6.108524E-012	0	0.000000E+000
1	73.48358857	6.108524E-012	2.132852E-011	1	0.000000E+000
1	73.48393656	2.132852E-011	6.108524E-012	0	0.000000E+000
1	73.48395745	6.108524E-012	2.132852E-011	1	0.000000E+000
1	73.48404083	2.132852E-011	6.108524E-012	0	0.000000E+000
1	73.48414294	6.108524E-012	2.132852E-011	1	0.000000E+000
1	73.48431820	2.132852E-011	6.108524E-012	0	0.000000E+000
1	73.48436756	6.108524E-012	2.132852E-011	1	0.000000E+000
1	73.48438263	2.132852E-011	6.108524E-012	0	0.000000E+000
1	73.48444223	6.108524E-012	2.132852E-011	1	0.000000E+000
1	73.48444991	2.132852E-011	6.108524E-012	0	0.000000E+000
1	73.48452205	6.108524E-012	2.132852E-011	1	0.000000E+000
1	73.48491397	2.132852E-011	6.108524E-012	0	0.000000E+000
1	73.48495308	6.108524E-012	2.132852E-011	1	0.000000E+000
1	73.48496615	2.132852E-011	6.108524E-012	0	0.000000E+000
1	73.48503799	6.108524E-012	2.132852E-011	1	0.000000E+000
1	73.48520890	2.132852E-011	6.108524E-012	0	0.000000E+000
1	73.48521278	6.108524E-012	2.132852E-011	1	0.000000E+000
1	73.48553501	2.132852E-011	6.108524E-012	0	0.000000E+000
1	73.48682035	6.108524E-012	2.132852E-011	1	0.000000E+000
1	73.48779880	2.132852E-011	6.108524E-012	0	0.000000E+000
1	73.48797457	6.108524E-012	2.132852E-011	1	0.000000E+000
1	73.48961145	2.132852E-011	6.108524E-012	0	0.000000E+000
1	73.48966305	6.108524E-012	2.132852E-011	1	0.000000E+000
1	73.48984974	2.132852E-011	6.108524E-012	0	0.000000E+000
1	73.48987955	6.108524E-012	2.132852E-011	1	0.000000E+000
1	73.48999793	2.132852E-011	6.108524E-012	0	0.000000E+000
1	73.49001729	6.108524E-012	2.132852E-011	1	0.000000E+000
1	73.49045864	2.132852E-011	6.108524E-012	0	0.000000E+000
1	73.49046779	6.108524E-012	2.132852E-011	1	0.000000E+000
1	73.49151575	2.132852E-011	6.108524E-012	0	0.000000E+000
1	73.49159867	6.108524E-012	2.132852E-011	1	0.000000E+000
1	73.49187832	2.132852E-011	6.108524E-012	0	0.000000E+000
1	73.49209205	6.108524E-012	2.132852E-011	1	0.000000E+000
1	73.49270101	2.132852E-011	6.108524E-012	0	0.000000E+000
1	73.49271988	6.108524E-012	2.132852E-011	1	0.000000E+000
1	73.49321802	2.132852E-011	6.108524E-012	0	0.000000E+000
1	73.49354866	6.108524E-012	2.132852E-011	1	0.000000E+000
1	73.49367314	2.132852E-011	6.108524E-012	0	0.000000E+000
1	73.49370812	6.108524E-012	2.132852E-011	1	0.000000E+000
1	73.49462884	2.132852E-011	6.108524E-012	0	0.000000E+000
1	73.49470194	6.108524E-012	2.132852E-011	1	0.000000E+000
1	73.49474781	2.132852E-011	6.108524E-012	0	0.000000E+000
1	73.49477022	6.108524E-012	2.132852E-011	1	0.000000E+000
1	73.49493656	2.132852E-011	6.108524E-012	0	0.000000E+000
1	73.49533617	6.108524E-012	2.132852E-011	1	0.000000E+000
1	73.49563885	2.132852E-011	6.108524E-012	0	0.000000E+000
1	73.49575098	6.108524E-012	2.132852E-011	1	0.000000E+000
1	73.49577743	2.132852E-011	6.108524E-012	0	0.000000E+000
1	73.49584295	6.108524E-012	2.132852E-011	1	0.000000E+000
1	73.49588611	2.132852E-011	6.108524E-012	0	0.000000E+000
1	73.49600579	6.108524E-012	2.132852E-011	1	0.000000E+000
1	73.49612007	2.132852E-011	6.108524E-012	0	0.000000E+000
1	73.49619229	6.108524E-012	2.132852E-011	1	0.000000E+000
1	73.49620701	2.132852E-011	6.108524E-012	0	0.000000E+000
1	73.49626876	6.108524E-012	2.132852E-011	1	0.000000E+000
1	73.49626924	2.132852E-011	6.108524E-012	0	0.000000E+000
1	73.49633823	6.108524E-012	2.132852E-011	1	0.000000E+000
1	73.49668129	2.132852E-011	6.108524E-012	0	0.000000E+000
1	73.49717987	6.108524E-012	2.132852E-011	1	0.000000E+000
1	73.49727424	2.132852E-011	6.108524E-012	0	0.000000E+000
1	73.49778855	6.108524E-012	2.132852E-011	1	0.000000E+000
1	73.49834092	2.132852E-011	6.108524E-012	0	0.000000E+000
1	73.49858996	6.108524E-012	2.132852E-011	1	0.000000E+000
1	73.49864188	2.132852E-011	6.108524E-012	0	0.000000E+000
1	73.49869311	6.108524E-012	2.132852E-011	1	0.000000E+000
1	73.49892767	2.132852E-011	6.108524E-012	0	0.000000E+000
1	73.49897434	6.108524E-012	2.132852E-011	1	0.000000E+000
1	73.49912253	2.132852E-011	6.108524E-012	0	0.000000E+000
1	73.50943023	6.108524E-012	2.132852E-011	1	0.000000E+000
1	73.51102653	2.132852E-011	6.108524E-012	0	0.000000E+000
1	73.51108685	6.108524E-012	2.132852E-011	1	0.000000E+000
1	73.51110371	2.132852E-011	6.108524E-012	0	0.000000E+000
1	73.51135554	6.108524E-012	2.132852E-011	1	0.000000E+000
1	73.51141335	2.132852E-011	6.108524E-012	0	0.000000E+000
1	73.51163260	6.108524E-012	2.132852E-011	1	0.000000E+000
1	73.51169788	2.132852E-011	6.108524E-012	0	0.000000E+000
1	73.51193383	6.108524E-012	2.132852E-011	1	0.000000E+000
1	73.51201942	2.132852E-011	6.108524E-012	0	0.000000E+000
1	73.51211361	6.108524E-012	2.132852E-011	1	0.000000E+000
1	73.51213402	2.132852E-011	6.108524E-012	0	0.000000E+000
1	73.51229087	6.108524E-012	2.132852E-011	1	0.000000E+000
1	73.51246053	2.132852E-011	6.108524E-012	0	0.000000E+000
1	73.51549662	6.108524E-012	2.132852E-011	1	0.000000E+000
1	73.51562529	2.132852E-011	6.108524E-012	0	0.000000E+000
1	73.51688521	6.108524E-012	2.132852E-011	1	0.000000E+000
1	73.51691301	2.132852E-011	6.108524E-012	0	0.000000E+000
1	73.51696158	6.108524E-012	2.132852E-011	1	0.000000E+000
1	73.51700038	2.132852E-011	6.108524E-012	0	0.000000E+000
1	73.51904744	6.108524E-012	2.132852E-011	1	0.000000E+000
1	73.51910716	2.132852E-011	6.108524E-012	0	0.000000E+000
1	73.51926439	6.108524E-012	2.132852E-011	1	0.000000E+000
1	73.51930254	2.132852E-011	6.108524E-012	0	0.000000E+000
1	73.51936114	6.108524E-012	2.132852E-011	1	0.000000E+000
1	73.51957456	2.132852E-011	6.108524E-012	0	0.000000E+000
1	73.51963812	6.108524E-012	2.132852E-011	1	0.000000E+000
1	73.51965291	2.132852E-011	6.108524E-012	0	0.000000E+000
1	73.51968621	6.108524E-012	2.132852E-011	1	0.000000E+000
1	73.51970748	2.132852E-011	6.108524E-012	0	0.000000E+000
1	73.52002336	6.108524E-012	2.132852E-011	1	0.000000E+000
1	73.52007871	2.132852E-011	6.108524E-012	0	0.000000E+000
1	73.52035163	6.108524E-012	2.132852E-011	1	0.000000E+000
1	73.52037528	2.132852E-011	6.108524E-012	0	0.000000E+000
1	73.52053115	6.108524E-012	2.132852E-011	1	0.000000E+000
1	73.52071316	2.132852E-011	6.108524E-012	0	0.000000E+000
1	73.52114744	6.108524E-012	2.132852E-011	1	0.000000E+000
1	73.52126683	2.132852E-011	6.108524E-012	0	0.000000E+000
1	73.52133582	6.108524E-012	2.132852E-011	1	0.000000E+000
1	73.52177967	2.132852E-011	6.108524E-012	0	0.000000E+000
1	73.52184953	6.108524E-012	2.132852E-011	1	0.000000E+000
1	73.52188491	2.132852E-011	6.108524E-012	0	0.000000E+000
1	73.52198490	6.108524E-012	2.132852E-011	1	0.000000E+000
1	73.52222379	2.132852E-011	6.108524E-012	0	0.000000E+000
1	73.52223461	6.108524E-012	2.132852E-011	1	0.000000E+000
1	73.52234356	2.132852E-011	6.108524E-012	0	0.000000E+000
1	73.52272982	6.108524E-012	2.132852E-011	1	0.000000E+000
1	73.52306906	2.132852E-011	6.108524E-012	0	0.000000E+000
1	73.52634354	6.108524E-012	2.132852E-011	1	0.000000E+000
1	73.52652683	2.132852E-011	6.108524E-012	0	0.000000E+000
1	73.52691832	6.108524E-012	2.132852E-011	1	0.000000E+000
1	73.52735899	2.132852E-011	6.108524E-012	0	0.000000E+000
1	73.52738789	6.108524E-012	2.132852E-011	1	0.000000E+000
1	73.52739558	2.132852E-011	6.108524E-012	0	0.000000E+000
1	73.52810801	6.108524E-012	2.132852E-011	1	0.000000E+000
1	73.52819566	2.132852E-011	6.108524E-012	0	0.000000E+000
1	73.52839376	6.108524E-012	2.132852E-011	1	0.000000E+000
1	73.52849317	2.132852E-011	6.108524E-012	0	0.000000E+000
1	73.52855015	6.108524E-012	2.132852E-011	1	0.000000E+000
1	73.52871767	2.132852E-011	6.108524E-012	0	0.000000E+000
1	73.52983379	6.108524E-012	2.132852E-011	1	0.000000E+000
1	73.53002710	2.132852E-011	6.108524E-012	0	0.000000E+000
1	73.53015468	6.108524E-012	2.132852E-011	1	0.000000E+000
1	73.53029089	2.132852E-011	6.108524E-012	0	0.000000E+000
1	73.53034169	6.108524E-012	2.132852E-011	1	0.000000E+000
1	73.53047681	2.132852E-011	6.108524E-012	0	0.000000E+000
1	73.53068241	6.108524E-012	2.132852E-011	1	0.000000E+000
1	73.53106158	2.132852E-011	6.108524E-012	0	0.000000E+000
1	73.53111310	6.108524E-012	2.132852E-011	1	0.000000E+000
1	73.53116003	2.132852E-011	6.108524E-012	0	0.000000E+000
1	73.53124184	6.108524E-012	2.132852E-011	1	0.000000E+000
1	73.53131906	2.132852E-011	6.108524E-012	0	0.000000E+000
1	73.53140474	6.108524E-012	2.132852E-011	1	0.000000E+000
1	73.53162533	2.132852E-011	6.108524E-012	0	0.000000E+000
1	73.53194478	6.108524E-012	2.132852E-011	1	0.000000E+000
1	73.53197804	2.132852E-011	6.108524E-012	0	0.000000E+000
1	73.53238324	6.108524E-012	2.132852E-011	1	0.000000E+000
1	73.53244920	2.132852E-011	6.108524E-012	0	0.000000E+000
1	73.53269133	6.108524E-012	2.132852E-011	1	0.000000E+000
1	73.53290137	2.132852E-011	6.108524E-012	0	0.000000E+000
1	73.53291044	6.108524E-012	2.132852E-011	1	0.000000E+000
1	73.53291988	2.132852E-011	6.108524E-012	0	0.000000E+000
1	73.53295166	6.108524E-012	2.132852E-011	1	0.000000E+000
1	73.53314529	2.132852E-011	6.108524E-012	0	0.000000E+000
1	73.53327913	6.108524E-012	2.132852E-011	1	0.000000E+000
1	73.53332149	2.132852E-011	6.108524E-012	0	0.000000E+000
1	73.53341857	6.108524E-012	2.132852E-011	1	0.000000E+000
1	73.53361130	2.132852E-011	6.108524E-012	0	0.000000E+000
1	73.53362396	6.108524E-012	2.132852E-011	1	0.000000E+000
1	73.53368999	2.132852E-011	6.108524E-012	0	0.000000E+000
1	73.53370328	6.108524E-012	2.132852E-011	1	0.000000E+000
1	73.53385881	2.132852E-011	6.108524E-012	0	0.000000E+000
1	73.53413281	6.108524E-012	2.132852E-011	1	0.000000E+000
1	73.53467206	2.132852E-011	6.108524E-012	0	0.000000E+000
1	73.53544273	6.108524E-012	2.132852E-011	1	0.000000E+000
1	73.53554520	2.132852E-011	6.108524E-012	0	0.000000E+000
1	73.53555727	6.108524E-012	2.132852E-011	1	0.000000E+000
1	73.53568700	2.132852E-011	6.108524E-012	0	0.000000E+000
1	73.53717876	6.108524E-012	2.132852E-011	1	0.000000E+000
1	73.53757326	2.132852E-011	6.108524E-012	0	0.000000E+000
1	73.55456871	6.108524E-012	2.132852E-011	1	0.000000E+000
1	73.55480527	2.132852E-011	6.108524E-012	0	0.000000E+000
1	73.55483304	6.108524E-012	2.132852E-011	1	0.000000E+000
1	73.55489833	2.132852E-011	6.108524E-012	0	0.000000E+000
1	73.55491801	6.108524E-012	2.132852E-011	1	0.000000E+000
1	73.55497296	2.132852E-011	6.108524E-012	0	0.000000E+000
1	73.55499128	6.108524E-012	2.132852E-011	1	0.000000E+000
1	73.55509079	2.132852E-011	6.108524E-012	0	0.000000E+000
1	73.55563385	6.108524E-012	2.132852E-011	1	0.000000E+000
1	73.55567799	2.132852E-011	6.108524E-012	0	0.000000E+000
1	73.55568570	6.108524E-012	2.132852E-011	1	0.000000E+000
1	73.55578799	2.132852E-011	6.108524E-012	0	0.000000E+000
1	73.55598374	6.108524E-012	2.132852E-011	1	0.000000E+000
1	73.55601869	2.132852E-011	6.108524E-012	0	0.000000E+000
1	73.55603966	6.108524E-012	2.132852E-011	1	0.000000E+000
1	73.55628562	2.132852E-011	6.108524E-012	0	0.000000E+000
1	73.55630556	6.108524E-012	2.132852E-011	1	0.000000E+000
1	73.55670966	2.132852E-011	6.108524E-012	0	0.000000E+000
1	73.55673905	6.108524E-012	2.132852E-011	1	0.000000E+000
1	73.55703125	2.132852E-011	6.108524E-012	0	0.000000E+000
1	73.55872331	6.108524E-012	2.132852E-011	1	0.000000E+000
1	73.55884349	2.132852E-011	6.108524E-012	0	0.000000E+000
1	73.55928169	6.108524E-012	2.132852E-011	1	0.000000E+000
1	73.55929351	2.132852E-011	6.108524E-012	0	0.000000E+000
1	73.55958182	6.108524E-012	2.132852E-011	1	0.000000E+000
1	73.55970115	2.132852E-011	6.108524E-012	0	0.000000E+000
1	73.55973236	6.108524E-012	2.132852E-011	1	0.000000E+000
1	73.55991505	2.132852E-011	6.108524E-012	0	0.000000E+000
1	73.55994858	6.108524E-012	2.132852E-011	1	0.000000E+000
1	73.56084869	2.132852E-011	6.108524E-012	0	0.000000E+000
1	73.56141094	6.108524E-012	2.132852E-011	1	0.000000E+000
1	73.56147953	2.132852E-011	6.108524E-012	0	0.000000E+000
1	73.56149445	6.108524E-012	2.132852E-011	1	0.000000E+000
1	73.56168091	2.132852E-011	6.108524E-012	0	0.000000E+000
1	73.56168738	6.108524E-012	2.132852E-011	1	0.000000E+000
1	73.56223534	2.132852E-011	6.108524E-012	0	0.000000E+000
1	73.56224165	6.108524E-012	2.132852E-011	1	0.000000E+000
1	73.56267613	2.132852E-011	6.108524E-012	0	0.000000E+000
1	73.56275446	6.108524E-012	2.132852E-011	1	0.000000E+000
1	73.56297233	2.132852E-011	6.108524E-012	0	0.000000E+000
1	73.56299075	6.108524E-012	2.132852E-011	1	0.000000E+000
1	73.56408064	2.132852E-011	6.108524E-012	0	0.000000E+000
1	73.56409397	6.108524E-012	2.132852E-011	1	0.000000E+000
1	73.56497843	2.132852E-011	6.108524E-012	0	0.000000E+000
1	73.56498850	6.108524E-012	2.132852E-011	1	0.000000E+000
1	73.56566297	2.132852E-011	6.108524E-012	0	0.000000E+000
1	73.56569746	6.108524E-012	2.132852E-011	1	0.000000E+000
1	73.56572903	2.132852E-011	6.108524E-012	0	0.000000E+000
1	73.56583568	6.108524E-012	2.132852E-011	1	0.000000E+000
1	73.56596711	2.132852E-011	6.108524E-012	0	0.000000E+000
1	73.56600250	6.108524E-012	2.132852E-011	1	0.000000E+000
1	73.56607239	2.132852E-011	6.108524E-012	0	0.000000E+000
1	73.56608644	6.108524E-012	2.132852E-011	1	0.000000E+000
1	73.56715032	2.132852E-011	6.108524E-012	0	0.000000E+000
1	73.56716543	6.108524E-012	2.132852E-011	1	0.000000E+000
1	73.56812408	2.132852E-011	6.108524E-012	0	0.000000E+000
1	73.56821722	6.108524E-012	2.132852E-011	1	0.000000E+000
1	73.56919958	2.132852E-011	6.108524E-012	0	0.000000E+000
1	73.56935122	6.108524E-012	2.132852E-011	1	0.000000E+000
1	73.56953670	2.132852E-011	6.108524E-012	0	0.000000E+000
1	73.56960642	6.108524E-012	2.132852E-011	1	0.000000E+000
1	73.56981284	2.132852E-011	6.108524E-012	0	0.000000E+000
1	73.56986921	6.108524E-012	2.132852E-011	1	0.000000E+000
1	73.57022593	2.132852E-011	6.108524E-012	0	0.000000E+000
1	73.57025147	6.108524E-012	2.132852E-011	1	0.000000E+000
1	73.57072769	2.132852E-011	6.108524E-012	0	0.000000E+000
1	73.57120156	6.108524E-012	2.132852E-011	1	0.000000E+000
1	73.57229776	2.132852E-011	6.108524E-012	0	0.000000E+000
1	73.57232974	6.108524E-012	2.132852E-011	1	0.000000E+000
1	73.57254710	2.132852E-011	6.108524E-012	0	0.000000E+000
1	73.57263060	6.108524E-012	2.132852E-011	1	0.000000E+000
1	73.57325927	2.132852E-011	6.108524E-012	0	0.000000E+000
1	73.57330136	6.108524E-012	2.132852E-011	1	0.000000E+000
1	73.57424562	2.132852E-011	6.108524E-012	0	0.000000E+000
1	73.57428702	6.108524E-012	2.132852E-011	1	0.000000E+000
1	73.57432024	2.132852E-011	6.108524E-012	0	0.000000E+000
1	73.57435901	6.108524E-012	2.132852E-011	1	0.000000E+000
1	73.57481671	2.132852E-011	6.108524E-012	0	0.000000E+000
1	73.57495487	6.108524E-012	2.132852E-011	1	0.000000E+000
1	73.57704998	2.132852E-011	6.108524E-012	0	0.000000E+000
1	73.57705925	6.108524E-012	2.132852E-011	1	0.000000E+000
1	73.57724986	2.132852E-011	6.108524E-012	0	0.000000E+000
1	73.57727052	6.108524E-012	2.132852E-011	1	0.000000E+000
1	73.57729205	2.132852E-011	6.108524E-012	0	0.000000E+000
1	73.57739427	6.108524E-012	2.132852E-011	1	0.000000E+000
1	73.57861834	2.132852E-011	6.108524E-012	0	0.000000E+000
1	73.57930758	6.108524E-012	2.132852E-011	1	0.000000E+000
1	73.58067637	2.132852E-011	6.108524E-012	0	0.000000E+000
1	73.58072157	6.108524E-012	2.132852E-011	1	0.000000E+000
1	73.58077511	2.132852E-011	6.108524E-012	0	0.000000E+000
1	73.58089691	6.108524E-012	2.132852E-011	1	0.000000E+000
1	73.58158712	2.132852E-011	6.108524E-012	0	0.000000E+000
1	73.58160435	6.108524E-012	2.132852E-011	1	0.000000E+000
1	73.58162560	2.132852E-011	6.108524E-012	0	0.000000E+000
1	73.58441181	6.108524E-012	2.132852E-011	1	0.000000E+000
1	73.58486909	2.132852E-011	6.108524E-012	0	0.000000E+000
1	73.58491650	6.108524E-012	2.132852E-011	1	0.000000E+000
1	73.58536288	2.132852E-011	6.108524E-012	0	0.000000E+000
1	73.58543636	6.108524E-012	2.132852E-011	1	0.000000E+000
1	73.58547551	2.132852E-011	6.108524E-012	0	0.000000E+000
1	73.58562989	6.108524E-012	2.132852E-011	1	0.000000E+000
1	73.58578885	2.132852E-011	6.108524E-012	0	0.000000E+000
1	73.58614716	6.108524E-012	2.132852E-011	1	0.000000E+000
1	73.58620503	2.132852E-011	6.108524E-012	0	0.000000E+000
1	73.58622412	6.108524E-012	2.132852E-011	1	0.000000E+000
1	73.58625481	2.132852E-011	6.108524E-012	0	0.000000E+000
1	73.58626512	6.108524E-012	2.132852E-011	1	0.000000E+000
1	73.58648384	2.132852E-011	6.108524E-012	0	0.000000E+000
1	73.58655238	6.108524E-012	2.132852E-011	1	0.000000E+000
1	73.58681288	2.132852E-011	6.108524E-012	0	0.000000E+000
1	73.58703686	6.108524E-012	2.132852E-011	1	0.000000E+000
1	73.58705382	2.132852E-011	6.108524E-012	0	0.000000E+000
1	73.58709567	6.108524E-012	2.132852E-011	1	0.000000E+000
1	73.58713038	2.132852E-011	6.108524E-012	0	0.000000E+000
1	73.58713673	6.108524E-012	2.132852E-011	1	0.000000E+000
1	73.58761125	2.132852E-011	6.108524E-012	0	0.000000E+000
1	73.60291923	6.108524E-012	2.132852E-011	1	0.000000E+000
1	73.60304092	2.132852E-011	6.108524E-012	0	0.000000E+000
1	73.60307426	6.108524E-012	2.132852E-011	1	0.000000E+000
1	73.60336886	2.132852E-011	6.108524E-012	0	0.000000E+000
1	73.60339758	6.108524E-012	2.132852E-011	1	0.000000E+000
1	73.60343166	2.132852E-011	6.108524E-012	0	0.000000E+000
1	73.60354608	6.108524E-012	2.132852E-011	1	0.000000E+000
1	73.60394524	2.132852E-011	6.108524E-012	0	0.000000E+000
1	73.60407927	6.108524E-012	2.132852E-011	1	0.000000E+000
1	73.60412088	2.132852E-011	6.108524E-012	0	0.000000E+000
1	73.60414078	6.108524E-012	2.132852E-011	1	0.000000E+000
1	73.60418713	2.132852E-011	6.108524E-012	0	0.000000E+000
1	73.60420383	6.108524E-012	2.132852E-011	1	0.000000E+000
1	73.60528284	2.132852E-011	6.108524E-012	0	0.000000E+000
1	73.60557546	6.108524E-012	2.132852E-011	1	0.000000E+000
1	73.60571532	2.132852E-011	6.108524E-012	0	0.000000E+000
1	73.60576523	6.108524E-012	2.132852E-011	1	0.000000E+000
1	73.60580935	2.132852E-011	6.108524E-012	0	0.000000E+000
1	73.60583800	6.108524E-012	2.132852E-011	1	0.000000E+000
1	73.60626924	2.132852E-011	6.108524E-012	0	0.000000E+000
1	73.60628069	6.108524E-012	2.132852E-011	1	0.000000E+000
1	73.60653032	2.132852E-011	6.108524E-012	0	0.000000E+000
1	73.60656260	6.108524E-012	2.132852E-011	1	0.000000E+000
1	73.60660246	2.132852E-011	6.108524E-012	0	0.000000E+000
1	73.60661625	6.108524E-012	2.132852E-011	1	0.000000E+000
1	73.60670608	2.132852E-011	6.108524E-012	0	0.000000E+000
1	73.60675406	6.108524E-012	2.132852E-011	1	0.000000E+000
1	73.60709754	2.132852E-011	6.108524E-012	0	0.000000E+000
1	73.60711956	6.108524E-012	2.132852E-011	1	0.000000E+000
1	73.60778379	2.132852E-011	6.108524E-012	0	0.000000E+000
1	73.60792374	6.108524E-012	2.132852E-011	1	0.000000E+000
1	73.60794923	2.132852E-011	6.108524E-012	0	0.000000E+000
1	73.60803126	6.108524E-012	2.132852E-011	1	0.000000E+000
1	73.60821411	2.132852E-011	6.108524E-012	0	0.000000E+000
1	73.60822955	6.108524E-012	2.132852E-011	1	0.000000E+000
1	73.60824609	2.132852E-011	6.108524E-012	0	0.000000E+000
1	73.60830901	6.108524E-012	2.132852E-011	1	0.000000E+000
1	73.60846632	2.132852E-011	6.108524E-012	0	0.000000E+000
1	73.60849628	6.108524E-012	2.132852E-011	1	0.000000E+000
1	73.60867215	2.132852E-011	6.108524E-012	0	0.000000E+000
1	73.60936142	6.108524E-012	2.132852E-011	1	0.000000E+000
1	73.61072279	2.132852E-011	6.108524E-012	0	0.000000E+000
1	73.61082682	6.108524E-012	2.132852E-011	1	0.000000E+000
1	73.61089637	2.132852E-011	6.108524E-012	0	0.000000E+000
1	73.61351504	6.108524E-012	2.132852E-011	1	0.000000E+000
1	73.61551950	2.132852E-011	6.108524E-012	0	0.000000E+000
1	73.61566283	6.108524E-012	2.132852E-011	1	0.000000E+000
1	73.61614070	2.132852E-011	6.108524E-012	0	0.000000E+000
1	73.61614454	6.108524E-012	2.132852E-011	1	0.000000E+000
1	73.61618188	2.132852E-011	6.108524E-012	0	0.000000E+000
1	73.61626262	6.108524E-012	2.132852E-011	1	0.000000E+000
1	73.61758167	2.132852E-011	6.108524E-012	0	0.000000E+000
1	73.61759438	6.108524E-012	2.132852E-011	1	0.000000E+000
1	73.61781114	2.132852E-011	6.108524E-012	0	0.000000E+000
1	73.61785160	6.108524E-012	2.132852E-011	1	0.000000E+000
1	73.61787257	2.132852E-011	6.108524E-012	0	0.000000E+000
1	73.61792960	6.108524E-012	2.132852E-011	1	0.000000E+000
1	73.61855683	2.132852E-011	6.108524E-012	0	0.000000E+000
1	73.61860308	6.108524E-012	2.132852E-011	1	0.000000E+000
1	73.61865970	2.132852E-011	6.108524E-012	0	0.000000E+000
1	73.61938188	6.108524E-012	2.132852E-011	1	0.000000E+000
1	73.62256448	2.132852E-011	6.108524E-012	0	0.000000E+000
1	73.62281788	6.108524E-012	2.132852E-011	1	0.000000E+000
1	73.62284482	2.132852E-011	6.108524E-012	0	0.000000E+000
1	73.62286200	6.108524E-012	2.132852E-011	1	0.000000E+000
1	73.62317859	2.132852E-011	6.108524E-012	0	0.000000E+000
1	73.62331552	6.108524E-012	2.132852E-011	1	0.000000E+000
1	73.62333049	2.132852E-011	6.108524E-012	0	0.000000E+000
1	73.62335946	6.108524E-012	2.132852E-011	1	0.000000E+000
1	73.62382595	2.132852E-011	6.108524E-012	0	0.000000E+000
1	73.62433849	6.108524E-012	2.132852E-011	1	0.000000E+000
1	73.62460918	2.132852E-011	6.108524E-012	0	0.000000E+000
1	73.62484691	6.108524E-012	2.132852E-011	1	0.000000E+000
1	73.62501867	2.132852E-011	6.108524E-012	0	0.000000E+000
1	73.62505128	6.108524E-012	2.132852E-011	1	0.000000E+000
1	73.62506302	2.132852E-011	6.108524E-012	0	0.000000E+000
1	73.62514081	6.108524E-012	2.132852E-011	1	0.000000E+000
1	73.62519167	2.132852E-011	6.108524E-012	0	0.000000E+000
1	73.62536359	6.108524E-012	2.132852E-011	1	0.000000E+000
1	73.62572333	2.132852E-011	6.108524E-012	0	0.000000E+000
1	73.62580248	6.108524E-012	2.132852E-011	1	0.000000E+000
1	73.62589916	2.132852E-011	6.108524E-012	0	0.000000E+000
1	73.62597471	6.108524E-012	2.132852E-011	1	0.000000E+000
1	73.62601148	2.132852E-011	6.108524E-012	0	0.000000E+000
1	73.62602311	6.108524E-012	2.132852E-011	1	0.000000E+000
1	73.62611861	2.132852E-011	6.108524E-012	0	0.000000E+000
1	73.62619383	6.108524E-012	2.132852E-011	1	0.000000E+000
1	73.62682801	2.132852E-011	6.108524E-012	0	0.000000E+000
1	73.62683949	6.108524E-012	2.132852E-011	1	0.000000E+000
1	73.62687953	2.132852E-011	6.108524E-012	0	0.000000E+000
1	73.62688354	6.108524E-012	2.132852E-011	1	0.000000E+000
1	73.62698793	2.132852E-011	6.108524E-012	0	0.000000E+000
1	73.62702605	6.108524E-012	2.132852E-011	1	0.000000E+000
1	73.62751163	2.132852E-011	6.108524E-012	0	0.000000E+000
1	73.62753189	6.108524E-012	2.132852E-011	1	0.000000E+000
1	73.62791608	2.132852E-011	6.108524E-012	0	0.000000E+000
1	73.62933590	6.108524E-012	2.132852E-011	1	0.000000E+000
1	73.62942361	2.132852E-011	6.108524E-012	0	0.000000E+000
1	73.62945341	6.108524E-012	2.132852E-011	1	0.000000E+000
1	73.62955056	2.132852E-011	6.108524E-012	0	0.000000E+000
1	73.62962988	6.108524E-012	2.132852E-011	1	0.000000E+000
1	73.62968151	2.132852E-011	6.108524E-012	0	0.000000E+000
1	73.62970260	6.108524E-012	2.132852E-011	1	0.000000E+000
1	73.62973134	2.132852E-011	6.108524E-012	0	0.000000E+000
1	73.62979071	6.108524E-012	2.132852E-011	1	0.000000E+000
1	73.63005812	2.132852E-011	6.108524E-012	0	0.000000E+000
1	73.63277589	6.108524E-012	2.132852E-011	1	0.000000E+000
1	73.63303015	2.132852E-011	6.108524E-012	0	0.000000E+000
1	73.63310724	6.108524E-012	2.132852E-011	1	0.000000E+000
1	73.63318799	2.132852E-011	6.108524E-012	0	0.000000E+000
1	73.63322127	6.108524E-012	2.132852E-011	1	0.000000E+000
1	73.63324528	2.132852E-011	6.108524E-012	0	0.000000E+000
1	73.63349235	6.108524E-012	2.132852E-011	1	0.000000E+000
1	73.63408183	2.132852E-011	6.108524E-012	0	0.000000E+000
1	73.63410400	6.108524E-012	2.132852E-011	1	0.000000E+000
1	73.63506571	2.132852E-011	6.108524E-012	0	0.000000E+000
1	73.63511122	6.108524E-012	2.132852E-011	1	0.000000E+000
1	73.63516681	2.132852E-011	6.108524E-012	0	0.000000E+000
1	73.63519279	6.108524E-012	2.132852E-011	1	0.000000E+000
1	73.63538152	2.132852E-011	6.108524E-012	0	0.000000E+000
1	73.63541532	6.108524E-012	2.132852E-011	1	0.000000E+000
1	73.63545046	2.132852E-011	6.108524E-012	0	0.000000E+000
1	73.63576357	6.108524E-012	2.132852E-011	1	0.000000E+000
1	73.63722631	2.132852E-011	6.108524E-012	0	0.000000E+000
1	73.63727476	6.108524E-012	2.132852E-011	1	0.000000E+000
1	73.63786917	2.132852E-011	6.108524E-012	0	0.000000E+000
1	73.63787108	6.108524E-012	2.132852E-011	1	0.000000E+000
1	73.63811946	2.132852E-011	6.108524E-012	0	0.000000E+000
1	73.63844002	6.108524E-012	2.132852E-011	1	0.000000E+000
1	73.63921287	2.132852E-011	6.108524E-012	0	0.000000E+000
1	73.63922973	6.108524E-012	2.132852E-011	1	0.000000E+000
1	73.64042795	2.132852E-011	6.108524E-012	0	0.000000E+000
1	73.64060978	6.108524E-012	2.132852E-011	1	0.000000E+000
1	73.64103925	2.132852E-011	6.108524E-012	0	0.000000E+000
1	73.64104249	6.108524E-012	2.132852E-011	1	0.000000E+000
1	73.64129553	2.132852E-011	6.108524E-012	0	0.000000E+000
1	73.64131179	6.108524E-012	2.132852E-011	1	0.000000E+000
1	73.64153813	2.132852E-011	6.108524E-012	0	0.000000E+000
1	73.64231586	6.108524E-012	2.132852E-011	1	0.000000E+000
1	73.64241912	2.132852E-011	6.108524E-012	0	0.000000E+000
1	73.64243596	6.108524E-012	2.132852E-011	1	0.000000E+000
1	73.64246209	2.132852E-011	6.108524E-012	0	0.000000E+000
1	73.64257493	6.108524E-012	2.132852E-011	1	0.000000E+000
1	73.64262323	2.132852E-011	6.108524E-012	0	0.000000E+000
1	73.64275817	6.108524E-012	2.132852E-011	1	0.000000E+000
1	73.64302480	2.132852E-011	6.108524E-012	0	0.000000E+000
1	73.64303851	6.108524E-012	2.132852E-011	1	0.000000E+000
1	73.64310745	2.132852E-011	6.108524E-012	0	0.000000E+000
1	73.64330193	6.108524E-012	2.132852E-011	1	0.000000E+000
1	73.64332746	2.132852E-011	6.108524E-012	0	0.000000E+000
1	73.64342984	6.108524E-012	2.132852E-011	1	0.000000E+000
1	73.64358114	2.132852E-011	6.108524E-012	0	0.000000E+000
1	73.64362314	6.108524E-012	2.132852E-011	1	0.000000E+000
1	73.64368357	2.132852E-011	6.108524E-012	0	0.000000E+000
1	73.64371568	6.108524E-012	2.132852E-011	1	0.000000E+000
1	73.64424767	2.132852E-011	6.108524E-012	0	0.000000E+000
1	73.64438801	6.108524E-012	2.132852E-011	1	0.000000E+000
1	73.64444011	2.132852E-011	6.108524E-012	0	0.000000E+000
1	73.64463107	6.108524E-012	2.132852E-011	1	0.000000E+000
1	73.64466362	2.132852E-011	6.108524E-012	0	0.000000E+000
1	73.64475195	6.108524E-012	2.132852E-011	1	0.000000E+000
1	73.64574001	2.132852E-011	6.108524E-012	0	0.000000E+000
1	73.64580208	6.108524E-012	2.132852E-011	1	0.000000E+000
1	73.64590604	2.132852E-011	6.108524E-012	0	0.000000E+000
1	73.64592667	6.108524E-012	2.132852E-011	1	0.000000E+000
1	73.64607239	2.132852E-011	6.108524E-012	0	0.000000E+000
1	73.64612545	6.108524E-012	2.132852E-011	1	0.000000E+000
1	73.64643452	2.132852E-011	6.108524E-012	0	0.000000E+000
1	73.64647284	6.108524E-012	2.132852E-011	1	0.000000E+000
1	73.64663162	2.132852E-011	6.108524E-012	0	0.000000E+000
1	73.64717646	6.108524E-012	2.132852E-011	1	0.000000E+000
1	73.64755696	2.132852E-011	6.108524E-012	0	0.000000E+000
1	73.64757648	6.108524E-012	2.132852E-011	1	0.000000E+000
1	73.64858302	2.132852E-011	6.108524E-012	0	0.000000E+000
1	73.64862166	6.108524E-012	2.132852E-011	1	0.000000E+000
1	73.64876649	2.132852E-011	6.108524E-012	0	0.000000E+000
1	73.64882269	6.108524E-012	2.132852E-011	1	0.000000E+000
1	73.64899697	2.132852E-011	6.108524E-012	0	0.000000E+000
1	73.64911401	6.108524E-012	2.132852E-011	1	0.000000E+000
1	73.64936081	2.132852E-011	6.108524E-012	0	0.000000E+000
1	73.64937444	6.108524E-012	2.132852E-011	1	0.000000E+000
1	73.65000948	2.132852E-011	6.108524E-012	0	0.000000E+000
1	73.65004984	6.108524E-012	2.132852E-011	1	0.000000E+000
1	73.65008502	2.132852E-011	6.108524E-012	0	0.000000E+000
1	73.65038070	6.108524E-012	2.132852E-011	1	0.000000E+000
1	73.65043255	2.132852E-011	6.108524E-012	0	0.000000E+000
1	73.65050138	6.108524E-012	2.132852E-011	1	0.000000E+000
1	73.65265782	2.132852E-011	6.108524E-012	0	0.000000E+000
1	73.65269278	6.108524E-012	2.132852E-011	1	0.000000E+000
1	73.65318630	2.132852E-011	6.108524E-012	0	0.000000E+000
1	73.65323894	6.108524E-012	2.132852E-011	1	0.000000E+000
1	73.65335168	2.132852E-011	6.108524E-012	0	0.000000E+000
1	73.65567545	6.108524E-012	2.132852E-011	1	0.000000E+000
1	73.65609876	2.132852E-011	6.108524E-012	0	0.000000E+000
1	73.65627820	6.108524E-012	2.132852E-011	1	0.000000E+000
1	73.65639037	2.132852E-011	6.108524E-012	0	0.000000E+000
1	73.65641507	6.108524E-012	2.132852E-011	1	0.000000E+000
1	73.65647309	2.132852E-011	6.108524E-012	0	0.000000E+000
1	73.65717182	6.108524E-012	2.132852E-011	1	0.000000E+000
1	73.65750674	2.132852E-011	6.108524E-012	0	0.000000E+000
1	73.65753522	6.108524E-012	2.132852E-011	1	0.000000E+000
1	73.65863741	2.132852E-011	6.108524E-012	0	0.000000E+000
1	73.65868157	6.108524E-012	2.132852E-011	1	0.000000E+000
1	73.65902168	2.132852E-011	6.108524E-012	0	0.000000E+000
1	73.65904992	6.108524E-012	2.132852E-011	1	0.000000E+000
1	73.65912039	2.132852E-011	6.108524E-012	0	0.000000E+000
1	73.65918550	6.108524E-012	2.132852E-011	1	0.000000E+000
1	73.65942777	2.132852E-011	6.108524E-012	0	0.000000E+000
1	73.65945921	6.108524E-012	2.132852E-011	1	0.000000E+000
1	73.65952393	2.132852E-011	6.108524E-012	0	0.000000E+000
1	73.65955057	6.108524E-012	2.132852E-011	1	0.000000E+000
1	73.65966671	2.132852E-011	6.108524E-012	0	0.000000E+000
1	73.66058486	6.108524E-012	2.132852E-011	1	0.000000E+000
1	73.66070040	2.132852E-011	6.108524E-012	0	0.000000E+000
1	73.66072070	6.108524E-012	2.132852E-011	1	0.000000E+000
1	73.66072966	2.132852E-011	6.108524E-012	0	0.000000E+000
1	73.66074138	6.108524E-012	2.132852E-011	1	0.000000E+000
1	73.66109190	2.132852E-011	6.108524E-012	0	0.000000E+000
1	73.66112942	6.108524E-012	2.132852E-011	1	0.000000E+000
1	73.66154125	2.132852E-011	6.108524E-012	0	0.000000E+000
1	73.66163135	6.108524E-012	2.132852E-011	1	0.000000E+000
1	73.66171878	2.132852E-011	6.108524E-012	0	0.000000E+000
1	73.66177391	6.108524E-012	2.132852E-011	1	0.000000E+000
1	73.66431035	2.132852E-011	6.108524E-012	0	0.000000E+000
1	73.66442682	6.108524E-012	2.132852E-011	1	0.000000E+000
1	73.66478581	2.132852E-011	6.108524E-012	0	0.000000E+000
1	73.66672663	6.108524E-012	2.132852E-011	1	0.000000E+000
1	73.66701073	2.132852E-011	6.108524E-012	0	0.000000E+000
1	73.66704027	6.108524E-012	2.132852E-011	1	0.000000E+000
1	73.66943175	2.132852E-011	6.108524E-012	0	0.000000E+000
1	73.66978410	6.108524E-012	2.132852E-011	1	0.000000E+000
1	73.66980739	2.132852E-011	6.108524E-012	0	0.000000E+000
1	73.67103379	6.108524E-012	2.132852E-011	1	0.000000E+000
1	73.67112881	2.132852E-011	6.108524E-012	0	0.000000E+000
1	73.67116575	6.108524E-012	2.132852E-011	1	0.000000E+000
1	73.67311314	2.132852E-011	6.108524E-012	0	0.000000E+000
1	73.67318988	6.108524E-012	2.132852E-011	1	0.000000E+000
1	73.67328533	2.132852E-011	6.108524E-012	0	0.000000E+000
1	73.67328745	6.108524E-012	2.132852E-011	1	0.000000E+000
1	73.67354353	2.132852E-011	6.108524E-012	0	0.000000E+000
1	73.67375542	6.108524E-012	2.132852E-011	1	0.000000E+000
1	73.67378940	2.132852E-011	6.108524E-012	0	0.000000E+000
1	73.67390824	6.108524E-012	2.132852E-011	1	0.000000E+000
1	73.67392636	2.132852E-011	6.108524E-012	0	0.000000E+000
1	73.67395428	6.108524E-012	2.132852E-011	1	0.000000E+000
1	73.67429449	2.132852E-011	6.108524E-012	0	0.000000E+000
1	73.67448030	6.108524E-012	2.132852E-011	1	0.000000E+000
1	73.67462783	2.132852E-011	6.108524E-012	0	0.000000E+000
1	73.67525589	6.108524E-012	2.132852E-011	1	0.000000E+000
1	73.67535179	2.132852E-011	6.108524E-012	0	0.000000E+000
1	73.67536206	6.108524E-012	2.132852E-011	1	0.000000E+000
1	73.67632963	2.132852E-011	6.108524E-012	0	0.000000E+000
1	73.67635441	6.108524E-012	2.132852E-011	1	0.000000E+000
1	73.67677915	2.132852E-011	6.108524E-012	0	0.000000E+000
1	73.67681296	6.108524E-012	2.132852E-011	1	0.000000E+000
1	73.67721322	2.132852E-011	6.108524E-012	0	0.000000E+000
1	73.67726017	6.108524E-012	2.132852E-011	1	0.000000E+000
1	73.67735246	2.132852E-011	6.108524E-012	0	0.000000E+000
1	73.67737371	6.108524E-012	2.132852E-011	1	0.000000E+000
1	73.67847742	2.132852E-011	6.108524E-012	0	0.000000E+000
1	73.67850559	6.108524E-012	2.132852E-011	1	0.000000E+000
1	73.67895187	2.132852E-011	6.108524E-012	0	0.000000E+000
1	73.67902119	6.108524E-012	2.132852E-011	1	0.000000E+000
1	73.67913343	2.132852E-011	6.108524E-012	0	0.000000E+000
1	73.67922006	6.108524E-012	2.132852E-011	1	0.000000E+000
1	73.67987908	2.132852E-011	6.108524E-012	0	0.000000E+000
1	73.67988913	6.108524E-012	2.132852E-011	1	0.000000E+000
1	73.68018438	2.132852E-011	6.108524E-012	0	0.000000E+000
1	73.68022742	6.108524E-012	2.132852E-011	1	0.000000E+000
1	73.68029500	2.132852E-011	6.108524E-012	0	0.000000E+000
1	73.68036093	6.108524E-012	2.132852E-011	1	0.000000E+000
1	73.68156440	2.132852E-011	6.108524E-012	0	0.000000E+000
1	73.68163200	6.108524E-012	2.132852E-011	1	0.000000E+000
1	73.68163971	2.132852E-011	6.108524E-012	0	0.000000E+000
1	73.68203491	6.108524E-012	2.132852E-011	1	0.000000E+000
1	73.68234731	2.132852E-011	6.108524E-012	0	0.000000E+000
1	73.68236357	6.108524E-012	2.132852E-011	1	0.000000E+000
1	73.68254873	2.132852E-011	6.108524E-012	0	0.000000E+000
1	73.68255280	6.108524E-012	2.132852E-011	1	0.000000E+000
1	73.68261440	2.132852E-011	6.108524E-012	0	0.000000E+000
1	73.68263364	6.108524E-012	2.132852E-011	1	0.000000E+000
1	73.68275375	2.132852E-011	6.108524E-012	0	0.000000E+000
1	73.68278373	6.108524E-012	2.132852E-011	1	0.000000E+000
1	73.68293116	2.132852E-011	6.108524E-012	0	0.000000E+000
1	73.68295058	6.108524E-012	2.132852E-011	1	0.000000E+000
1	73.68303690	2.132852E-011	6.108524E-012	0	0.000000E+000
1	73.68306727	6.108524E-012	2.132852E-011	1	0.000000E+000
1	73.68307538	2.132852E-011	6.108524E-012	0	0.000000E+000
1	73.68311683	6.108524E-012	2.132852E-011	1	0.000000E+000
1	73.68313812	2.132852E-011	6.108524E-012	0	0.000000E+000
1	73.68315188	6.108524E-012	2.132852E-011	1	0.000000E+000
1	73.68320017	2.132852E-011	6.108524E-012	0	0.000000E+000
1	73.68329939	6.108524E-012	2.132852E-011	1	0.000000E+000
1	73.68330656	2.132852E-011	6.108524E-012	0	0.000000E+000
1	73.68349035	6.108524E-012	2.132852E-011	1	0.000000E+000
1	73.68437316	2.132852E-011	6.108524E-012	0	0.000000E+000
1	73.68452999	6.108524E-012	2.132852E-011	1	0.000000E+000
1	73.68457822	2.132852E-011	6.108524E-012	0	0.000000E+000
1	73.68470733	6.108524E-012	2.132852E-011	1	0.000000E+000
1	73.68472896	2.132852E-011	6.108524E-012	0	0.000000E+000
1	73.68473829	6.108524E-012	2.132852E-011	1	0.000000E+000
1	73.68721868	2.132852E-011	6.108524E-012	0	0.000000E+000
1	73.68724880	6.108524E-012	2.132852E-011	1	0.000000E+000
1	73.68728913	2.132852E-011	6.108524E-012	0	0.000000E+000
1	73.68734620	6.108524E-012	2.132852E-011	1	0.000000E+000
1	73.68737923	2.132852E-011	6.108524E-012	0	0.000000E+000
1	73.68743434	6.108524E-012	2.132852E-011	1	0.000000E+000
1	73.68769354	2.132852E-011	6.108524E-012	0	0.000000E+000
1	73.68780243	6.108524E-012	2.132852E-011	1	0.000000E+000
1	73.68805887	2.132852E-011	6.108524E-012	0	0.000000E+000
1	73.68808843	6.108524E-012	2.132852E-011	1	0.000000E+000
1	73.68812713	2.132852E-011	6.108524E-012	0	0.000000E+000
1	73.68817433	6.108524E-012	2.132852E-011	1	0.000000E+000
1	73.68819701	2.132852E-011	6.108524E-012	0	0.000000E+000
1	73.68825242	6.108524E-012	2.132852E-011	1	0.000000E+000
1	73.68863418	2.132852E-011	6.108524E-012	0	0.000000E+000
1	73.68869446	6.108524E-012	2.132852E-011	1	0.000000E+000
1	73.68894131	2.132852E-011	6.108524E-012	0	0.000000E+000
1	73.68896863	6.108524E-012	2.132852E-011	1	0.000000E+000
1	73.68902142	2.132852E-011	6.108524E-012	0	0.000000E+000
1	73.68907253	6.108524E-012	2.132852E-011	1	0.000000E+000
1	73.68932635	2.132852E-011	6.108524E-012	0	0.000000E+000
1	73.68935510	6.108524E-012	2.132852E-011	1	0.000000E+000
1	73.68946599	2.132852E-011	6.108524E-012	0	0.000000E+000
1	73.68972959	6.108524E-012	2.132852E-011	1	0.000000E+000
1	73.69002393	2.132852E-011	6.108524E-012	0	0.000000E+000
1	73.69010366	6.108524E-012	2.132852E-011	1	0.000000E+000
1	73.69072276	2.132852E-011	6.108524E-012	0	0.000000E+000
1	73.69074042	6.108524E-012	2.132852E-011	1	0.000000E+000
1	73.69109947	2.132852E-011	6.108524E-012	0	0.000000E+000
1	73.69178240	6.108524E-012	2.132852E-011	1	0.000000E+000
1	73.69210900	2.132852E-011	6.108524E-012	0	0.000000E+000
1	73.69216086	6.108524E-012	2.132852E-011	1	0.000000E+000
1	73.69293419	2.132852E-011	6.108524E-012	0	0.000000E+000
1	199.90492878	5.354895E-012	2.057489E-011	1	0.000000E+000
1	199.90497203	2.057489E-011	5.354895E-012	0	0.000000E+000
1	199.90499421	5.354895E-012	2.057489E-011	1	0.000000E+000
1	199.90509578	2.057489E-011	5.354895E-012	0	0.000000E+000
1	199.90517997	5.354895E-012	2.057489E-011	1	0.000000E+000
1	199.90528007	2.057489E-011	5.354895E-012	0	0.000000E+000
1	199.90544169	5.354895E-012	2.057489E-011	1	0.000000E+000
1	199.90695714	2.057489E-011	5.354895E-012	0	0.000000E+000
1	199.90700014	5.354895E-012	2.057489E-011	1	0.000000E+000
1	199.90715157	2.057489E-011	5.354895E-012	0	0.000000E+000
1	199.90719457	5.354895E-012	2.057489E-011	1	0.000000E+000
1	199.90800234	2.057489E-011	5.354895E-012	0	0.000000E+000
1	199.90806867	5.354895E-012	2.057489E-011	1	0.000000E+000
1	199.90814455	2.057489E-011	5.354895E-012	0	0.000000E+000
1	199.90822579	5.354895E-012	2.057489E-011	1	0.000000E+000
1	199.90834218	2.057489E-011	5.354895E-012	0	0.000000E+000
1	199.90836679	5.354895E-012	2.057489E-011	1	0.000000E+000
1	199.90841584	2.057489E-011	5.354895E-012	0	0.000000E+000
1	199.90860052	5.354895E-012	2.057489E-011	1	0.000000E+000
1	199.90901148	2.057489E-011	5.354895E-012	0	0.000000E+000
1	199.90911346	5.354895E-012	2.057489E-011	1	0.000000E+000
1	199.90935870	2.057489E-011	5.354895E-012	0	0.000000E+000
1	199.90953147	5.354895E-012	2.057489E-011	1	0.000000E+000
1	199.90961865	2.057489E-011	5.354895E-012	0	0.000000E+000
1	199.90967093	5.354895E-012	2.057489E-011	1	0.000000E+000
1	199.90980357	2.057489E-011	5.354895E-012	0	0.000000E+000
1	199.90992489	5.354895E-012	2.057489E-011	1	0.000000E+000
1	199.91009790	2.057489E-011	5.354895E-012	0	0.000000E+000
1	199.91011791	5.354895E-012	2.057489E-011	1	0.000000E+000
1	199.91017220	2.057489E-011	5.354895E-012	0	0.000000E+000
1	199.91040557	5.354895E-012	2.057489E-011	1	0.000000E+000
1	199.91060522	2.057489E-011	5.354895E-012	0	0.000000E+000
1	199.91061505	5.354895E-012	2.057489E-011	1	0.000000E+000
1	199.91093964	2.057489E-011	5.354895E-012	0	0.000000E+000
1	199.91101581	5.354895E-012	2.057489E-011	1	0.000000E+000
1	199.91126996	2.057489E-011	5.354895E-012	0	0.000000E+000
1	199.91128060	5.354895E-012	2.057489E-011	1	0.000000E+000
1	199.91151679	2.057489E-011	5.354895E-012	0	0.000000E+000
1	199.91168029	5.354895E-012	2.057489E-011	1	0.000000E+000
1	199.91315974	2.057489E-011	5.354895E-012	0	0.000000E+000
1	199.91317804	5.354895E-012	2.057489E-011	1	0.000000E+000
1	199.91347751	2.057489E-011	5.354895E-012	0	0.000000E+000
1	199.91353250	5.354895E-012	2.057489E-011	1	0.000000E+000
1	199.91509642	2.057489E-011	5.354895E-012	0	0.000000E+000
1	199.91512356	5.354895E-012	2.057489E-011	1	0.000000E+000
1	199.91709166	2.057489E-011	5.354895E-012	0	0.000000E+000
1	199.91719200	5.354895E-012	2.057489E-011	1	0.000000E+000
1	199.91723030	2.057489E-011	5.354895E-012	0	0.000000E+000
1	199.91728853	5.354895E-012	2.057489E-011	1	0.000000E+000
1	199.91809867	2.057489E-011	5.354895E-012	0	0.000000E+000
1	199.91813722	5.354895E-012	2.057489E-011	1	0.000000E+000
1	199.91873206	2.057489E-011	5.354895E-012	0	0.000000E+000
1	199.91876223	5.354895E-012	2.057489E-011	1	0.000000E+000
1	199.91878134	2.057489E-011	5.354895E-012	0	0.000000E+000
1	199.91881238	5.354895E-012	2.057489E-011	1	0.000000E+000
1	199.91938186	2.057489E-011	5.354895E-012	0	0.000000E+000
1	199.91956509	5.354895E-012	2.057489E-011	1	0.000000E+000
1	199.91963818	2.057489E-011	5.354895E-012	0	0.000000E+000
1	199.91965078	5.354895E-012	2.057489E-011	1	0.000000E+000
1	199.92003157	2.057489E-011	5.354895E-012	0	0.000000E+000
1	199.92016694	5.354895E-012	2.057489E-011	1	0.000000E+000
1	199.92129576	2.057489E-011	5.354895E-012	0	0.000000E+000
1	199.92130448	5.354895E-012	2.057489E-011	1	0.000000E+000
1	199.92312160	2.057489E-011	5.354895E-012	0	0.000000E+000
1	199.92314336	5.354895E-012	2.057489E-011	1	0.000000E+000
1	199.92320267	2.057489E-011	5.354895E-012	0	0.000000E+000
1	199.92321755	5.354895E-012	2.057489E-011	1	0.000000E+000
1	199.92413202	2.057489E-011	5.354895E-012	0	0.000000E+000
1	199.92428887	5.354895E-012	2.057489E-011	1	0.000000E+000
1	199.92448272	2.057489E-011	5.354895E-012	0	0.000000E+000
1	199.92453427	5.354895E-012	2.057489E-011	1	0.000000E+000
1	199.92454547	2.057489E-011	5.354895E-012	0	0.000000E+000
1	199.92459423	5.354895E-012	2.057489E-011	1	0.000000E+000
1	199.92477659	2.057489E-011	5.354895E-012	0	0.000000E+000
1	199.92485325	5.354895E-012	2.057489E-011	1	0.000000E+000
1	199.92495257	2.057489E-011	5.354895E-012	0	0.000000E+000
1	199.92496834	5.354895E-012	2.057489E-011	1	0.000000E+000
1	199.92624382	2.057489E-011	5.354895E-012	0	0.000000E+000
1	199.92632276	5.354895E-012	2.057489E-011	1	0.000000E+000
1	199.92692529	2.057489E-011	5.354895E-012	0	0.000000E+000
1	199.92699047	5.354895E-012	2.057489E-011	1	0.000000E+000
1	199.92739270	2.057489E-011	5.354895E-012	0	0.000000E+000
1	199.92752002	5.354895E-012	2.057489E-011	1	0.000000E+000
1	199.92821229	2.057489E-011	5.354895E-012	0	0.000000E+000
1	199.92823707	5.354895E-012	2.057489E-011	1	0.000000E+000
1	199.92829920	2.057489E-011	5.354895E-012	0	0.000000E+000
1	199.92832691	5.354895E-012	2.057489E-011	1	0.000000E+000
1	199.92837511	2.057489E-011	5.354895E-012	0	0.000000E+000
1	199.92840806	5.354895E-012	2.057489E-011	1	0.000000E+000
1	199.92876436	2.057489E-011	5.354895E-012	0	0.000000E+000
1	199.92877404	5.354895E-012	2.057489E-011	1	0.000000E+000
1	199.92973412	2.057489E-011	5.354895E-012	0	0.000000E+000
1	199.92978307	5.354895E-012	2.057489E-011	1	0.000000E+000
1	199.92989228	2.057489E-011	5.354895E-012	0	0.000000E+000
1	199.92992589	5.354895E-012	2.057489E-011	1	0.000000E+000
1	199.93046595	2.057489E-011	5.354895E-012	0	0.000000E+000
1	199.93048404	5.354895E-012	2.057489E-011	1	0.000000E+000
1	199.93096834	2.057489E-011	5.354895E-012	0	0.000000E+000
1	199.93099345	5.354895E-012	2.057489E-011	1	0.000000E+000
1	199.93127639	2.057489E-011	5.354895E-012	0	0.000000E+000
1	199.93138404	5.354895E-012	2.057489E-011	1	0.000000E+000
1	199.93161618	2.057489E-011	5.354895E-012	0	0.000000E+000
1	199.93177550	5.354895E-012	2.057489E-011	1	0.000000E+000
1	199.93181664	2.057489E-011	5.354895E-012	0	0.000000E+000
1	199.93183539	5.354895E-012	2.057489E-011	1	0.000000E+000
1	199.93193353	2.057489E-011	5.354895E-012	0	0.000000E+000
1	199.93200510	5.354895E-012	2.057489E-011	1	0.000000E+000
1	199.93217622	2.057489E-011	5.354895E-012	0	0.000000E+000
1	199.93237623	5.354895E-012	2.057489E-011	1	0.000000E+000
1	199.93249365	2.057489E-011	5.354895E-012	0	0.000000E+000
1	199.93273670	5.354895E-012	2.057489E-011	1	0.000000E+000
1	199.93315318	2.057489E-011	5.354895E-012	0	0.000000E+000
1	199.93335702	5.354895E-012	2.057489E-011	1	0.000000E+000
1	199.93338938	2.057489E-011	5.354895E-012	0	0.000000E+000
1	199.93362762	5.354895E-012	2.057489E-011	1	0.000000E+000
1	199.93408389	2.057489E-011	5.354895E-012	0	0.000000E+000
1	199.93409248	5.354895E-012	2.057489E-011	1	0.000000E+000
1	199.93454992	2.057489E-011	5.354895E-012	0	0.000000E+000
1	199.93466341	5.354895E-012	2.057489E-011	1	0.000000E+000
1	199.93764140	2.057489E-011	5.354895E-012	0	0.000000E+000
1	199.93771223	5.354895E-012	2.057489E-011	1	0.000000E+000
1	199.93867812	2.057489E-011	5.354895E-012	0	0.000000E+000
1	199.93872553	5.354895E-012	2.057489E-011	1	0.000000E+000
1	199.93882113	2.057489E-011	5.354895E-012	0	0.000000E+000
1	199.93883841	5.354895E-012	2.057489E-011	1	0.000000E+000
1	199.93966617	2.057489E-011	5.354895E-012	0	0.000000E+000
1	199.93970420	5.354895E-012	2.057489E-011	1	0.000000E+000
1	199.94035723	2.057489E-011	5.354895E-012	0	0.000000E+000
1	199.94036299	5.354895E-012	2.057489E-011	1	0.000000E+000
1	199.94047034	2.057489E-011	5.354895E-012	0	0.000000E+000
1	199.94054060	5.354895E-012	2.057489E-011	1	0.000000E+000
1	199.94057812	2.057489E-011	5.354895E-012	0	0.000000E+000
1	199.94087454	5.354895E-012	2.057489E-011	1	0.000000E+000
1	199.94092529	2.057489E-011	5.354895E-012	0	0.000000E+000
1	199.94104492	5.354895E-012	2.057489E-011	1	0.000000E+000
1	199.94109639	2.057489E-011	5.354895E-012	0	0.000000E+000
1	199.94115566	5.354895E-012	2.057489E-011	1	0.000000E+000
1	199.94195116	2.057489E-011	5.354895E-012	0	0.000000E+000
1	199.94207134	5.354895E-012	2.057489E-011	1	0.000000E+000
1	199.94244861	2.057489E-011	5.354895E-012	0	0.000000E+000
1	199.94259360	5.354895E-012	2.057489E-011	1	0.000000E+000
1	199.94357529	2.057489E-011	5.354895E-012	0	0.000000E+000
1	199.94359941	5.354895E-012	2.057489E-011	1	0.000000E+000
1	199.94368287	2.057489E-011	5.354895E-012	0	0.000000E+000
1	199.94386408	5.354895E-012	2.057489E-011	1	0.000000E+000
1	199.94461141	2.057489E-011	5.354895E-012	0	0.000000E+000
1	199.94470354	5.354895E-012	2.057489E-011	1	0.000000E+000
1	199.94477153	2.057489E-011	5.354895E-012	0	0.000000E+000
1	199.94478347	5.354895E-012	2.057489E-011	1	0.000000E+000
1	199.94481209	2.057489E-011	5.354895E-012	0	0.000000E+000
1	199.94515090	5.354895E-012	2.057489E-011	1	0.000000E+000
1	199.94592394	2.057489E-011	5.354895E-012	0	0.000000E+000
1	199.94595946	5.354895E-012	2.057489E-011	1	0.000000E+000
1	199.94597823	2.057489E-011	5.354895E-012	0	0.000000E+000
1	199.94603294	5.354895E-012	2.057489E-011	1	0.000000E+000
1	199.94610027	2.057489E-011	5.354895E-012	0	0.000000E+000
1	199.94628376	5.354895E-012	2.057489E-011	1	0.000000E+000
1	199.94659166	2.057489E-011	5.354895E-012	0	0.000000E+000
1	199.94659390	5.354895E-012	2.057489E-011	1	0.000000E+000
1	199.94709443	2.057489E-011	5.354895E-012	0	0.000000E+000
1	199.94724945	5.354895E-012	2.057489E-011	1	0.000000E+000
1	199.94743467	2.057489E-011	5.354895E-012	0	0.000000E+000
1	199.94746255	5.354895E-012	2.057489E-011	1	0.000000E+000
1	199.94781293	2.057489E-011	5.354895E-012	0	0.000000E+000
1	199.94783558	5.354895E-012	2.057489E-011	1	0.000000E+000
1	199.94786198	2.057489E-011	5.354895E-012	0	0.000000E+000
1	199.94794526	5.354895E-012	2.057489E-011	1	0.000000E+000
1	199.94806636	2.057489E-011	5.354895E-012	0	0.000000E+000
1	199.94807678	5.354895E-012	2.057489E-011	1	0.000000E+000
1	199.94841744	2.057489E-011	5.354895E-012	0	0.000000E+000
1	199.94849244	5.354895E-012	2.057489E-011	1	0.000000E+000
1	199.94859287	2.057489E-011	5.354895E-012	0	0.000000E+000
1	199.94862845	5.354895E-012	2.057489E-011	1	0.000000E+000
1	199.94868747	2.057489E-011	5.354895E-012	0	0.000000E+000
1	199.94874408	5.354895E-012	2.057489E-011	1	0.000000E+000
1	199.94879473	2.057489E-011	5.354895E-012	0	0.000000E+000
1	199.94881144	5.354895E-012	2.057489E-011	1	0.000000E+000
1	199.94903556	2.057489E-011	5.354895E-012	0	0.000000E+000
1	199.94908516	5.354895E-012	2.057489E-011	1	0.000000E+000
1	199.94910683	2.057489E-011	5.354895E-012	0	0.000000E+000
1	199.94916605	5.354895E-012	2.057489E-011	1	0.000000E+000
1	199.94948824	2.057489E-011	5.354895E-012	0	0.000000E+000
1	199.94954347	5.354895E-012	2.057489E-011	1	0.000000E+000
1	199.94977061	2.057489E-011	5.354895E-012	0	0.000000E+000
1	199.94991291	5.354895E-012	2.057489E-011	1	0.000000E+000
1	199.95014831	2.057489E-011	5.354895E-012	0	0.000000E+000
1	199.95016162	5.354895E-012	2.057489E-011	1	0.000000E+000
1	199.95018742	2.057489E-011	5.354895E-012	0	0.000000E+000
1	199.95022571	5.354895E-012	2.057489E-011	1	0.000000E+000
1	199.95039503	2.057489E-011	5.354895E-012	0	0.000000E+000
1	199.95050460	5.354895E-012	2.057489E-011	1	0.000000E+000
1	199.95053933	2.057489E-011	5.354895E-012	0	0.000000E+000
1	199.95058674	5.354895E-012	2.057489E-011	1	0.000000E+000
1	199.95059786	2.057489E-011	5.354895E-012	0	0.000000E+000
1	199.95061383	5.354895E-012	2.057489E-011	1	0.000000E+000
1	199.95082654	2.057489E-011	5.354895E-012	0	0.000000E+000
1	199.95087259	5.354895E-012	2.057489E-011	1	0.000000E+000
1	199.95262210	2.057489E-011	5.354895E-012	0	0.000000E+000
1	199.95265894	5.354895E-012	2.057489E-011	1	0.000000E+000
1	199.95269939	2.057489E-011	5.354895E-012	0	0.000000E+000
1	199.95275833	5.354895E-012	2.057489E-011	1	0.000000E+000
1	199.95279178	2.057489E-011	5.354895E-012	0	0.000000E+000
1	199.95288359	5.354895E-012	2.057489E-011	1	0.000000E+000
1	199.95377720	2.057489E-011	5.354895E-012	0	0.000000E+000
1	199.95394393	5.354895E-012	2.057489E-011	1	0.000000E+000
1	199.95403798	2.057489E-011	5.354895E-012	0	0.000000E+000
1	199.95405289	5.354895E-012	2.057489E-011	1	0.000000E+000
1	199.95449496	2.057489E-011	5.354895E-012	0	0.000000E+000
1	199.95464725	5.354895E-012	2.057489E-011	1	0.000000E+000
1	199.95476158	2.057489E-011	5.354895E-012	0	0.000000E+000
1	199.95491362	5.354895E-012	2.057489E-011	1	0.000000E+000
1	199.95540257	2.057489E-011	5.354895E-012	0	0.000000E+000
1	199.95549385	5.354895E-012	2.057489E-011	1	0.000000E+000
1	199.95553449	2.057489E-011	5.354895E-012	0	0.000000E+000
1	199.95555781	5.354895E-012	2.057489E-011	1	0.000000E+000
1	199.95560334	2.057489E-011	5.354895E-012	0	0.000000E+000
1	199.95562903	5.354895E-012	2.057489E-011	1	0.000000E+000
1	199.95574354	2.057489E-011	5.354895E-012	0	0.000000E+000
1	199.95586604	5.354895E-012	2.057489E-011	1	0.000000E+000
1	199.95768842	2.057489E-011	5.354895E-012	0	0.000000E+000
1	199.95772513	5.354895E-012	2.057489E-011	1	0.000000E+000
1	199.95820412	2.057489E-011	5.354895E-012	0	0.000000E+000
1	199.95824570	5.354895E-012	2.057489E-011	1	0.000000E+000
1	199.95876631	2.057489E-011	5.354895E-012	0	0.000000E+000
1	199.95895337	5.354895E-012	2.057489E-011	1	0.000000E+000
1	199.95896953	2.057489E-011	5.354895E-012	0	0.000000E+000
1	199.95901051	5.354895E-012	2.057489E-011	1	0.000000E+000
1	199.95902616	2.057489E-011	5.354895E-012	0	0.000000E+000
1	199.95921395	5.354895E-012	2.057489E-011	1	0.000000E+000
1	199.95938487	2.057489E-011	5.354895E-012	0	0.000000E+000
1	199.95940774	5.354895E-012	2.057489E-011	1	0.000000E+000
1	199.95984145	2.057489E-011	5.354895E-012	0	0.000000E+000
1	199.96002107	5.354895E-012	2.057489E-011	1	0.000000E+000
1	199.96026151	2.057489E-011	5.354895E-012	0	0.000000E+000
1	199.96043546	5.354895E-012	2.057489E-011	1	0.000000E+000
1	199.96047574	2.057489E-011	5.354895E-012	0	0.000000E+000
1	199.96048725	5.354895E-012	2.057489E-011	1	0.000000E+000
1	199.96183357	2.057489E-011	5.354895E-012	0	0.000000E+000
1	199.96185431	5.354895E-012	2.057489E-011	1	0.000000E+000
1	199.96241628	2.057489E-011	5.354895E-012	0	0.000000E+000
1	199.96251395	5.354895E-012	2.057489E-011	1	0.000000E+000
1	199.96253477	2.057489E-011	5.354895E-012	0	0.000000E+000
1	199.96256224	5.354895E-012	2.057489E-011	1	0.000000E+000
1	199.96368027	2.057489E-011	5.354895E-012	0	0.000000E+000
1	199.96394481	5.354895E-012	2.057489E-011	1	0.000000E+000
1	199.96502045	2.057489E-011	5.354895E-012	0	0.000000E+000
1	199.96503925	5.354895E-012	2.057489E-011	1	0.000000E+000
1	199.96513513	2.057489E-011	5.354895E-012	0	0.000000E+000
1	199.96517330	5.354895E-012	2.057489E-011	1	0.000000E+000
1	199.96523403	2.057489E-011	5.354895E-012	0	0.000000E+000
1	199.96524613	5.354895E-012	2.057489E-011	1	0.000000E+000
1	199.96526988	2.057489E-011	5.354895E-012	0	0.000000E+000
1	199.96528365	5.354895E-012	2.057489E-011	1	0.000000E+000
1	199.96597044	2.057489E-011	5.354895E-012	0	0.000000E+000
1	199.96604557	5.354895E-012	2.057489E-011	1	0.000000E+000
1	199.96618465	2.057489E-011	5.354895E-012	0	0.000000E+000
1	199.96962667	5.354895E-012	2.057489E-011	1	0.000000E+000
1	199.97004302	2.057489E-011	5.354895E-012	0	0.000000E+000
1	199.97009286	5.354895E-012	2.057489E-011	1	0.000000E+000
1	199.97185312	2.057489E-011	5.354895E-012	0	0.000000E+000
1	199.97190054	5.354895E-012	2.057489E-011	1	0.000000E+000
1	199.97431738	2.057489E-011	5.354895E-012	0	0.000000E+000
1	199.97435379	5.354895E-012	2.057489E-011	1	0.000000E+000
1	199.97556733	2.057489E-011	5.354895E-012	0	0.000000E+000
1	199.97558195	5.354895E-012	2.057489E-011	1	0.000000E+000
1	199.97561701	2.057489E-011	5.354895E-012	0	0.000000E+000
1	199.97566472	5.354895E-012	2.057489E-011	1	0.000000E+000
1	199.97590726	2.057489E-011	5.354895E-012	0	0.000000E+000
1	200.00599364	5.354895E-012	2.057489E-011	1	0.000000E+000
1	200.00669890	2.057489E-011	5.354895E-012	0	0.000000E+000
1	200.00674420	5.354895E-012	2.057489E-011	1	0.000000E+000
1	200.00676938	2.057489E-011	5.354895E-012	0	0.000000E+000
1	200.00711017	5.354895E-012	2.057489E-011	1	0.000000E+000
1	200.00733332	2.057489E-011	5.354895E-012	0	0.000000E+000
1	200.00733732	5.354895E-012	2.057489E-011	1	0.000000E+000
1	200.00735548	2.057489E-011	5.354895E-012	0	0.000000E+000
1	200.00738918	5.354895E-012	2.057489E-011	1	0.000000E+000
1	200.00759094	2.057489E-011	5.354895E-012	0	0.000000E+000
1	200.00762018	5.354895E-012	2.057489E-011	1	0.000000E+000
1	200.00873400	2.057489E-011	5.354895E-012	0	0.000000E+000
1	200.00961167	5.354895E-012	2.057489E-011	1	0.000000E+000
1	200.00963302	2.057489E-011	5.354895E-012	0	0.000000E+000
1	200.00993413	5.354895E-012	2.057489E-011	1	0.000000E+000
1	200.01198800	2.057489E-011	5.354895E-012	0	0.000000E+000
1	200.01234699	5.354895E-012	2.057489E-011	1	0.000000E+000
1	200.01263566	2.057489E-011	5.354895E-012	0	0.000000E+000
1	200.01268520	5.354895E-012	2.057489E-011	1	0.000000E+000
1	200.01388058	2.057489E-011	5.354895E-012	0	0.000000E+000
1	200.01391778	5.354895E-012	2.057489E-011	1	0.000000E+000
1	200.01444298	2.057489E-011	5.354895E-012	0	0.000000E+000
1	200.01449826	5.354895E-012	2.057489E-011	1	0.000000E+000
1	200.01468445	2.057489E-011	5.354895E-012	0	0.000000E+000
1	200.01471538	5.354895E-012	2.057489E-011	1	0.000000E+000
1	200.01478833	2.057489E-011	5.354895E-012	0	0.000000E+000
1	200.01487863	5.354895E-012	2.057489E-011	1	0.000000E+000
1	200.01511265	2.057489E-011	5.354895E-012	0	0.000000E+000
1	200.01513394	5.354895E-012	2.057489E-011	1	0.000000E+000
1	200.01544163	2.057489E-011	5.354895E-012	0	0.000000E+000
1	200.01552825	5.354895E-012	2.057489E-011	1	0.000000E+000
1	200.01567587	2.057489E-011	5.354895E-012	0	0.000000E+000
1	200.01570604	5.354895E-012	2.057489E-011	1	0.000000E+000
1	200.01588004	2.057489E-011	5.354895E-012	0	0.000000E+000
1	200.01590870	5.354895E-012	2.057489E-011	1	0.000000E+000
1	200.01610338	2.057489E-011	5.354895E-012	0	0.000000E+000
1	200.01619578	5.354895E-012	2.057489E-011	1	0.000000E+000
1	200.01633799	2.057489E-011	5.354895E-012	0	0.000000E+000
1	200.01640760	5.354895E-012	2.057489E-011	1	0.000000E+000
1	200.01643820	2.057489E-011	5.354895E-012	0	0.000000E+000
1	200.01655016	5.354895E-012	2.057489E-011	1	0.000000E+000
1	200.01808586	2.057489E-011	5.354895E-012	0	0.000000E+000
1	200.01840101	5.354895E-012	2.057489E-011	1	0.000000E+000
1	200.01845084	2.057489E-011	5.354895E-012	0	0.000000E+000
1	200.01847070	5.354895E-012	2.057489E-011	1	0.000000E+000
1	200.01974850	2.057489E-011	5.354895E-012	0	0.000000E+000
1	200.01977870	5.354895E-012	2.057489E-011	1	0.000000E+000
1	200.02000692	2.057489E-011	5.354895E-012	0	0.000000E+000
1	200.02050453	5.354895E-012	2.057489E-011	1	0.000000E+000
1	200.02153947	2.057489E-011	5.354895E-012	0	0.000000E+000
1	200.02156136	5.354895E-012	2.057489E-011	1	0.000000E+000
1	200.02266681	2.057489E-011	5.354895E-012	0	0.000000E+000
1	200.02270183	5.354895E-012	2.057489E-011	1	0.000000E+000
1	200.02293648	2.057489E-011	5.354895E-012	0	0.000000E+000
1	200.02335076	5.354895E-012	2.057489E-011	1	0.000000E+000
1	200.02374625	2.057489E-011	5.354895E-012	0	0.000000E+000
1	200.02381227	5.354895E-012	2.057489E-011	1	0.000000E+000
1	200.02438800	2.057489E-011	5.354895E-012	0	0.000000E+000
1	200.02440397	5.354895E-012	2.057489E-011	1	0.000000E+000
1	200.02472132	2.057489E-011	5.354895E-012	0	0.000000E+000
1	200.02475406	5.354895E-012	2.057489E-011	1	0.000000E+000
1	200.02633207	2.057489E-011	5.354895E-012	0	0.000000E+000
1	200.02636647	5.354895E-012	2.057489E-011	1	0.000000E+000
1	200.02670440	2.057489E-011	5.354895E-012	0	0.000000E+000
1	200.02671154	5.354895E-012	2.057489E-011	1	0.000000E+000
1	200.02685245	2.057489E-011	5.354895E-012	0	0.000000E+000
1	200.02688662	5.354895E-012	2.057489E-011	1	0.000000E+000
1	200.02695549	2.057489E-011	5.354895E-012	0	0.000000E+000
1	200.02698164	5.354895E-012	2.057489E-011	1	0.000000E+000
1	200.02703210	2.057489E-011	5.354895E-012	0	0.000000E+000
1	200.02707132	5.354895E-012	2.057489E-011	1	0.000000E+000
1	200.02840568	2.057489E-011	5.354895E-012	0	0.000000E+000
1	200.02844064	5.354895E-012	2.057489E-011	1	0.000000E+000
1	200.02878375	2.057489E-011	5.354895E-012	0	0.000000E+000
1	200.02882054	5.354895E-012	2.057489E-011	1	0.000000E+000
1	200.02898373	2.057489E-011	5.354895E-012	0	0.000000E+000
1	200.02949339	5.354895E-012	2.057489E-011	1	0.000000E+000
1	200.02961205	2.057489E-011	5.354895E-012	0	0.000000E+000
1	200.02962303	5.354895E-012	2.057489E-011	1	0.000000E+000
1	200.02992289	2.057489E-011	5.354895E-012	0	0.000000E+000
1	200.03005175	5.354895E-012	2.057489E-011	1	0.000000E+000
1	200.03029806	2.057489E-011	5.354895E-012	0	0.000000E+000
1	200.03066119	5.354895E-012	2.057489E-011	1	0.000000E+000
1	200.03076990	2.057489E-011	5.354895E-012	0	0.000000E+000
1	200.03080324	5.354895E-012	2.057489E-011	1	0.000000E+000
1	200.03099277	2.057489E-011	5.354895E-012	0	0.000000E+000
1	200.03105989	5.354895E-012	2.057489E-011	1	0.000000E+000
1	200.03118117	2.057489E-011	5.354895E-012	0	0.000000E+000
1	200.03123047	5.354895E-012	2.057489E-011	1	0.000000E+000
1	200.03201279	2.057489E-011	5.354895E-012	0	0.000000E+000
1	200.03223436	5.354895E-012	2.057489E-011	1	0.000000E+000
1	200.03286566	2.057489E-011	5.354895E-012	0	0.000000E+000
1	200.03290321	5.354895E-012	2.057489E-011	1	0.000000E+000
1	200.03360762	2.057489E-011	5.354895E-012	0	0.000000E+000
1	200.03371737	5.354895E-012	2.057489E-011	1	0.000000E+000
1	200.03372693	2.057489E-011	5.354895E-012	0	0.000000E+000
1	200.03412711	5.354895E-012	2.057489E-011	1	0.000000E+000
1	200.03429032	2.057489E-011	5.354895E-012	0	0.000000E+000
1	200.03439601	5.354895E-012	2.057489E-011	1	0.000000E+000
1	200.03444513	2.057489E-011	5.354895E-012	0	0.000000E+000
1	200.03490558	5.354895E-012	2.057489E-011	1	0.000000E+000
1	200.03496757	2.057489E-011	5.354895E-012	0	0.000000E+000
1	200.03499428	5.354895E-012	2.057489E-011	1	0.000000E+000
1	200.03526168	2.057489E-011	5.354895E-012	0	0.000000E+000
1	200.03554648	5.354895E-012	2.057489E-011	1	0.000000E+000
1	200.03555172	2.057489E-011	5.354895E-012	0	0.000000E+000
1	200.03561240	5.354895E-012	2.057489E-011	1	0.000000E+000
1	200.03574830	2.057489E-011	5.354895E-012	0	0.000000E+000
1	200.03647393	5.354895E-012	2.057489E-011	1	0.000000E+000
1	200.03649654	2.057489E-011	5.354895E-012	0	0.000000E+000
1	200.03654395	5.354895E-012	2.057489E-011	1	0.000000E+000
1	200.03656304	2.057489E-011	5.354895E-012	0	0.000000E+000
1	200.03659283	5.354895E-012	2.057489E-011	1	0.000000E+000
1	200.03659735	2.057489E-011	5.354895E-012	0	0.000000E+000
1	200.03662323	5.354895E-012	2.057489E-011	1	0.000000E+000
1	200.03678272	2.057489E-011	5.354895E-012	0	0.000000E+000
1	200.03680764	5.354895E-012	2.057489E-011	1	0.000000E+000
1	200.03714120	2.057489E-011	5.354895E-012	0	0.000000E+000
1	200.03726324	5.354895E-012	2.057489E-011	1	0.000000E+000
1	200.03801125	2.057489E-011	5.354895E-012	0	0.000000E+000
1	200.03814789	5.354895E-012	2.057489E-011	1	0.000000E+000
1	200.03829925	2.057489E-011	5.354895E-012	0	0.000000E+000
1	200.03834349	5.354895E-012	2.057489E-011	1	0.000000E+000
1	200.03870420	2.057489E-011	5.354895E-012	0	0.000000E+000
1	200.03879047	5.354895E-012	2.057489E-011	1	0.000000E+000
1	200.03912715	2.057489E-011	5.354895E-012	0	0.000000E+000
1	200.03915504	5.354895E-012	2.057489E-011	1	0.000000E+000
1	200.04019134	2.057489E-011	5.354895E-012	0	0.000000E+000
1	200.04019533	5.354895E-012	2.057489E-011	1	0.000000E+000
1	200.04053367	2.057489E-011	5.354895E-012	0	0.000000E+000
1	200.04057766	5.354895E-012	2.057489E-011	1	0.000000E+000
1	200.04077618	2.057489E-011	5.354895E-012	0	0.000000E+000
1	200.04081244	5.354895E-012	2.057489E-011	1	0.000000E+000
1	200.04264126	2.057489E-011	5.354895E-012	0	0.000000E+000
1	200.04271203	5.354895E-012	2.057489E-011	1	0.000000E+000
1	200.04286091	2.057489E-011	5.354895E-012	0	0.000000E+000
1	200.04287503	5.354895E-012	2.057489E-011	1	0.000000E+000
1	200.04289423	2.057489E-011	5.354895E-012	0	0.000000E+000
1	200.04296874	5.354895E-012	2.057489E-011	1	0.000000E+000
1	200.04320921	2.057489E-011	5.354895E-012	0	0.000000E+000
1	200.04321574	5.354895E-012	2.057489E-011	1	0.000000E+000
1	200.04364676	2.057489E-011	5.354895E-012	0	0.000000E+000
1	200.04372099	5.354895E-012	2.057489E-011	1	0.000000E+000
1	200.04372790	2.057489E-011	5.354895E-012	0	0.000000E+000
1	200.04380429	5.354895E-012	2.057489E-011	1	0.000000E+000
1	200.04416448	2.057489E-011	5.354895E-012	0	0.000000E+000
1	200.04421921	5.354895E-012	2.057489E-011	1	0.000000E+000
1	200.04435662	2.057489E-011	5.354895E-012	0	0.000000E+000
1	200.04464342	5.354895E-012	2.057489E-011	1	0.000000E+000
1	200.04852310	2.057489E-011	5.354895E-012	0	0.000000E+000
1	200.04869753	5.354895E-012	2.057489E-011	1	0.000000E+000
1	200.04917526	2.057489E-011	5.354895E-012	0	0.000000E+000
1	200.04919257	5.354895E-012	2.057489E-011	1	0.000000E+000
1	200.04924489	2.057489E-011	5.354895E-012	0	0.000000E+000
1	200.04946069	5.354895E-012	2.057489E-011	1	0.000000E+000
1	200.05011079	2.057489E-011	5.354895E-012	0	0.000000E+000
1	200.05012780	5.354895E-012	2.057489E-011	1	0.000000E+000
1	200.05082113	2.057489E-011	5.354895E-012	0	0.000000E+000
1	200.05087792	5.354895E-012	2.057489E-011	1	0.000000E+000
1	200.05134322	2.057489E-011	5.354895E-012	0	0.000000E+000
1	200.05139326	5.354895E-012	2.057489E-011	1	0.000000E+000
1	200.05193956	2.057489E-011	5.354895E-012	0	0.000000E+000
1	200.05197003	5.354895E-012	2.057489E-011	1	0.000000E+000
1	200.05213811	2.057489E-011	5.354895E-012	0	0.000000E+000
1	200.05226480	5.354895E-012	2.057489E-011	1	0.000000E+000
1	200.05313062	2.057489E-011	5.354895E-012	0	0.000000E+000
1	200.05377570	5.354895E-012	2.057489E-011	1	0.000000E+000
1	200.05487125	2.057489E-011	5.354895E-012	0	0.000000E+000
1	200.05494551	5.354895E-012	2.057489E-011	1	0.000000E+000
1	200.05695207	2.057489E-011	5.354895E-012	0	0.000000E+000
1	200.05696872	5.354895E-012	2.057489E-011	1	0.000000E+000
1	200.05729660	2.057489E-011	5.354895E-012	0	0.000000E+000
1	200.05736235	5.354895E-012	2.057489E-011	1	0.000000E+000
1	200.05741758	2.057489E-011	5.354895E-012	0	0.000000E+000
1	200.05746327	5.354895E-012	2.057489E-011	1	0.000000E+000
1	200.05786545	2.057489E-011	5.354895E-012	0	0.000000E+000
1	200.05788987	5.354895E-012	2.057489E-011	1	0.000000E+000
1	200.05830107	2.057489E-011	5.354895E-012	0	0.000000E+000
1	200.05833072	5.354895E-012	2.057489E-011	1	0.000000E+000
1	200.05836898	2.057489E-011	5.354895E-012	0	0.000000E+000
1	200.05849189	5.354895E-012	2.057489E-011	1	0.000000E+000
1	200.05851411	2.057489E-011	5.354895E-012	0	0.000000E+000
1	200.05872351	5.354895E-012	2.057489E-011	1	0.000000E+000
1	200.05977854	2.057489E-011	5.354895E-012	0	0.000000E+000
1	200.05978498	5.354895E-012	2.057489E-011	1	0.000000E+000
1	200.06068167	2.057489E-011	5.354895E-012	0	0.000000E+000
1	215.84319171	5.162202E-012	2.038220E-011	1	0.000000E+000
1	215.84380118	2.038220E-011	5.162202E-012	0	0.000000E+000
1	215.84382898	5.162202E-012	2.038220E-011	1	0.000000E+000
1	215.84408467	2.038220E-011	5.162202E-012	0	0.000000E+000
1	215.84411657	5.162202E-012	2.038220E-011	1	0.000000E+000
1	215.84420902	2.038220E-011	5.162202E-012	0	0.000000E+000
1	215.84431561	5.162202E-012	2.038220E-011	1	0.000000E+000
1	215.84628054	2.038220E-011	5.162202E-012	0	0.000000E+000
1	215.84634614	5.162202E-012	2.038220E-011	1	0.000000E+000
1	215.84636437	2.038220E-011	5.162202E-012	0	0.000000E+000
1	215.84645950	5.162202E-012	2.038220E-011	1	0.000000E+000
1	215.84693999	2.038220E-011	5.162202E-012	0	0.000000E+000
1	215.84695882	5.162202E-012	2.038220E-011	1	0.000000E+000
1	215.84782528	2.038220E-011	5.162202E-012	0	0.000000E+000
1	215.84783253	5.162202E-012	2.038220E-011	1	0.000000E+000
1	215.84881514	2.038220E-011	5.162202E-012	0	0.000000E+000
1	215.84882190	5.162202E-012	2.038220E-011	1	0.000000E+000
1	215.85325235	2.038220E-011	5.162202E-012	0	0.000000E+000
1	215.85329157	5.162202E-012	2.038220E-011	1	0.000000E+000
1	215.85338705	2.038220E-011	5.162202E-012	0	0.000000E+000
1	215.85363970	5.162202E-012	2.038220E-011	1	0.000000E+000
1	215.85390580	2.038220E-011	5.162202E-012	0	0.000000E+000
1	215.85392631	5.162202E-012	2.038220E-011	1	0.000000E+000
1	215.85396977	2.038220E-011	5.162202E-012	0	0.000000E+000
1	215.85402818	5.162202E-012	2.038220E-011	1	0.000000E+000
1	215.85543271	2.038220E-011	5.162202E-012	0	0.000000E+000
1	215.85545591	5.162202E-012	2.038220E-011	1	0.000000E+000
1	215.86097797	2.038220E-011	5.162202E-012	0	0.000000E+000
1	215.86098407	5.162202E-012	2.038220E-011	1	0.000000E+000
1	215.86710838	2.038220E-011	5.162202E-012	0	0.000000E+000
1	215.86717341	5.162202E-012	2.038220E-011	1	0.000000E+000
1	215.86719994	2.038220E-011	5.162202E-012	0	0.000000E+000
1	215.86721146	5.162202E-012	2.038220E-011	1	0.000000E+000
1	215.86726365	2.038220E-011	5.162202E-012	0	0.000000E+000
1	215.86727527	5.162202E-012	2.038220E-011	1	0.000000E+000
1	215.86744860	2.038220E-011	5.162202E-012	0	0.000000E+000
1	215.86747533	5.162202E-012	2.038220E-011	1	0.000000E+000
1	215.87094174	2.038220E-011	5.162202E-012	0	0.000000E+000
1	215.87102388	5.162202E-012	2.038220E-011	1	0.000000E+000
1	215.87128483	2.038220E-011	5.162202E-012	0	0.000000E+000
1	215.87144956	5.162202E-012	2.038220E-011	1	0.000000E+000
1	215.87162381	2.038220E-011	5.162202E-012	0	0.000000E+000
1	215.87164383	5.162202E-012	2.038220E-011	1	0.000000E+000
1	215.87356815	2.038220E-011	5.162202E-012	0	0.000000E+000
1	215.87395924	5.162202E-012	2.038220E-011	1	0.000000E+000
1	215.87407531	2.038220E-011	5.162202E-012	0	0.000000E+000
1	215.87413036	5.162202E-012	2.038220E-011	1	0.000000E+000
1	215.87433994	2.038220E-011	5.162202E-012	0	0.000000E+000
1	215.87435430	5.162202E-012	2.038220E-011	1	0.000000E+000
1	215.87604781	2.038220E-011	5.162202E-012	0	0.000000E+000
1	215.87607723	5.162202E-012	2.038220E-011	1	0.000000E+000
1	215.87836558	2.038220E-011	5.162202E-012	0	0.000000E+000
1	215.87841628	5.162202E-012	2.038220E-011	1	0.000000E+000
1	215.88090307	2.038220E-011	5.162202E-012	0	0.000000E+000
1	215.88098912	5.162202E-012	2.038220E-011	1	0.000000E+000
1	215.88319191	2.038220E-011	5.162202E-012	0	0.000000E+000
1	215.88320192	5.162202E-012	2.038220E-011	1	0.000000E+000
1	215.88454126	2.038220E-011	5.162202E-012	0	0.000000E+000
1	215.88456931	5.162202E-012	2.038220E-011	1	0.000000E+000
1	215.88469432	2.038220E-011	5.162202E-012	0	0.000000E+000
1	215.88473299	5.162202E-012	2.038220E-011	1	0.000000E+000
1	215.88795903	2.038220E-011	5.162202E-012	0	0.000000E+000
1	215.88801928	5.162202E-012	2.038220E-011	1	0.000000E+000
1	215.88983231	2.038220E-011	5.162202E-012	0	0.000000E+000
1	215.88985549	5.162202E-012	2.038220E-011	1	0.000000E+000
1	215.89236936	2.038220E-011	5.162202E-012	0	0.000000E+000
1	215.89240117	5.162202E-012	2.038220E-011	1	0.000000E+000
1	215.89240754	2.038220E-011	5.162202E-012	0	0.000000E+000
1	215.89242597	5.162202E-012	2.038220E-011	1	0.000000E+000
1	215.89292134	2.038220E-011	5.162202E-012	0	0.000000E+000
1	215.89293408	5.162202E-012	2.038220E-011	1	0.000000E+000
1	215.89301995	2.038220E-011	5.162202E-012	0	0.000000E+000
1	215.89317071	5.162202E-012	2.038220E-011	1	0.000000E+000
1	215.89353014	2.038220E-011	5.162202E-012	0	0.000000E+000
1	215.89360608	5.162202E-012	2.038220E-011	1	0.000000E+000
1	215.89441754	2.038220E-011	5.162202E-012	0	0.000000E+000
1	229.48349028	5.153647E-012	2.037365E-011	1	0.000000E+000
1	229.48406111	2.037365E-011	5.153647E-012	0	0.000000E+000
1	229.48407301	5.153647E-012	2.037365E-011	1	0.000000E+000
1	229.48446357	2.037365E-011	5.153647E-012	0	0.000000E+000
1	229.48449402	5.153647E-012	2.037365E-011	1	0.000000E+000
1	229.48671650	2.037365E-011	5.153647E-012	0	0.000000E+000
1	229.48674566	5.153647E-012	2.037365E-011	1	0.000000E+000
1	229.48688783	2.037365E-011	5.153647E-012	0	0.000000E+000
1	229.48707941	5.153647E-012	2.037365E-011	1	0.000000E+000
1	229.48720523	2.037365E-011	5.153647E-012	0	0.000000E+000
1	229.48736020	5.153647E-012	2.037365E-011	1	0.000000E+000
1	229.48774487	2.037365E-011	5.153647E-012	0	0.000000E+000
1	229.48776591	5.153647E-012	2.037365E-011	1	0.000000E+000
1	229.48794615	2.037365E-011	5.153647E-012	0	0.000000E+000
1	229.48798101	5.153647E-012	2.037365E-011	1	0.000000E+000
1	229.48864749	2.037365E-011	5.153647E-012	0	0.000000E+000
1	229.48865692	5.153647E-012	2.037365E-011	1	0.000000E+000
1	229.48874129	2.037365E-011	5.153647E-012	0	0.000000E+000
1	229.48876815	5.153647E-012	2.037365E-011	1	0.000000E+000
1	229.48992797	2.037365E-011	5.153647E-012	0	0.000000E+000
1	229.48993503	5.153647E-012	2.037365E-011	1	0.000000E+000
1	229.49052329	2.037365E-011	5.153647E-012	0	0.000000E+000
1	229.49058541	5.153647E-012	2.037365E-011	1	0.000000E+000
1	229.49068550	2.037365E-011	5.153647E-012	0	0.000000E+000
1	229.49078835	5.153647E-012	2.037365E-011	1	0.000000E+000
1	229.49247614	2.037365E-011	5.153647E-012	0	0.000000E+000
1	229.49250912	5.153647E-012	2.037365E-011	1	0.000000E+000
1	229.49262825	2.037365E-011	5.153647E-012	0	0.000000E+000
1	229.49265636	5.153647E-012	2.037365E-011	1	0.000000E+000
1	229.49267622	2.037365E-011	5.153647E-012	0	0.000000E+000
1	229.49286071	5.153647E-012	2.037365E-011	1	0.000000E+000
1	229.49304464	2.037365E-011	5.153647E-012	0	0.000000E+000
1	229.49308895	5.153647E-012	2.037365E-011	1	0.000000E+000
1	229.49309223	2.037365E-011	5.153647E-012	0	0.000000E+000
1	229.49311223	5.153647E-012	2.037365E-011	1	0.000000E+000
1	229.49312446	2.037365E-011	5.153647E-012	0	0.000000E+000
1	229.49332883	5.153647E-012	2.037365E-011	1	0.000000E+000
1	229.49337915	2.037365E-011	5.153647E-012	0	0.000000E+000
1	229.49348465	5.153647E-012	2.037365E-011	1	0.000000E+000
1	229.49598723	2.037365E-011	5.153647E-012	0	0.000000E+000
1	229.49600418	5.153647E-012	2.037365E-011	1	0.000000E+000
1	229.49617202	2.037365E-011	5.153647E-012	0	0.000000E+000
1	229.49635185	5.153647E-012	2.037365E-011	1	0.000000E+000
1	229.49745608	2.037365E-011	5.153647E-012	0	0.000000E+000
1	229.49754625	5.153647E-012	2.037365E-011	1	0.000000E+000
1	229.49780929	2.037365E-011	5.153647E-012	0	0.000000E+000
1	229.49911391	5.153647E-012	2.037365E-011	1	0.000000E+000
1	229.50235125	2.037365E-011	5.153647E-012	0	0.000000E+000
1	229.50272047	5.153647E-012	2.037365E-011	1	0.000000E+000
1	229.50413146	2.037365E-011	5.153647E-012	0	0.000000E+000
1	229.50420044	5.153647E-012	2.037365E-011	1	0.000000E+000
1	229.50598892	2.037365E-011	5.153647E-012	0	0.000000E+000
1	229.50601349	5.153647E-012	2.037365E-011	1	0.000000E+000
1	229.50622127	2.037365E-011	5.153647E-012	0	0.000000E+000
1	229.50628587	5.153647E-012	2.037365E-011	1	0.000000E+000
1	229.50650080	2.037365E-011	5.153647E-012	0	0.000000E+000
1	229.50653692	5.153647E-012	2.037365E-011	1	0.000000E+000
1	229.50676479	2.037365E-011	5.153647E-012	0	0.000000E+000
1	229.50682868	5.153647E-012	2.037365E-011	1	0.000000E+000
1	229.51369226	2.037365E-011	5.153647E-012	0	0.000000E+000
1	229.51375654	5.153647E-012	2.037365E-011	1	0.000000E+000
1	229.51378404	2.037365E-011	5.153647E-012	0	0.000000E+000
1	229.51383740	5.153647E-012	2.037365E-011	1	0.000000E+000
1	229.51432427	2.037365E-011	5.153647E-012	0	0.000000E+000
1	229.51436557	5.153647E-012	2.037365E-011	1	0.000000E+000
1	229.51439604	2.037365E-011	5.153647E-012	0	0.000000E+000
1	229.51474958	5.153647E-012	2.037365E-011	1	0.000000E+000
1	229.51485674	2.037365E-011	5.153647E-012	0	0.000000E+000
1	229.51487646	5.153647E-012	2.037365E-011	1	0.000000E+000
1	229.51530754	2.037365E-011	5.153647E-012	0	0.000000E+000
1	229.51532260	5.153647E-012	2.037365E-011	1	0.000000E+000
1	229.51894321	2.037365E-011	5.153647E-012	0	0.000000E+000
1	229.51895595	5.153647E-012	2.037365E-011	1	0.000000E+000
1	229.51934854	2.037365E-011	5.153647E-012	0	0.000000E+000
1	229.51939729	5.153647E-012	2.037365E-011	1	0.000000E+000
1	229.52024567	2.037365E-011	5.153647E-012	0	0.000000E+000
1	229.52036795	5.153647E-012	2.037365E-011	1	0.000000E+000
1	229.52089141	2.037365E-011	5.153647E-012	0	0.000000E+000
1	229.52109849	5.153647E-012	2.037365E-011	1	0.000000E+000
1	229.52110263	2.037365E-011	5.153647E-012	0	0.000000E+000
1	229.52114296	5.153647E-012	2.037365E-011	1	0.000000E+000
1	229.52164054	2.037365E-011	5.153647E-012	0	0.000000E+000
1	229.52182559	5.153647E-012	2.037365E-011	1	0.000000E+000
1	229.52184400	2.037365E-011	5.153647E-012	0	0.000000E+000
1	229.52186666	5.153647E-012	2.037365E-011	1	0.000000E+000
1	229.52229518	2.037365E-011	5.153647E-012	0	0.000000E+000
1	229.52238418	5.153647E-012	2.037365E-011	1	0.000000E+000
1	229.52443175	2.037365E-011	5.153647E-012	0	0.000000E+000
1	229.52449726	5.153647E-012	2.037365E-011	1	0.000000E+000
1	229.52455828	2.037365E-011	5.153647E-012	0	0.000000E+000
1	229.52465459	5.153647E-012	2.037365E-011	1	0.000000E+000
1	229.52467852	2.037365E-011	5.153647E-012	0	0.000000E+000
1	229.52474637	5.153647E-012	2.037365E-011	1	0.000000E+000
1	229.52642766	2.037365E-011	5.153647E-012	0	0.000000E+000
1	229.52644834	5.153647E-012	2.037365E-011	1	0.000000E+000
1	229.52647103	2.037365E-011	5.153647E-012	0	0.000000E+000
1	229.52648271	5.153647E-012	2.037365E-011	1	0.000000E+000
1	229.52848284	2.037365E-011	5.153647E-012	0	0.000000E+000
1	229.52851235	5.153647E-012	2.037365E-011	1	0.000000E+000
1	229.52929580	2.037365E-011	5.153647E-012	0	0.000000E+000
1	229.52931114	5.153647E-012	2.037365E-011	1	0.000000E+000
1	229.52935429	2.037365E-011	5.153647E-012	0	0.000000E+000
1	229.52942505	5.153647E-012	2.037365E-011	1	0.000000E+000
1	229.52961419	2.037365E-011	5.153647E-012	0	0.000000E+000
1	229.52965734	5.153647E-012	2.037365E-011	1	0.000000E+000
1	229.52969460	2.037365E-011	5.153647E-012	0	0.000000E+000
1	229.53033436	5.153647E-012	2.037365E-011	1	0.000000E+000
1	229.53082394	2.037365E-011	5.153647E-012	0	0.000000E+000
1	229.53083923	5.153647E-012	2.037365E-011	1	0.000000E+000
1	229.53096522	2.037365E-011	5.153647E-012	0	0.000000E+000
1	229.53097521	5.153647E-012	2.037365E-011	1	0.000000E+000
1	229.53206203	2.037365E-011	5.153647E-012	0	0.000000E+000
1	229.53208194	5.153647E-012	2.037365E-011	1	0.000000E+000
1	229.53301317	2.037365E-011	5.153647E-012	0	0.000000E+000
1	229.53309480	5.153647E-012	2.037365E-011	1	0.000000E+000
1	229.53451087	2.037365E-011	5.153647E-012	0	0.000000E+000
1	229.53457805	5.153647E-012	2.037365E-011	1	0.000000E+000
1	229.53562150	2.037365E-011	5.153647E-012	0	0.000000E+000
1	229.53566752	5.153647E-012	2.037365E-011	1	0.000000E+000
1	229.53654142	2.037365E-011	5.153647E-012	0	0.000000E+000
1	229.53662753	5.153647E-012	2.037365E-011	1	0.000000E+000
1	229.53680479	2.037365E-011	5.153647E-012	0	0.000000E+000
1	229.53690127	5.153647E-012	2.037365E-011	1	0.000000E+000
1	229.53805299	2.037365E-011	5.153647E-012	0	0.000000E+000
1	229.53809731	5.153647E-012	2.037365E-011	1	0.000000E+000
1	229.53955283	2.037365E-011	5.153647E-012	0	0.000000E+000
1	229.53958458	5.153647E-012	2.037365E-011	1	0.000000E+000
1	229.53974047	2.037365E-011	5.153647E-012	0	0.000000E+000
1	229.53978940	5.153647E-012	2.037365E-011	1	0.000000E+000
1	229.54365407	2.037365E-011	5.153647E-012	0	0.000000E+000
1	229.54367139	5.153647E-012	2.037365E-011	1	0.000000E+000
1	229.54370809	2.037365E-011	5.153647E-012	0	0.000000E+000
1	229.54372230	5.153647E-012	2.037365E-011	1	0.000000E+000
1	229.54441727	2.037365E-011	5.153647E-012	0	0.000000E+000
1	229.54442696	5.153647E-012	2.037365E-011	1	0.000000E+000
1	229.54515424	2.037365E-011	5.153647E-012	0	0.000000E+000
1	229.54526630	5.153647E-012	2.037365E-011	1	0.000000E+000
1	229.54532248	2.037365E-011	5.153647E-012	0	0.000000E+000
1	229.54540630	5.153647E-012	2.037365E-011	1	0.000000E+000
1	229.54554171	2.037365E-011	5.153647E-012	0	0.000000E+000
1	229.54558104	5.153647E-012	2.037365E-011	1	0.000000E+000
1	229.54564075	2.037365E-011	5.153647E-012	0	0.000000E+000
1	229.54564596	5.153647E-012	2.037365E-011	1	0.000000E+000
1	229.54640876	2.037365E-011	5.153647E-012	0	0.000000E+000
1	229.54649328	5.153647E-012	2.037365E-011	1	0.000000E+000
1	229.54834565	2.037365E-011	5.153647E-012	0	0.000000E+000
1	229.54837336	5.153647E-012	2.037365E-011	1	0.000000E+000
1	229.54852346	2.037365E-011	5.153647E-012	0	0.000000E+000
1	229.54857047	5.153647E-012	2.037365E-011	1	0.000000E+000
1	229.54873573	2.037365E-011	5.153647E-012	0	0.000000E+000
1	229.54874745	5.153647E-012	2.037365E-011	1	0.000000E+000
1	229.54995481	2.037365E-011	5.153647E-012	0	0.000000E+000
1	229.55002645	5.153647E-012	2.037365E-011	1	0.000000E+000
1	229.55035486	2.037365E-011	5.153647E-012	0	0.000000E+000
1	229.55039005	5.153647E-012	2.037365E-011	1	0.000000E+000
1	229.55134873	2.037365E-011	5.153647E-012	0	0.000000E+000
1	229.55140260	5.153647E-012	2.037365E-011	1	0.000000E+000
1	229.55180231	2.037365E-011	5.153647E-012	0	0.000000E+000
1	229.55191881	5.153647E-012	2.037365E-011	1	0.000000E+000
1	229.55667540	2.037365E-011	5.153647E-012	0	0.000000E+000
1	229.55669566	5.153647E-012	2.037365E-011	1	0.000000E+000
1	229.55673013	2.037365E-011	5.153647E-012	0	0.000000E+000
1	229.55674056	5.153647E-012	2.037365E-011	1	0.000000E+000
1	229.55680869	2.037365E-011	5.153647E-012	0	0.000000E+000
1	229.55694937	5.153647E-012	2.037365E-011	1	0.000000E+000
1	229.55784709	2.037365E-011	5.153647E-012	0	0.000000E+000
1	229.55795157	5.153647E-012	2.037365E-011	1	0.000000E+000
1	229.56039751	2.037365E-011	5.153647E-012	0	0.000000E+000
1	229.56046164	5.153647E-012	2.037365E-011	1	0.000000E+000
1	229.56056684	2.037365E-011	5.153647E-012	0	0.000000E+000
1	229.56063200	5.153647E-012	2.037365E-011	1	0.000000E+000
1	229.56089615	2.037365E-011	5.153647E-012	0	0.000000E+000
1	229.56161818	5.153647E-012	2.037365E-011	1	0.000000E+000
1	229.56169474	2.037365E-011	5.153647E-012	0	0.000000E+000
1	229.56187642	5.153647E-012	2.037365E-011	1	0.000000E+000
1	229.56194337	2.037365E-011	5.153647E-012	0	0.000000E+000
1	229.56218435	5.153647E-012	2.037365E-011	1	0.000000E+000
1	229.56243088	2.037365E-011	5.153647E-012	0	0.000000E+000
1	229.56254284	5.153647E-012	2.037365E-011	1	0.000000E+000
1	229.56257794	2.037365E-011	5.153647E-012	0	0.000000E+000
1	229.56266054	5.153647E-012	2.037365E-011	1	0.000000E+000
1	229.56319741	2.037365E-011	5.153647E-012	0	0.000000E+000
1	229.56335957	5.153647E-012	2.037365E-011	1	0.000000E+000
1	229.56457092	2.037365E-011	5.153647E-012	0	0.000000E+000
1	229.56462182	5.153647E-012	2.037365E-011	1	0.000000E+000
1	229.56475585	2.037365E-011	5.153647E-012	0	0.000000E+000
1	229.56478338	5.153647E-012	2.037365E-011	1	0.000000E+000
1	229.56719711	2.037365E-011	5.153647E-012	0	0.000000E+000
1	229.56722919	5.153647E-012	2.037365E-011	1	0.000000E+000
1	229.57037960	2.037365E-011	5.153647E-012	0	0.000000E+000
1	229.57062937	5.153647E-012	2.037365E-011	1	0.000000E+000
1	229.57065251	2.037365E-011	5.153647E-012	0	0.000000E+000
1	229.57092295	5.153647E-012	2.037365E-011	1	0.000000E+000
1	229.57173893	2.037365E-011	5.153647E-012	0	0.000000E+000
1	229.57175730	5.153647E-012	2.037365E-011	1	0.000000E+000
1	229.57498165	2.037365E-011	5.153647E-012	0	0.000000E+000
1	229.57501074	5.153647E-012	2.037365E-011	1	0.000000E+000
1	229.57539778	2.037365E-011	5.153647E-012	0	0.000000E+000
1	229.57542237	5.153647E-012	2.037365E-011	1	0.000000E+000
1	229.57804854	2.037365E-011	5.153647E-012	0	0.000000E+000
1	229.57805412	5.153647E-012	2.037365E-011	1	0.000000E+000
1	229.57807409	2.037365E-011	5.153647E-012	0	0.000000E+000
1	229.57811915	5.153647E-012	2.037365E-011	1	0.000000E+000
1	229.57893203	2.037365E-011	5.153647E-012	0	0.000000E+000
1	229.57895760	5.153647E-012	2.037365E-011	1	0.000000E+000
1	229.57901492	2.037365E-011	5.153647E-012	0	0.000000E+000
1	229.57902463	5.153647E-012	2.037365E-011	1	0.000000E+000
1	229.57926932	2.037365E-011	5.153647E-012	0	0.000000E+000
1	229.57929877	5.153647E-012	2.037365E-011	1	0.000000E+000
1	229.57970444	2.037365E-011	5.153647E-012	0	0.000000E+000
1	229.57973757	5.153647E-012	2.037365E-011	1	0.000000E+000
1	229.58221635	2.037365E-011	5.153647E-012	0	0.000000E+000
1	229.58224442	5.153647E-012	2.037365E-011	1	0.000000E+000
1	229.58230646	2.037365E-011	5.153647E-012	0	0.000000E+000
1	229.58233501	5.153647E-012	2.037365E-011	1	0.000000E+000
1	229.58255693	2.037365E-011	5.153647E-012	0	0.000000E+000
1	229.58257446	5.153647E-012	2.037365E-011	1	0.000000E+000
1	229.58274925	2.037365E-011	5.153647E-012	0	0.000000E+000
1	229.58282352	5.153647E-012	2.037365E-011	1	0.000000E+000
1	229.58287210	2.037365E-011	5.153647E-012	0	0.000000E+000
1	229.58288795	5.153647E-012	2.037365E-011	1	0.000000E+000
1	229.58351513	2.037365E-011	5.153647E-012	0	0.000000E+000
1	229.58353969	5.153647E-012	2.037365E-011	1	0.000000E+000
1	229.58358765	2.037365E-011	5.153647E-012	0	0.000000E+000
1	229.58393221	5.153647E-012	2.037365E-011	1	0.000000E+000
1	229.58403300	2.037365E-011	5.153647E-012	0	0.000000E+000
1	229.58405900	5.153647E-012	2.037365E-011	1	0.000000E+000
1	229.58538814	2.037365E-011	5.153647E-012	0	0.000000E+000
1	229.58542489	5.153647E-012	2.037365E-011	1	0.000000E+000
1	229.58587973	2.037365E-011	5.153647E-012	0	0.000000E+000
1	229.58592838	5.153647E-012	2.037365E-011	1	0.000000E+000
1	229.58841516	2.037365E-011	5.153647E-012	0	0.000000E+000
1	229.58844775	5.153647E-012	2.037365E-011	1	0.000000E+000
1	229.58960257	2.037365E-011	5.153647E-012	0	0.000000E+000
1	229.58963514	5.153647E-012	2.037365E-011	1	0.000000E+000
1	229.59018462	2.037365E-011	5.153647E-012	0	0.000000E+000
1	229.59029660	5.153647E-012	2.037365E-011	1	0.000000E+000
1	229.59069808	2.037365E-011	5.153647E-012	0	0.000000E+000
1	229.59102106	5.153647E-012	2.037365E-011	1	0.000000E+000
1	229.59160279	2.037365E-011	5.153647E-012	0	0.000000E+000
1	229.59164632	5.153647E-012	2.037365E-011	1	0.000000E+000
1	229.59215882	2.037365E-011	5.153647E-012	0	0.000000E+000
1	229.59217193	5.153647E-012	2.037365E-011	1	0.000000E+000
1	229.59409763	2.037365E-011	5.153647E-012	0	0.000000E+000
1	229.59413126	5.153647E-012	2.037365E-011	1	0.000000E+000
1	229.59586333	2.037365E-011	5.153647E-012	0	0.000000E+000
1	229.59598330	5.153647E-012	2.037365E-011	1	0.000000E+000
1	229.59834870	2.037365E-011	5.153647E-012	0	0.000000E+000
1	229.59881965	5.153647E-012	2.037365E-011	1	0.000000E+000
1	229.59941313	2.037365E-011	5.153647E-012	0	0.000000E+000
1	229.59947241	5.153647E-012	2.037365E-011	1	0.000000E+000
1	229.60232863	2.037365E-011	5.153647E-012	0	0.000000E+000
1	229.60234530	5.153647E-012	2.037365E-011	1	0.000000E+000
1	229.60238799	2.037365E-011	5.153647E-012	0	0.000000E+000
1	229.60261454	5.153647E-012	2.037365E-011	1	0.000000E+000
1	229.60397770	2.037365E-011	5.153647E-012	0	0.000000E+000
1	229.60401273	5.153647E-012	2.037365E-011	1	0.000000E+000
1	229.60413085	2.037365E-011	5.153647E-012	0	0.000000E+000
1	229.60419233	5.153647E-012	2.037365E-011	1	0.000000E+000
1	229.60434418	2.037365E-011	5.153647E-012	0	0.000000E+000
1	229.60441703	5.153647E-012	2.037365E-011	1	0.000000E+000
1	229.60532551	2.037365E-011	5.153647E-012	0	0.000000E+000
1	229.60639174	5.153647E-012	2.037365E-011	1	0.000000E+000
1	229.60704675	2.037365E-011	5.153647E-012	0	0.000000E+000
1	229.60708233	5.153647E-012	2.037365E-011	1	0.000000E+000
1	229.60842619	2.037365E-011	5.153647E-012	0	0.000000E+000
1	229.60846870	5.153647E-012	2.037365E-011	1	0.000000E+000
1	229.60901028	2.037365E-011	5.153647E-012	0	0.000000E+000
1	229.60903124	5.153647E-012	2.037365E-011	1	0.000000E+000
1	229.61013469	2.037365E-011	5.153647E-012	0	0.000000E+000
1	229.61017282	5.153647E-012	2.037365E-011	1	0.000000E+000
1	229.61054156	2.037365E-011	5.153647E-012	0	0.000000E+000
1	229.61066783	5.153647E-012	2.037365E-011	1	0.000000E+000
1	229.61071422	2.037365E-011	5.153647E-012	0	0.000000E+000
1	229.61073503	5.153647E-012	2.037365E-011	1	0.000000E+000
1	229.61199231	2.037365E-011	5.153647E-012	0	0.000000E+000
1	229.61210880	5.153647E-012	2.037365E-011	1	0.000000E+000
1	229.61406674	2.037365E-011	5.153647E-012	0	0.000000E+000
1	229.61408888	5.153647E-012	2.037365E-011	1	0.000000E+000
1	229.61427758	2.037365E-011	5.153647E-012	0	0.000000E+000
1	229.61429190	5.153647E-012	2.037365E-011	1	0.000000E+000
1	229.61562772	2.037365E-011	5.153647E-012	0	0.000000E+000
1	229.61573416	5.153647E-012	2.037365E-011	1	0.000000E+000
1	229.61834277	2.037365E-011	5.153647E-012	0	0.000000E+000
1	229.61841780	5.153647E-012	2.037365E-011	1	0.000000E+000
1	229.61860632	2.037365E-011	5.153647E-012	0	0.000000E+000
1	229.61863960	5.153647E-012	2.037365E-011	1	0.000000E+000
1	229.61931420	2.037365E-011	5.153647E-012	0	0.000000E+000
1	229.61942297	5.153647E-012	2.037365E-011	1	0.000000E+000
1	229.62048826	2.037365E-011	5.153647E-012	0	0.000000E+000
1	229.62052482	5.153647E-012	2.037365E-011	1	0.000000E+000
1	229.62356029	2.037365E-011	5.153647E-012	0	0.000000E+000
1	229.62357710	5.153647E-012	2.037365E-011	1	0.000000E+000
1	229.62425950	2.037365E-011	5.153647E-012	0	0.000000E+000
1	229.62429173	5.153647E-012	2.037365E-011	1	0.000000E+000
1	229.62432185	2.037365E-011	5.153647E-012	0	0.000000E+000
1	229.62434405	5.153647E-012	2.037365E-011	1	0.000000E+000
1	229.62496697	2.037365E-011	5.153647E-012	0	0.000000E+000
1	229.62499247	5.153647E-012	2.037365E-011	1	0.000000E+000
1	229.62723883	2.037365E-011	5.153647E-012	0	0.000000E+000
1	229.62737650	5.153647E-012	2.037365E-011	1	0.000000E+000
1	229.62741569	2.037365E-011	5.153647E-012	0	0.000000E+000
1	229.62744074	5.153647E-012	2.037365E-011	1	0.000000E+000
1	229.62755677	2.037365E-011	5.153647E-012	0	0.000000E+000
1	229.62763700	5.153647E-012	2.037365E-011	1	0.000000E+000
1	229.62832351	2.037365E-011	5.153647E-012	0	0.000000E+000
1	229.62842361	5.153647E-012	2.037365E-011	1	0.000000E+000
1	229.63217287	2.037365E-011	5.153647E-012	0	0.000000E+000
1	229.63219161	5.153647E-012	2.037365E-011	1	0.000000E+000
1	229.63232620	2.037365E-011	5.153647E-012	0	0.000000E+000
1	229.63253773	5.153647E-012	2.037365E-011	1	0.000000E+000
1	229.63300243	2.037365E-011	5.153647E-012	0	0.000000E+000
1	229.63306427	5.153647E-012	2.037365E-011	1	0.000000E+000
1	229.63314691	2.037365E-011	5.153647E-012	0	0.000000E+000
1	229.63357053	5.153647E-012	2.037365E-011	1	0.000000E+000
1	229.63360753	2.037365E-011	5.153647E-012	0	0.000000E+000
1	229.63363260	5.153647E-012	2.037365E-011	1	0.000000E+000
1	229.63617383	2.037365E-011	5.153647E-012	0	0.000000E+000
1	229.63619513	5.153647E-012	2.037365E-011	1	0.000000E+000
1	229.63637451	2.037365E-011	5.153647E-012	0	0.000000E+000
1	229.63644423	5.153647E-012	2.037365E-011	1	0.000000E+000
1	229.63708145	2.037365E-011	5.153647E-012	0	0.000000E+000
1	229.63714536	5.153647E-012	2.037365E-011	1	0.000000E+000
1	229.63746280	2.037365E-011	5.153647E-012	0	0.000000E+000
1	229.63770485	5.153647E-012	2.037365E-011	1	0.000000E+000
1	229.64032844	2.037365E-011	5.153647E-012	0	0.000000E+000
1	229.64035837	5.153647E-012	2.037365E-011	1	0.000000E+000
1	229.64037869	2.037365E-011	5.153647E-012	0	0.000000E+000
1	229.64040451	5.153647E-012	2.037365E-011	1	0.000000E+000
1	229.64061313	2.037365E-011	5.153647E-012	0	0.000000E+000
1	229.64062071	5.153647E-012	2.037365E-011	1	0.000000E+000
1	229.64400303	2.037365E-011	5.153647E-012	0	0.000000E+000
1	229.64400450	5.153647E-012	2.037365E-011	1	0.000000E+000
1	229.64408196	2.037365E-011	5.153647E-012	0	0.000000E+000
1	229.64410250	5.153647E-012	2.037365E-011	1	0.000000E+000
1	229.64424636	2.037365E-011	5.153647E-012	0	0.000000E+000
1	229.64428277	5.153647E-012	2.037365E-011	1	0.000000E+000
1	229.64568241	2.037365E-011	5.153647E-012	0	0.000000E+000
1	229.64572671	5.153647E-012	2.037365E-011	1	0.000000E+000
1	229.64639277	2.037365E-011	5.153647E-012	0	0.000000E+000
1	229.64665878	5.153647E-012	2.037365E-011	1	0.000000E+000
1	229.64733568	2.037365E-011	5.153647E-012	0	0.000000E+000
1	229.64735846	5.153647E-012	2.037365E-011	1	0.000000E+000
1	229.64785183	2.037365E-011	5.153647E-012	0	0.000000E+000
1	229.64787837	5.153647E-012	2.037365E-011	1	0.000000E+000
1	229.64799234	2.037365E-011	5.153647E-012	0	0.000000E+000
1	229.64806433	5.153647E-012	2.037365E-011	1	0.000000E+000
1	229.64812167	2.037365E-011	5.153647E-012	0	0.000000E+000
1	229.64825503	5.153647E-012	2.037365E-011	1	0.000000E+000
1	229.64846840	2.037365E-011	5.153647E-012	0	0.000000E+000
1	229.64867772	5.153647E-012	2.037365E-011	1	0.000000E+000
1	229.64932271	2.037365E-011	5.153647E-012	0	0.000000E+000
1	229.64944117	5.153647E-012	2.037365E-011	1	0.000000E+000
1	229.64947068	2.037365E-011	5.153647E-012	0	0.000000E+000
1	229.64964063	5.153647E-012	2.037365E-011	1	0.000000E+000
1	229.65287316	2.037365E-011	5.153647E-012	0	0.000000E+000
1	229.65290561	5.153647E-012	2.037365E-011	1	0.000000E+000
1	229.65363754	2.037365E-011	5.153647E-012	0	0.000000E+000
1	229.65367481	5.153647E-012	2.037365E-011	1	0.000000E+000
1	229.65883068	2.037365E-011	5.153647E-012	0	0.000000E+000
1	229.65886284	5.153647E-012	2.037365E-011	1	0.000000E+000
1	229.66040793	2.037365E-011	5.153647E-012	0	0.000000E+000
1	229.66045415	5.153647E-012	2.037365E-011	1	0.000000E+000
1	229.66725652	2.037365E-011	5.153647E-012	0	0.000000E+000
1	229.66727615	5.153647E-012	2.037365E-011	1	0.000000E+000
1	229.66754744	2.037365E-011	5.153647E-012	0	0.000000E+000
1	229.66758219	5.153647E-012	2.037365E-011	1	0.000000E+000
1	229.66763339	2.037365E-011	5.153647E-012	0	0.000000E+000
1	229.66764969	5.153647E-012	2.037365E-011	1	0.000000E+000
1	229.66804291	2.037365E-011	5.153647E-012	0	0.000000E+000
1	230.57071083	5.043319E-012	2.026332E-011	1	0.000000E+000
1	230.57077094	2.026332E-011	5.043319E-012	0	0.000000E+000
1	230.57081382	5.043319E-012	2.026332E-011	1	0.000000E+000
1	230.57086841	2.026332E-011	5.043319E-012	0	0.000000E+000
1	230.57095427	5.043319E-012	2.026332E-011	1	0.000000E+000
1	230.57097342	2.026332E-011	5.043319E-012	0	0.000000E+000
1	230.57105723	5.043319E-012	2.026332E-011	1	0.000000E+000
1	230.57109200	2.026332E-011	5.043319E-012	0	0.000000E+000
1	230.57113495	5.043319E-012	2.026332E-011	1	0.000000E+000
1	230.57236978	2.026332E-011	5.043319E-012	0	0.000000E+000
1	230.57248340	5.043319E-012	2.026332E-011	1	0.000000E+000
1	230.57251000	2.026332E-011	5.043319E-012	0	0.000000E+000
1	230.57255944	5.043319E-012	2.026332E-011	1	0.000000E+000
1	230.57286946	2.026332E-011	5.043319E-012	0	0.000000E+000
1	230.57292903	5.043319E-012	2.026332E-011	1	0.000000E+000
1	230.57302938	2.026332E-011	5.043319E-012	0	0.000000E+000
1	230.57318750	5.043319E-012	2.026332E-011	1	0.000000E+000
1	230.57387346	2.026332E-011	5.043319E-012	0	0.000000E+000
1	230.57387906	5.043319E-012	2.026332E-011	1	0.000000E+000
1	230.57395683	2.026332E-011	5.043319E-012	0	0.000000E+000
1	230.57399697	5.043319E-012	2.026332E-011	1	0.000000E+000
1	230.57448479	2.026332E-011	5.043319E-012	0	0.000000E+000
1	230.57450131	5.043319E-012	2.026332E-011	1	0.000000E+000
1	230.57461926	2.026332E-011	5.043319E-012	0	0.000000E+000
1	230.57467485	5.043319E-012	2.026332E-011	1	0.000000E+000
1	230.57495511	2.026332E-011	5.043319E-012	0	0.000000E+000
1	230.57499090	5.043319E-012	2.026332E-011	1	0.000000E+000
1	230.57590043	2.026332E-011	5.043319E-012	0	0.000000E+000
1	230.57594174	5.043319E-012	2.026332E-011	1	0.000000E+000
1	230.57667556	2.026332E-011	5.043319E-012	0	0.000000E+000
1	230.57670620	5.043319E-012	2.026332E-011	1	0.000000E+000
1	230.57848269	2.026332E-011	5.043319E-012	0	0.000000E+000
1	230.57855415	5.043319E-012	2.026332E-011	1	0.000000E+000
1	230.57867495	2.026332E-011	5.043319E-012	0	0.000000E+000
1	230.57875220	5.043319E-012	2.026332E-011	1	0.000000E+000
1	230.57926683	2.026332E-011	5.043319E-012	0	0.000000E+000
1	230.57935153	5.043319E-012	2.026332E-011	1	0.000000E+000
1	230.57970559	2.026332E-011	5.043319E-012	0	0.000000E+000
1	230.57971936	5.043319E-012	2.026332E-011	1	0.000000E+000
1	230.57991426	2.026332E-011	5.043319E-012	0	0.000000E+000
1	230.57998425	5.043319E-012	2.026332E-011	1	0.000000E+000
1	230.57999056	2.026332E-011	5.043319E-012	0	0.000000E+000
1	230.58001596	5.043319E-012	2.026332E-011	1	0.000000E+000
1	230.58010197	2.026332E-011	5.043319E-012	0	0.000000E+000
1	230.58014143	5.043319E-012	2.026332E-011	1	0.000000E+000
1	230.58020205	2.026332E-011	5.043319E-012	0	0.000000E+000
1	230.58128167	5.043319E-012	2.026332E-011	1	0.000000E+000
1	230.58250305	2.026332E-011	5.043319E-012	0	0.000000E+000
1	230.58261052	5.043319E-012	2.026332E-011	1	0.000000E+000
1	230.58285598	2.026332E-011	5.043319E-012	0	0.000000E+000
1	230.58297373	5.043319E-012	2.026332E-011	1	0.000000E+000
1	230.58335984	2.026332E-011	5.043319E-012	0	0.000000E+000
1	230.58336241	5.043319E-012	2.026332E-011	1	0.000000E+000
1	230.58428814	2.026332E-011	5.043319E-012	0	0.000000E+000
1	230.58434730	5.043319E-012	2.026332E-011	1	0.000000E+000
1	230.58435620	2.026332E-011	5.043319E-012	0	0.000000E+000
1	230.58439352	5.043319E-012	2.026332E-011	1	0.000000E+000
1	230.58472588	2.026332E-011	5.043319E-012	0	0.000000E+000
1	230.58481719	5.043319E-012	2.026332E-011	1	0.000000E+000
1	230.58490407	2.026332E-011	5.043319E-012	0	0.000000E+000
1	230.58502101	5.043319E-012	2.026332E-011	1	0.000000E+000
1	230.58567060	2.026332E-011	5.043319E-012	0	0.000000E+000
1	230.58567476	5.043319E-012	2.026332E-011	1	0.000000E+000
1	230.58588373	2.026332E-011	5.043319E-012	0	0.000000E+000
1	230.58596027	5.043319E-012	2.026332E-011	1	0.000000E+000
1	230.58659435	2.026332E-011	5.043319E-012	0	0.000000E+000
1	230.58663649	5.043319E-012	2.026332E-011	1	0.000000E+000
1	230.58715645	2.026332E-011	5.043319E-012	0	0.000000E+000
1	230.58716352	5.043319E-012	2.026332E-011	1	0.000000E+000
1	230.58788835	2.026332E-011	5.043319E-012	0	0.000000E+000
1	230.58791535	5.043319E-012	2.026332E-011	1	0.000000E+000
1	230.58839850	2.026332E-011	5.043319E-012	0	0.000000E+000
1	230.58840579	5.043319E-012	2.026332E-011	1	0.000000E+000
1	230.58863044	2.026332E-011	5.043319E-012	0	0.000000E+000
1	230.59016811	5.043319E-012	2.026332E-011	1	0.000000E+000
1	230.59062787	2.026332E-011	5.043319E-012	0	0.000000E+000
1	230.59068474	5.043319E-012	2.026332E-011	1	0.000000E+000
1	230.59090949	2.026332E-011	5.043319E-012	0	0.000000E+000
1	230.59092254	5.043319E-012	2.026332E-011	1	0.000000E+000
1	230.59106731	2.026332E-011	5.043319E-012	0	0.000000E+000
1	230.59110600	5.043319E-012	2.026332E-011	1	0.000000E+000
1	230.59148715	2.026332E-011	5.043319E-012	0	0.000000E+000
1	230.59154803	5.043319E-012	2.026332E-011	1	0.000000E+000
1	230.59179455	2.026332E-011	5.043319E-012	0	0.000000E+000
1	230.59181315	5.043319E-012	2.026332E-011	1	0.000000E+000
1	230.59185443	2.026332E-011	5.043319E-012	0	0.000000E+000
1	230.59200176	5.043319E-012	2.026332E-011	1	0.000000E+000
1	230.59203024	2.026332E-011	5.043319E-012	0	0.000000E+000
1	230.59215664	5.043319E-012	2.026332E-011	1	0.000000E+000
1	230.59349108	2.026332E-011	5.043319E-012	0	0.000000E+000
1	230.59356693	5.043319E-012	2.026332E-011	1	0.000000E+000
1	230.59390054	2.026332E-011	5.043319E-012	0	0.000000E+000
1	230.59419042	5.043319E-012	2.026332E-011	1	0.000000E+000
1	230.59538125	2.026332E-011	5.043319E-012	0	0.000000E+000
1	230.59669954	5.043319E-012	2.026332E-011	1	0.000000E+000
1	230.59775691	2.026332E-011	5.043319E-012	0	0.000000E+000
1	230.59779145	5.043319E-012	2.026332E-011	1	0.000000E+000
1	230.59796651	2.026332E-011	5.043319E-012	0	0.000000E+000
1	230.59800450	5.043319E-012	2.026332E-011	1	0.000000E+000
1	230.59856753	2.026332E-011	5.043319E-012	0	0.000000E+000
1	230.59860266	5.043319E-012	2.026332E-011	1	0.000000E+000
1	230.59986355	2.026332E-011	5.043319E-012	0	0.000000E+000
1	230.59989053	5.043319E-012	2.026332E-011	1	0.000000E+000
1	230.59991926	2.026332E-011	5.043319E-012	0	0.000000E+000
1	230.59994875	5.043319E-012	2.026332E-011	1	0.000000E+000
1	230.60047395	2.026332E-011	5.043319E-012	0	0.000000E+000
1	230.60059197	5.043319E-012	2.026332E-011	1	0.000000E+000
1	230.60109489	2.026332E-011	5.043319E-012	0	0.000000E+000
1	230.60111480	5.043319E-012	2.026332E-011	1	0.000000E+000
1	230.60329456	2.026332E-011	5.043319E-012	0	0.000000E+000
1	230.60342510	5.043319E-012	2.026332E-011	1	0.000000E+000
1	230.60349002	2.026332E-011	5.043319E-012	0	0.000000E+000
1	230.60350257	5.043319E-012	2.026332E-011	1	0.000000E+000
1	230.60417609	2.026332E-011	5.043319E-012	0	0.000000E+000
1	230.60454947	5.043319E-012	2.026332E-011	1	0.000000E+000
1	230.60459284	2.026332E-011	5.043319E-012	0	0.000000E+000
1	230.60461023	5.043319E-012	2.026332E-011	1	0.000000E+000
1	230.60668701	2.026332E-011	5.043319E-012	0	0.000000E+000
1	230.60670811	5.043319E-012	2.026332E-011	1	0.000000E+000
1	230.60717546	2.026332E-011	5.043319E-012	0	0.000000E+000
1	230.60719760	5.043319E-012	2.026332E-011	1	0.000000E+000
1	230.60782276	2.026332E-011	5.043319E-012	0	0.000000E+000
1	230.60793759	5.043319E-012	2.026332E-011	1	0.000000E+000
1	230.60877452	2.026332E-011	5.043319E-012	0	0.000000E+000
1	230.60879232	5.043319E-012	2.026332E-011	1	0.000000E+000
1	230.60926707	2.026332E-011	5.043319E-012	0	0.000000E+000
1	230.60945801	5.043319E-012	2.026332E-011	1	0.000000E+000
1	230.60973454	2.026332E-011	5.043319E-012	0	0.000000E+000
1	230.60977877	5.043319E-012	2.026332E-011	1	0.000000E+000
1	230.61080991	2.026332E-011	5.043319E-012	0	0.000000E+000
1	230.61085025	5.043319E-012	2.026332E-011	1	0.000000E+000
1	230.61426441	2.026332E-011	5.043319E-012	0	0.000000E+000
1	230.61428577	5.043319E-012	2.026332E-011	1	0.000000E+000
1	230.61434918	2.026332E-011	5.043319E-012	0	0.000000E+000
1	230.61477146	5.043319E-012	2.026332E-011	1	0.000000E+000
1	230.61486596	2.026332E-011	5.043319E-012	0	0.000000E+000
1	230.61490158	5.043319E-012	2.026332E-011	1	0.000000E+000
1	230.61575281	2.026332E-011	5.043319E-012	0	0.000000E+000
1	230.61580194	5.043319E-012	2.026332E-011	1	0.000000E+000
1	230.61583271	2.026332E-011	5.043319E-012	0	0.000000E+000
1	230.61605941	5.043319E-012	2.026332E-011	1	0.000000E+000
1	230.61719270	2.026332E-011	5.043319E-012	0	0.000000E+000
1	230.61723362	5.043319E-012	2.026332E-011	1	0.000000E+000
1	230.61778896	2.026332E-011	5.043319E-012	0	0.000000E+000
1	230.61781588	5.043319E-012	2.026332E-011	1	0.000000E+000
1	230.61792824	2.026332E-011	5.043319E-012	0	0.000000E+000
1	230.61797018	5.043319E-012	2.026332E-011	1	0.000000E+000
1	230.61924284	2.026332E-011	5.043319E-012	0	0.000000E+000
1	230.61924620	5.043319E-012	2.026332E-011	1	0.000000E+000
1	230.61927801	2.026332E-011	5.043319E-012	0	0.000000E+000
1	230.61930182	5.043319E-012	2.026332E-011	1	0.000000E+000
1	230.61941259	2.026332E-011	5.043319E-012	0	0.000000E+000
1	230.61943881	5.043319E-012	2.026332E-011	1	0.000000E+000
1	230.61986759	2.026332E-011	5.043319E-012	0	0.000000E+000
1	230.61992058	5.043319E-012	2.026332E-011	1	0.000000E+000
1	230.62082475	2.026332E-011	5.043319E-012	0	0.000000E+000
1	230.62085270	5.043319E-012	2.026332E-011	1	0.000000E+000
1	230.62085406	2.026332E-011	5.043319E-012	0	0.000000E+000
1	230.62111711	5.043319E-012	2.026332E-011	1	0.000000E+000
1	230.62215211	2.026332E-011	5.043319E-012	0	0.000000E+000
1	230.62221799	5.043319E-012	2.026332E-011	1	0.000000E+000
1	230.62489572	2.026332E-011	5.043319E-012	0	0.000000E+000
1	230.62495469	5.043319E-012	2.026332E-011	1	0.000000E+000
1	230.62563451	2.026332E-011	5.043319E-012	0	0.000000E+000
1	230.62616301	5.043319E-012	2.026332E-011	1	0.000000E+000
1	230.62676370	2.026332E-011	5.043319E-012	0	0.000000E+000
1	230.62700981	5.043319E-012	2.026332E-011	1	0.000000E+000
1	230.62773316	2.026332E-011	5.043319E-012	0	0.000000E+000
1	230.62775594	5.043319E-012	2.026332E-011	1	0.000000E+000
1	230.62842457	2.026332E-011	5.043319E-012	0	0.000000E+000
1	230.62845113	5.043319E-012	2.026332E-011	1	0.000000E+000
1	230.63021090	2.026332E-011	5.043319E-012	0	0.000000E+000
1	230.63027356	5.043319E-012	2.026332E-011	1	0.000000E+000
1	230.63257663	2.026332E-011	5.043319E-012	0	0.000000E+000
1	230.63259288	5.043319E-012	2.026332E-011	1	0.000000E+000
1	230.63678561	2.026332E-011	5.043319E-012	0	0.000000E+000
1	230.63680641	5.043319E-012	2.026332E-011	1	0.000000E+000
1	230.63683089	2.026332E-011	5.043319E-012	0	0.000000E+000
1	230.63685958	5.043319E-012	2.026332E-011	1	0.000000E+000
1	230.63795576	2.026332E-011	5.043319E-012	0	0.000000E+000
1	230.63797746	5.043319E-012	2.026332E-011	1	0.000000E+000
1	230.63897046	2.026332E-011	5.043319E-012	0	0.000000E+000
1	230.63911859	5.043319E-012	2.026332E-011	1	0.000000E+000
1	230.64504102	2.026332E-011	5.043319E-012	0	0.000000E+000
1	230.64506461	5.043319E-012	2.026332E-011	1	0.000000E+000
1	230.64548523	2.026332E-011	5.043319E-012	0	0.000000E+000
1	230.64554594	5.043319E-012	2.026332E-011	1	0.000000E+000
1	230.64900504	2.026332E-011	5.043319E-012	0	0.000000E+000
1	230.65209341	5.043319E-012	2.026332E-011	1	0.000000E+000
1	230.65235907	2.026332E-011	5.043319E-012	0	0.000000E+000
1	230.65327585	5.043319E-012	2.026332E-011	1	0.000000E+000
1	230.65521457	2.026332E-011	5.043319E-012	0	0.000000E+000
1	230.65523740	5.043319E-012	2.026332E-011	1	0.000000E+000
1	230.65525460	2.026332E-011	5.043319E-012	0	0.000000E+000
1	230.65528608	5.043319E-012	2.026332E-011	1	0.000000E+000
1	230.65608775	2.026332E-011	5.043319E-012	0	0.000000E+000
1	230.65610321	5.043319E-012	2.026332E-011	1	0.000000E+000
1	230.65616279	2.026332E-011	5.043319E-012	0	0.000000E+000
1	230.65618951	5.043319E-012	2.026332E-011	1	0.000000E+000
1	230.65621345	2.026332E-011	5.043319E-012	0	0.000000E+000
1	230.65624831	5.043319E-012	2.026332E-011	1	0.000000E+000
1	230.65629563	2.026332E-011	5.043319E-012	0	0.000000E+000
1	230.65637109	5.043319E-012	2.026332E-011	1	0.000000E+000
1	230.65757932	2.026332E-011	5.043319E-012	0	0.000000E+000
1	230.65764610	5.043319E-012	2.026332E-011	1	0.000000E+000
1	230.65776349	2.026332E-011	5.043319E-012	0	0.000000E+000
1	230.65783090	5.043319E-012	2.026332E-011	1	0.000000E+000
1	230.65847906	2.026332E-011	5.043319E-012	0	0.000000E+000
1	230.65848927	5.043319E-012	2.026332E-011	1	0.000000E+000
1	230.65852935	2.026332E-011	5.043319E-012	0	0.000000E+000
1	230.65892025	5.043319E-012	2.026332E-011	1	0.000000E+000
1	230.65946727	2.026332E-011	5.043319E-012	0	0.000000E+000
1	230.65952692	5.043319E-012	2.026332E-011	1	0.000000E+000
1	230.65956245	2.026332E-011	5.043319E-012	0	0.000000E+000
1	230.65975028	5.043319E-012	2.026332E-011	1	0.000000E+000
1	230.66019850	2.026332E-011	5.043319E-012	0	0.000000E+000
1	230.66029937	5.043319E-012	2.026332E-011	1	0.000000E+000
1	230.66194793	2.026332E-011	5.043319E-012	0	0.000000E+000
1	230.66199797	5.043319E-012	2.026332E-011	1	0.000000E+000
1	230.66199802	2.026332E-011	5.043319E-012	0	0.000000E+000
1	230.66208236	5.043319E-012	2.026332E-011	1	0.000000E+000
1	230.66215149	2.026332E-011	5.043319E-012	0	0.000000E+000
1	230.66221609	5.043319E-012	2.026332E-011	1	0.000000E+000
1	230.66244738	2.026332E-011	5.043319E-012	0	0.000000E+000
1	230.66260454	5.043319E-012	2.026332E-011	1	0.000000E+000
1	230.66287940	2.026332E-011	5.043319E-012	0	0.000000E+000
1	230.66294887	5.043319E-012	2.026332E-011	1	0.000000E+000
1	230.66297072	2.026332E-011	5.043319E-012	0	0.000000E+000
1	230.66302927	5.043319E-012	2.026332E-011	1	0.000000E+000
1	230.66316487	2.026332E-011	5.043319E-012	0	0.000000E+000
1	230.66319581	5.043319E-012	2.026332E-011	1	0.000000E+000
1	230.66335646	2.026332E-011	5.043319E-012	0	0.000000E+000
1	230.66336277	5.043319E-012	2.026332E-011	1	0.000000E+000
1	230.66370924	2.026332E-011	5.043319E-012	0	0.000000E+000
1	230.66376030	5.043319E-012	2.026332E-011	1	0.000000E+000
1	230.66456611	2.026332E-011	5.043319E-012	0	0.000000E+000
1	230.66458129	5.043319E-012	2.026332E-011	1	0.000000E+000
1	230.66465067	2.026332E-011	5.043319E-012	0	0.000000E+000
1	230.66689039	5.043319E-012	2.026332E-011	1	0.000000E+000
1	230.66725154	2.026332E-011	5.043319E-012	0	0.000000E+000
1	230.66730771	5.043319E-012	2.026332E-011	1	0.000000E+000
1	230.66797502	2.026332E-011	5.043319E-012	0	0.000000E+000
1	230.66839297	5.043319E-012	2.026332E-011	1	0.000000E+000
1	230.66850880	2.026332E-011	5.043319E-012	0	0.000000E+000
1	230.66853085	5.043319E-012	2.026332E-011	1	0.000000E+000
1	230.66856933	2.026332E-011	5.043319E-012	0	0.000000E+000
1	230.66859478	5.043319E-012	2.026332E-011	1	0.000000E+000
1	230.66864273	2.026332E-011	5.043319E-012	0	0.000000E+000
1	230.66871737	5.043319E-012	2.026332E-011	1	0.000000E+000
1	230.66887655	2.026332E-011	5.043319E-012	0	0.000000E+000
1	230.66895035	5.043319E-012	2.026332E-011	1	0.000000E+000
1	230.66953307	2.026332E-011	5.043319E-012	0	0.000000E+000
1	230.66965745	5.043319E-012	2.026332E-011	1	0.000000E+000
1	230.67031127	2.026332E-011	5.043319E-012	0	0.000000E+000
1	230.67035358	5.043319E-012	2.026332E-011	1	0.000000E+000
1	230.67183137	2.026332E-011	5.043319E-012	0	0.000000E+000
1	230.67186445	5.043319E-012	2.026332E-011	1	0.000000E+000
1	230.67215964	2.026332E-011	5.043319E-012	0	0.000000E+000
1	230.67227840	5.043319E-012	2.026332E-011	1	0.000000E+000
1	230.67321159	2.026332E-011	5.043319E-012	0	0.000000E+000
1	230.67322514	5.043319E-012	2.026332E-011	1	0.000000E+000
1	230.67340929	2.026332E-011	5.043319E-012	0	0.000000E+000
1	230.67342025	5.043319E-012	2.026332E-011	1	0.000000E+000
1	230.67424139	2.026332E-011	5.043319E-012	0	0.000000E+000
1	230.67429294	5.043319E-012	2.026332E-011	1	0.000000E+000
1	230.67430314	2.026332E-011	5.043319E-012	0	0.000000E+000
1	230.67450335	5.043319E-012	2.026332E-011	1	0.000000E+000
1	230.67472222	2.026332E-011	5.043319E-012	0	0.000000E+000
1	230.67476261	5.043319E-012	2.026332E-011	1	0.000000E+000
1	230.67761821	2.026332E-011	5.043319E-012	0	0.000000E+000
1	230.67767451	5.043319E-012	2.026332E-011	1	0.000000E+000
1	230.68083210	2.026332E-011	5.043319E-012	0	0.000000E+000
1	230.68087589	5.043319E-012	2.026332E-011	1	0.000000E+000
1	230.68145298	2.026332E-011	5.043319E-012	0	0.000000E+000
1	230.68150074	5.043319E-012	2.026332E-011	1	0.000000E+000
1	230.68153303	2.026332E-011	5.043319E-012	0	0.000000E+000
1	230.68155210	5.043319E-012	2.026332E-011	1	0.000000E+000
1	230.68265632	2.026332E-011	5.043319E-012	0	0.000000E+000
1	230.68267763	5.043319E-012	2.026332E-011	1	0.000000E+000
1	230.68367055	2.026332E-011	5.043319E-012	0	0.000000E+000
1	230.68371194	5.043319E-012	2.026332E-011	1	0.000000E+000
1	230.68485824	2.026332E-011	5.043319E-012	0	0.000000E+000
1	230.68488632	5.043319E-012	2.026332E-011	1	0.000000E+000
1	230.68886667	2.026332E-011	5.043319E-012	0	0.000000E+000
1	230.68901117	5.043319E-012	2.026332E-011	1	0.000000E+000
1	230.68907356	2.026332E-011	5.043319E-012	0	0.000000E+000
1	230.68911694	5.043319E-012	2.026332E-011	1	0.000000E+000
1	230.68920596	2.026332E-011	5.043319E-012	0	0.000000E+000
1	230.68924764	5.043319E-012	2.026332E-011	1	0.000000E+000
1	230.69107734	2.026332E-011	5.043319E-012	0	0.000000E+000
1	230.69109875	5.043319E-012	2.026332E-011	1	0.000000E+000
1	230.69393214	2.026332E-011	5.043319E-012	0	0.000000E+000
1	230.69399017	5.043319E-012	2.026332E-011	1	0.000000E+000
1	230.69405815	2.026332E-011	5.043319E-012	0	0.000000E+000
1	230.69407817	5.043319E-012	2.026332E-011	1	0.000000E+000
1	230.69448993	2.026332E-011	5.043319E-012	0	0.000000E+000
1	230.69453318	5.043319E-012	2.026332E-011	1	0.000000E+000
1	230.69569962	2.026332E-011	5.043319E-012	0	0.000000E+000
1	230.69574377	5.043319E-012	2.026332E-011	1	0.000000E+000
1	230.69599188	2.026332E-011	5.043319E-012	0	0.000000E+000
1	230.69605381	5.043319E-012	2.026332E-011	1	0.000000E+000
1	230.69605725	2.026332E-011	5.043319E-012	0	0.000000E+000
1	230.69608648	5.043319E-012	2.026332E-011	1	0.000000E+000
1	230.69669371	2.026332E-011	5.043319E-012	0	0.000000E+000
1	230.69676706	5.043319E-012	2.026332E-011	1	0.000000E+000
1	230.69771729	2.026332E-011	5.043319E-012	0	0.000000E+000
1	230.69778436	5.043319E-012	2.026332E-011	1	0.000000E+000
1	230.69805397	2.026332E-011	5.043319E-012	0	0.000000E+000
1	230.69810561	5.043319E-012	2.026332E-011	1	0.000000E+000
1	230.69812135	2.026332E-011	5.043319E-012	0	0.000000E+000
1	230.69815339	5.043319E-012	2.026332E-011	1	0.000000E+000
1	230.69877722	2.026332E-011	5.043319E-012	0	0.000000E+000
1	230.69887819	5.043319E-012	2.026332E-011	1	0.000000E+000
1	230.69889410	2.026332E-011	5.043319E-012	0	0.000000E+000
1	230.69899899	5.043319E-012	2.026332E-011	1	0.000000E+000
1	230.69919740	2.026332E-011	5.043319E-012	0	0.000000E+000
1	230.69920294	5.043319E-012	2.026332E-011	1	0.000000E+000
1	230.69967875	2.026332E-011	5.043319E-012	0	0.000000E+000
1	230.69968643	5.043319E-012	2.026332E-011	1	0.000000E+000
1	230.69974168	2.026332E-011	5.043319E-012	0	0.000000E+000
1	230.69977093	5.043319E-012	2.026332E-011	1	0.000000E+000
1	230.69989721	2.026332E-011	5.043319E-012	0	0.000000E+000
1	230.69992238	5.043319E-012	2.026332E-011	1	0.000000E+000
1	230.70036377	2.026332E-011	5.043319E-012	0	0.000000E+000
1	230.70045894	5.043319E-012	2.026332E-011	1	0.000000E+000
1	230.70052762	2.026332E-011	5.043319E-012	0	0.000000E+000
1	230.70067806	5.043319E-012	2.026332E-011	1	0.000000E+000
1	230.70085618	2.026332E-011	5.043319E-012	0	0.000000E+000
1	230.70086306	5.043319E-012	2.026332E-011	1	0.000000E+000
1	230.70103584	2.026332E-011	5.043319E-012	0	0.000000E+000
1	230.70121882	5.043319E-012	2.026332E-011	1	0.000000E+000
1	230.70151313	2.026332E-011	5.043319E-012	0	0.000000E+000
1	230.70161564	5.043319E-012	2.026332E-011	1	0.000000E+000
1	230.70273850	2.026332E-011	5.043319E-012	0	0.000000E+000
1	230.70279182	5.043319E-012	2.026332E-011	1	0.000000E+000
1	230.70293723	2.026332E-011	5.043319E-012	0	0.000000E+000
1	230.70294803	5.043319E-012	2.026332E-011	1	0.000000E+000
1	230.70414421	2.026332E-011	5.043319E-012	0	0.000000E+000
1	230.70416672	5.043319E-012	2.026332E-011	1	0.000000E+000
1	230.70574880	2.026332E-011	5.043319E-012	0	0.000000E+000
1	230.70578275	5.043319E-012	2.026332E-011	1	0.000000E+000
1	230.70672336	2.026332E-011	5.043319E-012	0	0.000000E+000
1	230.70674533	5.043319E-012	2.026332E-011	1	0.000000E+000
1	230.70687821	2.026332E-011	5.043319E-012	0	0.000000E+000
1	230.70690818	5.043319E-012	2.026332E-011	1	0.000000E+000
1	230.70718015	2.026332E-011	5.043319E-012	0	0.000000E+000
1	230.70757388	5.043319E-012	2.026332E-011	1	0.000000E+000
1	230.70805483	2.026332E-011	5.043319E-012	0	0.000000E+000
1	230.70828037	5.043319E-012	2.026332E-011	1	0.000000E+000
1	230.71029498	2.026332E-011	5.043319E-012	0	0.000000E+000
1	230.71034357	5.043319E-012	2.026332E-011	1	0.000000E+000
1	230.71085773	2.026332E-011	5.043319E-012	0	0.000000E+000
1	230.71098685	5.043319E-012	2.026332E-011	1	0.000000E+000
1	230.71281853	2.026332E-011	5.043319E-012	0	0.000000E+000
1	230.71288312	5.043319E-012	2.026332E-011	1	0.000000E+000
1	230.71313763	2.026332E-011	5.043319E-012	0	0.000000E+000
1	230.71314736	5.043319E-012	2.026332E-011	1	0.000000E+000
1	230.71361456	2.026332E-011	5.043319E-012	0	0.000000E+000
1	230.71367938	5.043319E-012	2.026332E-011	1	0.000000E+000
1	230.71412078	2.026332E-011	5.043319E-012	0	0.000000E+000
1	230.71416285	5.043319E-012	2.026332E-011	1	0.000000E+000
1	230.71419703	2.026332E-011	5.043319E-012	0	0.000000E+000
1	230.71425078	5.043319E-012	2.026332E-011	1	0.000000E+000
1	230.71440504	2.026332E-011	5.043319E-012	0	0.000000E+000
1	230.71453508	5.043319E-012	2.026332E-011	1	0.000000E+000
1	230.71595522	2.026332E-011	5.043319E-012	0	0.000000E+000
1	230.71599278	5.043319E-012	2.026332E-011	1	0.000000E+000
1	230.71706206	2.026332E-011	5.043319E-012	0	0.000000E+000
1	230.71713531	5.043319E-012	2.026332E-011	1	0.000000E+000
1	230.71722570	2.026332E-011	5.043319E-012	0	0.000000E+000
1	230.71723037	5.043319E-012	2.026332E-011	1	0.000000E+000
1	230.71729534	2.026332E-011	5.043319E-012	0	0.000000E+000
1	230.71735533	5.043319E-012	2.026332E-011	1	0.000000E+000
1	230.71858402	2.026332E-011	5.043319E-012	0	0.000000E+000
1	230.71862565	5.043319E-012	2.026332E-011	1	0.000000E+000
1	230.71918960	2.026332E-011	5.043319E-012	0	0.000000E+000
1	230.71920289	5.043319E-012	2.026332E-011	1	0.000000E+000
1	230.72067981	2.026332E-011	5.043319E-012	0	0.000000E+000
1	230.72081289	5.043319E-012	2.026332E-011	1	0.000000E+000
1	230.72100496	2.026332E-011	5.043319E-012	0	0.000000E+000
1	230.72114091	5.043319E-012	2.026332E-011	1	0.000000E+000
1	230.72149649	2.026332E-011	5.043319E-012	0	0.000000E+000
1	230.72154336	5.043319E-012	2.026332E-011	1	0.000000E+000
1	230.72155788	2.026332E-011	5.043319E-012	0	0.000000E+000
1	230.72158166	5.043319E-012	2.026332E-011	1	0.000000E+000
1	230.72242416	2.026332E-011	5.043319E-012	0	0.000000E+000
1	230.72242904	5.043319E-012	2.026332E-011	1	0.000000E+000
1	230.72286521	2.026332E-011	5.043319E-012	0	0.000000E+000
1	230.72289352	5.043319E-012	2.026332E-011	1	0.000000E+000
1	230.72323905	2.026332E-011	5.043319E-012	0	0.000000E+000
1	230.72328790	5.043319E-012	2.026332E-011	1	0.000000E+000
1	230.72347963	2.026332E-011	5.043319E-012	0	0.000000E+000
1	230.72354706	5.043319E-012	2.026332E-011	1	0.000000E+000
1	230.72375112	2.026332E-011	5.043319E-012	0	0.000000E+000
1	230.72379222	5.043319E-012	2.026332E-011	1	0.000000E+000
1	230.72422187	2.026332E-011	5.043319E-012	0	0.000000E+000
1	230.72425755	5.043319E-012	2.026332E-011	1	0.000000E+000
1	230.72435301	2.026332E-011	5.043319E-012	0	0.000000E+000
1	230.72439574	5.043319E-012	2.026332E-011	1	0.000000E+000
1	230.72446155	2.026332E-011	5.043319E-012	0	0.000000E+000
1	230.72449481	5.043319E-012	2.026332E-011	1	0.000000E+000
1	230.72456336	2.026332E-011	5.043319E-012	0	0.000000E+000
1	230.72460425	5.043319E-012	2.026332E-011	1	0.000000E+000
1	230.72528490	2.026332E-011	5.043319E-012	0	0.000000E+000
1	230.72534465	5.043319E-012	2.026332E-011	1	0.000000E+000
1	230.72834683	2.026332E-011	5.043319E-012	0	0.000000E+000
1	230.72836883	5.043319E-012	2.026332E-011	1	0.000000E+000
1	230.72899844	2.026332E-011	5.043319E-012	0	0.000000E+000
1	230.72902553	5.043319E-012	2.026332E-011	1	0.000000E+000
1	230.72927890	2.026332E-011	5.043319E-012	0	0.000000E+000
1	230.72932232	5.043319E-012	2.026332E-011	1	0.000000E+000
1	230.73331675	2.026332E-011	5.043319E-012	0	0.000000E+000
1	230.73332880	5.043319E-012	2.026332E-011	1	0.000000E+000
1	230.73338751	2.026332E-011	5.043319E-012	0	0.000000E+000
1	230.73341938	5.043319E-012	2.026332E-011	1	0.000000E+000
1	230.73354435	2.026332E-011	5.043319E-012	0	0.000000E+000
1	230.73361273	5.043319E-012	2.026332E-011	1	0.000000E+000
1	230.73379351	2.026332E-011	5.043319E-012	0	0.000000E+000
1	230.73380741	5.043319E-012	2.026332E-011	1	0.000000E+000
1	230.73527204	2.026332E-011	5.043319E-012	0	0.000000E+000
1	230.73598098	5.043319E-012	2.026332E-011	1	0.000000E+000
1	230.73632310	2.026332E-011	5.043319E-012	0	0.000000E+000
1	230.73633553	5.043319E-012	2.026332E-011	1	0.000000E+000
1	230.73679399	2.026332E-011	5.043319E-012	0	0.000000E+000
1	230.73684926	5.043319E-012	2.026332E-011	1	0.000000E+000
1	230.73726344	2.026332E-011	5.043319E-012	0	0.000000E+000
1	230.73730324	5.043319E-012	2.026332E-011	1	0.000000E+000
1	230.73736113	2.026332E-011	5.043319E-012	0	0.000000E+000
1	230.73740580	5.043319E-012	2.026332E-011	1	0.000000E+000
1	230.73846436	2.026332E-011	5.043319E-012	0	0.000000E+000
1	230.73973835	5.043319E-012	2.026332E-011	1	0.000000E+000
1	230.74209921	2.026332E-011	5.043319E-012	0	0.000000E+000
1	230.74219425	5.043319E-012	2.026332E-011	1	0.000000E+000
1	230.74251282	2.026332E-011	5.043319E-012	0	0.000000E+000
1	230.74255612	5.043319E-012	2.026332E-011	1	0.000000E+000
1	230.74580029	2.026332E-011	5.043319E-012	0	0.000000E+000
1	230.74589261	5.043319E-012	2.026332E-011	1	0.000000E+000
1	230.75237519	2.026332E-011	5.043319E-012	0	0.000000E+000
1	230.75555821	5.043319E-012	2.026332E-011	1	0.000000E+000
1	230.75597532	2.026332E-011	5.043319E-012	0	0.000000E+000
1	230.75615410	5.043319E-012	2.026332E-011	1	0.000000E+000
1	230.75663907	2.026332E-011	5.043319E-012	0	0.000000E+000
1	230.75665859	5.043319E-012	2.026332E-011	1	0.000000E+000
1	230.75668241	2.026332E-011	5.043319E-012	0	0.000000E+000
1	230.75680445	5.043319E-012	2.026332E-011	1	0.000000E+000
1	230.75691064	2.026332E-011	5.043319E-012	0	0.000000E+000
1	230.75694319	5.043319E-012	2.026332E-011	1	0.000000E+000
1	230.76032448	2.026332E-011	5.043319E-012	0	0.000000E+000
1	230.76036335	5.043319E-012	2.026332E-011	1	0.000000E+000
1	230.76313323	2.026332E-011	5.043319E-012	0	0.000000E+000
1	230.76323905	5.043319E-012	2.026332E-011	1	0.000000E+000
1	230.76326181	2.026332E-011	5.043319E-012	0	0.000000E+000
1	230.76328453	5.043319E-012	2.026332E-011	1	0.000000E+000
1	230.76343609	2.026332E-011	5.043319E-012	0	0.000000E+000
1	230.76347344	5.043319E-012	2.026332E-011	1	0.000000E+000
1	230.76556247	2.026332E-011	5.043319E-012	0	0.000000E+000
1	230.76558837	5.043319E-012	2.026332E-011	1	0.000000E+000
1	230.76582662	2.026332E-011	5.043319E-012	0	0.000000E+000
1	230.76585362	5.043319E-012	2.026332E-011	1	0.000000E+000
1	230.76773282	2.026332E-011	5.043319E-012	0	0.000000E+000
1	230.76775947	5.043319E-012	2.026332E-011	1	0.000000E+000
1	230.76864022	2.026332E-011	5.043319E-012	0	0.000000E+000
1	230.76865219	5.043319E-012	2.026332E-011	1	0.000000E+000
1	230.76895866	2.026332E-011	5.043319E-012	0	0.000000E+000
1	230.76899314	5.043319E-012	2.026332E-011	1	0.000000E+000
1	230.76965178	2.026332E-011	5.043319E-012	0	0.000000E+000
1	230.76967175	5.043319E-012	2.026332E-011	1	0.000000E+000
1	230.77014855	2.026332E-011	5.043319E-012	0	0.000000E+000
1	230.77019719	5.043319E-012	2.026332E-011	1	0.000000E+000
1	230.77033536	2.026332E-011	5.043319E-012	0	0.000000E+000
1	230.77035504	5.043319E-012	2.026332E-011	1	0.000000E+000
1	230.77061445	2.026332E-011	5.043319E-012	0	0.000000E+000
1	230.77067348	5.043319E-012	2.026332E-011	1	0.000000E+000
1	230.77168244	2.026332E-011	5.043319E-012	0	0.000000E+000
1	230.77175751	5.043319E-012	2.026332E-011	1	0.000000E+000
1	230.77184589	2.026332E-011	5.043319E-012	0	0.000000E+000
1	230.77192800	5.043319E-012	2.026332E-011	1	0.000000E+000
1	230.77209749	2.026332E-011	5.043319E-012	0	0.000000E+000
1	230.77235565	5.043319E-012	2.026332E-011	1	0.000000E+000
1	230.77240717	2.026332E-011	5.043319E-012	0	0.000000E+000
1	230.77242899	5.043319E-012	2.026332E-011	1	0.000000E+000
1	230.77250865	2.026332E-011	5.043319E-012	0	0.000000E+000
1	230.77252807	5.043319E-012	2.026332E-011	1	0.000000E+000
1	230.77316004	2.026332E-011	5.043319E-012	0	0.000000E+000
1	230.77318976	5.043319E-012	2.026332E-011	1	0.000000E+000
1	230.77324354	2.026332E-011	5.043319E-012	0	0.000000E+000
1	230.77327491	5.043319E-012	2.026332E-011	1	0.000000E+000
1	230.77329258	2.026332E-011	5.043319E-012	0	0.000000E+000
1	230.77331427	5.043319E-012	2.026332E-011	1	0.000000E+000
1	230.77338346	2.026332E-011	5.043319E-012	0	0.000000E+000
1	230.77349071	5.043319E-012	2.026332E-011	1	0.000000E+000
1	230.77476150	2.026332E-011	5.043319E-012	0	0.000000E+000
1	230.77478277	5.043319E-012	2.026332E-011	1	0.000000E+000
1	230.77526142	2.026332E-011	5.043319E-012	0	0.000000E+000
1	230.77534204	5.043319E-012	2.026332E-011	1	0.000000E+000
1	230.77548677	2.026332E-011	5.043319E-012	0	0.000000E+000
1	230.77571543	5.043319E-012	2.026332E-011	1	0.000000E+000
1	230.77607764	2.026332E-011	5.043319E-012	0	0.000000E+000
1	230.77621012	5.043319E-012	2.026332E-011	1	0.000000E+000
1	230.77671676	2.026332E-011	5.043319E-012	0	0.000000E+000
1	230.77679555	5.043319E-012	2.026332E-011	1	0.000000E+000
1	230.77681484	2.026332E-011	5.043319E-012	0	0.000000E+000
1	230.77687702	5.043319E-012	2.026332E-011	1	0.000000E+000
1	230.78040277	2.026332E-011	5.043319E-012	0	0.000000E+000
1	230.78056277	5.043319E-012	2.026332E-011	1	0.000000E+000
1	230.78168479	2.026332E-011	5.043319E-012	0	0.000000E+000
1	230.78171899	5.043319E-012	2.026332E-011	1	0.000000E+000
1	230.78174085	2.026332E-011	5.043319E-012	0	0.000000E+000
1	230.78176603	5.043319E-012	2.026332E-011	1	0.000000E+000
1	230.78377066	2.026332E-011	5.043319E-012	0	0.000000E+000
1	230.78378458	5.043319E-012	2.026332E-011	1	0.000000E+000
1	230.78428081	2.026332E-011	5.043319E-012	0	0.000000E+000
1	230.78431272	5.043319E-012	2.026332E-011	1	0.000000E+000
1	230.78482357	2.026332E-011	5.043319E-012	0	0.000000E+000
1	230.78483902	5.043319E-012	2.026332E-011	1	0.000000E+000
1	230.78496932	2.026332E-011	5.043319E-012	0	0.000000E+000
1	230.78508048	5.043319E-012	2.026332E-011	1	0.000000E+000
1	230.78710077	2.026332E-011	5.043319E-012	0	0.000000E+000
1	230.78719185	5.043319E-012	2.026332E-011	1	0.000000E+000
1	230.78900233	2.026332E-011	5.043319E-012	0	0.000000E+000
1	230.78901995	5.043319E-012	2.026332E-011	1	0.000000E+000
1	230.78904703	2.026332E-011	5.043319E-012	0	0.000000E+000
1	230.78906191	5.043319E-012	2.026332E-011	1	0.000000E+000
1	230.78958177	2.026332E-011	5.043319E-012	0	0.000000E+000
1	230.78961757	5.043319E-012	2.026332E-011	1	0.000000E+000
1	230.78980334	2.026332E-011	5.043319E-012	0	0.000000E+000
1	230.78983380	5.043319E-012	2.026332E-011	1	0.000000E+000
1	230.79006748	2.026332E-011	5.043319E-012	0	0.000000E+000
1	230.79011048	5.043319E-012	2.026332E-011	1	0.000000E+000
1	230.79094423	2.026332E-011	5.043319E-012	0	0.000000E+000
1	230.79100783	5.043319E-012	2.026332E-011	1	0.000000E+000
1	230.79282342	2.026332E-011	5.043319E-012	0	0.000000E+000
1	230.79285843	5.043319E-012	2.026332E-011	1	0.000000E+000
1	230.79297162	2.026332E-011	5.043319E-012	0	0.000000E+000
1	230.79498116	5.043319E-012	2.026332E-011	1	0.000000E+000
1	230.79698071	2.026332E-011	5.043319E-012	0	0.000000E+000
1	230.79700768	5.043319E-012	2.026332E-011	1	0.000000E+000
1	230.79726639	2.026332E-011	5.043319E-012	0	0.000000E+000
1	230.79728437	5.043319E-012	2.026332E-011	1	0.000000E+000
1	230.79892868	2.026332E-011	5.043319E-012	0	0.000000E+000
1	230.79894002	5.043319E-012	2.026332E-011	1	0.000000E+000
1	230.79919932	2.026332E-011	5.043319E-012	0	0.000000E+000
1	230.79923719	5.043319E-012	2.026332E-011	1	0.000000E+000
1	230.79926395	2.026332E-011	5.043319E-012	0	0.000000E+000
1	230.79929404	5.043319E-012	2.026332E-011	1	0.000000E+000
1	230.80004950	2.026332E-011	5.043319E-012	0	0.000000E+000
1	230.80007128	5.043319E-012	2.026332E-011	1	0.000000E+000
1	230.80069080	2.026332E-011	5.043319E-012	0	0.000000E+000
1	230.80075407	5.043319E-012	2.026332E-011	1	0.000000E+000
1	230.80105146	2.026332E-011	5.043319E-012	0	0.000000E+000
1	230.80108415	5.043319E-012	2.026332E-011	1	0.000000E+000
1	230.80120459	2.026332E-011	5.043319E-012	0	0.000000E+000
1	230.80122262	5.043319E-012	2.026332E-011	1	0.000000E+000
1	230.80227665	2.026332E-011	5.043319E-012	0	0.000000E+000
1	230.80230371	5.043319E-012	2.026332E-011	1	0.000000E+000
1	230.80232267	2.026332E-011	5.043319E-012	0	0.000000E+000
1	230.80237011	5.043319E-012	2.026332E-011	1	0.000000E+000
1	230.80333179	2.026332E-011	5.043319E-012	0	0.000000E+000
1	230.80344853	5.043319E-012	2.026332E-011	1	0.000000E+000
1	230.80514510	2.026332E-011	5.043319E-012	0	0.000000E+000
1	230.80515024	5.043319E-012	2.026332E-011	1	0.000000E+000
1	230.80518995	2.026332E-011	5.043319E-012	0	0.000000E+000
1	230.80550303	5.043319E-012	2.026332E-011	1	0.000000E+000
1	230.80568070	2.026332E-011	5.043319E-012	0	0.000000E+000
1	230.80569234	5.043319E-012	2.026332E-011	1	0.000000E+000
1	230.80589126	2.026332E-011	5.043319E-012	0	0.000000E+000
1	230.80591613	5.043319E-012	2.026332E-011	1	0.000000E+000
1	230.80795745	2.026332E-011	5.043319E-012	0	0.000000E+000
1	230.80803211	5.043319E-012	2.026332E-011	1	0.000000E+000
1	230.80854462	2.026332E-011	5.043319E-012	0	0.000000E+000
1	230.80856772	5.043319E-012	2.026332E-011	1	0.000000E+000
1	230.80959596	2.026332E-011	5.043319E-012	0	0.000000E+000
1	230.80965883	5.043319E-012	2.026332E-011	1	0.000000E+000
1	230.80986750	2.026332E-011	5.043319E-012	0	0.000000E+000
1	230.80989192	5.043319E-012	2.026332E-011	1	0.000000E+000
1	230.81214797	2.026332E-011	5.043319E-012	0	0.000000E+000
1	230.81219322	5.043319E-012	2.026332E-011	1	0.000000E+000
1	230.81367325	2.026332E-011	5.043319E-012	0	0.000000E+000
1	230.81369681	5.043319E-012	2.026332E-011	1	0.000000E+000
1	230.81378620	2.026332E-011	5.043319E-012	0	0.000000E+000
1	230.81384648	5.043319E-012	2.026332E-011	1	0.000000E+000
1	230.81557129	2.026332E-011	5.043319E-012	0	0.000000E+000
1	230.81568970	5.043319E-012	2.026332E-011	1	0.000000E+000
1	230.81599769	2.026332E-011	5.043319E-012	0	0.000000E+000
1	230.81601985	5.043319E-012	2.026332E-011	1	0.000000E+000
1	230.81826709	2.026332E-011	5.043319E-012	0	0.000000E+000
1	231.21707270	5.087752E-012	2.030775E-011	1	0.000000E+000
1	231.21781341	2.030775E-011	5.087752E-012	0	0.000000E+000
1	231.21787223	5.087752E-012	2.030775E-011	1	0.000000E+000
1	231.21832379	2.030775E-011	5.087752E-012	0	0.000000E+000
1	231.21832412	5.087752E-012	2.030775E-011	1	0.000000E+000
1	231.21855454	2.030775E-011	5.087752E-012	0	0.000000E+000
1	231.21860890	5.087752E-012	2.030775E-011	1	0.000000E+000
1	231.21866919	2.030775E-011	5.087752E-012	0	0.000000E+000
1	231.21868629	5.087752E-012	2.030775E-011	1	0.000000E+000
1	231.21893113	2.030775E-011	5.087752E-012	0	0.000000E+000
1	231.21926261	5.087752E-012	2.030775E-011	1	0.000000E+000
1	231.21929840	2.030775E-011	5.087752E-012	0	0.000000E+000
1	231.21933545	5.087752E-012	2.030775E-011	1	0.000000E+000
1	231.22013526	2.030775E-011	5.087752E-012	0	0.000000E+000
1	231.22022366	5.087752E-012	2.030775E-011	1	0.000000E+000
1	231.22039689	2.030775E-011	5.087752E-012	0	0.000000E+000
1	231.22052726	5.087752E-012	2.030775E-011	1	0.000000E+000
1	231.22060750	2.030775E-011	5.087752E-012	0	0.000000E+000
1	231.22064870	5.087752E-012	2.030775E-011	1	0.000000E+000
1	231.22116694	2.030775E-011	5.087752E-012	0	0.000000E+000
1	231.22117118	5.087752E-012	2.030775E-011	1	0.000000E+000
1	231.22124565	2.030775E-011	5.087752E-012	0	0.000000E+000
1	231.22128733	5.087752E-012	2.030775E-011	1	0.000000E+000
1	231.22355496	2.030775E-011	5.087752E-012	0	0.000000E+000
1	231.22357727	5.087752E-012	2.030775E-011	1	0.000000E+000
1	231.22460433	2.030775E-011	5.087752E-012	0	0.000000E+000
1	231.22470289	5.087752E-012	2.030775E-011	1	0.000000E+000
1	231.22479208	2.030775E-011	5.087752E-012	0	0.000000E+000
1	231.22481998	5.087752E-012	2.030775E-011	1	0.000000E+000
1	231.22549404	2.030775E-011	5.087752E-012	0	0.000000E+000
1	231.22552508	5.087752E-012	2.030775E-011	1	0.000000E+000
1	231.22654408	2.030775E-011	5.087752E-012	0	0.000000E+000
1	231.22658949	5.087752E-012	2.030775E-011	1	0.000000E+000
1	231.22744697	2.030775E-011	5.087752E-012	0	0.000000E+000
1	231.22746931	5.087752E-012	2.030775E-011	1	0.000000E+000
1	231.22799212	2.030775E-011	5.087752E-012	0	0.000000E+000
1	231.22802616	5.087752E-012	2.030775E-011	1	0.000000E+000
1	231.23129825	2.030775E-011	5.087752E-012	0	0.000000E+000
1	231.23134041	5.087752E-012	2.030775E-011	1	0.000000E+000
1	231.23145684	2.030775E-011	5.087752E-012	0	0.000000E+000
1	231.23147827	5.087752E-012	2.030775E-011	1	0.000000E+000
1	231.23215149	2.030775E-011	5.087752E-012	0	0.000000E+000
1	231.23222612	5.087752E-012	2.030775E-011	1	0.000000E+000
1	231.23269127	2.030775E-011	5.087752E-012	0	0.000000E+000
1	231.23271317	5.087752E-012	2.030775E-011	1	0.000000E+000
1	231.23550410	2.030775E-011	5.087752E-012	0	0.000000E+000
1	231.23553332	5.087752E-012	2.030775E-011	1	0.000000E+000
1	231.23710459	2.030775E-011	5.087752E-012	0	0.000000E+000
1	231.23712954	5.087752E-012	2.030775E-011	1	0.000000E+000
1	231.23770057	2.030775E-011	5.087752E-012	0	0.000000E+000
1	231.23772650	5.087752E-012	2.030775E-011	1	0.000000E+000
1	231.23777065	2.030775E-011	5.087752E-012	0	0.000000E+000
1	231.23784139	5.087752E-012	2.030775E-011	1	0.000000E+000
1	231.23970030	2.030775E-011	5.087752E-012	0	0.000000E+000
1	231.23971756	5.087752E-012	2.030775E-011	1	0.000000E+000
1	231.23993714	2.030775E-011	5.087752E-012	0	0.000000E+000
1	231.23998586	5.087752E-012	2.030775E-011	1	0.000000E+000
1	231.24110499	2.030775E-011	5.087752E-012	0	0.000000E+000
1	231.24113764	5.087752E-012	2.030775E-011	1	0.000000E+000
1	231.24119635	2.030775E-011	5.087752E-012	0	0.000000E+000
1	231.24137812	5.087752E-012	2.030775E-011	1	0.000000E+000
1	231.24224328	2.030775E-011	5.087752E-012	0	0.000000E+000
1	231.24227575	5.087752E-012	2.030775E-011	1	0.000000E+000
1	231.24351963	2.030775E-011	5.087752E-012	0	0.000000E+000
1	231.24363206	5.087752E-012	2.030775E-011	1	0.000000E+000
1	231.24553025	2.030775E-011	5.087752E-012	0	0.000000E+000
1	231.24819444	5.087752E-012	2.030775E-011	1	0.000000E+000
1	231.24833272	2.030775E-011	5.087752E-012	0	0.000000E+000
1	231.24839488	5.087752E-012	2.030775E-011	1	0.000000E+000
1	231.24928061	2.030775E-011	5.087752E-012	0	0.000000E+000
1	231.24930126	5.087752E-012	2.030775E-011	1	0.000000E+000
1	231.24961998	2.030775E-011	5.087752E-012	0	0.000000E+000
1	231.24991961	5.087752E-012	2.030775E-011	1	0.000000E+000
1	231.25001794	2.030775E-011	5.087752E-012	0	0.000000E+000
1	231.25006366	5.087752E-012	2.030775E-011	1	0.000000E+000
1	231.25035979	2.030775E-011	5.087752E-012	0	0.000000E+000
1	231.25041963	5.087752E-012	2.030775E-011	1	0.000000E+000
1	231.25164227	2.030775E-011	5.087752E-012	0	0.000000E+000
1	231.25175659	5.087752E-012	2.030775E-011	1	0.000000E+000
1	231.25197387	2.030775E-011	5.087752E-012	0	0.000000E+000
1	231.25199116	5.087752E-012	2.030775E-011	1	0.000000E+000
1	231.25265517	2.030775E-011	5.087752E-012	0	0.000000E+000
1	231.25268026	5.087752E-012	2.030775E-011	1	0.000000E+000
1	231.25292768	2.030775E-011	5.087752E-012	0	0.000000E+000
1	231.25299917	5.087752E-012	2.030775E-011	1	0.000000E+000
1	231.25505586	2.030775E-011	5.087752E-012	0	0.000000E+000
1	240.09581816	4.949186E-012	2.016919E-011	1	0.000000E+000
1	240.09803627	2.016919E-011	4.949186E-012	0	0.000000E+000
1	240.09808069	4.949186E-012	2.016919E-011	1	0.000000E+000
1	240.10658648	2.016919E-011	4.949186E-012	0	0.000000E+000
1	240.10680621	4.949186E-012	2.016919E-011	1	0.000000E+000
1	240.10728877	2.016919E-011	4.949186E-012	0	0.000000E+000
1	240.10732686	4.949186E-012	2.016919E-011	1	0.000000E+000
1	240.10811913	2.016919E-011	4.949186E-012	0	0.000000E+000
1	240.10817074	4.949186E-012	2.016919E-011	1	0.000000E+000
1	240.10820404	2.016919E-011	4.949186E-012	0	0.000000E+000
1	240.10900909	4.949186E-012	2.016919E-011	1	0.000000E+000
1	240.10935438	2.016919E-011	4.949186E-012	0	0.000000E+000
1	240.10939903	4.949186E-012	2.016919E-011	1	0.000000E+000
1	240.10942732	2.016919E-011	4.949186E-012	0	0.000000E+000
1	240.10945197	4.949186E-012	2.016919E-011	1	0.000000E+000
1	240.12174388	2.016919E-011	4.949186E-012	0	0.000000E+000
1	240.12183125	4.949186E-012	2.016919E-011	1	0.000000E+000
1	240.12367678	2.016919E-011	4.949186E-012	0	0.000000E+000
1	240.12371137	4.949186E-012	2.016919E-011	1	0.000000E+000
1	240.12548726	2.016919E-011	4.949186E-012	0	0.000000E+000
1	240.12550347	4.949186E-012	2.016919E-011	1	0.000000E+000
1	240.12717439	2.016919E-011	4.949186E-012	0	0.000000E+000
1	240.12722811	4.949186E-012	2.016919E-011	1	0.000000E+000
1	240.13033848	2.016919E-011	4.949186E-012	0	0.000000E+000
1	240.13034917	4.949186E-012	2.016919E-011	1	0.000000E+000
1	240.13334296	2.016919E-011	4.949186E-012	0	0.000000E+000
1	240.13339339	4.949186E-012	2.016919E-011	1	0.000000E+000
1	240.13782482	2.016919E-011	4.949186E-012	0	0.000000E+000
1	240.13786002	4.949186E-012	2.016919E-011	1	0.000000E+000
1	240.14393405	2.016919E-011	4.949186E-012	0	0.000000E+000
1	240.14396070	4.949186E-012	2.016919E-011	1	0.000000E+000
1	240.14519839	2.016919E-011	4.949186E-012	0	0.000000E+000
1	240.14616306	4.949186E-012	2.016919E-011	1	0.000000E+000
1	240.14826875	2.016919E-011	4.949186E-012	0	0.000000E+000
1	240.14830121	4.949186E-012	2.016919E-011	1	0.000000E+000
1	240.15056541	2.016919E-011	4.949186E-012	0	0.000000E+000
1	240.15059009	4.949186E-012	2.016919E-011	1	0.000000E+000
1	240.15239574	2.016919E-011	4.949186E-012	0	0.000000E+000
1	240.15245781	4.949186E-012	2.016919E-011	1	0.000000E+000
1	240.15247873	2.016919E-011	4.949186E-012	0	0.000000E+000
1	240.15252318	4.949186E-012	2.016919E-011	1	0.000000E+000
1	240.15263681	2.016919E-011	4.949186E-012	0	0.000000E+000
1	240.15275701	4.949186E-012	2.016919E-011	1	0.000000E+000
1	240.15458078	2.016919E-011	4.949186E-012	0	0.000000E+000
1	240.15487550	4.949186E-012	2.016919E-011	1	0.000000E+000
1	240.15615731	2.016919E-011	4.949186E-012	0	0.000000E+000
1	240.15619284	4.949186E-012	2.016919E-011	1	0.000000E+000
1	240.15962645	2.016919E-011	4.949186E-012	0	0.000000E+000
1	240.15965602	4.949186E-012	2.016919E-011	1	0.000000E+000
1	240.16049909	2.016919E-011	4.949186E-012	0	0.000000E+000
1	240.16052145	4.949186E-012	2.016919E-011	1	0.000000E+000
1	240.16253274	2.016919E-011	4.949186E-012	0	0.000000E+000
1	240.16253944	4.949186E-012	2.016919E-011	1	0.000000E+000
1	240.16445146	2.016919E-011	4.949186E-012	0	0.000000E+000
1	240.16453730	4.949186E-012	2.016919E-011	1	0.000000E+000
1	240.16767602	2.016919E-011	4.949186E-012	0	0.000000E+000
1	240.16769948	4.949186E-012	2.016919E-011	1	0.000000E+000
1	240.18009908	2.016919E-011	4.949186E-012	0	0.000000E+000
1	240.18011769	4.949186E-012	2.016919E-011	1	0.000000E+000
1	240.19168957	2.016919E-011	4.949186E-012	0	0.000000E+000
1	240.19170677	4.949186E-012	2.016919E-011	1	0.000000E+000
1	240.19222105	2.016919E-011	4.949186E-012	0	0.000000E+000
1	240.19239117	4.949186E-012	2.016919E-011	1	0.000000E+000
1	240.20123251	2.016919E-011	4.949186E-012	0	0.000000E+000
1	240.20951328	4.949186E-012	2.016919E-011	1	0.000000E+000
1	240.21180986	2.016919E-011	4.949186E-012	0	0.000000E+000
1	240.21181812	4.949186E-012	2.016919E-011	1	0.000000E+000
1	240.21567468	2.016919E-011	4.949186E-012	0	0.000000E+000
1	240.21568721	4.949186E-012	2.016919E-011	1	0.000000E+000
1	240.21594409	2.016919E-011	4.949186E-012	0	0.000000E+000
1	240.21613898	4.949186E-012	2.016919E-011	1	0.000000E+000
1	240.21806398	2.016919E-011	4.949186E-012	0	0.000000E+000
1	240.21807809	4.949186E-012	2.016919E-011	1	0.000000E+000
1	240.21988015	2.016919E-011	4.949186E-012	0	0.000000E+000
1	240.21992295	4.949186E-012	2.016919E-011	1	0.000000E+000
1	240.22264135	2.016919E-011	4.949186E-012	0	0.000000E+000
1	240.22265536	4.949186E-012	2.016919E-011	1	0.000000E+000
1	240.22322870	2.016919E-011	4.949186E-012	0	0.000000E+000
1	240.22325174	4.949186E-012	2.016919E-011	1	0.000000E+000
1	240.22355299	2.016919E-011	4.949186E-012	0	0.000000E+000
1	240.22357886	4.949186E-012	2.016919E-011	1	0.000000E+000
1	240.22589281	2.016919E-011	4.949186E-012	0	0.000000E+000
1	240.22592506	4.949186E-012	2.016919E-011	1	0.000000E+000
1	240.23092892	2.016919E-011	4.949186E-012	0	0.000000E+000
1	240.23105451	4.949186E-012	2.016919E-011	1	0.000000E+000
1	240.23169999	2.016919E-011	4.949186E-012	0	0.000000E+000
1	240.23173135	4.949186E-012	2.016919E-011	1	0.000000E+000
1	240.23762648	2.016919E-011	4.949186E-012	0	0.000000E+000
1	240.23764985	4.949186E-012	2.016919E-011	1	0.000000E+000
1	240.24112627	2.016919E-011	4.949186E-012	0	0.000000E+000
1	240.24114240	4.949186E-012	2.016919E-011	1	0.000000E+000
1	240.24424223	2.016919E-011	4.949186E-012	0	0.000000E+000
1	240.24427730	4.949186E-012	2.016919E-011	1	0.000000E+000
1	240.24515435	2.016919E-011	4.949186E-012	0	0.000000E+000
1	240.24519828	4.949186E-012	2.016919E-011	1	0.000000E+000
1	240.24544926	2.016919E-011	4.949186E-012	0	0.000000E+000
1	240.24549074	4.949186E-012	2.016919E-011	1	0.000000E+000
1	240.24613235	2.016919E-011	4.949186E-012	0	0.000000E+000
1	240.24618967	4.949186E-012	2.016919E-011	1	0.000000E+000
1	240.24800163	2.016919E-011	4.949186E-012	0	0.000000E+000
1	240.24801278	4.949186E-012	2.016919E-011	1	0.000000E+000
1	240.24806873	2.016919E-011	4.949186E-012	0	0.000000E+000
1	240.24807213	4.949186E-012	2.016919E-011	1	0.000000E+000
1	240.25258053	2.016919E-011	4.949186E-012	0	0.000000E+000
1	240.25258442	4.949186E-012	2.016919E-011	1	0.000000E+000
1	240.25263823	2.016919E-011	4.949186E-012	0	0.000000E+000
1	240.25265836	4.949186E-012	2.016919E-011	1	0.000000E+000
1	240.25351664	2.016919E-011	4.949186E-012	0	0.000000E+000
1	240.25351777	4.949186E-012	2.016919E-011	1	0.000000E+000
1	240.25813021	2.016919E-011	4.949186E-012	0	0.000000E+000
1	240.25814847	4.949186E-012	2.016919E-011	1	0.000000E+000
1	240.26310674	2.016919E-011	4.949186E-012	0	0.000000E+000
1	240.26313725	4.949186E-012	2.016919E-011	1	0.000000E+000
1	240.26755746	2.016919E-011	4.949186E-012	0	0.000000E+000
1	240.26778433	4.949186E-012	2.016919E-011	1	0.000000E+000
1	240.27056901	2.016919E-011	4.949186E-012	0	0.000000E+000
1	240.27059155	4.949186E-012	2.016919E-011	1	0.000000E+000
1	240.27101316	2.016919E-011	4.949186E-012	0	0.000000E+000
1	240.27105905	4.949186E-012	2.016919E-011	1	0.000000E+000
1	240.27335582	2.016919E-011	4.949186E-012	0	0.000000E+000
1	240.27338987	4.949186E-012	2.016919E-011	1	0.000000E+000
1	240.27427236	2.016919E-011	4.949186E-012	0	0.000000E+000
1	240.27429594	4.949186E-012	2.016919E-011	1	0.000000E+000
1	240.27941308	2.016919E-011	4.949186E-012	0	0.000000E+000
1	240.27943235	4.949186E-012	2.016919E-011	1	0.000000E+000
1	240.27962733	2.016919E-011	4.949186E-012	0	0.000000E+000
1	240.27964976	4.949186E-012	2.016919E-011	1	0.000000E+000
1	240.28306335	2.016919E-011	4.949186E-012	0	0.000000E+000
1	240.28312249	4.949186E-012	2.016919E-011	1	0.000000E+000
1	240.28495086	2.016919E-011	4.949186E-012	0	0.000000E+000
1	240.28518120	4.949186E-012	2.016919E-011	1	0.000000E+000
1	240.28657750	2.016919E-011	4.949186E-012	0	0.000000E+000
1	240.28661027	4.949186E-012	2.016919E-011	1	0.000000E+000
1	240.28763447	2.016919E-011	4.949186E-012	0	0.000000E+000
1	240.28763978	4.949186E-012	2.016919E-011	1	0.000000E+000
1	240.29112242	2.016919E-011	4.949186E-012	0	0.000000E+000
1	240.29115664	4.949186E-012	2.016919E-011	1	0.000000E+000
1	240.29126998	2.016919E-011	4.949186E-012	0	0.000000E+000
1	240.29431381	4.949186E-012	2.016919E-011	1	0.000000E+000
1	240.29489018	2.016919E-011	4.949186E-012	0	0.000000E+000
1	240.29496809	4.949186E-012	2.016919E-011	1	0.000000E+000
1	240.29532240	2.016919E-011	4.949186E-012	0	0.000000E+000
1	240.29544368	4.949186E-012	2.016919E-011	1	0.000000E+000
1	240.29615397	2.016919E-011	4.949186E-012	0	0.000000E+000
1	240.38546764	4.773618E-012	1.999362E-011	1	0.000000E+000
1	240.38555342	1.999362E-011	4.773618E-012	0	0.000000E+000
1	240.38558232	4.773618E-012	1.999362E-011	1	0.000000E+000
1	240.38723293	1.999362E-011	4.773618E-012	0	0.000000E+000
1	240.38725178	4.773618E-012	1.999362E-011	1	0.000000E+000
1	240.38773581	1.999362E-011	4.773618E-012	0	0.000000E+000
1	240.38790939	4.773618E-012	1.999362E-011	1	0.000000E+000
1	240.38795680	1.999362E-011	4.773618E-012	0	0.000000E+000
1	240.38799562	4.773618E-012	1.999362E-011	1	0.000000E+000
1	240.39070890	1.999362E-011	4.773618E-012	0	0.000000E+000
1	240.39075856	4.773618E-012	1.999362E-011	1	0.000000E+000
1	240.39667928	1.999362E-011	4.773618E-012	0	0.000000E+000
1	240.39669998	4.773618E-012	1.999362E-011	1	0.000000E+000
1	240.39731155	1.999362E-011	4.773618E-012	0	0.000000E+000
1	240.39733870	4.773618E-012	1.999362E-011	1	0.000000E+000
1	240.39856889	1.999362E-011	4.773618E-012	0	0.000000E+000
1	240.39859261	4.773618E-012	1.999362E-011	1	0.000000E+000
1	240.39929334	1.999362E-011	4.773618E-012	0	0.000000E+000
1	240.39929613	4.773618E-012	1.999362E-011	1	0.000000E+000
1	240.40050996	1.999362E-011	4.773618E-012	0	0.000000E+000
1	240.40056144	4.773618E-012	1.999362E-011	1	0.000000E+000
1	240.40186702	1.999362E-011	4.773618E-012	0	0.000000E+000
1	240.40187164	4.773618E-012	1.999362E-011	1	0.000000E+000
1	240.40509761	1.999362E-011	4.773618E-012	0	0.000000E+000
1	240.40513518	4.773618E-012	1.999362E-011	1	0.000000E+000
1	240.41187748	1.999362E-011	4.773618E-012	0	0.000000E+000
1	240.41193139	4.773618E-012	1.999362E-011	1	0.000000E+000
1	240.41586068	1.999362E-011	4.773618E-012	0	0.000000E+000
1	240.41587735	4.773618E-012	1.999362E-011	1	0.000000E+000
1	240.42591076	1.999362E-011	4.773618E-012	0	0.000000E+000
1	240.42592338	4.773618E-012	1.999362E-011	1	0.000000E+000
1	240.43273701	1.999362E-011	4.773618E-012	0	0.000000E+000
1	240.43277257	4.773618E-012	1.999362E-011	1	0.000000E+000
1	240.43278327	1.999362E-011	4.773618E-012	0	0.000000E+000
1	240.43280974	4.773618E-012	1.999362E-011	1	0.000000E+000
1	240.43489303	1.999362E-011	4.773618E-012	0	0.000000E+000
1	240.43490371	4.773618E-012	1.999362E-011	1	0.000000E+000
1	240.43570283	1.999362E-011	4.773618E-012	0	0.000000E+000
1	240.43571887	4.773618E-012	1.999362E-011	1	0.000000E+000
1	240.43576857	1.999362E-011	4.773618E-012	0	0.000000E+000
1	240.43578634	4.773618E-012	1.999362E-011	1	0.000000E+000
1	240.43848024	1.999362E-011	4.773618E-012	0	0.000000E+000
1	240.43849251	4.773618E-012	1.999362E-011	1	0.000000E+000
1	240.43924900	1.999362E-011	4.773618E-012	0	0.000000E+000
1	240.43927032	4.773618E-012	1.999362E-011	1	0.000000E+000
1	240.44125408	1.999362E-011	4.773618E-012	0	0.000000E+000
1	240.44126917	4.773618E-012	1.999362E-011	1	0.000000E+000
1	240.44392706	1.999362E-011	4.773618E-012	0	0.000000E+000
1	240.44394745	4.773618E-012	1.999362E-011	1	0.000000E+000
1	240.44637114	1.999362E-011	4.773618E-012	0	0.000000E+000
1	240.44644051	4.773618E-012	1.999362E-011	1	0.000000E+000
1	240.44828812	1.999362E-011	4.773618E-012	0	0.000000E+000
1	240.44836294	4.773618E-012	1.999362E-011	1	0.000000E+000
1	240.45595334	1.999362E-011	4.773618E-012	0	0.000000E+000
1	240.45603002	4.773618E-012	1.999362E-011	1	0.000000E+000
1	240.45763039	1.999362E-011	4.773618E-012	0	0.000000E+000
1	240.45766679	4.773618E-012	1.999362E-011	1	0.000000E+000
1	240.45768908	1.999362E-011	4.773618E-012	0	0.000000E+000
1	240.45771495	4.773618E-012	1.999362E-011	1	0.000000E+000
1	240.46231271	1.999362E-011	4.773618E-012	0	0.000000E+000
1	240.46233445	4.773618E-012	1.999362E-011	1	0.000000E+000
1	240.47024800	1.999362E-011	4.773618E-012	0	0.000000E+000
1	240.47027697	4.773618E-012	1.999362E-011	1	0.000000E+000
1	240.47153854	1.999362E-011	4.773618E-012	0	0.000000E+000
1	240.47158688	4.773618E-012	1.999362E-011	1	0.000000E+000
1	240.48097466	1.999362E-011	4.773618E-012	0	0.000000E+000
1	240.48103899	4.773618E-012	1.999362E-011	1	0.000000E+000
1	240.49877762	1.999362E-011	4.773618E-012	0	0.000000E+000
1	240.49883274	4.773618E-012	1.999362E-011	1	0.000000E+000
1	240.49911467	1.999362E-011	4.773618E-012	0	0.000000E+000
1	240.49916186	4.773618E-012	1.999362E-011	1	0.000000E+000
1	240.50228104	1.999362E-011	4.773618E-012	0	0.000000E+000
1	240.50232012	4.773618E-012	1.999362E-011	1	0.000000E+000
1	240.50370672	1.999362E-011	4.773618E-012	0	0.000000E+000
1	240.50388417	4.773618E-012	1.999362E-011	1	0.000000E+000
1	240.51619969	1.999362E-011	4.773618E-012	0	0.000000E+000
1	240.76414710	5.051363E-012	2.027136E-011	1	0.000000E+000
1	240.76474989	2.027136E-011	5.051363E-012	0	0.000000E+000
1	240.76475613	5.051363E-012	2.027136E-011	1	0.000000E+000
1	240.76631835	2.027136E-011	5.051363E-012	0	0.000000E+000
1	240.76633026	5.051363E-012	2.027136E-011	1	0.000000E+000
1	240.76852451	2.027136E-011	5.051363E-012	0	0.000000E+000
1	240.76858621	5.051363E-012	2.027136E-011	1	0.000000E+000
1	240.77589482	2.027136E-011	5.051363E-012	0	0.000000E+000
1	240.77590512	5.051363E-012	2.027136E-011	1	0.000000E+000
1	240.77720958	2.027136E-011	5.051363E-012	0	0.000000E+000
1	240.77723772	5.051363E-012	2.027136E-011	1	0.000000E+000
1	240.77725334	2.027136E-011	5.051363E-012	0	0.000000E+000
1	240.77729474	5.051363E-012	2.027136E-011	1	0.000000E+000
1	240.78044005	2.027136E-011	5.051363E-012	0	0.000000E+000
1	240.78046052	5.051363E-012	2.027136E-011	1	0.000000E+000
1	240.78079006	2.027136E-011	5.051363E-012	0	0.000000E+000
1	240.78087853	5.051363E-012	2.027136E-011	1	0.000000E+000
1	240.78504743	2.027136E-011	5.051363E-012	0	0.000000E+000
1	240.78507735	5.051363E-012	2.027136E-011	1	0.000000E+000
1	240.78601374	2.027136E-011	5.051363E-012	0	0.000000E+000
1	240.78605744	5.051363E-012	2.027136E-011	1	0.000000E+000
1	240.78680495	2.027136E-011	5.051363E-012	0	0.000000E+000
1	240.78684085	5.051363E-012	2.027136E-011	1	0.000000E+000
1	240.78787414	2.027136E-011	5.051363E-012	0	0.000000E+000
1	240.78790693	5.051363E-012	2.027136E-011	1	0.000000E+000
1	240.79110164	2.027136E-011	5.051363E-012	0	0.000000E+000
1	240.79112666	5.051363E-012	2.027136E-011	1	0.000000E+000
1	240.79730136	2.027136E-011	5.051363E-012	0	0.000000E+000
1	240.79755304	5.051363E-012	2.027136E-011	1	0.000000E+000
1	240.79835144	2.027136E-011	5.051363E-012	0	0.000000E+000
1	240.79835579	5.051363E-012	2.027136E-011	1	0.000000E+000
1	240.79963462	2.027136E-011	5.051363E-012	0	0.000000E+000
1	240.79966699	5.051363E-012	2.027136E-011	1	0.000000E+000
1	240.80317628	2.027136E-011	5.051363E-012	0	0.000000E+000
1	240.80375034	5.051363E-012	2.027136E-011	1	0.000000E+000
1	240.80544310	2.027136E-011	5.051363E-012	0	0.000000E+000
1	240.80544740	5.051363E-012	2.027136E-011	1	0.000000E+000
1	240.80647194	2.027136E-011	5.051363E-012	0	0.000000E+000
1	240.80652269	5.051363E-012	2.027136E-011	1	0.000000E+000
1	240.80742740	2.027136E-011	5.051363E-012	0	0.000000E+000
1	240.80744783	5.051363E-012	2.027136E-011	1	0.000000E+000
1	240.81879175	2.027136E-011	5.051363E-012	0	0.000000E+000
1	240.81883154	5.051363E-012	2.027136E-011	1	0.000000E+000
1	240.81924788	2.027136E-011	5.051363E-012	0	0.000000E+000
1	240.81926325	5.051363E-012	2.027136E-011	1	0.000000E+000
1	240.82018622	2.027136E-011	5.051363E-012	0	0.000000E+000
1	240.82022344	5.051363E-012	2.027136E-011	1	0.000000E+000
1	240.82237443	2.027136E-011	5.051363E-012	0	0.000000E+000
1	240.82241689	5.051363E-012	2.027136E-011	1	0.000000E+000
1	240.82590618	2.027136E-011	5.051363E-012	0	0.000000E+000
1	240.82591432	5.051363E-012	2.027136E-011	1	0.000000E+000
1	240.83090462	2.027136E-011	5.051363E-012	0	0.000000E+000
1	240.83092359	5.051363E-012	2.027136E-011	1	0.000000E+000
1	240.83659484	2.027136E-011	5.051363E-012	0	0.000000E+000
1	240.83663360	5.051363E-012	2.027136E-011	1	0.000000E+000
1	240.83875659	2.027136E-011	5.051363E-012	0	0.000000E+000
1	240.83879740	5.051363E-012	2.027136E-011	1	0.000000E+000
1	240.84457810	2.027136E-011	5.051363E-012	0	0.000000E+000
1	240.84464021	5.051363E-012	2.027136E-011	1	0.000000E+000
1	240.85032218	2.027136E-011	5.051363E-012	0	0.000000E+000
1	240.85033234	5.051363E-012	2.027136E-011	1	0.000000E+000
1	240.85220420	2.027136E-011	5.051363E-012	0	0.000000E+000
1	240.85224498	5.051363E-012	2.027136E-011	1	0.000000E+000
1	240.85437600	2.027136E-011	5.051363E-012	0	0.000000E+000
1	240.85440629	5.051363E-012	2.027136E-011	1	0.000000E+000
1	240.85618034	2.027136E-011	5.051363E-012	0	0.000000E+000
1	240.85620836	5.051363E-012	2.027136E-011	1	0.000000E+000
1	240.85733383	2.027136E-011	5.051363E-012	0	0.000000E+000
1	240.85739708	5.051363E-012	2.027136E-011	1	0.000000E+000
1	240.85803701	2.027136E-011	5.051363E-012	0	0.000000E+000
1	240.85806003	5.051363E-012	2.027136E-011	1	0.000000E+000
1	240.85833591	2.027136E-011	5.051363E-012	0	0.000000E+000
1	240.85836888	5.051363E-012	2.027136E-011	1	0.000000E+000
1	240.85840297	2.027136E-011	5.051363E-012	0	0.000000E+000
1	240.85841380	5.051363E-012	2.027136E-011	1	0.000000E+000
1	240.86520704	2.027136E-011	5.051363E-012	0	0.000000E+000
1	240.86522854	5.051363E-012	2.027136E-011	1	0.000000E+000
1	240.86822615	2.027136E-011	5.051363E-012	0	0.000000E+000
1	240.86826061	5.051363E-012	2.027136E-011	1	0.000000E+000
1	240.87009143	2.027136E-011	5.051363E-012	0	0.000000E+000
1	240.87014204	5.051363E-012	2.027136E-011	1	0.000000E+000
1	240.87175668	2.027136E-011	5.051363E-012	0	0.000000E+000
1	240.87187076	5.051363E-012	2.027136E-011	1	0.000000E+000
1	240.87312977	2.027136E-011	5.051363E-012	0	0.000000E+000
1	240.87324268	5.051363E-012	2.027136E-011	1	0.000000E+000
1	240.87384998	2.027136E-011	5.051363E-012	0	0.000000E+000
1	240.87391967	5.051363E-012	2.027136E-011	1	0.000000E+000
1	240.87726134	2.027136E-011	5.051363E-012	0	0.000000E+000
1	240.87759391	5.051363E-012	2.027136E-011	1	0.000000E+000
1	240.88295478	2.027136E-011	5.051363E-012	0	0.000000E+000
1	240.88297968	5.051363E-012	2.027136E-011	1	0.000000E+000
1	240.88508487	2.027136E-011	5.051363E-012	0	0.000000E+000
1	240.88516567	5.051363E-012	2.027136E-011	1	0.000000E+000
1	240.88587494	2.027136E-011	5.051363E-012	0	0.000000E+000
1	240.88590104	5.051363E-012	2.027136E-011	1	0.000000E+000
1	240.88644454	2.027136E-011	5.051363E-012	0	0.000000E+000
1	240.88647773	5.051363E-012	2.027136E-011	1	0.000000E+000
1	240.88675255	2.027136E-011	5.051363E-012	0	0.000000E+000
1	240.88678358	5.051363E-012	2.027136E-011	1	0.000000E+000
1	240.88740665	2.027136E-011	5.051363E-012	0	0.000000E+000
1	240.88747844	5.051363E-012	2.027136E-011	1	0.000000E+000
1	240.89162477	2.027136E-011	5.051363E-012	0	0.000000E+000
1	240.89169090	5.051363E-012	2.027136E-011	1	0.000000E+000
1	240.89277731	2.027136E-011	5.051363E-012	0	0.000000E+000
1	240.89281641	5.051363E-012	2.027136E-011	1	0.000000E+000
1	240.89346238	2.027136E-011	5.051363E-012	0	0.000000E+000
1	240.89351971	5.051363E-012	2.027136E-011	1	0.000000E+000
1	240.89354745	2.027136E-011	5.051363E-012	0	0.000000E+000
1	240.89360521	5.051363E-012	2.027136E-011	1	0.000000E+000
1	240.89560067	2.027136E-011	5.051363E-012	0	0.000000E+000
1	240.89565332	5.051363E-012	2.027136E-011	1	0.000000E+000
1	240.90035307	2.027136E-011	5.051363E-012	0	0.000000E+000
1	243.33262551	4.894203E-012	2.011420E-011	1	0.000000E+000
1	243.33289097	2.011420E-011	4.894203E-012	0	0.000000E+000
1	243.33292467	4.894203E-012	2.011420E-011	1	0.000000E+000
1	243.33318804	2.011420E-011	4.894203E-012	0	0.000000E+000
1	243.33323328	4.894203E-012	2.011420E-011	1	0.000000E+000
1	243.33485893	2.011420E-011	4.894203E-012	0	0.000000E+000
1	243.33487695	4.894203E-012	2.011420E-011	1	0.000000E+000
1	243.33600048	2.011420E-011	4.894203E-012	0	0.000000E+000
1	243.33607819	4.894203E-012	2.011420E-011	1	0.000000E+000
1	243.33770371	2.011420E-011	4.894203E-012	0	0.000000E+000
1	243.33774131	4.894203E-012	2.011420E-011	1	0.000000E+000
1	243.34453940	2.011420E-011	4.894203E-012	0	0.000000E+000
1	243.34456124	4.894203E-012	2.011420E-011	1	0.000000E+000
1	243.34694780	2.011420E-011	4.894203E-012	0	0.000000E+000
1	243.34698602	4.894203E-012	2.011420E-011	1	0.000000E+000
1	243.34831276	2.011420E-011	4.894203E-012	0	0.000000E+000
1	243.34832039	4.894203E-012	2.011420E-011	1	0.000000E+000
1	243.35011827	2.011420E-011	4.894203E-012	0	0.000000E+000
1	243.35018821	4.894203E-012	2.011420E-011	1	0.000000E+000
1	243.35308775	2.011420E-011	4.894203E-012	0	0.000000E+000
1	243.35314171	4.894203E-012	2.011420E-011	1	0.000000E+000
1	243.36327448	2.011420E-011	4.894203E-012	0	0.000000E+000
1	243.36328375	4.894203E-012	2.011420E-011	1	0.000000E+000
1	243.36581169	2.011420E-011	4.894203E-012	0	0.000000E+000
1	243.36585207	4.894203E-012	2.011420E-011	1	0.000000E+000
1	243.36811974	2.011420E-011	4.894203E-012	0	0.000000E+000
1	243.36819834	4.894203E-012	2.011420E-011	1	0.000000E+000
1	243.37340535	2.011420E-011	4.894203E-012	0	0.000000E+000
1	243.37342814	4.894203E-012	2.011420E-011	1	0.000000E+000
1	243.37350407	2.011420E-011	4.894203E-012	0	0.000000E+000
1	243.37351498	4.894203E-012	2.011420E-011	1	0.000000E+000
1	243.37354820	2.011420E-011	4.894203E-012	0	0.000000E+000
1	243.37360138	4.894203E-012	2.011420E-011	1	0.000000E+000
1	243.37469634	2.011420E-011	4.894203E-012	0	0.000000E+000
1	243.37472481	4.894203E-012	2.011420E-011	1	0.000000E+000
1	243.37677111	2.011420E-011	4.894203E-012	0	0.000000E+000
1	243.37682265	4.894203E-012	2.011420E-011	1	0.000000E+000
1	243.37753018	2.011420E-011	4.894203E-012	0	0.000000E+000
1	243.37753545	4.894203E-012	2.011420E-011	1	0.000000E+000
1	243.37975869	2.011420E-011	4.894203E-012	0	0.000000E+000
1	243.37977751	4.894203E-012	2.011420E-011	1	0.000000E+000
1	243.38263807	2.011420E-011	4.894203E-012	0	0.000000E+000
1	243.38267658	4.894203E-012	2.011420E-011	1	0.000000E+000
1	243.38274323	2.011420E-011	4.894203E-012	0	0.000000E+000
1	243.38275547	4.894203E-012	2.011420E-011	1	0.000000E+000
1	243.38412674	2.011420E-011	4.894203E-012	0	0.000000E+000
1	243.38420545	4.894203E-012	2.011420E-011	1	0.000000E+000
1	243.38510843	2.011420E-011	4.894203E-012	0	0.000000E+000
1	243.38515495	4.894203E-012	2.011420E-011	1	0.000000E+000
1	243.38551159	2.011420E-011	4.894203E-012	0	0.000000E+000
1	243.38556241	4.894203E-012	2.011420E-011	1	0.000000E+000
1	243.38722909	2.011420E-011	4.894203E-012	0	0.000000E+000
1	243.38735746	4.894203E-012	2.011420E-011	1	0.000000E+000
1	243.38742108	2.011420E-011	4.894203E-012	0	0.000000E+000
1	243.38744908	4.894203E-012	2.011420E-011	1	0.000000E+000
1	243.38960319	2.011420E-011	4.894203E-012	0	0.000000E+000
1	243.38961075	4.894203E-012	2.011420E-011	1	0.000000E+000
1	243.39109419	2.011420E-011	4.894203E-012	0	0.000000E+000
1	243.39110819	4.894203E-012	2.011420E-011	1	0.000000E+000
1	243.39114533	2.011420E-011	4.894203E-012	0	0.000000E+000
1	243.39116622	4.894203E-012	2.011420E-011	1	0.000000E+000
1	243.39797290	2.011420E-011	4.894203E-012	0	0.000000E+000
1	243.39802935	4.894203E-012	2.011420E-011	1	0.000000E+000
1	243.40054693	2.011420E-011	4.894203E-012	0	0.000000E+000
1	243.40056089	4.894203E-012	2.011420E-011	1	0.000000E+000
1	243.40913540	2.011420E-011	4.894203E-012	0	0.000000E+000
1	243.40915566	4.894203E-012	2.011420E-011	1	0.000000E+000
1	243.41386584	2.011420E-011	4.894203E-012	0	0.000000E+000
1	243.41389744	4.894203E-012	2.011420E-011	1	0.000000E+000
1	243.41394862	2.011420E-011	4.894203E-012	0	0.000000E+000
1	243.41396636	4.894203E-012	2.011420E-011	1	0.000000E+000
1	243.41509052	2.011420E-011	4.894203E-012	0	0.000000E+000
1	243.41512184	4.894203E-012	2.011420E-011	1	0.000000E+000
1	243.41720989	2.011420E-011	4.894203E-012	0	0.000000E+000
1	243.41731426	4.894203E-012	2.011420E-011	1	0.000000E+000
1	243.42932871	2.011420E-011	4.894203E-012	0	0.000000E+000
1	243.42944486	4.894203E-012	2.011420E-011	1	0.000000E+000
1	243.43100226	2.011420E-011	4.894203E-012	0	0.000000E+000
1	243.43102726	4.894203E-012	2.011420E-011	1	0.000000E+000
1	243.43275796	2.011420E-011	4.894203E-012	0	0.000000E+000
1	243.43277880	4.894203E-012	2.011420E-011	1	0.000000E+000
1	243.43494042	2.011420E-011	4.894203E-012	0	0.000000E+000
1	243.43497469	4.894203E-012	2.011420E-011	1	0.000000E+000
1	243.43781612	2.011420E-011	4.894203E-012	0	0.000000E+000
1	243.43783184	4.894203E-012	2.011420E-011	1	0.000000E+000
1	243.43805826	2.011420E-011	4.894203E-012	0	0.000000E+000
1	243.43809401	4.894203E-012	2.011420E-011	1	0.000000E+000
1	243.44114445	2.011420E-011	4.894203E-012	0	0.000000E+000
1	243.44115681	4.894203E-012	2.011420E-011	1	0.000000E+000
1	243.44277047	2.011420E-011	4.894203E-012	0	0.000000E+000
1	243.44287670	4.894203E-012	2.011420E-011	1	0.000000E+000
1	243.44290624	2.011420E-011	4.894203E-012	0	0.000000E+000
1	243.44295129	4.894203E-012	2.011420E-011	1	0.000000E+000
1	243.44487529	2.011420E-011	4.894203E-012	0	0.000000E+000
1	243.44491988	4.894203E-012	2.011420E-011	1	0.000000E+000
1	243.44593380	2.011420E-011	4.894203E-012	0	0.000000E+000
1	243.44594401	4.894203E-012	2.011420E-011	1	0.000000E+000
1	243.44863237	2.011420E-011	4.894203E-012	0	0.000000E+000
1	243.44865813	4.894203E-012	2.011420E-011	1	0.000000E+000
1	243.46286906	2.011420E-011	4.894203E-012	0	0.000000E+000
1	243.46289625	4.894203E-012	2.011420E-011	1	0.000000E+000
1	243.46377322	2.011420E-011	4.894203E-012	0	0.000000E+000
1	243.46379890	4.894203E-012	2.011420E-011	1	0.000000E+000
1	243.46391340	2.011420E-011	4.894203E-012	0	0.000000E+000
1	243.46428649	4.894203E-012	2.011420E-011	1	0.000000E+000
1	243.46879383	2.011420E-011	4.894203E-012	0	0.000000E+000
1	243.46882861	4.894203E-012	2.011420E-011	1	0.000000E+000
1	243.46994190	2.011420E-011	4.894203E-012	0	0.000000E+000
1	243.47017377	4.894203E-012	2.011420E-011	1	0.000000E+000
1	243.47041289	2.011420E-011	4.894203E-012	0	0.000000E+000
1	243.47043232	4.894203E-012	2.011420E-011	1	0.000000E+000
1	243.47317071	2.011420E-011	4.894203E-012	0	0.000000E+000
1	243.47320448	4.894203E-012	2.011420E-011	1	0.000000E+000
1	243.47369749	2.011420E-011	4.894203E-012	0	0.000000E+000
1	243.47373646	4.894203E-012	2.011420E-011	1	0.000000E+000
1	243.48294477	2.011420E-011	4.894203E-012	0	0.000000E+000
1	243.48300342	4.894203E-012	2.011420E-011	1	0.000000E+000
1	243.48360473	2.011420E-011	4.894203E-012	0	0.000000E+000
1	243.48361742	4.894203E-012	2.011420E-011	1	0.000000E+000
1	243.48658945	2.011420E-011	4.894203E-012	0	0.000000E+000
1	243.48667550	4.894203E-012	2.011420E-011	1	0.000000E+000
1	243.48671313	2.011420E-011	4.894203E-012	0	0.000000E+000
1	243.48674662	4.894203E-012	2.011420E-011	1	0.000000E+000
1	243.48941023	2.011420E-011	4.894203E-012	0	0.000000E+000
1	243.48943274	4.894203E-012	2.011420E-011	1	0.000000E+000
1	243.48945463	2.011420E-011	4.894203E-012	0	0.000000E+000
1	243.48946864	4.894203E-012	2.011420E-011	1	0.000000E+000
1	243.48960847	2.011420E-011	4.894203E-012	0	0.000000E+000
1	243.48964396	4.894203E-012	2.011420E-011	1	0.000000E+000
1	243.49311649	2.011420E-011	4.894203E-012	0	0.000000E+000
1	243.49317299	4.894203E-012	2.011420E-011	1	0.000000E+000
1	243.49745943	2.011420E-011	4.894203E-012	0	0.000000E+000
1	243.49752281	4.894203E-012	2.011420E-011	1	0.000000E+000
1	243.49888788	2.011420E-011	4.894203E-012	0	0.000000E+000
1	243.49895747	4.894203E-012	2.011420E-011	1	0.000000E+000
1	243.50722722	2.011420E-011	4.894203E-012	0	0.000000E+000
1	243.50730774	4.894203E-012	2.011420E-011	1	0.000000E+000
1	243.51177561	2.011420E-011	4.894203E-012	0	0.000000E+000
1	243.51178269	4.894203E-012	2.011420E-011	1	0.000000E+000
1	243.51943926	2.011420E-011	4.894203E-012	0	0.000000E+000
1	243.51949464	4.894203E-012	2.011420E-011	1	0.000000E+000
1	243.52324798	2.011420E-011	4.894203E-012	0	0.000000E+000
1	243.52328002	4.894203E-012	2.011420E-011	1	0.000000E+000
1	243.52718228	2.011420E-011	4.894203E-012	0	0.000000E+000
1	243.52718618	4.894203E-012	2.011420E-011	1	0.000000E+000
1	243.52876556	2.011420E-011	4.894203E-012	0	0.000000E+000
1	243.52900737	4.894203E-012	2.011420E-011	1	0.000000E+000
1	243.53801955	2.011420E-011	4.894203E-012	0	0.000000E+000
1	244.45533156	4.904135E-012	2.012414E-011	1	0.000000E+000
1	244.45628866	2.012414E-011	4.904135E-012	0	0.000000E+000
1	244.45632694	4.904135E-012	2.012414E-011	1	0.000000E+000
1	244.46350911	2.012414E-011	4.904135E-012	0	0.000000E+000
1	244.46358430	4.904135E-012	2.012414E-011	1	0.000000E+000
1	244.47557035	2.012414E-011	4.904135E-012	0	0.000000E+000
1	244.47562980	4.904135E-012	2.012414E-011	1	0.000000E+000
1	244.47699829	2.012414E-011	4.904135E-012	0	0.000000E+000
1	244.47702495	4.904135E-012	2.012414E-011	1	0.000000E+000
1	244.47711222	2.012414E-011	4.904135E-012	0	0.000000E+000
1	244.47713434	4.904135E-012	2.012414E-011	1	0.000000E+000
1	244.47788443	2.012414E-011	4.904135E-012	0	0.000000E+000
1	244.47801783	4.904135E-012	2.012414E-011	1	0.000000E+000
1	244.47876015	2.012414E-011	4.904135E-012	0	0.000000E+000
1	244.47882031	4.904135E-012	2.012414E-011	1	0.000000E+000
1	244.48075969	2.012414E-011	4.904135E-012	0	0.000000E+000
1	244.48087107	4.904135E-012	2.012414E-011	1	0.000000E+000
1	244.48392156	2.012414E-011	4.904135E-012	0	0.000000E+000
1	244.48397628	4.904135E-012	2.012414E-011	1	0.000000E+000
1	244.48889572	2.012414E-011	4.904135E-012	0	0.000000E+000
1	244.48894076	4.904135E-012	2.012414E-011	1	0.000000E+000
1	244.48997281	2.012414E-011	4.904135E-012	0	0.000000E+000
1	244.49005196	4.904135E-012	2.012414E-011	1	0.000000E+000
1	244.49594350	2.012414E-011	4.904135E-012	0	0.000000E+000
1	244.49598187	4.904135E-012	2.012414E-011	1	0.000000E+000
1	244.50403391	2.012414E-011	4.904135E-012	0	0.000000E+000
1	244.50408952	4.904135E-012	2.012414E-011	1	0.000000E+000
1	244.50883832	2.012414E-011	4.904135E-012	0	0.000000E+000
1	244.50885808	4.904135E-012	2.012414E-011	1	0.000000E+000
1	244.50967849	2.012414E-011	4.904135E-012	0	0.000000E+000
1	244.50981843	4.904135E-012	2.012414E-011	1	0.000000E+000
1	244.51591649	2.012414E-011	4.904135E-012	0	0.000000E+000
1	244.51593395	4.904135E-012	2.012414E-011	1	0.000000E+000
1	244.51958505	2.012414E-011	4.904135E-012	0	0.000000E+000
1	244.51980130	4.904135E-012	2.012414E-011	1	0.000000E+000
1	244.51982939	2.012414E-011	4.904135E-012	0	0.000000E+000
1	244.51988289	4.904135E-012	2.012414E-011	1	0.000000E+000
1	244.52168498	2.012414E-011	4.904135E-012	0	0.000000E+000
1	244.52174815	4.904135E-012	2.012414E-011	1	0.000000E+000
1	244.52310124	2.012414E-011	4.904135E-012	0	0.000000E+000
1	244.52320388	4.904135E-012	2.012414E-011	1	0.000000E+000
1	244.52323531	2.012414E-011	4.904135E-012	0	0.000000E+000
1	244.52327134	4.904135E-012	2.012414E-011	1	0.000000E+000
1	244.52338891	2.012414E-011	4.904135E-012	0	0.000000E+000
1	244.52343729	4.904135E-012	2.012414E-011	1	0.000000E+000
1	244.52455819	2.012414E-011	4.904135E-012	0	0.000000E+000
1	244.52484659	4.904135E-012	2.012414E-011	1	0.000000E+000
1	244.52631167	2.012414E-011	4.904135E-012	0	0.000000E+000
1	244.52631918	4.904135E-012	2.012414E-011	1	0.000000E+000
1	244.52642181	2.012414E-011	4.904135E-012	0	0.000000E+000
1	244.52643769	4.904135E-012	2.012414E-011	1	0.000000E+000
1	244.52653319	2.012414E-011	4.904135E-012	0	0.000000E+000
1	244.52656243	4.904135E-012	2.012414E-011	1	0.000000E+000
1	244.52703989	2.012414E-011	4.904135E-012	0	0.000000E+000
1	244.52707505	4.904135E-012	2.012414E-011	1	0.000000E+000
1	244.53230052	2.012414E-011	4.904135E-012	0	0.000000E+000
1	244.53232712	4.904135E-012	2.012414E-011	1	0.000000E+000
1	244.53234960	2.012414E-011	4.904135E-012	0	0.000000E+000
1	244.53237126	4.904135E-012	2.012414E-011	1	0.000000E+000
1	244.53265067	2.012414E-011	4.904135E-012	0	0.000000E+000
1	244.53268032	4.904135E-012	2.012414E-011	1	0.000000E+000
1	244.53641764	2.012414E-011	4.904135E-012	0	0.000000E+000
1	244.53673473	4.904135E-012	2.012414E-011	1	0.000000E+000
1	244.53779168	2.012414E-011	4.904135E-012	0	0.000000E+000
1	244.53781631	4.904135E-012	2.012414E-011	1	0.000000E+000
1	244.53929368	2.012414E-011	4.904135E-012	0	0.000000E+000
1	244.53935573	4.904135E-012	2.012414E-011	1	0.000000E+000
1	244.54241427	2.012414E-011	4.904135E-012	0	0.000000E+000
1	244.54244572	4.904135E-012	2.012414E-011	1	0.000000E+000
1	244.54379466	2.012414E-011	4.904135E-012	0	0.000000E+000
1	244.54381634	4.904135E-012	2.012414E-011	1	0.000000E+000
1	244.54501767	2.012414E-011	4.904135E-012	0	0.000000E+000
1	244.54505693	4.904135E-012	2.012414E-011	1	0.000000E+000
1	244.54679741	2.012414E-011	4.904135E-012	0	0.000000E+000
1	244.54701877	4.904135E-012	2.012414E-011	1	0.000000E+000
1	244.55247037	2.012414E-011	4.904135E-012	0	0.000000E+000
1	244.55248606	4.904135E-012	2.012414E-011	1	0.000000E+000
1	244.55620056	2.012414E-011	4.904135E-012	0	0.000000E+000
1	244.55620736	4.904135E-012	2.012414E-011	1	0.000000E+000
1	244.55888818	2.012414E-011	4.904135E-012	0	0.000000E+000
1	244.55892858	4.904135E-012	2.012414E-011	1	0.000000E+000
1	244.56019092	2.012414E-011	4.904135E-012	0	0.000000E+000
1	244.56022592	4.904135E-012	2.012414E-011	1	0.000000E+000
1	244.56091477	2.012414E-011	4.904135E-012	0	0.000000E+000
1	244.56102762	4.904135E-012	2.012414E-011	1	0.000000E+000
1	244.56248482	2.012414E-011	4.904135E-012	0	0.000000E+000
1	244.56250349	4.904135E-012	2.012414E-011	1	0.000000E+000
1	244.56539547	2.012414E-011	4.904135E-012	0	0.000000E+000
1	244.56546900	4.904135E-012	2.012414E-011	1	0.000000E+000
1	244.56559725	2.012414E-011	4.904135E-012	0	0.000000E+000
1	244.56561045	4.904135E-012	2.012414E-011	1	0.000000E+000
1	244.56572090	2.012414E-011	4.904135E-012	0	0.000000E+000
1	244.56577187	4.904135E-012	2.012414E-011	1	0.000000E+000
1	244.56632966	2.012414E-011	4.904135E-012	0	0.000000E+000
1	244.56634924	4.904135E-012	2.012414E-011	1	0.000000E+000
1	244.56665016	2.012414E-011	4.904135E-012	0	0.000000E+000
1	244.56685685	4.904135E-012	2.012414E-011	1	0.000000E+000
1	244.56725847	2.012414E-011	4.904135E-012	0	0.000000E+000
1	244.56729791	4.904135E-012	2.012414E-011	1	0.000000E+000
1	244.56762503	2.012414E-011	4.904135E-012	0	0.000000E+000
1	244.56763261	4.904135E-012	2.012414E-011	1	0.000000E+000
1	244.56807400	2.012414E-011	4.904135E-012	0	0.000000E+000
1	244.56808988	4.904135E-012	2.012414E-011	1	0.000000E+000
1	244.56834727	2.012414E-011	4.904135E-012	0	0.000000E+000
1	244.56839079	4.904135E-012	2.012414E-011	1	0.000000E+000
1	244.57495243	2.012414E-011	4.904135E-012	0	0.000000E+000
1	244.57500443	4.904135E-012	2.012414E-011	1	0.000000E+000
1	244.57678760	2.012414E-011	4.904135E-012	0	0.000000E+000
1	244.57682050	4.904135E-012	2.012414E-011	1	0.000000E+000
1	244.57808176	2.012414E-011	4.904135E-012	0	0.000000E+000
1	244.57809746	4.904135E-012	2.012414E-011	1	0.000000E+000
1	244.57946842	2.012414E-011	4.904135E-012	0	0.000000E+000
1	244.57949674	4.904135E-012	2.012414E-011	1	0.000000E+000
1	244.58390867	2.012414E-011	4.904135E-012	0	0.000000E+000
1	244.58396275	4.904135E-012	2.012414E-011	1	0.000000E+000
1	244.58556116	2.012414E-011	4.904135E-012	0	0.000000E+000
1	244.58561194	4.904135E-012	2.012414E-011	1	0.000000E+000
1	244.58817760	2.012414E-011	4.904135E-012	0	0.000000E+000
1	244.58821648	4.904135E-012	2.012414E-011	1	0.000000E+000
1	244.59029094	2.012414E-011	4.904135E-012	0	0.000000E+000
1	244.59049509	4.904135E-012	2.012414E-011	1	0.000000E+000
1	244.59207291	2.012414E-011	4.904135E-012	0	0.000000E+000
1	244.59213425	4.904135E-012	2.012414E-011	1	0.000000E+000
1	244.59369937	2.012414E-011	4.904135E-012	0	0.000000E+000
1	244.59372110	4.904135E-012	2.012414E-011	1	0.000000E+000
1	244.60458727	2.012414E-011	4.904135E-012	0	0.000000E+000
1	244.60459625	4.904135E-012	2.012414E-011	1	0.000000E+000
1	244.60505779	2.012414E-011	4.904135E-012	0	0.000000E+000
1	244.60509840	4.904135E-012	2.012414E-011	1	0.000000E+000
1	244.60515731	2.012414E-011	4.904135E-012	0	0.000000E+000
1	244.60550088	4.904135E-012	2.012414E-011	1	0.000000E+000
1	244.60700365	2.012414E-011	4.904135E-012	0	0.000000E+000
1	244.60704710	4.904135E-012	2.012414E-011	1	0.000000E+000
1	244.60922760	2.012414E-011	4.904135E-012	0	0.000000E+000
1	244.60926867	4.904135E-012	2.012414E-011	1	0.000000E+000
1	244.61193076	2.012414E-011	4.904135E-012	0	0.000000E+000
1	244.61369783	4.904135E-012	2.012414E-011	1	0.000000E+000
1	244.61630459	2.012414E-011	4.904135E-012	0	0.000000E+000
1	244.61635267	4.904135E-012	2.012414E-011	1	0.000000E+000
1	244.61848739	2.012414E-011	4.904135E-012	0	0.000000E+000
1	244.61854169	4.904135E-012	2.012414E-011	1	0.000000E+000
1	244.61863194	2.012414E-011	4.904135E-012	0	0.000000E+000
1	244.61866657	4.904135E-012	2.012414E-011	1	0.000000E+000
1	244.62061914	2.012414E-011	4.904135E-012	0	0.000000E+000
1	244.62063376	4.904135E-012	2.012414E-011	1	0.000000E+000
1	244.62444286	2.012414E-011	4.904135E-012	0	0.000000E+000
1	244.72037193	5.038720E-012	2.025872E-011	1	0.000000E+000
1	244.72076254	2.025872E-011	5.038720E-012	0	0.000000E+000
1	244.72080592	5.038720E-012	2.025872E-011	1	0.000000E+000
1	244.72238810	2.025872E-011	5.038720E-012	0	0.000000E+000
1	244.72243439	5.038720E-012	2.025872E-011	1	0.000000E+000
1	244.72384224	2.025872E-011	5.038720E-012	0	0.000000E+000
1	244.72385722	5.038720E-012	2.025872E-011	1	0.000000E+000
1	244.72421240	2.025872E-011	5.038720E-012	0	0.000000E+000
1	244.72421876	5.038720E-012	2.025872E-011	1	0.000000E+000
1	244.72497691	2.025872E-011	5.038720E-012	0	0.000000E+000
1	244.72499965	5.038720E-012	2.025872E-011	1	0.000000E+000
1	244.72570989	2.025872E-011	5.038720E-012	0	0.000000E+000
1	244.72576260	5.038720E-012	2.025872E-011	1	0.000000E+000
1	244.72884832	2.025872E-011	5.038720E-012	0	0.000000E+000
1	244.72892081	5.038720E-012	2.025872E-011	1	0.000000E+000
1	244.73242467	2.025872E-011	5.038720E-012	0	0.000000E+000
1	244.73248745	5.038720E-012	2.025872E-011	1	0.000000E+000
1	244.73355207	2.025872E-011	5.038720E-012	0	0.000000E+000
1	244.73358214	5.038720E-012	2.025872E-011	1	0.000000E+000
1	244.73701589	2.025872E-011	5.038720E-012	0	0.000000E+000
1	244.73705499	5.038720E-012	2.025872E-011	1	0.000000E+000
1	244.74460773	2.025872E-011	5.038720E-012	0	0.000000E+000
1	244.74463445	5.038720E-012	2.025872E-011	1	0.000000E+000
1	244.74592138	2.025872E-011	5.038720E-012	0	0.000000E+000
1	244.74594854	5.038720E-012	2.025872E-011	1	0.000000E+000
1	244.74863711	2.025872E-011	5.038720E-012	0	0.000000E+000
1	244.74866247	5.038720E-012	2.025872E-011	1	0.000000E+000
1	244.75077195	2.025872E-011	5.038720E-012	0	0.000000E+000
1	244.75078960	5.038720E-012	2.025872E-011	1	0.000000E+000
1	244.75094088	2.025872E-011	5.038720E-012	0	0.000000E+000
1	244.75101640	5.038720E-012	2.025872E-011	1	0.000000E+000
1	244.75619642	2.025872E-011	5.038720E-012	0	0.000000E+000
1	244.75620818	5.038720E-012	2.025872E-011	1	0.000000E+000
1	244.76530528	2.025872E-011	5.038720E-012	0	0.000000E+000
1	244.76534725	5.038720E-012	2.025872E-011	1	0.000000E+000
1	244.76537597	2.025872E-011	5.038720E-012	0	0.000000E+000
1	244.76539935	5.038720E-012	2.025872E-011	1	0.000000E+000
1	244.76794866	2.025872E-011	5.038720E-012	0	0.000000E+000
1	244.76798655	5.038720E-012	2.025872E-011	1	0.000000E+000
1	244.76830278	2.025872E-011	5.038720E-012	0	0.000000E+000
1	244.76840022	5.038720E-012	2.025872E-011	1	0.000000E+000
1	244.77635315	2.025872E-011	5.038720E-012	0	0.000000E+000
1	244.77638348	5.038720E-012	2.025872E-011	1	0.000000E+000
1	244.78011844	2.025872E-011	5.038720E-012	0	0.000000E+000
1	244.78015352	5.038720E-012	2.025872E-011	1	0.000000E+000
1	244.78139711	2.025872E-011	5.038720E-012	0	0.000000E+000
1	247.75896901	4.721260E-012	1.994126E-011	1	0.000000E+000
1	247.76031063	1.994126E-011	4.721260E-012	0	0.000000E+000
1	247.76033257	4.721260E-012	1.994126E-011	1	0.000000E+000
1	247.76196304	1.994126E-011	4.721260E-012	0	0.000000E+000
1	247.76199725	4.721260E-012	1.994126E-011	1	0.000000E+000
1	247.76245466	1.994126E-011	4.721260E-012	0	0.000000E+000
1	247.76246763	4.721260E-012	1.994126E-011	1	0.000000E+000
1	247.76414405	1.994126E-011	4.721260E-012	0	0.000000E+000
1	247.76458483	4.721260E-012	1.994126E-011	1	0.000000E+000
1	247.76487417	1.994126E-011	4.721260E-012	0	0.000000E+000
1	247.76490789	4.721260E-012	1.994126E-011	1	0.000000E+000
1	247.76652418	1.994126E-011	4.721260E-012	0	0.000000E+000
1	247.76654171	4.721260E-012	1.994126E-011	1	0.000000E+000
1	247.76765554	1.994126E-011	4.721260E-012	0	0.000000E+000
1	247.76776552	4.721260E-012	1.994126E-011	1	0.000000E+000
1	247.77105988	1.994126E-011	4.721260E-012	0	0.000000E+000
1	247.77117998	4.721260E-012	1.994126E-011	1	0.000000E+000
1	247.77145242	1.994126E-011	4.721260E-012	0	0.000000E+000
1	247.77151317	4.721260E-012	1.994126E-011	1	0.000000E+000
1	247.77391889	1.994126E-011	4.721260E-012	0	0.000000E+000
1	247.77396664	4.721260E-012	1.994126E-011	1	0.000000E+000
1	247.77426389	1.994126E-011	4.721260E-012	0	0.000000E+000
1	247.77433611	4.721260E-012	1.994126E-011	1	0.000000E+000
1	247.77617460	1.994126E-011	4.721260E-012	0	0.000000E+000
1	247.77621469	4.721260E-012	1.994126E-011	1	0.000000E+000
1	247.77733557	1.994126E-011	4.721260E-012	0	0.000000E+000
1	247.77736725	4.721260E-012	1.994126E-011	1	0.000000E+000
1	247.77808480	1.994126E-011	4.721260E-012	0	0.000000E+000
1	247.77816720	4.721260E-012	1.994126E-011	1	0.000000E+000
1	247.78036777	1.994126E-011	4.721260E-012	0	0.000000E+000
1	247.78037503	4.721260E-012	1.994126E-011	1	0.000000E+000
1	247.78165971	1.994126E-011	4.721260E-012	0	0.000000E+000
1	247.78167946	4.721260E-012	1.994126E-011	1	0.000000E+000
1	247.78283609	1.994126E-011	4.721260E-012	0	0.000000E+000
1	247.78288218	4.721260E-012	1.994126E-011	1	0.000000E+000
1	247.78298992	1.994126E-011	4.721260E-012	0	0.000000E+000
1	247.78302832	4.721260E-012	1.994126E-011	1	0.000000E+000
1	247.78485008	1.994126E-011	4.721260E-012	0	0.000000E+000
1	247.78486248	4.721260E-012	1.994126E-011	1	0.000000E+000
1	247.78650712	1.994126E-011	4.721260E-012	0	0.000000E+000
1	247.78674416	4.721260E-012	1.994126E-011	1	0.000000E+000
1	247.78709376	1.994126E-011	4.721260E-012	0	0.000000E+000
1	247.78711732	4.721260E-012	1.994126E-011	1	0.000000E+000
1	247.78828892	1.994126E-011	4.721260E-012	0	0.000000E+000
1	247.78833111	4.721260E-012	1.994126E-011	1	0.000000E+000
1	247.78891085	1.994126E-011	4.721260E-012	0	0.000000E+000
1	247.78892286	4.721260E-012	1.994126E-011	1	0.000000E+000
1	247.79126676	1.994126E-011	4.721260E-012	0	0.000000E+000
1	247.79129614	4.721260E-012	1.994126E-011	1	0.000000E+000
1	247.79212663	1.994126E-011	4.721260E-012	0	0.000000E+000
1	247.79215700	4.721260E-012	1.994126E-011	1	0.000000E+000
1	247.79398939	1.994126E-011	4.721260E-012	0	0.000000E+000
1	247.79415761	4.721260E-012	1.994126E-011	1	0.000000E+000
1	247.79474975	1.994126E-011	4.721260E-012	0	0.000000E+000
1	247.79480321	4.721260E-012	1.994126E-011	1	0.000000E+000
1	247.79754204	1.994126E-011	4.721260E-012	0	0.000000E+000
1	247.79754949	4.721260E-012	1.994126E-011	1	0.000000E+000
1	247.79771946	1.994126E-011	4.721260E-012	0	0.000000E+000
1	247.79774853	4.721260E-012	1.994126E-011	1	0.000000E+000
1	247.79836693	1.994126E-011	4.721260E-012	0	0.000000E+000
1	247.79837053	4.721260E-012	1.994126E-011	1	0.000000E+000
1	247.79863094	1.994126E-011	4.721260E-012	0	0.000000E+000
1	247.79875224	4.721260E-012	1.994126E-011	1	0.000000E+000
1	247.80106877	1.994126E-011	4.721260E-012	0	0.000000E+000
1	247.80109288	4.721260E-012	1.994126E-011	1	0.000000E+000
1	247.80461915	1.994126E-011	4.721260E-012	0	0.000000E+000
1	247.80463785	4.721260E-012	1.994126E-011	1	0.000000E+000
1	247.80627917	1.994126E-011	4.721260E-012	0	0.000000E+000
1	247.80632669	4.721260E-012	1.994126E-011	1	0.000000E+000
1	247.80787650	1.994126E-011	4.721260E-012	0	0.000000E+000
1	247.80788731	4.721260E-012	1.994126E-011	1	0.000000E+000
1	247.80822566	1.994126E-011	4.721260E-012	0	0.000000E+000
1	247.80828294	4.721260E-012	1.994126E-011	1	0.000000E+000
1	247.81042437	1.994126E-011	4.721260E-012	0	0.000000E+000
1	247.81055228	4.721260E-012	1.994126E-011	1	0.000000E+000
1	247.81785974	1.994126E-011	4.721260E-012	0	0.000000E+000
1	247.81815796	4.721260E-012	1.994126E-011	1	0.000000E+000
1	247.81840127	1.994126E-011	4.721260E-012	0	0.000000E+000
1	250.93532776	4.596267E-012	1.981627E-011	1	0.000000E+000
1	250.93566462	1.981627E-011	4.596267E-012	0	0.000000E+000
1	250.93573140	4.596267E-012	1.981627E-011	1	0.000000E+000
1	250.93583876	1.981627E-011	4.596267E-012	0	0.000000E+000
1	250.93587131	4.596267E-012	1.981627E-011	1	0.000000E+000
1	250.93880912	1.981627E-011	4.596267E-012	0	0.000000E+000
1	250.93882619	4.596267E-012	1.981627E-011	1	0.000000E+000
1	250.94075918	1.981627E-011	4.596267E-012	0	0.000000E+000
1	250.94080387	4.596267E-012	1.981627E-011	1	0.000000E+000
1	250.94420251	1.981627E-011	4.596267E-012	0	0.000000E+000
1	250.94422017	4.596267E-012	1.981627E-011	1	0.000000E+000
1	250.94648162	1.981627E-011	4.596267E-012	0	0.000000E+000
1	250.94649116	4.596267E-012	1.981627E-011	1	0.000000E+000
1	250.94773005	1.981627E-011	4.596267E-012	0	0.000000E+000
1	250.94777716	4.596267E-012	1.981627E-011	1	0.000000E+000
1	250.94905895	1.981627E-011	4.596267E-012	0	0.000000E+000
1	250.94913686	4.596267E-012	1.981627E-011	1	0.000000E+000
1	250.94921185	1.981627E-011	4.596267E-012	0	0.000000E+000
1	250.94949686	4.596267E-012	1.981627E-011	1	0.000000E+000
1	250.95461841	1.981627E-011	4.596267E-012	0	0.000000E+000
1	250.95463418	4.596267E-012	1.981627E-011	1	0.000000E+000
1	250.95590421	1.981627E-011	4.596267E-012	0	0.000000E+000
1	250.95592948	4.596267E-012	1.981627E-011	1	0.000000E+000
1	250.95658685	1.981627E-011	4.596267E-012	0	0.000000E+000
1	250.95669679	4.596267E-012	1.981627E-011	1	0.000000E+000
1	250.96104080	1.981627E-011	4.596267E-012	0	0.000000E+000
1	250.96107003	4.596267E-012	1.981627E-011	1	0.000000E+000
1	250.96386001	1.981627E-011	4.596267E-012	0	0.000000E+000
1	250.96389379	4.596267E-012	1.981627E-011	1	0.000000E+000
1	250.97165264	1.981627E-011	4.596267E-012	0	0.000000E+000
1	250.97175585	4.596267E-012	1.981627E-011	1	0.000000E+000
1	250.97300187	1.981627E-011	4.596267E-012	0	0.000000E+000
1	250.99353183	4.596267E-012	1.981627E-011	1	0.000000E+000
1	250.99397801	1.981627E-011	4.596267E-012	0	0.000000E+000
1	250.99400524	4.596267E-012	1.981627E-011	1	0.000000E+000
1	250.99664490	1.981627E-011	4.596267E-012	0	0.000000E+000
1	250.99679884	4.596267E-012	1.981627E-011	1	0.000000E+000
1	251.00206110	1.981627E-011	4.596267E-012	0	0.000000E+000
1	251.00207424	4.596267E-012	1.981627E-011	1	0.000000E+000
1	251.01388288	1.981627E-011	4.596267E-012	0	0.000000E+000
1	251.01390721	4.596267E-012	1.981627E-011	1	0.000000E+000
1	251.01547636	1.981627E-011	4.596267E-012	0	0.000000E+000
1	251.01548861	4.596267E-012	1.981627E-011	1	0.000000E+000
1	251.01676231	1.981627E-011	4.596267E-012	0	0.000000E+000
1	251.01678463	4.596267E-012	1.981627E-011	1	0.000000E+000
1	251.02011901	1.981627E-011	4.596267E-012	0	0.000000E+000
1	251.02013521	4.596267E-012	1.981627E-011	1	0.000000E+000
1	251.02127341	1.981627E-011	4.596267E-012	0	0.000000E+000
1	251.02129861	4.596267E-012	1.981627E-011	1	0.000000E+000
1	251.03351843	1.981627E-011	4.596267E-012	0	0.000000E+000
1	251.03358189	4.596267E-012	1.981627E-011	1	0.000000E+000
1	251.03671414	1.981627E-011	4.596267E-012	0	0.000000E+000
1	251.03673428	4.596267E-012	1.981627E-011	1	0.000000E+000
1	251.03982914	1.981627E-011	4.596267E-012	0	0.000000E+000
1	251.03988433	4.596267E-012	1.981627E-011	1	0.000000E+000
1	251.03990362	1.981627E-011	4.596267E-012	0	0.000000E+000
1	251.03995258	4.596267E-012	1.981627E-011	1	0.000000E+000
1	251.04060424	1.981627E-011	4.596267E-012	0	0.000000E+000
1	251.04067401	4.596267E-012	1.981627E-011	1	0.000000E+000
1	251.04227691	1.981627E-011	4.596267E-012	0	0.000000E+000
1	251.04233937	4.596267E-012	1.981627E-011	1	0.000000E+000
1	251.04369727	1.981627E-011	4.596267E-012	0	0.000000E+000
1	251.04371663	4.596267E-012	1.981627E-011	1	0.000000E+000
1	251.04496448	1.981627E-011	4.596267E-012	0	0.000000E+000
1	251.04500275	4.596267E-012	1.981627E-011	1	0.000000E+000
1	251.04964398	1.981627E-011	4.596267E-012	0	0.000000E+000
1	251.04965426	4.596267E-012	1.981627E-011	1	0.000000E+000
1	251.05312153	1.981627E-011	4.596267E-012	0	0.000000E+000
1	251.05315019	4.596267E-012	1.981627E-011	1	0.000000E+000
1	251.05364696	1.981627E-011	4.596267E-012	0	0.000000E+000
1	251.05366213	4.596267E-012	1.981627E-011	1	0.000000E+000
1	251.05492908	1.981627E-011	4.596267E-012	0	0.000000E+000
1	251.05496959	4.596267E-012	1.981627E-011	1	0.000000E+000
1	251.05697281	1.981627E-011	4.596267E-012	0	0.000000E+000
1	251.05994529	4.596267E-012	1.981627E-011	1	0.000000E+000
1	251.06178034	1.981627E-011	4.596267E-012	0	0.000000E+000
1	251.19726807	4.904548E-012	2.012455E-011	1	0.000000E+000
1	251.19781522	2.012455E-011	4.904548E-012	0	0.000000E+000
1	251.19788662	4.904548E-012	2.012455E-011	1	0.000000E+000
1	251.20246562	2.012455E-011	4.904548E-012	0	0.000000E+000
1	251.20249988	4.904548E-012	2.012455E-011	1	0.000000E+000
1	251.20322660	2.012455E-011	4.904548E-012	0	0.000000E+000
1	251.20327865	4.904548E-012	2.012455E-011	1	0.000000E+000
1	251.21104147	2.012455E-011	4.904548E-012	0	0.000000E+000
1	251.21107278	4.904548E-012	2.012455E-011	1	0.000000E+000
1	251.21157735	2.012455E-011	4.904548E-012	0	0.000000E+000
1	251.21160744	4.904548E-012	2.012455E-011	1	0.000000E+000
1	251.21164614	2.012455E-011	4.904548E-012	0	0.000000E+000
1	251.21171166	4.904548E-012	2.012455E-011	1	0.000000E+000
1	251.22131508	2.012455E-011	4.904548E-012	0	0.000000E+000
1	251.22132560	4.904548E-012	2.012455E-011	1	0.000000E+000
1	251.22317693	2.012455E-011	4.904548E-012	0	0.000000E+000
1	251.22324681	4.904548E-012	2.012455E-011	1	0.000000E+000
1	251.22326521	2.012455E-011	4.904548E-012	0	0.000000E+000
1	251.22329607	4.904548E-012	2.012455E-011	1	0.000000E+000
1	251.22722444	2.012455E-011	4.904548E-012	0	0.000000E+000
1	251.22738499	4.904548E-012	2.012455E-011	1	0.000000E+000
1	251.23035367	2.012455E-011	4.904548E-012	0	0.000000E+000
1	251.23039176	4.904548E-012	2.012455E-011	1	0.000000E+000
1	251.23294825	2.012455E-011	4.904548E-012	0	0.000000E+000
1	251.23295558	4.904548E-012	2.012455E-011	1	0.000000E+000
1	251.23316631	2.012455E-011	4.904548E-012	0	0.000000E+000
1	251.23320143	4.904548E-012	2.012455E-011	1	0.000000E+000
1	251.23460385	2.012455E-011	4.904548E-012	0	0.000000E+000
1	251.23484833	4.904548E-012	2.012455E-011	1	0.000000E+000
1	251.23527685	2.012455E-011	4.904548E-012	0	0.000000E+000
1	251.23530585	4.904548E-012	2.012455E-011	1	0.000000E+000
1	251.23709973	2.012455E-011	4.904548E-012	0	0.000000E+000
1	251.23716046	4.904548E-012	2.012455E-011	1	0.000000E+000
1	251.23720303	2.012455E-011	4.904548E-012	0	0.000000E+000
1	251.23720943	4.904548E-012	2.012455E-011	1	0.000000E+000
1	251.23914390	2.012455E-011	4.904548E-012	0	0.000000E+000
1	251.23915121	4.904548E-012	2.012455E-011	1	0.000000E+000
1	251.24342042	2.012455E-011	4.904548E-012	0	0.000000E+000
1	251.24343039	4.904548E-012	2.012455E-011	1	0.000000E+000
1	251.24528658	2.012455E-011	4.904548E-012	0	0.000000E+000
1	251.24532809	4.904548E-012	2.012455E-011	1	0.000000E+000
1	251.24555654	2.012455E-011	4.904548E-012	0	0.000000E+000
1	251.24566176	4.904548E-012	2.012455E-011	1	0.000000E+000
1	251.24656330	2.012455E-011	4.904548E-012	0	0.000000E+000
1	251.24659977	4.904548E-012	2.012455E-011	1	0.000000E+000
1	251.24771228	2.012455E-011	4.904548E-012	0	0.000000E+000
1	251.24784803	4.904548E-012	2.012455E-011	1	0.000000E+000
1	251.24843181	2.012455E-011	4.904548E-012	0	0.000000E+000
1	251.24847116	4.904548E-012	2.012455E-011	1	0.000000E+000
1	251.24856420	2.012455E-011	4.904548E-012	0	0.000000E+000
1	251.24893490	4.904548E-012	2.012455E-011	1	0.000000E+000
1	251.24952722	2.012455E-011	4.904548E-012	0	0.000000E+000
1	251.24953365	4.904548E-012	2.012455E-011	1	0.000000E+000
1	251.25203963	2.012455E-011	4.904548E-012	0	0.000000E+000
1	251.25206071	4.904548E-012	2.012455E-011	1	0.000000E+000
1	251.25490123	2.012455E-011	4.904548E-012	0	0.000000E+000
1	251.25497477	4.904548E-012	2.012455E-011	1	0.000000E+000
1	251.25993417	2.012455E-011	4.904548E-012	0	0.000000E+000
1	251.25994834	4.904548E-012	2.012455E-011	1	0.000000E+000
1	251.26259105	2.012455E-011	4.904548E-012	0	0.000000E+000
1	251.26263229	4.904548E-012	2.012455E-011	1	0.000000E+000
1	251.26397754	2.012455E-011	4.904548E-012	0	0.000000E+000
1	251.26399711	4.904548E-012	2.012455E-011	1	0.000000E+000
1	251.26604092	2.012455E-011	4.904548E-012	0	0.000000E+000
1	251.31018396	4.904548E-012	2.012455E-011	1	0.000000E+000
1	251.31728191	2.012455E-011	4.904548E-012	0	0.000000E+000
1	251.31783612	4.904548E-012	2.012455E-011	1	0.000000E+000
1	251.31790522	2.012455E-011	4.904548E-012	0	0.000000E+000
1	251.31793988	4.904548E-012	2.012455E-011	1	0.000000E+000
1	251.31845418	2.012455E-011	4.904548E-012	0	0.000000E+000
1	251.31847434	4.904548E-012	2.012455E-011	1	0.000000E+000
1	251.32045739	2.012455E-011	4.904548E-012	0	0.000000E+000
1	251.32048085	4.904548E-012	2.012455E-011	1	0.000000E+000
1	251.32050734	2.012455E-011	4.904548E-012	0	0.000000E+000
1	251.32052636	4.904548E-012	2.012455E-011	1	0.000000E+000
1	251.32255047	2.012455E-011	4.904548E-012	0	0.000000E+000
1	251.32257662	4.904548E-012	2.012455E-011	1	0.000000E+000
1	251.32618146	2.012455E-011	4.904548E-012	0	0.000000E+000
1	251.32620605	4.904548E-012	2.012455E-011	1	0.000000E+000
1	251.32679489	2.012455E-011	4.904548E-012	0	0.000000E+000
1	251.32682897	4.904548E-012	2.012455E-011	1	0.000000E+000
1	251.33151371	2.012455E-011	4.904548E-012	0	0.000000E+000
1	251.33152839	4.904548E-012	2.012455E-011	1	0.000000E+000
1	251.33381052	2.012455E-011	4.904548E-012	0	0.000000E+000
1	251.33382975	4.904548E-012	2.012455E-011	1	0.000000E+000
1	251.33565662	2.012455E-011	4.904548E-012	0	0.000000E+000
1	251.33570796	4.904548E-012	2.012455E-011	1	0.000000E+000
1	251.33628895	2.012455E-011	4.904548E-012	0	0.000000E+000
1	251.33631617	4.904548E-012	2.012455E-011	1	0.000000E+000
1	251.33859679	2.012455E-011	4.904548E-012	0	0.000000E+000
1	251.33863379	4.904548E-012	2.012455E-011	1	0.000000E+000
1	251.33912197	2.012455E-011	4.904548E-012	0	0.000000E+000
1	251.33914710	4.904548E-012	2.012455E-011	1	0.000000E+000
1	251.33972773	2.012455E-011	4.904548E-012	0	0.000000E+000
1	251.33974191	4.904548E-012	2.012455E-011	1	0.000000E+000
1	251.34222002	2.012455E-011	4.904548E-012	0	0.000000E+000
1	251.34235346	4.904548E-012	2.012455E-011	1	0.000000E+000
1	251.34588774	2.012455E-011	4.904548E-012	0	0.000000E+000
1	251.34590558	4.904548E-012	2.012455E-011	1	0.000000E+000
1	251.34744901	2.012455E-011	4.904548E-012	0	0.000000E+000
1	251.34748078	4.904548E-012	2.012455E-011	1	0.000000E+000
1	251.34974271	2.012455E-011	4.904548E-012	0	0.000000E+000
1	251.34978550	4.904548E-012	2.012455E-011	1	0.000000E+000
1	251.35212046	2.012455E-011	4.904548E-012	0	0.000000E+000
1	251.35216347	4.904548E-012	2.012455E-011	1	0.000000E+000
1	251.35249703	2.012455E-011	4.904548E-012	0	0.000000E+000
1	251.35251315	4.904548E-012	2.012455E-011	1	0.000000E+000
1	251.35272450	2.012455E-011	4.904548E-012	0	0.000000E+000
1	251.35276418	4.904548E-012	2.012455E-011	1	0.000000E+000
1	251.35442955	2.012455E-011	4.904548E-012	0	0.000000E+000
1	251.35452620	4.904548E-012	2.012455E-011	1	0.000000E+000
1	251.35471368	2.012455E-011	4.904548E-012	0	0.000000E+000
1	251.35473589	4.904548E-012	2.012455E-011	1	0.000000E+000
1	251.35740356	2.012455E-011	4.904548E-012	0	0.000000E+000
1	251.35741672	4.904548E-012	2.012455E-011	1	0.000000E+000
1	251.35791978	2.012455E-011	4.904548E-012	0	0.000000E+000
1	251.35794180	4.904548E-012	2.012455E-011	1	0.000000E+000
1	251.35847768	2.012455E-011	4.904548E-012	0	0.000000E+000
1	251.35851025	4.904548E-012	2.012455E-011	1	0.000000E+000
1	251.35958423	2.012455E-011	4.904548E-012	0	0.000000E+000
1	251.35961438	4.904548E-012	2.012455E-011	1	0.000000E+000
1	251.36023270	2.012455E-011	4.904548E-012	0	0.000000E+000
1	251.36026008	4.904548E-012	2.012455E-011	1	0.000000E+000
1	251.36156920	2.012455E-011	4.904548E-012	0	0.000000E+000
1	251.36158598	4.904548E-012	2.012455E-011	1	0.000000E+000
1	251.36316463	2.012455E-011	4.904548E-012	0	0.000000E+000
1	251.36318437	4.904548E-012	2.012455E-011	1	0.000000E+000
1	251.36357098	2.012455E-011	4.904548E-012	0	0.000000E+000
1	251.36358055	4.904548E-012	2.012455E-011	1	0.000000E+000
1	251.36581045	2.012455E-011	4.904548E-012	0	0.000000E+000
1	251.36583572	4.904548E-012	2.012455E-011	1	0.000000E+000
1	251.36585721	2.012455E-011	4.904548E-012	0	0.000000E+000
1	251.36590726	4.904548E-012	2.012455E-011	1	0.000000E+000
1	251.36840106	2.012455E-011	4.904548E-012	0	0.000000E+000
1	251.36842309	4.904548E-012	2.012455E-011	1	0.000000E+000
1	251.37321273	2.012455E-011	4.904548E-012	0	0.000000E+000
1	251.37323385	4.904548E-012	2.012455E-011	1	0.000000E+000
1	251.37449553	2.012455E-011	4.904548E-012	0	0.000000E+000
1	251.37451408	4.904548E-012	2.012455E-011	1	0.000000E+000
1	251.37756735	2.012455E-011	4.904548E-012	0	0.000000E+000
1	251.37760227	4.904548E-012	2.012455E-011	1	0.000000E+000
1	251.37771343	2.012455E-011	4.904548E-012	0	0.000000E+000
1	251.37780299	4.904548E-012	2.012455E-011	1	0.000000E+000
1	251.37930971	2.012455E-011	4.904548E-012	0	0.000000E+000
1	251.37935335	4.904548E-012	2.012455E-011	1	0.000000E+000
1	251.38252289	2.012455E-011	4.904548E-012	0	0.000000E+000
1	251.38262965	4.904548E-012	2.012455E-011	1	0.000000E+000
1	251.38447409	2.012455E-011	4.904548E-012	0	0.000000E+000
1	251.38448389	4.904548E-012	2.012455E-011	1	0.000000E+000
1	251.38472619	2.012455E-011	4.904548E-012	0	0.000000E+000
1	251.38474500	4.904548E-012	2.012455E-011	1	0.000000E+000
1	251.38479566	2.012455E-011	4.904548E-012	0	0.000000E+000
1	251.38483373	4.904548E-012	2.012455E-011	1	0.000000E+000
1	251.39246850	2.012455E-011	4.904548E-012	0	0.000000E+000
1	251.39251926	4.904548E-012	2.012455E-011	1	0.000000E+000
1	251.39749347	2.012455E-011	4.904548E-012	0	0.000000E+000
1	251.39750632	4.904548E-012	2.012455E-011	1	0.000000E+000
1	251.39819432	2.012455E-011	4.904548E-012	0	0.000000E+000
1	251.39822069	4.904548E-012	2.012455E-011	1	0.000000E+000
1	251.39898538	2.012455E-011	4.904548E-012	0	0.000000E+000
1	251.39901745	4.904548E-012	2.012455E-011	1	0.000000E+000
1	251.40473268	2.012455E-011	4.904548E-012	0	0.000000E+000
1	251.40481182	4.904548E-012	2.012455E-011	1	0.000000E+000
1	251.40848413	2.012455E-011	4.904548E-012	0	0.000000E+000
1	251.40850245	4.904548E-012	2.012455E-011	1	0.000000E+000
1	251.41158195	2.012455E-011	4.904548E-012	0	0.000000E+000
1	251.41166047	4.904548E-012	2.012455E-011	1	0.000000E+000
1	251.41167344	2.012455E-011	4.904548E-012	0	0.000000E+000
1	251.41190192	4.904548E-012	2.012455E-011	1	0.000000E+000
1	251.41201564	2.012455E-011	4.904548E-012	0	0.000000E+000
1	251.41221986	4.904548E-012	2.012455E-011	1	0.000000E+000
1	251.41224860	2.012455E-011	4.904548E-012	0	0.000000E+000
1	251.41227743	4.904548E-012	2.012455E-011	1	0.000000E+000
1	251.41232877	2.012455E-011	4.904548E-012	0	0.000000E+000
1	251.41237276	4.904548E-012	2.012455E-011	1	0.000000E+000
1	251.41344944	2.012455E-011	4.904548E-012	0	0.000000E+000
1	251.41416859	4.904548E-012	2.012455E-011	1	0.000000E+000
1	251.41536955	2.012455E-011	4.904548E-012	0	0.000000E+000
1	251.41540596	4.904548E-012	2.012455E-011	1	0.000000E+000
1	251.41682997	2.012455E-011	4.904548E-012	0	0.000000E+000
1	251.41685225	4.904548E-012	2.012455E-011	1	0.000000E+000
1	251.41790410	2.012455E-011	4.904548E-012	0	0.000000E+000
1	251.41796441	4.904548E-012	2.012455E-011	1	0.000000E+000
1	251.41806775	2.012455E-011	4.904548E-012	0	0.000000E+000
1	251.41809103	4.904548E-012	2.012455E-011	1	0.000000E+000
1	251.42157918	2.012455E-011	4.904548E-012	0	0.000000E+000
1	251.42214192	4.904548E-012	2.012455E-011	1	0.000000E+000
1	251.42230100	2.012455E-011	4.904548E-012	0	0.000000E+000
1	251.42237871	4.904548E-012	2.012455E-011	1	0.000000E+000
1	251.42290632	2.012455E-011	4.904548E-012	0	0.000000E+000
1	251.42294104	4.904548E-012	2.012455E-011	1	0.000000E+000
1	251.42423680	2.012455E-011	4.904548E-012	0	0.000000E+000
1	251.42436907	4.904548E-012	2.012455E-011	1	0.000000E+000
1	251.42442293	2.012455E-011	4.904548E-012	0	0.000000E+000
1	251.42445176	4.904548E-012	2.012455E-011	1	0.000000E+000
1	251.42476402	2.012455E-011	4.904548E-012	0	0.000000E+000
1	251.42483825	4.904548E-012	2.012455E-011	1	0.000000E+000
1	251.42555542	2.012455E-011	4.904548E-012	0	0.000000E+000
1	251.42559107	4.904548E-012	2.012455E-011	1	0.000000E+000
1	251.42599348	2.012455E-011	4.904548E-012	0	0.000000E+000
1	251.42601223	4.904548E-012	2.012455E-011	1	0.000000E+000
1	251.42700278	2.012455E-011	4.904548E-012	0	0.000000E+000
1	251.42703029	4.904548E-012	2.012455E-011	1	0.000000E+000
1	251.42770144	2.012455E-011	4.904548E-012	0	0.000000E+000
1	251.42770955	4.904548E-012	2.012455E-011	1	0.000000E+000
1	251.42780290	2.012455E-011	4.904548E-012	0	0.000000E+000
1	251.42791816	4.904548E-012	2.012455E-011	1	0.000000E+000
1	251.42900108	2.012455E-011	4.904548E-012	0	0.000000E+000
1	251.42908509	4.904548E-012	2.012455E-011	1	0.000000E+000
1	251.43027683	2.012455E-011	4.904548E-012	0	0.000000E+000
1	251.43071787	4.904548E-012	2.012455E-011	1	0.000000E+000
1	251.43079529	2.012455E-011	4.904548E-012	0	0.000000E+000
1	251.43086992	4.904548E-012	2.012455E-011	1	0.000000E+000
1	251.43102343	2.012455E-011	4.904548E-012	0	0.000000E+000
1	251.43106781	4.904548E-012	2.012455E-011	1	0.000000E+000
1	251.43177520	2.012455E-011	4.904548E-012	0	0.000000E+000
1	251.64387596	4.619822E-012	1.983982E-011	1	0.000000E+000
1	251.64827453	1.983982E-011	4.619822E-012	0	0.000000E+000
1	251.64832217	4.619822E-012	1.983982E-011	1	0.000000E+000
1	251.65161213	1.983982E-011	4.619822E-012	0	0.000000E+000
1	251.65165914	4.619822E-012	1.983982E-011	1	0.000000E+000
1	251.65184511	1.983982E-011	4.619822E-012	0	0.000000E+000
1	251.65186630	4.619822E-012	1.983982E-011	1	0.000000E+000
1	251.65400453	1.983982E-011	4.619822E-012	0	0.000000E+000
1	252.39261641	4.661773E-012	1.988177E-011	1	0.000000E+000
1	252.40171148	1.988177E-011	4.661773E-012	0	0.000000E+000
1	252.40175723	4.661773E-012	1.988177E-011	1	0.000000E+000
1	252.40221038	1.988177E-011	4.661773E-012	0	0.000000E+000
1	252.40224508	4.661773E-012	1.988177E-011	1	0.000000E+000
1	252.40384164	1.988177E-011	4.661773E-012	0	0.000000E+000
1	252.40399086	4.661773E-012	1.988177E-011	1	0.000000E+000
1	252.40737148	1.988177E-011	4.661773E-012	0	0.000000E+000
1	252.40742472	4.661773E-012	1.988177E-011	1	0.000000E+000
1	252.40898942	1.988177E-011	4.661773E-012	0	0.000000E+000
1	252.40905915	4.661773E-012	1.988177E-011	1	0.000000E+000
1	252.41182428	1.988177E-011	4.661773E-012	0	0.000000E+000
1	252.41186326	4.661773E-012	1.988177E-011	1	0.000000E+000
1	252.41610073	1.988177E-011	4.661773E-012	0	0.000000E+000
1	252.41611426	4.661773E-012	1.988177E-011	1	0.000000E+000
1	252.41759373	1.988177E-011	4.661773E-012	0	0.000000E+000
1	252.41761532	4.661773E-012	1.988177E-011	1	0.000000E+000
1	252.41859035	1.988177E-011	4.661773E-012	0	0.000000E+000
1	252.41864206	4.661773E-012	1.988177E-011	1	0.000000E+000
1	252.41961768	1.988177E-011	4.661773E-012	0	0.000000E+000
1	252.41963041	4.661773E-012	1.988177E-011	1	0.000000E+000
1	252.41967463	1.988177E-011	4.661773E-012	0	0.000000E+000
1	252.41971622	4.661773E-012	1.988177E-011	1	0.000000E+000
1	252.41983333	1.988177E-011	4.661773E-012	0	0.000000E+000
1	252.41988544	4.661773E-012	1.988177E-011	1	0.000000E+000
1	252.42208502	1.988177E-011	4.661773E-012	0	0.000000E+000
1	252.42221539	4.661773E-012	1.988177E-011	1	0.000000E+000
1	252.42542671	1.988177E-011	4.661773E-012	0	0.000000E+000
1	252.42620386	4.661773E-012	1.988177E-011	1	0.000000E+000
1	252.42857878	1.988177E-011	4.661773E-012	0	0.000000E+000
1	252.42862973	4.661773E-012	1.988177E-011	1	0.000000E+000
1	252.42865769	1.988177E-011	4.661773E-012	0	0.000000E+000
1	252.42883578	4.661773E-012	1.988177E-011	1	0.000000E+000
1	252.43493801	1.988177E-011	4.661773E-012	0	0.000000E+000
1	252.43499422	4.661773E-012	1.988177E-011	1	0.000000E+000
1	252.43645647	1.988177E-011	4.661773E-012	0	0.000000E+000
1	252.43658205	4.661773E-012	1.988177E-011	1	0.000000E+000
1	252.43715284	1.988177E-011	4.661773E-012	0	0.000000E+000
1	252.43724369	4.661773E-012	1.988177E-011	1	0.000000E+000
1	252.44365614	1.988177E-011	4.661773E-012	0	0.000000E+000
1	252.44369760	4.661773E-012	1.988177E-011	1	0.000000E+000
1	252.44428337	1.988177E-011	4.661773E-012	0	0.000000E+000
1	252.44431504	4.661773E-012	1.988177E-011	1	0.000000E+000
1	252.44443677	1.988177E-011	4.661773E-012	0	0.000000E+000
1	252.44448290	4.661773E-012	1.988177E-011	1	0.000000E+000
1	252.44776564	1.988177E-011	4.661773E-012	0	0.000000E+000
1	252.44801139	4.661773E-012	1.988177E-011	1	0.000000E+000
1	252.44805351	1.988177E-011	4.661773E-012	0	0.000000E+000
1	252.44808467	4.661773E-012	1.988177E-011	1	0.000000E+000
1	252.44811427	1.988177E-011	4.661773E-012	0	0.000000E+000
1	252.44814495	4.661773E-012	1.988177E-011	1	0.000000E+000
1	252.44828878	1.988177E-011	4.661773E-012	0	0.000000E+000
1	252.44832716	4.661773E-012	1.988177E-011	1	0.000000E+000
1	252.45594645	1.988177E-011	4.661773E-012	0	0.000000E+000
1	252.45596527	4.661773E-012	1.988177E-011	1	0.000000E+000
1	252.45672890	1.988177E-011	4.661773E-012	0	0.000000E+000
1	252.45706393	4.661773E-012	1.988177E-011	1	0.000000E+000
1	252.46055317	1.988177E-011	4.661773E-012	0	0.000000E+000
1	252.46058321	4.661773E-012	1.988177E-011	1	0.000000E+000
1	252.46114216	1.988177E-011	4.661773E-012	0	0.000000E+000
1	252.46130103	4.661773E-012	1.988177E-011	1	0.000000E+000
1	252.46578757	1.988177E-011	4.661773E-012	0	0.000000E+000
1	252.46580442	4.661773E-012	1.988177E-011	1	0.000000E+000
1	252.46582612	1.988177E-011	4.661773E-012	0	0.000000E+000
1	252.46588725	4.661773E-012	1.988177E-011	1	0.000000E+000
1	252.46635805	1.988177E-011	4.661773E-012	0	0.000000E+000
1	252.46638122	4.661773E-012	1.988177E-011	1	0.000000E+000
1	252.46696818	1.988177E-011	4.661773E-012	0	0.000000E+000
1	252.46700207	4.661773E-012	1.988177E-011	1	0.000000E+000
1	252.47791014	1.988177E-011	4.661773E-012	0	0.000000E+000
1	252.47792856	4.661773E-012	1.988177E-011	1	0.000000E+000
1	252.47916613	1.988177E-011	4.661773E-012	0	0.000000E+000
1	254.86093357	4.572384E-012	1.979238E-011	1	0.000000E+000
1	254.86365588	1.979238E-011	4.572384E-012	0	0.000000E+000
1	254.86373432	4.572384E-012	1.979238E-011	1	0.000000E+000
1	254.86377707	1.979238E-011	4.572384E-012	0	0.000000E+000
1	254.86378565	4.572384E-012	1.979238E-011	1	0.000000E+000
1	254.86580448	1.979238E-011	4.572384E-012	0	0.000000E+000
1	254.86598082	4.572384E-012	1.979238E-011	1	0.000000E+000
1	254.86778277	1.979238E-011	4.572384E-012	0	0.000000E+000
1	254.86779323	4.572384E-012	1.979238E-011	1	0.000000E+000
1	254.87074399	1.979238E-011	4.572384E-012	0	0.000000E+000
1	254.87076002	4.572384E-012	1.979238E-011	1	0.000000E+000
1	254.87387965	1.979238E-011	4.572384E-012	0	0.000000E+000
1	254.87408121	4.572384E-012	1.979238E-011	1	0.000000E+000
1	254.88198378	1.979238E-011	4.572384E-012	0	0.000000E+000
1	254.88202288	4.572384E-012	1.979238E-011	1	0.000000E+000
1	254.88587403	1.979238E-011	4.572384E-012	0	0.000000E+000
1	254.88590496	4.572384E-012	1.979238E-011	1	0.000000E+000
1	254.88594344	1.979238E-011	4.572384E-012	0	0.000000E+000
1	254.88597229	4.572384E-012	1.979238E-011	1	0.000000E+000
1	254.89021117	1.979238E-011	4.572384E-012	0	0.000000E+000
1	254.89025124	4.572384E-012	1.979238E-011	1	0.000000E+000
1	254.89496041	1.979238E-011	4.572384E-012	0	0.000000E+000
1	295.52749825	4.115549E-012	1.933555E-011	1	0.000000E+000
1	295.52809229	1.933555E-011	4.115549E-012	0	0.000000E+000
1	295.52810444	4.115549E-012	1.933555E-011	1	0.000000E+000
1	295.52921271	1.933555E-011	4.115549E-012	0	0.000000E+000
1	295.52923099	4.115549E-012	1.933555E-011	1	0.000000E+000
1	295.53008593	1.933555E-011	4.115549E-012	0	0.000000E+000
1	295.53010504	4.115549E-012	1.933555E-011	1	0.000000E+000
1	295.53014554	1.933555E-011	4.115549E-012	0	0.000000E+000
1	295.53015726	4.115549E-012	1.933555E-011	1	0.000000E+000
1	295.53051697	1.933555E-011	4.115549E-012	0	0.000000E+000
1	295.53057627	4.115549E-012	1.933555E-011	1	0.000000E+000
1	295.53109740	1.933555E-011	4.115549E-012	0	0.000000E+000
1	295.53113551	4.115549E-012	1.933555E-011	1	0.000000E+000
1	295.53672282	1.933555E-011	4.115549E-012	0	0.000000E+000
1	295.53683823	4.115549E-012	1.933555E-011	1	0.000000E+000
1	295.53696664	1.933555E-011	4.115549E-012	0	0.000000E+000
1	295.53722420	4.115549E-012	1.933555E-011	1	0.000000E+000
1	295.53766368	1.933555E-011	4.115549E-012	0	0.000000E+000
1	295.53770945	4.115549E-012	1.933555E-011	1	0.000000E+000
1	295.53834888	1.933555E-011	4.115549E-012	0	0.000000E+000
1	295.53836827	4.115549E-012	1.933555E-011	1	0.000000E+000
1	295.53956517	1.933555E-011	4.115549E-012	0	0.000000E+000
1	295.53964207	4.115549E-012	1.933555E-011	1	0.000000E+000
1	295.54012199	1.933555E-011	4.115549E-012	0	0.000000E+000
1	295.54017492	4.115549E-012	1.933555E-011	1	0.000000E+000
1	295.54090160	1.933555E-011	4.115549E-012	0	0.000000E+000
1	295.54099114	4.115549E-012	1.933555E-011	1	0.000000E+000
1	295.54298402	1.933555E-011	4.115549E-012	0	0.000000E+000
1	295.54306733	4.115549E-012	1.933555E-011	1	0.000000E+000
1	295.54536808	1.933555E-011	4.115549E-012	0	0.000000E+000
1	295.54539548	4.115549E-012	1.933555E-011	1	0.000000E+000
1	295.54734433	1.933555E-011	4.115549E-012	0	0.000000E+000
1	295.54740736	4.115549E-012	1.933555E-011	1	0.000000E+000
1	295.55066847	1.933555E-011	4.115549E-012	0	0.000000E+000
1	295.55082724	4.115549E-012	1.933555E-011	1	0.000000E+000
1	295.55399531	1.933555E-011	4.115549E-012	0	0.000000E+000
1	295.55408363	4.115549E-012	1.933555E-011	1	0.000000E+000
1	295.55776407	1.933555E-011	4.115549E-012	0	0.000000E+000
1	295.55783821	4.115549E-012	1.933555E-011	1	0.000000E+000
1	295.56111508	1.933555E-011	4.115549E-012	0	0.000000E+000
1	295.56113861	4.115549E-012	1.933555E-011	1	0.000000E+000
1	295.56232379	1.933555E-011	4.115549E-012	0	0.000000E+000
1	295.56236250	4.115549E-012	1.933555E-011	1	0.000000E+000
1	295.56283276	1.933555E-011	4.115549E-012	0	0.000000E+000
1	295.56287542	4.115549E-012	1.933555E-011	1	0.000000E+000
1	295.56764639	1.933555E-011	4.115549E-012	0	0.000000E+000
1	295.56765891	4.115549E-012	1.933555E-011	1	0.000000E+000
1	295.57976726	1.933555E-011	4.115549E-012	0	0.000000E+000
1	295.57984283	4.115549E-012	1.933555E-011	1	0.000000E+000
1	295.58028965	1.933555E-011	4.115549E-012	0	0.000000E+000
1	295.58031428	4.115549E-012	1.933555E-011	1	0.000000E+000
1	295.58155018	1.933555E-011	4.115549E-012	0	0.000000E+000
1	295.58156839	4.115549E-012	1.933555E-011	1	0.000000E+000
1	295.58412220	1.933555E-011	4.115549E-012	0	0.000000E+000
1	295.58416469	4.115549E-012	1.933555E-011	1	0.000000E+000
1	295.58427425	1.933555E-011	4.115549E-012	0	0.000000E+000
1	295.58431313	4.115549E-012	1.933555E-011	1	0.000000E+000
1	295.58528583	1.933555E-011	4.115549E-012	0	0.000000E+000
1	295.58532704	4.115549E-012	1.933555E-011	1	0.000000E+000
1	295.58603902	1.933555E-011	4.115549E-012	0	0.000000E+000
1	295.58606521	4.115549E-012	1.933555E-011	1	0.000000E+000
1	295.59267465	1.933555E-011	4.115549E-012	0	0.000000E+000
1	295.59270308	4.115549E-012	1.933555E-011	1	0.000000E+000
1	295.59805459	1.933555E-011	4.115549E-012	0	0.000000E+000
1	295.59812794	4.115549E-012	1.933555E-011	1	0.000000E+000
1	295.59839904	1.933555E-011	4.115549E-012	0	0.000000E+000
1	295.59843321	4.115549E-012	1.933555E-011	1	0.000000E+000
1	295.59849199	1.933555E-011	4.115549E-012	0	0.000000E+000
1	295.59851765	4.115549E-012	1.933555E-011	1	0.000000E+000
1	295.59857972	1.933555E-011	4.115549E-012	0	0.000000E+000
1	295.59861268	4.115549E-012	1.933555E-011	1	0.000000E+000
1	295.59959115	1.933555E-011	4.115549E-012	0	0.000000E+000
1	295.59970824	4.115549E-012	1.933555E-011	1	0.000000E+000
1	295.60039896	1.933555E-011	4.115549E-012	0	0.000000E+000
1	295.60042197	4.115549E-012	1.933555E-011	1	0.000000E+000
1	295.60110579	1.933555E-011	4.115549E-012	0	0.000000E+000
1	295.60112257	4.115549E-012	1.933555E-011	1	0.000000E+000
1	295.60212319	1.933555E-011	4.115549E-012	0	0.000000E+000
1	295.60212971	4.115549E-012	1.933555E-011	1	0.000000E+000
1	295.60340356	1.933555E-011	4.115549E-012	0	0.000000E+000
1	295.60342399	4.115549E-012	1.933555E-011	1	0.000000E+000
1	295.61006439	1.933555E-011	4.115549E-012	0	0.000000E+000
1	295.61013578	4.115549E-012	1.933555E-011	1	0.000000E+000
1	295.61023210	1.933555E-011	4.115549E-012	0	0.000000E+000
1	295.61028956	4.115549E-012	1.933555E-011	1	0.000000E+000
1	295.61266200	1.933555E-011	4.115549E-012	0	0.000000E+000
1	295.61266841	4.115549E-012	1.933555E-011	1	0.000000E+000
1	295.61663638	1.933555E-011	4.115549E-012	0	0.000000E+000
1	295.61665887	4.115549E-012	1.933555E-011	1	0.000000E+000
1	295.61904649	1.933555E-011	4.115549E-012	0	0.000000E+000
1	295.61906662	4.115549E-012	1.933555E-011	1	0.000000E+000
1	295.62114275	1.933555E-011	4.115549E-012	0	0.000000E+000
1	295.62126221	4.115549E-012	1.933555E-011	1	0.000000E+000
1	295.62126845	1.933555E-011	4.115549E-012	0	0.000000E+000
1	295.62131462	4.115549E-012	1.933555E-011	1	0.000000E+000
1	295.62552316	1.933555E-011	4.115549E-012	0	0.000000E+000
1	295.62554569	4.115549E-012	1.933555E-011	1	0.000000E+000
1	295.63382336	1.933555E-011	4.115549E-012	0	0.000000E+000
1	295.63388654	4.115549E-012	1.933555E-011	1	0.000000E+000
1	295.63627894	1.933555E-011	4.115549E-012	0	0.000000E+000
1	295.63633643	4.115549E-012	1.933555E-011	1	0.000000E+000
1	295.63934100	1.933555E-011	4.115549E-012	0	0.000000E+000
1	295.63939883	4.115549E-012	1.933555E-011	1	0.000000E+000
1	295.63940990	1.933555E-011	4.115549E-012	0	0.000000E+000
1	295.63943214	4.115549E-012	1.933555E-011	1	0.000000E+000
1	295.63969396	1.933555E-011	4.115549E-012	0	0.000000E+000
1	295.63975121	4.115549E-012	1.933555E-011	1	0.000000E+000
1	295.64073213	1.933555E-011	4.115549E-012	0	0.000000E+000
1	295.64076920	4.115549E-012	1.933555E-011	1	0.000000E+000
1	295.64099413	1.933555E-011	4.115549E-012	0	0.000000E+000
1	295.64103155	4.115549E-012	1.933555E-011	1	0.000000E+000
1	295.64779119	1.933555E-011	4.115549E-012	0	0.000000E+000
1	295.64781658	4.115549E-012	1.933555E-011	1	0.000000E+000
1	295.65478887	1.933555E-011	4.115549E-012	0	0.000000E+000
1	295.65480876	4.115549E-012	1.933555E-011	1	0.000000E+000
1	295.65485996	1.933555E-011	4.115549E-012	0	0.000000E+000
1	295.74251362	4.115549E-012	1.933555E-011	1	0.000000E+000
1	295.74253139	1.933555E-011	4.115549E-012	0	0.000000E+000
1	295.74595390	4.115549E-012	1.933555E-011	1	0.000000E+000
1	295.74620027	1.933555E-011	4.115549E-012	0	0.000000E+000
1	295.74621237	4.115549E-012	1.933555E-011	1	0.000000E+000
1	295.74668067	1.933555E-011	4.115549E-012	0	0.000000E+000
1	295.74671628	4.115549E-012	1.933555E-011	1	0.000000E+000
1	295.74743945	1.933555E-011	4.115549E-012	0	0.000000E+000
1	295.74751134	4.115549E-012	1.933555E-011	1	0.000000E+000
1	295.74826639	1.933555E-011	4.115549E-012	0	0.000000E+000
1	295.74835812	4.115549E-012	1.933555E-011	1	0.000000E+000
1	295.75068292	1.933555E-011	4.115549E-012	0	0.000000E+000
1	295.75069843	4.115549E-012	1.933555E-011	1	0.000000E+000
1	295.75095787	1.933555E-011	4.115549E-012	0	0.000000E+000
1	295.75101017	4.115549E-012	1.933555E-011	1	0.000000E+000
1	295.75243140	1.933555E-011	4.115549E-012	0	0.000000E+000
1	295.75246418	4.115549E-012	1.933555E-011	1	0.000000E+000
1	295.75539859	1.933555E-011	4.115549E-012	0	0.000000E+000
1	295.75542899	4.115549E-012	1.933555E-011	1	0.000000E+000
1	295.75912208	1.933555E-011	4.115549E-012	0	0.000000E+000
1	295.75922057	4.115549E-012	1.933555E-011	1	0.000000E+000
1	295.76004150	1.933555E-011	4.115549E-012	0	0.000000E+000
1	295.76006824	4.115549E-012	1.933555E-011	1	0.000000E+000
1	295.76519155	1.933555E-011	4.115549E-012	0	0.000000E+000
1	295.76521755	4.115549E-012	1.933555E-011	1	0.000000E+000
1	295.76880927	1.933555E-011	4.115549E-012	0	0.000000E+000
1	295.76884321	4.115549E-012	1.933555E-011	1	0.000000E+000
1	295.76890074	1.933555E-011	4.115549E-012	0	0.000000E+000
1	295.76891518	4.115549E-012	1.933555E-011	1	0.000000E+000
1	295.76936094	1.933555E-011	4.115549E-012	0	0.000000E+000
1	295.76936832	4.115549E-012	1.933555E-011	1	0.000000E+000
1	295.77532976	1.933555E-011	4.115549E-012	0	0.000000E+000
1	295.77547187	4.115549E-012	1.933555E-011	1	0.000000E+000
1	295.77701946	1.933555E-011	4.115549E-012	0	0.000000E+000
1	295.77704742	4.115549E-012	1.933555E-011	1	0.000000E+000
1	295.77710699	1.933555E-011	4.115549E-012	0	0.000000E+000
1	295.77714197	4.115549E-012	1.933555E-011	1	0.000000E+000
1	295.78958190	1.933555E-011	4.115549E-012	0	0.000000E+000
1	295.78963655	4.115549E-012	1.933555E-011	1	0.000000E+000
1	295.79167872	1.933555E-011	4.115549E-012	0	0.000000E+000
1	295.79170378	4.115549E-012	1.933555E-011	1	0.000000E+000
1	295.79410899	1.933555E-011	4.115549E-012	0	0.000000E+000
1	295.79413101	4.115549E-012	1.933555E-011	1	0.000000E+000
1	295.79755326	1.933555E-011	4.115549E-012	0	0.000000E+000
1	295.79810112	4.115549E-012	1.933555E-011	1	0.000000E+000
1	295.80087856	1.933555E-011	4.115549E-012	0	0.000000E+000
1	295.80108725	4.115549E-012	1.933555E-011	1	0.000000E+000
1	295.80175861	1.933555E-011	4.115549E-012	0	0.000000E+000
1	295.80177109	4.115549E-012	1.933555E-011	1	0.000000E+000
1	295.80225640	1.933555E-011	4.115549E-012	0	0.000000E+000
1	295.80229209	4.115549E-012	1.933555E-011	1	0.000000E+000
1	295.81011821	1.933555E-011	4.115549E-012	0	0.000000E+000
1	295.81023863	4.115549E-012	1.933555E-011	1	0.000000E+000
1	295.81029563	1.933555E-011	4.115549E-012	0	0.000000E+000
1	295.81036502	4.115549E-012	1.933555E-011	1	0.000000E+000
1	295.81070500	1.933555E-011	4.115549E-012	0	0.000000E+000
1	295.81073922	4.115549E-012	1.933555E-011	1	0.000000E+000
1	295.81077656	1.933555E-011	4.115549E-012	0	0.000000E+000
1	295.81078742	4.115549E-012	1.933555E-011	1	0.000000E+000
1	295.81525233	1.933555E-011	4.115549E-012	0	0.000000E+000
1	295.81527697	4.115549E-012	1.933555E-011	1	0.000000E+000
1	295.81819230	1.933555E-011	4.115549E-012	0	0.000000E+000
1	295.81821342	4.115549E-012	1.933555E-011	1	0.000000E+000
1	295.81889394	1.933555E-011	4.115549E-012	0	0.000000E+000
1	295.81895103	4.115549E-012	1.933555E-011	1	0.000000E+000
1	295.81925127	1.933555E-011	4.115549E-012	0	0.000000E+000
1	295.81926293	4.115549E-012	1.933555E-011	1	0.000000E+000
1	295.81929904	1.933555E-011	4.115549E-012	0	0.000000E+000
1	295.81945556	4.115549E-012	1.933555E-011	1	0.000000E+000
1	295.82036739	1.933555E-011	4.115549E-012	0	0.000000E+000
1	295.82039813	4.115549E-012	1.933555E-011	1	0.000000E+000
1	295.82058018	1.933555E-011	4.115549E-012	0	0.000000E+000
1	295.82062228	4.115549E-012	1.933555E-011	1	0.000000E+000
1	295.82214970	1.933555E-011	4.115549E-012	0	0.000000E+000
1	295.82215512	4.115549E-012	1.933555E-011	1	0.000000E+000
1	295.82340914	1.933555E-011	4.115549E-012	0	0.000000E+000
1	295.82345639	4.115549E-012	1.933555E-011	1	0.000000E+000
1	295.82848280	1.933555E-011	4.115549E-012	0	0.000000E+000
1	295.82851526	4.115549E-012	1.933555E-011	1	0.000000E+000
1	295.83132782	1.933555E-011	4.115549E-012	0	0.000000E+000
1	295.83133545	4.115549E-012	1.933555E-011	1	0.000000E+000
1	295.83219757	1.933555E-011	4.115549E-012	0	0.000000E+000
1	295.83225340	4.115549E-012	1.933555E-011	1	0.000000E+000
1	295.83227013	1.933555E-011	4.115549E-012	0	0.000000E+000
1	295.83230317	4.115549E-012	1.933555E-011	1	0.000000E+000
1	295.83850858	1.933555E-011	4.115549E-012	0	0.000000E+000
1	295.83854509	4.115549E-012	1.933555E-011	1	0.000000E+000
1	295.83888727	1.933555E-011	4.115549E-012	0	0.000000E+000
1	295.83892461	4.115549E-012	1.933555E-011	1	0.000000E+000
1	295.83921366	1.933555E-011	4.115549E-012	0	0.000000E+000
1	295.83927071	4.115549E-012	1.933555E-011	1	0.000000E+000
1	295.83933288	1.933555E-011	4.115549E-012	0	0.000000E+000
1	295.83934468	4.115549E-012	1.933555E-011	1	0.000000E+000
1	295.84724028	1.933555E-011	4.115549E-012	0	0.000000E+000
1	295.84732800	4.115549E-012	1.933555E-011	1	0.000000E+000
1	295.84958434	1.933555E-011	4.115549E-012	0	0.000000E+000
1	295.84960060	4.115549E-012	1.933555E-011	1	0.000000E+000
1	295.85961138	1.933555E-011	4.115549E-012	0	0.000000E+000
1	295.85962895	4.115549E-012	1.933555E-011	1	0.000000E+000
1	295.85971039	1.933555E-011	4.115549E-012	0	0.000000E+000
1	295.85972825	4.115549E-012	1.933555E-011	1	0.000000E+000
1	295.86425375	1.933555E-011	4.115549E-012	0	0.000000E+000
1	295.86433413	4.115549E-012	1.933555E-011	1	0.000000E+000
1	295.86840399	1.933555E-011	4.115549E-012	0	0.000000E+000
1	295.86853022	4.115549E-012	1.933555E-011	1	0.000000E+000
1	295.87758860	1.933555E-011	4.115549E-012	0	0.000000E+000
1	295.87767696	4.115549E-012	1.933555E-011	1	0.000000E+000
1	295.88402008	1.933555E-011	4.115549E-012	0	0.000000E+000
1	295.88403380	4.115549E-012	1.933555E-011	1	0.000000E+000
1	295.88483384	1.933555E-011	4.115549E-012	0	0.000000E+000
1	295.88508116	4.115549E-012	1.933555E-011	1	0.000000E+000
1	295.88642565	1.933555E-011	4.115549E-012	0	0.000000E+000
1	295.88644952	4.115549E-012	1.933555E-011	1	0.000000E+000
1	295.88650907	1.933555E-011	4.115549E-012	0	0.000000E+000
1	295.88655981	4.115549E-012	1.933555E-011	1	0.000000E+000
1	295.89007162	1.933555E-011	4.115549E-012	0	0.000000E+000
1	295.89009959	4.115549E-012	1.933555E-011	1	0.000000E+000
1	295.89217693	1.933555E-011	4.115549E-012	0	0.000000E+000
1	295.89218742	4.115549E-012	1.933555E-011	1	0.000000E+000
1	295.89220435	1.933555E-011	4.115549E-012	0	0.000000E+000
1	295.89227068	4.115549E-012	1.933555E-011	1	0.000000E+000
1	295.89317929	1.933555E-011	4.115549E-012	0	0.000000E+000
1	295.89318347	4.115549E-012	1.933555E-011	1	0.000000E+000
1	295.89377056	1.933555E-011	4.115549E-012	0	0.000000E+000
1	295.89399431	4.115549E-012	1.933555E-011	1	0.000000E+000
1	295.89466662	1.933555E-011	4.115549E-012	0	0.000000E+000
1	295.89471111	4.115549E-012	1.933555E-011	1	0.000000E+000
1	295.90920256	1.933555E-011	4.115549E-012	0	0.000000E+000
1	295.90930150	4.115549E-012	1.933555E-011	1	0.000000E+000
1	295.91077300	1.933555E-011	4.115549E-012	0	0.000000E+000
1	295.91080636	4.115549E-012	1.933555E-011	1	0.000000E+000
1	295.91762475	1.933555E-011	4.115549E-012	0	0.000000E+000
1	295.91763201	4.115549E-012	1.933555E-011	1	0.000000E+000
1	295.92350890	1.933555E-011	4.115549E-012	0	0.000000E+000
1	295.92352573	4.115549E-012	1.933555E-011	1	0.000000E+000
1	295.93008750	1.933555E-011	4.115549E-012	0	0.000000E+000
1	295.93038817	4.115549E-012	1.933555E-011	1	0.000000E+000
1	295.93195883	1.933555E-011	4.115549E-012	0	0.000000E+000
1	295.93214044	4.115549E-012	1.933555E-011	1	0.000000E+000
1	295.93401553	1.933555E-011	4.115549E-012	0	0.000000E+000
1	295.93405108	4.115549E-012	1.933555E-011	1	0.000000E+000
1	295.93682980	1.933555E-011	4.115549E-012	0	0.000000E+000
1	295.93684293	4.115549E-012	1.933555E-011	1	0.000000E+000
1	295.93859339	1.933555E-011	4.115549E-012	0	0.000000E+000
1	295.93867103	4.115549E-012	1.933555E-011	1	0.000000E+000
1	295.93895314	1.933555E-011	4.115549E-012	0	0.000000E+000
1	295.94033655	4.115549E-012	1.933555E-011	1	0.000000E+000
1	295.94173361	1.933555E-011	4.115549E-012	0	0.000000E+000
1	295.94173895	4.115549E-012	1.933555E-011	1	0.000000E+000
1	295.94293476	1.933555E-011	4.115549E-012	0	0.000000E+000
1	295.94295624	4.115549E-012	1.933555E-011	1	0.000000E+000
1	295.94333198	1.933555E-011	4.115549E-012	0	0.000000E+000
1	295.94336069	4.115549E-012	1.933555E-011	1	0.000000E+000
1	295.94344490	1.933555E-011	4.115549E-012	0	0.000000E+000
1	295.94348220	4.115549E-012	1.933555E-011	1	0.000000E+000
1	295.95395423	1.933555E-011	4.115549E-012	0	0.000000E+000
1	295.95398396	4.115549E-012	1.933555E-011	1	0.000000E+000
1	295.96098796	1.933555E-011	4.115549E-012	0	0.000000E+000
1	295.96100799	4.115549E-012	1.933555E-011	1	0.000000E+000
1	295.96494194	1.933555E-011	4.115549E-012	0	0.000000E+000
1	295.96503449	4.115549E-012	1.933555E-011	1	0.000000E+000
1	295.96825404	1.933555E-011	4.115549E-012	0	0.000000E+000
1	295.96831672	4.115549E-012	1.933555E-011	1	0.000000E+000
1	295.96981869	1.933555E-011	4.115549E-012	0	0.000000E+000
1	295.96986334	4.115549E-012	1.933555E-011	1	0.000000E+000
1	295.97015787	1.933555E-011	4.115549E-012	0	0.000000E+000
1	295.97018771	4.115549E-012	1.933555E-011	1	0.000000E+000
1	295.97028322	1.933555E-011	4.115549E-012	0	0.000000E+000
1	295.97033869	4.115549E-012	1.933555E-011	1	0.000000E+000
1	295.97497751	1.933555E-011	4.115549E-012	0	0.000000E+000
1	295.97499955	4.115549E-012	1.933555E-011	1	0.000000E+000
1	295.97544824	1.933555E-011	4.115549E-012	0	0.000000E+000
1	295.97546572	4.115549E-012	1.933555E-011	1	0.000000E+000
1	295.97639831	1.933555E-011	4.115549E-012	0	0.000000E+000
1	295.97646320	4.115549E-012	1.933555E-011	1	0.000000E+000
1	295.98235316	1.933555E-011	4.115549E-012	0	0.000000E+000
1	295.98241321	4.115549E-012	1.933555E-011	1	0.000000E+000
1	295.98256132	1.933555E-011	4.115549E-012	0	0.000000E+000
1	295.98258041	4.115549E-012	1.933555E-011	1	0.000000E+000
1	295.98453679	1.933555E-011	4.115549E-012	0	0.000000E+000
1	295.98456089	4.115549E-012	1.933555E-011	1	0.000000E+000
1	295.98543664	1.933555E-011	4.115549E-012	0	0.000000E+000
1	295.98544911	4.115549E-012	1.933555E-011	1	0.000000E+000
1	295.98583323	1.933555E-011	4.115549E-012	0	0.000000E+000
1	295.98585785	4.115549E-012	1.933555E-011	1	0.000000E+000
1	295.98605468	1.933555E-011	4.115549E-012	0	0.000000E+000
1	295.98611391	4.115549E-012	1.933555E-011	1	0.000000E+000
1	295.98616130	1.933555E-011	4.115549E-012	0	0.000000E+000
1	295.98616996	4.115549E-012	1.933555E-011	1	0.000000E+000
1	295.98693897	1.933555E-011	4.115549E-012	0	0.000000E+000
1	295.98698467	4.115549E-012	1.933555E-011	1	0.000000E+000
1	295.98932807	1.933555E-011	4.115549E-012	0	0.000000E+000
1	295.98934951	4.115549E-012	1.933555E-011	1	0.000000E+000
1	295.98938388	1.933555E-011	4.115549E-012	0	0.000000E+000
1	295.98941433	4.115549E-012	1.933555E-011	1	0.000000E+000
1	295.99172181	1.933555E-011	4.115549E-012	0	0.000000E+000
1	295.99174476	4.115549E-012	1.933555E-011	1	0.000000E+000
1	295.99237601	1.933555E-011	4.115549E-012	0	0.000000E+000
1	295.99238720	4.115549E-012	1.933555E-011	1	0.000000E+000
1	295.99251640	1.933555E-011	4.115549E-012	0	0.000000E+000
1	295.99256968	4.115549E-012	1.933555E-011	1	0.000000E+000
1	295.99507898	1.933555E-011	4.115549E-012	0	0.000000E+000
1	295.99511250	4.115549E-012	1.933555E-011	1	0.000000E+000
1	295.99566654	1.933555E-011	4.115549E-012	0	0.000000E+000
1	295.99567689	4.115549E-012	1.933555E-011	1	0.000000E+000
1	295.99710340	1.933555E-011	4.115549E-012	0	0.000000E+000
1	295.99727807	4.115549E-012	1.933555E-011	1	0.000000E+000
1	295.99976259	1.933555E-011	4.115549E-012	0	0.000000E+000
1	295.99980569	4.115549E-012	1.933555E-011	1	0.000000E+000
1	296.00444856	1.933555E-011	4.115549E-012	0	0.000000E+000
1	296.00447034	4.115549E-012	1.933555E-011	1	0.000000E+000
1	296.00620754	1.933555E-011	4.115549E-012	0	0.000000E+000
1	296.00621515	4.115549E-012	1.933555E-011	1	0.000000E+000
1	296.00974181	1.933555E-011	4.115549E-012	0	0.000000E+000
1	296.00980851	4.115549E-012	1.933555E-011	1	0.000000E+000
1	296.01006461	1.933555E-011	4.115549E-012	0	0.000000E+000
1	296.01009001	4.115549E-012	1.933555E-011	1	0.000000E+000
1	296.01167286	1.933555E-011	4.115549E-012	0	0.000000E+000
1	296.01171533	4.115549E-012	1.933555E-011	1	0.000000E+000
1	296.01176282	1.933555E-011	4.115549E-012	0	0.000000E+000
1	296.01177099	4.115549E-012	1.933555E-011	1	0.000000E+000
1	296.01193856	1.933555E-011	4.115549E-012	0	0.000000E+000
1	296.01222399	4.115549E-012	1.933555E-011	1	0.000000E+000
1	296.01286155	1.933555E-011	4.115549E-012	0	0.000000E+000
1	296.01290221	4.115549E-012	1.933555E-011	1	0.000000E+000
1	296.01395382	1.933555E-011	4.115549E-012	0	0.000000E+000
1	296.01398114	4.115549E-012	1.933555E-011	1	0.000000E+000
1	296.01419669	1.933555E-011	4.115549E-012	0	0.000000E+000
1	296.01427325	4.115549E-012	1.933555E-011	1	0.000000E+000
1	296.01596286	1.933555E-011	4.115549E-012	0	0.000000E+000
1	296.01598474	4.115549E-012	1.933555E-011	1	0.000000E+000
1	296.01616366	1.933555E-011	4.115549E-012	0	0.000000E+000
1	296.01617815	4.115549E-012	1.933555E-011	1	0.000000E+000
1	296.01644305	1.933555E-011	4.115549E-012	0	0.000000E+000
1	296.01657384	4.115549E-012	1.933555E-011	1	0.000000E+000
1	296.01963727	1.933555E-011	4.115549E-012	0	0.000000E+000
1	296.01964515	4.115549E-012	1.933555E-011	1	0.000000E+000
1	296.02060890	1.933555E-011	4.115549E-012	0	0.000000E+000
1	296.02066813	4.115549E-012	1.933555E-011	1	0.000000E+000
1	296.02173949	1.933555E-011	4.115549E-012	0	0.000000E+000
1	296.02180095	4.115549E-012	1.933555E-011	1	0.000000E+000
1	296.02595177	1.933555E-011	4.115549E-012	0	0.000000E+000
1	296.02601975	4.115549E-012	1.933555E-011	1	0.000000E+000
1	296.02815621	1.933555E-011	4.115549E-012	0	0.000000E+000
1	296.02817751	4.115549E-012	1.933555E-011	1	0.000000E+000
1	296.03192218	1.933555E-011	4.115549E-012	0	0.000000E+000
1	296.03199209	4.115549E-012	1.933555E-011	1	0.000000E+000
1	296.03583543	1.933555E-011	4.115549E-012	0	0.000000E+000
1	296.03591199	4.115549E-012	1.933555E-011	1	0.000000E+000
1	296.03763164	1.933555E-011	4.115549E-012	0	0.000000E+000
1	296.03764168	4.115549E-012	1.933555E-011	1	0.000000E+000
1	296.04328575	1.933555E-011	4.115549E-012	0	0.000000E+000
1	296.04332543	4.115549E-012	1.933555E-011	1	0.000000E+000
1	296.04415155	1.933555E-011	4.115549E-012	0	0.000000E+000
1	296.04428132	4.115549E-012	1.933555E-011	1	0.000000E+000
1	296.04468665	1.933555E-011	4.115549E-012	0	0.000000E+000
1	296.04492661	4.115549E-012	1.933555E-011	1	0.000000E+000
1	296.05011070	1.933555E-011	4.115549E-012	0	0.000000E+000
1	296.05013332	4.115549E-012	1.933555E-011	1	0.000000E+000
1	296.05800577	1.933555E-011	4.115549E-012	0	0.000000E+000
1	296.05809261	4.115549E-012	1.933555E-011	1	0.000000E+000
1	296.06235114	1.933555E-011	4.115549E-012	0	0.000000E+000
1	296.06247019	4.115549E-012	1.933555E-011	1	0.000000E+000
1	296.06334307	1.933555E-011	4.115549E-012	0	0.000000E+000
1	296.06341914	4.115549E-012	1.933555E-011	1	0.000000E+000
1	296.07308355	1.933555E-011	4.115549E-012	0	0.000000E+000
1	296.07321525	4.115549E-012	1.933555E-011	1	0.000000E+000
1	296.07503765	1.933555E-011	4.115549E-012	0	0.000000E+000
1	296.07505624	4.115549E-012	1.933555E-011	1	0.000000E+000
1	296.08153718	1.933555E-011	4.115549E-012	0	0.000000E+000
1	296.08158083	4.115549E-012	1.933555E-011	1	0.000000E+000
1	296.08358224	1.933555E-011	4.115549E-012	0	0.000000E+000
1	296.08360051	4.115549E-012	1.933555E-011	1	0.000000E+000
1	296.08823901	1.933555E-011	4.115549E-012	0	0.000000E+000
1	296.08833595	4.115549E-012	1.933555E-011	1	0.000000E+000
1	296.09334845	1.933555E-011	4.115549E-012	0	0.000000E+000
1	296.09336331	4.115549E-012	1.933555E-011	1	0.000000E+000
1	296.09480169	1.933555E-011	4.115549E-012	0	0.000000E+000
1	296.09486098	4.115549E-012	1.933555E-011	1	0.000000E+000
1	296.09756516	1.933555E-011	4.115549E-012	0	0.000000E+000
1	296.09758955	4.115549E-012	1.933555E-011	1	0.000000E+000
1	296.09886690	1.933555E-011	4.115549E-012	0	0.000000E+000
1	296.09889199	4.115549E-012	1.933555E-011	1	0.000000E+000
1	296.09930581	1.933555E-011	4.115549E-012	0	0.000000E+000
1	296.09937973	4.115549E-012	1.933555E-011	1	0.000000E+000
1	296.10412778	1.933555E-011	4.115549E-012	0	0.000000E+000
1	296.10413862	4.115549E-012	1.933555E-011	1	0.000000E+000
1	296.10425676	1.933555E-011	4.115549E-012	0	0.000000E+000
1	296.10437158	4.115549E-012	1.933555E-011	1	0.000000E+000
1	296.10545637	1.933555E-011	4.115549E-012	0	0.000000E+000
1	296.10547045	4.115549E-012	1.933555E-011	1	0.000000E+000
1	296.10550515	1.933555E-011	4.115549E-012	0	0.000000E+000
1	296.10563398	4.115549E-012	1.933555E-011	1	0.000000E+000
1	296.10585271	1.933555E-011	4.115549E-012	0	0.000000E+000
1	296.10587098	4.115549E-012	1.933555E-011	1	0.000000E+000
1	296.10718591	1.933555E-011	4.115549E-012	0	0.000000E+000
1	296.10719440	4.115549E-012	1.933555E-011	1	0.000000E+000
1	296.10736065	1.933555E-011	4.115549E-012	0	0.000000E+000
1	296.10745779	4.115549E-012	1.933555E-011	1	0.000000E+000
1	296.10836428	1.933555E-011	4.115549E-012	0	0.000000E+000
1	296.10840773	4.115549E-012	1.933555E-011	1	0.000000E+000
1	296.10841525	1.933555E-011	4.115549E-012	0	0.000000E+000
1	296.10846489	4.115549E-012	1.933555E-011	1	0.000000E+000
1	296.11117218	1.933555E-011	4.115549E-012	0	0.000000E+000
1	296.11120493	4.115549E-012	1.933555E-011	1	0.000000E+000
1	296.11144390	1.933555E-011	4.115549E-012	0	0.000000E+000
1	296.11150670	4.115549E-012	1.933555E-011	1	0.000000E+000
1	296.11163979	1.933555E-011	4.115549E-012	0	0.000000E+000
1	296.11172141	4.115549E-012	1.933555E-011	1	0.000000E+000
1	296.11223863	1.933555E-011	4.115549E-012	0	0.000000E+000
1	296.11238215	4.115549E-012	1.933555E-011	1	0.000000E+000
1	296.11403779	1.933555E-011	4.115549E-012	0	0.000000E+000
1	296.11405926	4.115549E-012	1.933555E-011	1	0.000000E+000
1	296.11847266	1.933555E-011	4.115549E-012	0	0.000000E+000
1	296.11859181	4.115549E-012	1.933555E-011	1	0.000000E+000
1	296.12336367	1.933555E-011	4.115549E-012	0	0.000000E+000
1	296.12341231	4.115549E-012	1.933555E-011	1	0.000000E+000
1	296.13133760	1.933555E-011	4.115549E-012	0	0.000000E+000
1	296.13137145	4.115549E-012	1.933555E-011	1	0.000000E+000
1	296.13330197	1.933555E-011	4.115549E-012	0	0.000000E+000
1	296.13390839	4.115549E-012	1.933555E-011	1	0.000000E+000
1	296.13523138	1.933555E-011	4.115549E-012	0	0.000000E+000
1	296.13524793	4.115549E-012	1.933555E-011	1	0.000000E+000
1	296.14030787	1.933555E-011	4.115549E-012	0	0.000000E+000
1	296.14033971	4.115549E-012	1.933555E-011	1	0.000000E+000
1	296.15288925	1.933555E-011	4.115549E-012	0	0.000000E+000
1	296.15292552	4.115549E-012	1.933555E-011	1	0.000000E+000
1	296.15296093	1.933555E-011	4.115549E-012	0	0.000000E+000
1	296.15296773	4.115549E-012	1.933555E-011	1	0.000000E+000
1	296.15703748	1.933555E-011	4.115549E-012	0	0.000000E+000
1	296.15708159	4.115549E-012	1.933555E-011	1	0.000000E+000
1	296.15722999	1.933555E-011	4.115549E-012	0	0.000000E+000
1	296.15730128	4.115549E-012	1.933555E-011	1	0.000000E+000
1	296.15774236	1.933555E-011	4.115549E-012	0	0.000000E+000
1	296.15786593	4.115549E-012	1.933555E-011	1	0.000000E+000
1	296.16301243	1.933555E-011	4.115549E-012	0	0.000000E+000
1	296.16304053	4.115549E-012	1.933555E-011	1	0.000000E+000
1	296.16427470	1.933555E-011	4.115549E-012	0	0.000000E+000
1	296.16437838	4.115549E-012	1.933555E-011	1	0.000000E+000
1	296.16716929	1.933555E-011	4.115549E-012	0	0.000000E+000
1	296.16730131	4.115549E-012	1.933555E-011	1	0.000000E+000
1	296.17202505	1.933555E-011	4.115549E-012	0	0.000000E+000
1	296.17204981	4.115549E-012	1.933555E-011	1	0.000000E+000
1	296.17325603	1.933555E-011	4.115549E-012	0	0.000000E+000
1	296.17326331	4.115549E-012	1.933555E-011	1	0.000000E+000
1	296.17374278	1.933555E-011	4.115549E-012	0	0.000000E+000
1	296.17379115	4.115549E-012	1.933555E-011	1	0.000000E+000
1	296.17573979	1.933555E-011	4.115549E-012	0	0.000000E+000
1	296.17575043	4.115549E-012	1.933555E-011	1	0.000000E+000
1	296.18620623	1.933555E-011	4.115549E-012	0	0.000000E+000
1	296.18623278	4.115549E-012	1.933555E-011	1	0.000000E+000
1	296.18698230	1.933555E-011	4.115549E-012	0	0.000000E+000
1	296.18703557	4.115549E-012	1.933555E-011	1	0.000000E+000
1	296.18733048	1.933555E-011	4.115549E-012	0	0.000000E+000
1	296.18739057	4.115549E-012	1.933555E-011	1	0.000000E+000
1	296.18802423	1.933555E-011	4.115549E-012	0	0.000000E+000
1	296.18805294	4.115549E-012	1.933555E-011	1	0.000000E+000
1	296.19550490	1.933555E-011	4.115549E-012	0	0.000000E+000
1	296.19570965	4.115549E-012	1.933555E-011	1	0.000000E+000
1	296.19680332	1.933555E-011	4.115549E-012	0	0.000000E+000
1	296.19683989	4.115549E-012	1.933555E-011	1	0.000000E+000
1	296.20439006	1.933555E-011	4.115549E-012	0	0.000000E+000
1	296.21640792	4.115549E-012	1.933555E-011	1	0.000000E+000
1	296.21738874	1.933555E-011	4.115549E-012	0	0.000000E+000
1	296.21741971	4.115549E-012	1.933555E-011	1	0.000000E+000
1	296.21860665	1.933555E-011	4.115549E-012	0	0.000000E+000
1	296.21920224	4.115549E-012	1.933555E-011	1	0.000000E+000
1	296.22362406	1.933555E-011	4.115549E-012	0	0.000000E+000
1	296.22363936	4.115549E-012	1.933555E-011	1	0.000000E+000
1	296.23623250	1.933555E-011	4.115549E-012	0	0.000000E+000
1	296.23631812	4.115549E-012	1.933555E-011	1	0.000000E+000
1	296.24297569	1.933555E-011	4.115549E-012	0	0.000000E+000
1	296.24304502	4.115549E-012	1.933555E-011	1	0.000000E+000
1	296.24416182	1.933555E-011	4.115549E-012	0	0.000000E+000
1	296.24418983	4.115549E-012	1.933555E-011	1	0.000000E+000
1	296.24460189	1.933555E-011	4.115549E-012	0	0.000000E+000
1	296.24462673	4.115549E-012	1.933555E-011	1	0.000000E+000
1	296.24476324	1.933555E-011	4.115549E-012	0	0.000000E+000
1	296.24480677	4.115549E-012	1.933555E-011	1	0.000000E+000
1	296.24620086	1.933555E-011	4.115549E-012	0	0.000000E+000
1	296.24622389	4.115549E-012	1.933555E-011	1	0.000000E+000
1	296.25040544	1.933555E-011	4.115549E-012	0	0.000000E+000
1	296.25045493	4.115549E-012	1.933555E-011	1	0.000000E+000
1	296.26073685	1.933555E-011	4.115549E-012	0	0.000000E+000
1	296.26075999	4.115549E-012	1.933555E-011	1	0.000000E+000
1	296.26079570	1.933555E-011	4.115549E-012	0	0.000000E+000
1	296.26081931	4.115549E-012	1.933555E-011	1	0.000000E+000
1	296.27112561	1.933555E-011	4.115549E-012	0	0.000000E+000
1	296.27115951	4.115549E-012	1.933555E-011	1	0.000000E+000
1	296.27305401	1.933555E-011	4.115549E-012	0	0.000000E+000
1	296.27309747	4.115549E-012	1.933555E-011	1	0.000000E+000
1	296.27473953	1.933555E-011	4.115549E-012	0	0.000000E+000
1	296.27476079	4.115549E-012	1.933555E-011	1	0.000000E+000
1	296.27717136	1.933555E-011	4.115549E-012	0	0.000000E+000
1	296.27720441	4.115549E-012	1.933555E-011	1	0.000000E+000
1	296.27729092	1.933555E-011	4.115549E-012	0	0.000000E+000
1	296.27766717	4.115549E-012	1.933555E-011	1	0.000000E+000
1	296.27822985	1.933555E-011	4.115549E-012	0	0.000000E+000
1	296.27830548	4.115549E-012	1.933555E-011	1	0.000000E+000
1	296.27861198	1.933555E-011	4.115549E-012	0	0.000000E+000
1	296.27899153	4.115549E-012	1.933555E-011	1	0.000000E+000
1	296.28109957	1.933555E-011	4.115549E-012	0	0.000000E+000
1	296.28116130	4.115549E-012	1.933555E-011	1	0.000000E+000
1	296.28221327	1.933555E-011	4.115549E-012	0	0.000000E+000
1	296.28226835	4.115549E-012	1.933555E-011	1	0.000000E+000
1	296.28282758	1.933555E-011	4.115549E-012	0	0.000000E+000
1	296.28284679	4.115549E-012	1.933555E-011	1	0.000000E+000
1	296.28618934	1.933555E-011	4.115549E-012	0	0.000000E+000
1	296.28622620	4.115549E-012	1.933555E-011	1	0.000000E+000
1	296.28628440	1.933555E-011	4.115549E-012	0	0.000000E+000
1	296.28633136	4.115549E-012	1.933555E-011	1	0.000000E+000
1	296.29311111	1.933555E-011	4.115549E-012	0	0.000000E+000
1	296.29316888	4.115549E-012	1.933555E-011	1	0.000000E+000
1	296.29385595	1.933555E-011	4.115549E-012	0	0.000000E+000
1	296.29389451	4.115549E-012	1.933555E-011	1	0.000000E+000
1	296.29513386	1.933555E-011	4.115549E-012	0	0.000000E+000
1	296.29515772	4.115549E-012	1.933555E-011	1	0.000000E+000
1	296.29565799	1.933555E-011	4.115549E-012	0	0.000000E+000
1	296.29568139	4.115549E-012	1.933555E-011	1	0.000000E+000
1	296.30618728	1.933555E-011	4.115549E-012	0	0.000000E+000
1	296.30624512	4.115549E-012	1.933555E-011	1	0.000000E+000
1	296.30789182	1.933555E-011	4.115549E-012	0	0.000000E+000
1	296.30800719	4.115549E-012	1.933555E-011	1	0.000000E+000
1	296.31031440	1.933555E-011	4.115549E-012	0	0.000000E+000
1	296.31033525	4.115549E-012	1.933555E-011	1	0.000000E+000
1	296.31061371	1.933555E-011	4.115549E-012	0	0.000000E+000
1	296.31063220	4.115549E-012	1.933555E-011	1	0.000000E+000
1	296.31550627	1.933555E-011	4.115549E-012	0	0.000000E+000
1	296.31553038	4.115549E-012	1.933555E-011	1	0.000000E+000
1	296.31566912	1.933555E-011	4.115549E-012	0	0.000000E+000
1	296.31568234	4.115549E-012	1.933555E-011	1	0.000000E+000
1	296.31612873	1.933555E-011	4.115549E-012	0	0.000000E+000
1	296.31616316	4.115549E-012	1.933555E-011	1	0.000000E+000
1	296.32037252	1.933555E-011	4.115549E-012	0	0.000000E+000
1	296.32038891	4.115549E-012	1.933555E-011	1	0.000000E+000
1	296.32048994	1.933555E-011	4.115549E-012	0	0.000000E+000
1	296.32052678	4.115549E-012	1.933555E-011	1	0.000000E+000
1	296.32162274	1.933555E-011	4.115549E-012	0	0.000000E+000
1	296.32202679	4.115549E-012	1.933555E-011	1	0.000000E+000
1	296.32371497	1.933555E-011	4.115549E-012	0	0.000000E+000
1	296.32373300	4.115549E-012	1.933555E-011	1	0.000000E+000
1	296.32415832	1.933555E-011	4.115549E-012	0	0.000000E+000
1	296.32418053	4.115549E-012	1.933555E-011	1	0.000000E+000
1	296.32791487	1.933555E-011	4.115549E-012	0	0.000000E+000
1	296.32792800	4.115549E-012	1.933555E-011	1	0.000000E+000
1	296.33417003	1.933555E-011	4.115549E-012	0	0.000000E+000
1	296.33434519	4.115549E-012	1.933555E-011	1	0.000000E+000
1	296.33823977	1.933555E-011	4.115549E-012	0	0.000000E+000
1	296.33849484	4.115549E-012	1.933555E-011	1	0.000000E+000
1	296.33856224	1.933555E-011	4.115549E-012	0	0.000000E+000
1	296.33859521	4.115549E-012	1.933555E-011	1	0.000000E+000
1	296.33866010	1.933555E-011	4.115549E-012	0	0.000000E+000
1	296.33882699	4.115549E-012	1.933555E-011	1	0.000000E+000
1	296.33929870	1.933555E-011	4.115549E-012	0	0.000000E+000
1	296.33930971	4.115549E-012	1.933555E-011	1	0.000000E+000
1	296.33933336	1.933555E-011	4.115549E-012	0	0.000000E+000
1	296.33935345	4.115549E-012	1.933555E-011	1	0.000000E+000
1	296.33948756	1.933555E-011	4.115549E-012	0	0.000000E+000
1	296.33950493	4.115549E-012	1.933555E-011	1	0.000000E+000
1	296.34279102	1.933555E-011	4.115549E-012	0	0.000000E+000
1	296.34282048	4.115549E-012	1.933555E-011	1	0.000000E+000
1	296.34392590	1.933555E-011	4.115549E-012	0	0.000000E+000
1	296.34397793	4.115549E-012	1.933555E-011	1	0.000000E+000
1	296.34427702	1.933555E-011	4.115549E-012	0	0.000000E+000
1	317.31130283	3.561801E-012	1.878180E-011	1	0.000000E+000
1	317.31400501	1.878180E-011	3.561801E-012	0	0.000000E+000
1	317.31402653	3.561801E-012	1.878180E-011	1	0.000000E+000
1	317.31901036	1.878180E-011	3.561801E-012	0	0.000000E+000
1	317.31908690	3.561801E-012	1.878180E-011	1	0.000000E+000
1	317.32180049	1.878180E-011	3.561801E-012	0	0.000000E+000
1	317.32183399	3.561801E-012	1.878180E-011	1	0.000000E+000
1	317.32231062	1.878180E-011	3.561801E-012	0	0.000000E+000
1	317.32239474	3.561801E-012	1.878180E-011	1	0.000000E+000
1	317.32621181	1.878180E-011	3.561801E-012	0	0.000000E+000
1	317.32621412	3.561801E-012	1.878180E-011	1	0.000000E+000
1	317.32628480	1.878180E-011	3.561801E-012	0	0.000000E+000
1	317.32633613	3.561801E-012	1.878180E-011	1	0.000000E+000
1	317.32721063	1.878180E-011	3.561801E-012	0	0.000000E+000
1	317.32728509	3.561801E-012	1.878180E-011	1	0.000000E+000
1	317.33204614	1.878180E-011	3.561801E-012	0	0.000000E+000
1	317.33206916	3.561801E-012	1.878180E-011	1	0.000000E+000
1	317.33404380	1.878180E-011	3.561801E-012	0	0.000000E+000
1	317.33413107	3.561801E-012	1.878180E-011	1	0.000000E+000
1	317.33824956	1.878180E-011	3.561801E-012	0	0.000000E+000
1	317.33829142	3.561801E-012	1.878180E-011	1	0.000000E+000
1	317.33963356	1.878180E-011	3.561801E-012	0	0.000000E+000
1	317.33963956	3.561801E-012	1.878180E-011	1	0.000000E+000
1	317.34046075	1.878180E-011	3.561801E-012	0	0.000000E+000
1	317.34049316	3.561801E-012	1.878180E-011	1	0.000000E+000
1	317.35369758	1.878180E-011	3.561801E-012	0	0.000000E+000
1	317.35373079	3.561801E-012	1.878180E-011	1	0.000000E+000
1	317.35395590	1.878180E-011	3.561801E-012	0	0.000000E+000
1	317.35397003	3.561801E-012	1.878180E-011	1	0.000000E+000
1	317.35481393	1.878180E-011	3.561801E-012	0	0.000000E+000
1	317.35482170	3.561801E-012	1.878180E-011	1	0.000000E+000
1	317.35497517	1.878180E-011	3.561801E-012	0	0.000000E+000
1	317.35500259	3.561801E-012	1.878180E-011	1	0.000000E+000
1	317.36032769	1.878180E-011	3.561801E-012	0	0.000000E+000
1	317.36034794	3.561801E-012	1.878180E-011	1	0.000000E+000
1	317.36305476	1.878180E-011	3.561801E-012	0	0.000000E+000
1	317.36316224	3.561801E-012	1.878180E-011	1	0.000000E+000
1	317.36654199	1.878180E-011	3.561801E-012	0	0.000000E+000
1	317.36656108	3.561801E-012	1.878180E-011	1	0.000000E+000
1	317.37107664	1.878180E-011	3.561801E-012	0	0.000000E+000
1	317.37113176	3.561801E-012	1.878180E-011	1	0.000000E+000
1	317.37277164	1.878180E-011	3.561801E-012	0	0.000000E+000
1	317.37280147	3.561801E-012	1.878180E-011	1	0.000000E+000
1	317.37286469	1.878180E-011	3.561801E-012	0	0.000000E+000
1	317.37290661	3.561801E-012	1.878180E-011	1	0.000000E+000
1	317.37292139	1.878180E-011	3.561801E-012	0	0.000000E+000
1	317.37297580	3.561801E-012	1.878180E-011	1	0.000000E+000
1	317.37332657	1.878180E-011	3.561801E-012	0	0.000000E+000
1	317.37336545	3.561801E-012	1.878180E-011	1	0.000000E+000
1	317.37346760	1.878180E-011	3.561801E-012	0	0.000000E+000
1	317.37351553	3.561801E-012	1.878180E-011	1	0.000000E+000
1	317.37354528	1.878180E-011	3.561801E-012	0	0.000000E+000
1	317.37359221	3.561801E-012	1.878180E-011	1	0.000000E+000
1	317.37520577	1.878180E-011	3.561801E-012	0	0.000000E+000
1	317.37521677	3.561801E-012	1.878180E-011	1	0.000000E+000
1	317.37529586	1.878180E-011	3.561801E-012	0	0.000000E+000
1	317.37534107	3.561801E-012	1.878180E-011	1	0.000000E+000
1	317.37542376	1.878180E-011	3.561801E-012	0	0.000000E+000
1	317.37543615	3.561801E-012	1.878180E-011	1	0.000000E+000
1	317.37843212	1.878180E-011	3.561801E-012	0	0.000000E+000
1	317.37850446	3.561801E-012	1.878180E-011	1	0.000000E+000
1	317.37856194	1.878180E-011	3.561801E-012	0	0.000000E+000
1	317.37858304	3.561801E-012	1.878180E-011	1	0.000000E+000
1	317.38087724	1.878180E-011	3.561801E-012	0	0.000000E+000
1	317.38091224	3.561801E-012	1.878180E-011	1	0.000000E+000
1	317.38147985	1.878180E-011	3.561801E-012	0	0.000000E+000
1	317.38153908	3.561801E-012	1.878180E-011	1	0.000000E+000
1	317.38162561	1.878180E-011	3.561801E-012	0	0.000000E+000
1	317.38166831	3.561801E-012	1.878180E-011	1	0.000000E+000
1	317.38382002	1.878180E-011	3.561801E-012	0	0.000000E+000
1	317.38383081	3.561801E-012	1.878180E-011	1	0.000000E+000
1	317.38779837	1.878180E-011	3.561801E-012	0	0.000000E+000
1	317.38784669	3.561801E-012	1.878180E-011	1	0.000000E+000
1	317.39181365	1.878180E-011	3.561801E-012	0	0.000000E+000
1	317.39185179	3.561801E-012	1.878180E-011	1	0.000000E+000
1	317.39665158	1.878180E-011	3.561801E-012	0	0.000000E+000
1	317.39667869	3.561801E-012	1.878180E-011	1	0.000000E+000
1	317.40022981	1.878180E-011	3.561801E-012	0	0.000000E+000
1	317.40024645	3.561801E-012	1.878180E-011	1	0.000000E+000
1	317.40065955	1.878180E-011	3.561801E-012	0	0.000000E+000
1	317.40067241	3.561801E-012	1.878180E-011	1	0.000000E+000
1	317.40328201	1.878180E-011	3.561801E-012	0	0.000000E+000
1	317.40333541	3.561801E-012	1.878180E-011	1	0.000000E+000
1	317.40970945	1.878180E-011	3.561801E-012	0	0.000000E+000
1	317.40971292	3.561801E-012	1.878180E-011	1	0.000000E+000
1	317.41234675	1.878180E-011	3.561801E-012	0	0.000000E+000
1	317.41237895	3.561801E-012	1.878180E-011	1	0.000000E+000
1	317.41323953	1.878180E-011	3.561801E-012	0	0.000000E+000
1	317.41324829	3.561801E-012	1.878180E-011	1	0.000000E+000
1	317.41609293	1.878180E-011	3.561801E-012	0	0.000000E+000
1	317.41617609	3.561801E-012	1.878180E-011	1	0.000000E+000
1	317.41653874	1.878180E-011	3.561801E-012	0	0.000000E+000
1	317.41669270	3.561801E-012	1.878180E-011	1	0.000000E+000
1	317.42296842	1.878180E-011	3.561801E-012	0	0.000000E+000
1	317.42304479	3.561801E-012	1.878180E-011	1	0.000000E+000
1	317.43517805	1.878180E-011	3.561801E-012	0	0.000000E+000
1	317.43518611	3.561801E-012	1.878180E-011	1	0.000000E+000
1	317.43554934	1.878180E-011	3.561801E-012	0	0.000000E+000
1	317.43563378	3.561801E-012	1.878180E-011	1	0.000000E+000
1	317.43686238	1.878180E-011	3.561801E-012	0	0.000000E+000
1	317.43689844	3.561801E-012	1.878180E-011	1	0.000000E+000
1	317.44042370	1.878180E-011	3.561801E-012	0	0.000000E+000
1	317.44043667	3.561801E-012	1.878180E-011	1	0.000000E+000
1	317.44063462	1.878180E-011	3.561801E-012	0	0.000000E+000
1	317.44067226	3.561801E-012	1.878180E-011	1	0.000000E+000
1	317.44087947	1.878180E-011	3.561801E-012	0	0.000000E+000
1	317.44088316	3.561801E-012	1.878180E-011	1	0.000000E+000
1	317.44167775	1.878180E-011	3.561801E-012	0	0.000000E+000
1	317.44170489	3.561801E-012	1.878180E-011	1	0.000000E+000
1	317.44235652	1.878180E-011	3.561801E-012	0	0.000000E+000
1	317.44239474	3.561801E-012	1.878180E-011	1	0.000000E+000
1	317.44932981	1.878180E-011	3.561801E-012	0	0.000000E+000
1	317.44936984	3.561801E-012	1.878180E-011	1	0.000000E+000
1	317.45074429	1.878180E-011	3.561801E-012	0	0.000000E+000
1	317.45080302	3.561801E-012	1.878180E-011	1	0.000000E+000
1	317.45122027	1.878180E-011	3.561801E-012	0	0.000000E+000
1	317.45123887	3.561801E-012	1.878180E-011	1	0.000000E+000
1	317.45454091	1.878180E-011	3.561801E-012	0	0.000000E+000
1	317.45460819	3.561801E-012	1.878180E-011	1	0.000000E+000
1	317.45561311	1.878180E-011	3.561801E-012	0	0.000000E+000
1	317.45568070	3.561801E-012	1.878180E-011	1	0.000000E+000
1	317.45809926	1.878180E-011	3.561801E-012	0	0.000000E+000
1	317.45815935	3.561801E-012	1.878180E-011	1	0.000000E+000
1	317.45832964	1.878180E-011	3.561801E-012	0	0.000000E+000
1	317.45833746	3.561801E-012	1.878180E-011	1	0.000000E+000
1	317.45845042	1.878180E-011	3.561801E-012	0	0.000000E+000
1	317.45848774	3.561801E-012	1.878180E-011	1	0.000000E+000
1	317.46320073	1.878180E-011	3.561801E-012	0	0.000000E+000
1	317.46320679	3.561801E-012	1.878180E-011	1	0.000000E+000
1	317.46335607	1.878180E-011	3.561801E-012	0	0.000000E+000
1	317.46337877	3.561801E-012	1.878180E-011	1	0.000000E+000
1	317.46418468	1.878180E-011	3.561801E-012	0	0.000000E+000
1	317.46421250	3.561801E-012	1.878180E-011	1	0.000000E+000
1	317.46464876	1.878180E-011	3.561801E-012	0	0.000000E+000
1	317.46468682	3.561801E-012	1.878180E-011	1	0.000000E+000
1	317.46577218	1.878180E-011	3.561801E-012	0	0.000000E+000
1	317.46579323	3.561801E-012	1.878180E-011	1	0.000000E+000
1	317.47094518	1.878180E-011	3.561801E-012	0	0.000000E+000
1	317.47109821	3.561801E-012	1.878180E-011	1	0.000000E+000
1	317.47354159	1.878180E-011	3.561801E-012	0	0.000000E+000
1	317.47364927	3.561801E-012	1.878180E-011	1	0.000000E+000
1	317.48572329	1.878180E-011	3.561801E-012	0	0.000000E+000
1	317.48575074	3.561801E-012	1.878180E-011	1	0.000000E+000
1	317.48729583	1.878180E-011	3.561801E-012	0	0.000000E+000
1	317.48744480	3.561801E-012	1.878180E-011	1	0.000000E+000
1	317.49023238	1.878180E-011	3.561801E-012	0	0.000000E+000
1	317.49024994	3.561801E-012	1.878180E-011	1	0.000000E+000
1	317.49320585	1.878180E-011	3.561801E-012	0	0.000000E+000
1	317.49322190	3.561801E-012	1.878180E-011	1	0.000000E+000
1	317.49510115	1.878180E-011	3.561801E-012	0	0.000000E+000
1	317.49514074	3.561801E-012	1.878180E-011	1	0.000000E+000
1	317.49552257	1.878180E-011	3.561801E-012	0	0.000000E+000
1	317.49554018	3.561801E-012	1.878180E-011	1	0.000000E+000
1	317.49783026	1.878180E-011	3.561801E-012	0	0.000000E+000
1	317.49789745	3.561801E-012	1.878180E-011	1	0.000000E+000
1	317.49912455	1.878180E-011	3.561801E-012	0	0.000000E+000
1	317.49914819	3.561801E-012	1.878180E-011	1	0.000000E+000
1	317.50077463	1.878180E-011	3.561801E-012	0	0.000000E+000
1	317.50090712	3.561801E-012	1.878180E-011	1	0.000000E+000
1	317.50549093	1.878180E-011	3.561801E-012	0	0.000000E+000
1	317.50552941	3.561801E-012	1.878180E-011	1	0.000000E+000
1	317.50557036	1.878180E-011	3.561801E-012	0	0.000000E+000
1	317.50557966	3.561801E-012	1.878180E-011	1	0.000000E+000
1	317.51037368	1.878180E-011	3.561801E-012	0	0.000000E+000
1	317.51039304	3.561801E-012	1.878180E-011	1	0.000000E+000
1	317.51043553	1.878180E-011	3.561801E-012	0	0.000000E+000
1	317.51049806	3.561801E-012	1.878180E-011	1	0.000000E+000
1	317.51124508	1.878180E-011	3.561801E-012	0	0.000000E+000
1	317.51126063	3.561801E-012	1.878180E-011	1	0.000000E+000
1	317.52126722	1.878180E-011	3.561801E-012	0	0.000000E+000
1	317.52165024	3.561801E-012	1.878180E-011	1	0.000000E+000
1	317.52187386	1.878180E-011	3.561801E-012	0	0.000000E+000
1	317.52188949	3.561801E-012	1.878180E-011	1	0.000000E+000
1	317.52448759	1.878180E-011	3.561801E-012	0	0.000000E+000
1	317.52455364	3.561801E-012	1.878180E-011	1	0.000000E+000
1	317.53212563	1.878180E-011	3.561801E-012	0	0.000000E+000
1	317.53213746	3.561801E-012	1.878180E-011	1	0.000000E+000
1	317.53560697	1.878180E-011	3.561801E-012	0	0.000000E+000
1	317.53562325	3.561801E-012	1.878180E-011	1	0.000000E+000
1	317.53645065	1.878180E-011	3.561801E-012	0	0.000000E+000
1	317.53648964	3.561801E-012	1.878180E-011	1	0.000000E+000
1	317.54074843	1.878180E-011	3.561801E-012	0	0.000000E+000
1	317.54084723	3.561801E-012	1.878180E-011	1	0.000000E+000
1	317.54236670	1.878180E-011	3.561801E-012	0	0.000000E+000
1	317.54252079	3.561801E-012	1.878180E-011	1	0.000000E+000
1	317.54580595	1.878180E-011	3.561801E-012	0	0.000000E+000
1	317.54585756	3.561801E-012	1.878180E-011	1	0.000000E+000
1	317.55050549	1.878180E-011	3.561801E-012	0	0.000000E+000
1	317.55057036	3.561801E-012	1.878180E-011	1	0.000000E+000
1	317.55608053	1.878180E-011	3.561801E-012	0	0.000000E+000
1	317.55611170	3.561801E-012	1.878180E-011	1	0.000000E+000
1	317.55803241	1.878180E-011	3.561801E-012	0	0.000000E+000
1	317.55805025	3.561801E-012	1.878180E-011	1	0.000000E+000
1	317.57013912	1.878180E-011	3.561801E-012	0	0.000000E+000
1	317.57019528	3.561801E-012	1.878180E-011	1	0.000000E+000
1	317.57372492	1.878180E-011	3.561801E-012	0	0.000000E+000
1	317.57374145	3.561801E-012	1.878180E-011	1	0.000000E+000
1	317.57419751	1.878180E-011	3.561801E-012	0	0.000000E+000
1	317.57421093	3.561801E-012	1.878180E-011	1	0.000000E+000
1	317.57483578	1.878180E-011	3.561801E-012	0	0.000000E+000
1	317.57499630	3.561801E-012	1.878180E-011	1	0.000000E+000
1	317.57846710	1.878180E-011	3.561801E-012	0	0.000000E+000
1	317.57849669	3.561801E-012	1.878180E-011	1	0.000000E+000
1	317.57957183	1.878180E-011	3.561801E-012	0	0.000000E+000
1	317.57966596	3.561801E-012	1.878180E-011	1	0.000000E+000
1	317.58072580	1.878180E-011	3.561801E-012	0	0.000000E+000
1	317.58074041	3.561801E-012	1.878180E-011	1	0.000000E+000
1	317.58128047	1.878180E-011	3.561801E-012	0	0.000000E+000
1	317.58130744	3.561801E-012	1.878180E-011	1	0.000000E+000
1	317.58342100	1.878180E-011	3.561801E-012	0	0.000000E+000
1	317.58363054	3.561801E-012	1.878180E-011	1	0.000000E+000
1	317.59066718	1.878180E-011	3.561801E-012	0	0.000000E+000
1	317.59069342	3.561801E-012	1.878180E-011	1	0.000000E+000
1	317.59920040	1.878180E-011	3.561801E-012	0	0.000000E+000
1	317.59921328	3.561801E-012	1.878180E-011	1	0.000000E+000
1	317.60325722	1.878180E-011	3.561801E-012	0	0.000000E+000
1	317.60338123	3.561801E-012	1.878180E-011	1	0.000000E+000
1	317.60352680	1.878180E-011	3.561801E-012	0	0.000000E+000
1	317.60356357	3.561801E-012	1.878180E-011	1	0.000000E+000
1	317.60414564	1.878180E-011	3.561801E-012	0	0.000000E+000
1	317.60415830	3.561801E-012	1.878180E-011	1	0.000000E+000
1	317.60452347	1.878180E-011	3.561801E-012	0	0.000000E+000
1	317.60455305	3.561801E-012	1.878180E-011	1	0.000000E+000
1	317.60707446	1.878180E-011	3.561801E-012	0	0.000000E+000
1	317.60709796	3.561801E-012	1.878180E-011	1	0.000000E+000
1	317.60764687	1.878180E-011	3.561801E-012	0	0.000000E+000
1	317.60766687	3.561801E-012	1.878180E-011	1	0.000000E+000
1	317.61329001	1.878180E-011	3.561801E-012	0	0.000000E+000
1	317.61329983	3.561801E-012	1.878180E-011	1	0.000000E+000
1	317.61777454	1.878180E-011	3.561801E-012	0	0.000000E+000
1	317.61779149	3.561801E-012	1.878180E-011	1	0.000000E+000
1	317.62053942	1.878180E-011	3.561801E-012	0	0.000000E+000
1	317.62060566	3.561801E-012	1.878180E-011	1	0.000000E+000
1	317.62065005	1.878180E-011	3.561801E-012	0	0.000000E+000
1	317.62067934	3.561801E-012	1.878180E-011	1	0.000000E+000
1	317.62135747	1.878180E-011	3.561801E-012	0	0.000000E+000
1	317.62138442	3.561801E-012	1.878180E-011	1	0.000000E+000
1	317.62269347	1.878180E-011	3.561801E-012	0	0.000000E+000
1	317.62270971	3.561801E-012	1.878180E-011	1	0.000000E+000
1	317.62752955	1.878180E-011	3.561801E-012	0	0.000000E+000
1	317.62778110	3.561801E-012	1.878180E-011	1	0.000000E+000
1	317.62942375	1.878180E-011	3.561801E-012	0	0.000000E+000
1	317.65337975	3.561801E-012	1.878180E-011	1	0.000000E+000
1	317.65350211	1.878180E-011	3.561801E-012	0	0.000000E+000
1	317.70107412	3.561801E-012	1.878180E-011	1	0.000000E+000
1	317.70169495	1.878180E-011	3.561801E-012	0	0.000000E+000
1	317.70171255	3.561801E-012	1.878180E-011	1	0.000000E+000
1	317.70273607	1.878180E-011	3.561801E-012	0	0.000000E+000
1	317.70293385	3.561801E-012	1.878180E-011	1	0.000000E+000
1	317.70517016	1.878180E-011	3.561801E-012	0	0.000000E+000
1	317.70519384	3.561801E-012	1.878180E-011	1	0.000000E+000
1	317.70618320	1.878180E-011	3.561801E-012	0	0.000000E+000
1	317.70619098	3.561801E-012	1.878180E-011	1	0.000000E+000
1	317.70625341	1.878180E-011	3.561801E-012	0	0.000000E+000
1	317.70627576	3.561801E-012	1.878180E-011	1	0.000000E+000
1	317.70783525	1.878180E-011	3.561801E-012	0	0.000000E+000
1	317.70790710	3.561801E-012	1.878180E-011	1	0.000000E+000
1	317.71602761	1.878180E-011	3.561801E-012	0	0.000000E+000
1	317.71604623	3.561801E-012	1.878180E-011	1	0.000000E+000
1	317.71851194	1.878180E-011	3.561801E-012	0	0.000000E+000
1	317.71853812	3.561801E-012	1.878180E-011	1	0.000000E+000
1	317.71855705	1.878180E-011	3.561801E-012	0	0.000000E+000
1	317.71859382	3.561801E-012	1.878180E-011	1	0.000000E+000
1	317.72996965	1.878180E-011	3.561801E-012	0	0.000000E+000
1	317.73092121	3.561801E-012	1.878180E-011	1	0.000000E+000
1	317.73348941	1.878180E-011	3.561801E-012	0	0.000000E+000
1	317.73391419	3.561801E-012	1.878180E-011	1	0.000000E+000
1	317.73933584	1.878180E-011	3.561801E-012	0	0.000000E+000
1	317.73936381	3.561801E-012	1.878180E-011	1	0.000000E+000
1	317.74232886	1.878180E-011	3.561801E-012	0	0.000000E+000
1	317.74237843	3.561801E-012	1.878180E-011	1	0.000000E+000
1	317.74275995	1.878180E-011	3.561801E-012	0	0.000000E+000
1	317.74278656	3.561801E-012	1.878180E-011	1	0.000000E+000
1	317.74610932	1.878180E-011	3.561801E-012	0	0.000000E+000
1	317.74627718	3.561801E-012	1.878180E-011	1	0.000000E+000
1	317.74992125	1.878180E-011	3.561801E-012	0	0.000000E+000
1	317.74994587	3.561801E-012	1.878180E-011	1	0.000000E+000
1	317.75085907	1.878180E-011	3.561801E-012	0	0.000000E+000
1	317.75134886	3.561801E-012	1.878180E-011	1	0.000000E+000
1	317.75233566	1.878180E-011	3.561801E-012	0	0.000000E+000
1	317.75235885	3.561801E-012	1.878180E-011	1	0.000000E+000
1	317.75620581	1.878180E-011	3.561801E-012	0	0.000000E+000
1	317.75626476	3.561801E-012	1.878180E-011	1	0.000000E+000
1	317.76280762	1.878180E-011	3.561801E-012	0	0.000000E+000
1	317.76282833	3.561801E-012	1.878180E-011	1	0.000000E+000
1	317.76303780	1.878180E-011	3.561801E-012	0	0.000000E+000
1	317.76304242	3.561801E-012	1.878180E-011	1	0.000000E+000
1	317.76384157	1.878180E-011	3.561801E-012	0	0.000000E+000
1	317.76392998	3.561801E-012	1.878180E-011	1	0.000000E+000
1	317.76395018	1.878180E-011	3.561801E-012	0	0.000000E+000
1	317.76400632	3.561801E-012	1.878180E-011	1	0.000000E+000
1	317.76402667	1.878180E-011	3.561801E-012	0	0.000000E+000
1	317.76405580	3.561801E-012	1.878180E-011	1	0.000000E+000
1	317.76851362	1.878180E-011	3.561801E-012	0	0.000000E+000
[truncated: 200,365 more chars]
