# Supplementary material for: Ancestral acetylcholine receptor β-subunit forms homopentamers that prime before opening spontaneously
Source: eLife. 2022 Jul 4;11:e76504. doi: 10.7554/eLife.76504 (PMC9365395; doi:10.7554/eLife.76504)
Supplement: Figure 6—source data 1. — Detected single-channel event durations of spontaneously opening βAncS homomers. Compressed file includes three TAC 4.3.3 event files (*.evt format) of the single-channel detections for the three recordings used in the presented kinetic analysis, as well as the associated R scripts (*.txt format) for defining and sorting bursts. [file elife-76504-fig6-data1.zip › F6-SD1/Source Data - Figure 6/Figure6_fileC.evt]

5
File
Acquire	C:\Users\daCostaLab\Desktop\8 - BAncS DAta\Homomer\20-11-27-BAncSHomomer-BRBS-POOPS-120mV-1.acquire	0	
Sweeps
1	743.146798	0.000000	0.401526	0.0000000E+000	0.0000000E+000	
Segments
1	139	0.000000	0.401526	10.731590	12.138630	21.932331	22.723168	22.783630	23.206081	24.983277	25.397392	35.321625	35.729524	45.336183	45.995621	57.948249	58.452459	59.955662	60.494619	63.287639	63.712737	77.907954	78.344213	86.188941	86.592021	86.986290	87.767047	88.259647	89.651933	91.295943	91.735918	118.883999	120.168264	120.199976	120.658709	127.194279	127.678392	127.985010	128.498998	128.706478	129.615171	129.912752	131.330925	134.605453	135.714780	136.930335	137.773363	138.552971	139.011166	139.085850	139.831093	140.500431	141.032549	141.428316	141.833177	143.839132	144.708877	144.746126	145.445762	147.024741	147.705209	153.767515	154.197754	163.900628	164.640832	164.669070	165.285267	166.295701	167.003535	167.548391	168.171858	168.675118	169.220735	170.171048	170.745850	172.956927	173.634144	174.252485	174.692277	176.700809	177.269386	178.218598	178.721744	180.109849	180.957222	180.987534	181.300382	188.552332	189.139827	190.368586	190.801882	202.615011	203.276232	203.506814	203.985293	209.584185	210.142968	222.030060	222.452856	242.297707	243.197671	244.318410	244.730935	244.948354	246.546323	248.061478	248.547670	249.300482	250.112099	250.760932	251.179829	252.614439	253.526454	253.675599	254.097113	254.125710	254.512174	255.134256	255.703714	270.106651	271.122595	271.165070	271.735346	272.141362	272.600630	273.359856	274.026250	274.471200	275.054117	275.097230	275.832027	276.639335	277.199006	277.259918	277.843931	278.419743	278.938251	279.605143	280.491246	281.017455	281.772138	286.497738	287.319855	292.323444	292.983900	296.386983	296.860168	298.081238	298.759277	301.557818	301.991489	313.310698	314.170132	314.718782	315.259243	315.304627	315.706272	326.639838	328.194149	328.246926	329.361058	329.447434	329.898098	329.950862	330.269192	366.814864	367.422479	369.460571	369.923609	376.701670	377.416387	378.931696	379.495998	379.496078	380.505467	380.722233	381.293868	392.756862	393.320415	399.225270	399.989898	404.280303	405.428620	406.148276	406.654199	407.003020	407.444356	407.479950	408.035399	408.338921	409.370388	416.099202	417.369477	418.079187	418.594554	418.678308	419.358259	427.741820	428.303285	428.886446	429.740896	430.165696	430.566708	432.507342	433.058398	433.104526	433.645151	434.336616	435.670134	435.802937	436.433771	436.550528	436.991555	440.596179	441.521657	441.558670	442.210951	443.099049	443.578001	443.979588	444.926515	451.141395	451.910892	473.643342	474.416521	474.457742	474.887991	474.916494	475.738682	476.069125	477.383102	480.969973	481.445260	481.621665	482.569684	482.584206	483.513657	484.586699	485.032654	485.074574	485.475133	488.885850	489.804564	490.195237	490.615943	546.830993	547.451691	548.842545	549.276077	549.610314	550.171564	584.414788	664.465159	664.816510	681.684930	681.748110	682.832072	682.862222	685.779028	685.811342	686.191534	686.204558	686.861052	686.925454	687.582496	687.646350	688.358717	688.504366	691.165328	691.185294	693.883546	694.340989	704.618665	704.620174	707.012856	707.045006	733.672853	733.718158	743.146798	
Events
1	10.93171650	1.420325E-012	1.703032E-011	1	0.000000E+000
1	10.93211185	1.703032E-011	1.420325E-012	0	0.000000E+000
1	10.93213458	1.420325E-012	1.703032E-011	1	0.000000E+000
1	10.93296823	1.703032E-011	1.420325E-012	0	0.000000E+000
1	10.93351323	1.420325E-012	1.703032E-011	1	0.000000E+000
1	10.93385243	1.703032E-011	1.420325E-012	0	0.000000E+000
1	10.93386288	1.420325E-012	1.703032E-011	1	0.000000E+000
1	10.93427331	1.703032E-011	1.420325E-012	0	0.000000E+000
1	10.93430878	1.420325E-012	1.703032E-011	1	0.000000E+000
1	10.93450586	1.703032E-011	1.420325E-012	0	0.000000E+000
1	10.93456593	1.420325E-012	1.703032E-011	1	0.000000E+000
1	10.93609533	1.703032E-011	1.420325E-012	0	0.000000E+000
1	10.93624421	1.420325E-012	1.703032E-011	1	0.000000E+000
1	10.93859556	1.703032E-011	1.420325E-012	0	0.000000E+000
1	10.93861628	1.420325E-012	1.703032E-011	1	0.000000E+000
1	10.94051761	1.703032E-011	1.420325E-012	0	0.000000E+000
1	10.94054786	1.420325E-012	1.703032E-011	1	0.000000E+000
1	10.94156650	1.703032E-011	1.420325E-012	0	0.000000E+000
1	10.94158036	1.420325E-012	1.703032E-011	1	0.000000E+000
1	10.94242181	1.703032E-011	1.420325E-012	0	0.000000E+000
1	10.94243552	1.420325E-012	1.703032E-011	1	0.000000E+000
1	10.94360803	1.703032E-011	1.420325E-012	0	0.000000E+000
1	10.94364046	1.420325E-012	1.703032E-011	1	0.000000E+000
1	10.94373640	1.703032E-011	1.420325E-012	0	0.000000E+000
1	10.94452865	1.420325E-012	1.703032E-011	1	0.000000E+000
1	10.94624240	1.703032E-011	1.420325E-012	0	0.000000E+000
1	10.94627129	1.420325E-012	1.703032E-011	1	0.000000E+000
1	10.94655577	1.703032E-011	1.420325E-012	0	0.000000E+000
1	10.94672968	1.420325E-012	1.703032E-011	1	0.000000E+000
1	10.94704033	1.703032E-011	1.420325E-012	0	0.000000E+000
1	10.94715377	1.420325E-012	1.703032E-011	1	0.000000E+000
1	10.94826344	1.703032E-011	1.420325E-012	0	0.000000E+000
1	10.94829105	1.420325E-012	1.703032E-011	1	0.000000E+000
1	10.94984493	1.703032E-011	1.420325E-012	0	0.000000E+000
1	10.94988475	1.420325E-012	1.703032E-011	1	0.000000E+000
1	10.95038578	1.703032E-011	1.420325E-012	0	0.000000E+000
1	10.95041368	1.420325E-012	1.703032E-011	1	0.000000E+000
1	10.95082358	1.703032E-011	1.420325E-012	0	0.000000E+000
1	10.95094031	1.420325E-012	1.703032E-011	1	0.000000E+000
1	10.95107726	1.703032E-011	1.420325E-012	0	0.000000E+000
1	10.95110470	1.420325E-012	1.703032E-011	1	0.000000E+000
1	10.95113952	1.703032E-011	1.420325E-012	0	0.000000E+000
1	10.95117081	1.420325E-012	1.703032E-011	1	0.000000E+000
1	10.95194406	1.703032E-011	1.420325E-012	0	0.000000E+000
1	10.95199096	1.420325E-012	1.703032E-011	1	0.000000E+000
1	10.95216554	1.703032E-011	1.420325E-012	0	0.000000E+000
1	10.95252001	1.420325E-012	1.703032E-011	1	0.000000E+000
1	10.95254854	1.703032E-011	1.420325E-012	0	0.000000E+000
1	10.95257414	1.420325E-012	1.703032E-011	1	0.000000E+000
1	10.95462500	1.703032E-011	1.420325E-012	0	0.000000E+000
1	10.95465907	1.420325E-012	1.703032E-011	1	0.000000E+000
1	10.95470035	1.703032E-011	1.420325E-012	0	0.000000E+000
1	11.03510423	1.420325E-012	1.703032E-011	1	0.000000E+000
1	11.03529910	1.703032E-011	1.420325E-012	0	0.000000E+000
1	11.03542169	1.420325E-012	1.703032E-011	1	0.000000E+000
1	11.03613496	1.703032E-011	1.420325E-012	0	0.000000E+000
1	11.03614043	1.420325E-012	1.703032E-011	1	0.000000E+000
1	11.03847297	1.703032E-011	1.420325E-012	0	0.000000E+000
1	11.03852009	1.420325E-012	1.703032E-011	1	0.000000E+000
1	11.04195613	1.703032E-011	1.420325E-012	0	0.000000E+000
1	11.04227557	1.420325E-012	1.703032E-011	1	0.000000E+000
1	11.04228547	1.703032E-011	1.420325E-012	0	0.000000E+000
1	11.04231400	1.420325E-012	1.703032E-011	1	0.000000E+000
1	11.04452495	1.703032E-011	1.420325E-012	0	0.000000E+000
1	11.04454934	1.420325E-012	1.703032E-011	1	0.000000E+000
1	11.04912108	1.703032E-011	1.420325E-012	0	0.000000E+000
1	11.17613584	1.420325E-012	1.703032E-011	1	0.000000E+000
1	11.17618069	1.703032E-011	1.420325E-012	0	0.000000E+000
1	11.17637848	1.420325E-012	1.703032E-011	1	0.000000E+000
1	11.17814428	1.703032E-011	1.420325E-012	0	0.000000E+000
1	11.17815489	1.420325E-012	1.703032E-011	1	0.000000E+000
1	11.18088100	1.703032E-011	1.420325E-012	0	0.000000E+000
1	11.18093364	1.420325E-012	1.703032E-011	1	0.000000E+000
1	11.18328339	1.703032E-011	1.420325E-012	0	0.000000E+000
1	11.18338898	1.420325E-012	1.703032E-011	1	0.000000E+000
1	11.18723978	1.703032E-011	1.420325E-012	0	0.000000E+000
1	11.18729164	1.420325E-012	1.703032E-011	1	0.000000E+000
1	11.18840104	1.703032E-011	1.420325E-012	0	0.000000E+000
1	11.18847096	1.420325E-012	1.703032E-011	1	0.000000E+000
1	11.18857796	1.703032E-011	1.420325E-012	0	0.000000E+000
1	11.18858851	1.420325E-012	1.703032E-011	1	0.000000E+000
1	11.18867030	1.703032E-011	1.420325E-012	0	0.000000E+000
1	11.18871571	1.420325E-012	1.703032E-011	1	0.000000E+000
1	11.18891686	1.703032E-011	1.420325E-012	0	0.000000E+000
1	11.18910142	1.420325E-012	1.703032E-011	1	0.000000E+000
1	11.19013708	1.703032E-011	1.420325E-012	0	0.000000E+000
1	11.19016941	1.420325E-012	1.703032E-011	1	0.000000E+000
1	11.19017807	1.703032E-011	1.420325E-012	0	0.000000E+000
1	11.19020819	1.420325E-012	1.703032E-011	1	0.000000E+000
1	11.19104220	1.703032E-011	1.420325E-012	0	0.000000E+000
1	11.19111003	1.420325E-012	1.703032E-011	1	0.000000E+000
1	11.19190094	1.703032E-011	1.420325E-012	0	0.000000E+000
1	11.19195514	1.420325E-012	1.703032E-011	1	0.000000E+000
1	11.19200292	1.703032E-011	1.420325E-012	0	0.000000E+000
1	11.19209075	1.420325E-012	1.703032E-011	1	0.000000E+000
1	11.19298837	1.703032E-011	1.420325E-012	0	0.000000E+000
1	11.19397483	1.420325E-012	1.703032E-011	1	0.000000E+000
1	11.19406469	1.703032E-011	1.420325E-012	0	0.000000E+000
1	11.19407557	1.420325E-012	1.703032E-011	1	0.000000E+000
1	11.19421177	1.703032E-011	1.420325E-012	0	0.000000E+000
1	11.19468278	1.420325E-012	1.703032E-011	1	0.000000E+000
1	11.19514428	1.703032E-011	1.420325E-012	0	0.000000E+000
1	11.19518264	1.420325E-012	1.703032E-011	1	0.000000E+000
1	11.19557332	1.703032E-011	1.420325E-012	0	0.000000E+000
1	11.19569161	1.420325E-012	1.703032E-011	1	0.000000E+000
1	11.19582958	1.703032E-011	1.420325E-012	0	0.000000E+000
1	11.19587796	1.420325E-012	1.703032E-011	1	0.000000E+000
1	11.19597916	1.703032E-011	1.420325E-012	0	0.000000E+000
1	11.19598562	1.420325E-012	1.703032E-011	1	0.000000E+000
1	11.19645395	1.703032E-011	1.420325E-012	0	0.000000E+000
1	11.19647127	1.420325E-012	1.703032E-011	1	0.000000E+000
1	11.19793211	1.703032E-011	1.420325E-012	0	0.000000E+000
1	11.19808041	1.420325E-012	1.703032E-011	1	0.000000E+000
1	11.19907594	1.703032E-011	1.420325E-012	0	0.000000E+000
1	11.19923486	1.420325E-012	1.703032E-011	1	0.000000E+000
1	11.19937203	1.703032E-011	1.420325E-012	0	0.000000E+000
1	11.19977308	1.420325E-012	1.703032E-011	1	0.000000E+000
1	11.20070734	1.703032E-011	1.420325E-012	0	0.000000E+000
1	11.20071383	1.420325E-012	1.703032E-011	1	0.000000E+000
1	11.20143733	1.703032E-011	1.420325E-012	0	0.000000E+000
1	11.20144937	1.420325E-012	1.703032E-011	1	0.000000E+000
1	11.20330074	1.703032E-011	1.420325E-012	0	0.000000E+000
1	11.20334886	1.420325E-012	1.703032E-011	1	0.000000E+000
1	11.20408679	1.703032E-011	1.420325E-012	0	0.000000E+000
1	11.20414443	1.420325E-012	1.703032E-011	1	0.000000E+000
1	11.20419947	1.703032E-011	1.420325E-012	0	0.000000E+000
1	11.20434797	1.420325E-012	1.703032E-011	1	0.000000E+000
1	11.20449841	1.703032E-011	1.420325E-012	0	0.000000E+000
1	11.20456850	1.420325E-012	1.703032E-011	1	0.000000E+000
1	11.20460935	1.703032E-011	1.420325E-012	0	0.000000E+000
1	11.20464833	1.420325E-012	1.703032E-011	1	0.000000E+000
1	11.20466291	1.703032E-011	1.420325E-012	0	0.000000E+000
1	11.20467750	1.420325E-012	1.703032E-011	1	0.000000E+000
1	11.20486635	1.703032E-011	1.420325E-012	0	0.000000E+000
1	11.20507101	1.420325E-012	1.703032E-011	1	0.000000E+000
1	11.20538469	1.703032E-011	1.420325E-012	0	0.000000E+000
1	11.20545781	1.420325E-012	1.703032E-011	1	0.000000E+000
1	11.20662957	1.703032E-011	1.420325E-012	0	0.000000E+000
1	11.20666115	1.420325E-012	1.703032E-011	1	0.000000E+000
1	11.20669154	1.703032E-011	1.420325E-012	0	0.000000E+000
1	11.20670032	1.420325E-012	1.703032E-011	1	0.000000E+000
1	11.20832265	1.703032E-011	1.420325E-012	0	0.000000E+000
1	11.20834112	1.420325E-012	1.703032E-011	1	0.000000E+000
1	11.20848038	1.703032E-011	1.420325E-012	0	0.000000E+000
1	11.20850604	1.420325E-012	1.703032E-011	1	0.000000E+000
1	11.20863322	1.703032E-011	1.420325E-012	0	0.000000E+000
1	11.20868233	1.420325E-012	1.703032E-011	1	0.000000E+000
1	11.21154296	1.703032E-011	1.420325E-012	0	0.000000E+000
1	11.21157717	1.420325E-012	1.703032E-011	1	0.000000E+000
1	11.21463036	1.703032E-011	1.420325E-012	0	0.000000E+000
1	11.21495063	1.420325E-012	1.703032E-011	1	0.000000E+000
1	11.21498921	1.703032E-011	1.420325E-012	0	0.000000E+000
1	11.21500985	1.420325E-012	1.703032E-011	1	0.000000E+000
1	11.21664714	1.703032E-011	1.420325E-012	0	0.000000E+000
1	11.21669110	1.420325E-012	1.703032E-011	1	0.000000E+000
1	11.21847716	1.703032E-011	1.420325E-012	0	0.000000E+000
1	11.21853933	1.420325E-012	1.703032E-011	1	0.000000E+000
1	11.22453783	1.703032E-011	1.420325E-012	0	0.000000E+000
1	11.22468071	1.420325E-012	1.703032E-011	1	0.000000E+000
1	11.22471692	1.703032E-011	1.420325E-012	0	0.000000E+000
1	11.22475339	1.420325E-012	1.703032E-011	1	0.000000E+000
1	11.22477116	1.703032E-011	1.420325E-012	0	0.000000E+000
1	11.22482374	1.420325E-012	1.703032E-011	1	0.000000E+000
1	11.22628526	1.703032E-011	1.420325E-012	0	0.000000E+000
1	11.22631095	1.420325E-012	1.703032E-011	1	0.000000E+000
1	11.22635656	1.703032E-011	1.420325E-012	0	0.000000E+000
1	11.22710909	1.420325E-012	1.703032E-011	1	0.000000E+000
1	11.22806698	1.703032E-011	1.420325E-012	0	0.000000E+000
1	11.22809313	1.420325E-012	1.703032E-011	1	0.000000E+000
1	11.23035878	1.703032E-011	1.420325E-012	0	0.000000E+000
1	11.23036345	1.420325E-012	1.703032E-011	1	0.000000E+000
1	11.23085450	1.703032E-011	1.420325E-012	0	0.000000E+000
1	11.23094684	1.420325E-012	1.703032E-011	1	0.000000E+000
1	11.23099802	1.703032E-011	1.420325E-012	0	0.000000E+000
1	11.23101121	1.420325E-012	1.703032E-011	1	0.000000E+000
1	11.23126234	1.703032E-011	1.420325E-012	0	0.000000E+000
1	11.23133091	1.420325E-012	1.703032E-011	1	0.000000E+000
1	11.23188786	1.703032E-011	1.420325E-012	0	0.000000E+000
1	11.23191879	1.420325E-012	1.703032E-011	1	0.000000E+000
1	11.23273013	1.703032E-011	1.420325E-012	0	0.000000E+000
1	11.23275045	1.420325E-012	1.703032E-011	1	0.000000E+000
1	11.23494738	1.703032E-011	1.420325E-012	0	0.000000E+000
1	11.23496064	1.420325E-012	1.703032E-011	1	0.000000E+000
1	11.23602905	1.703032E-011	1.420325E-012	0	0.000000E+000
1	11.23614524	1.420325E-012	1.703032E-011	1	0.000000E+000
1	11.23814272	1.703032E-011	1.420325E-012	0	0.000000E+000
1	11.23817000	1.420325E-012	1.703032E-011	1	0.000000E+000
1	11.23844575	1.703032E-011	1.420325E-012	0	0.000000E+000
1	11.23852781	1.420325E-012	1.703032E-011	1	0.000000E+000
1	11.23957712	1.703032E-011	1.420325E-012	0	0.000000E+000
1	11.23960661	1.420325E-012	1.703032E-011	1	0.000000E+000
1	11.24185837	1.703032E-011	1.420325E-012	0	0.000000E+000
1	11.24187311	1.420325E-012	1.703032E-011	1	0.000000E+000
1	11.24190204	1.703032E-011	1.420325E-012	0	0.000000E+000
1	11.24193103	1.420325E-012	1.703032E-011	1	0.000000E+000
1	11.24203987	1.703032E-011	1.420325E-012	0	0.000000E+000
1	11.24208176	1.420325E-012	1.703032E-011	1	0.000000E+000
1	11.24297668	1.703032E-011	1.420325E-012	0	0.000000E+000
1	11.24313117	1.420325E-012	1.703032E-011	1	0.000000E+000
1	11.24314105	1.703032E-011	1.420325E-012	0	0.000000E+000
1	11.24321537	1.420325E-012	1.703032E-011	1	0.000000E+000
1	11.24437405	1.703032E-011	1.420325E-012	0	0.000000E+000
1	11.24439569	1.420325E-012	1.703032E-011	1	0.000000E+000
1	11.24642335	1.703032E-011	1.420325E-012	0	0.000000E+000
1	11.24657566	1.420325E-012	1.703032E-011	1	0.000000E+000
1	11.24886355	1.703032E-011	1.420325E-012	0	0.000000E+000
1	11.24892227	1.420325E-012	1.703032E-011	1	0.000000E+000
1	11.25129805	1.703032E-011	1.420325E-012	0	0.000000E+000
1	11.25134755	1.420325E-012	1.703032E-011	1	0.000000E+000
1	11.25225406	1.703032E-011	1.420325E-012	0	0.000000E+000
1	11.25234393	1.420325E-012	1.703032E-011	1	0.000000E+000
1	11.25245635	1.703032E-011	1.420325E-012	0	0.000000E+000
1	11.25259858	1.420325E-012	1.703032E-011	1	0.000000E+000
1	11.25513140	1.703032E-011	1.420325E-012	0	0.000000E+000
1	11.25519149	1.420325E-012	1.703032E-011	1	0.000000E+000
1	11.25528548	1.703032E-011	1.420325E-012	0	0.000000E+000
1	11.25532603	1.420325E-012	1.703032E-011	1	0.000000E+000
1	11.25534572	1.703032E-011	1.420325E-012	0	0.000000E+000
1	11.25541372	1.420325E-012	1.703032E-011	1	0.000000E+000
1	11.25699563	1.703032E-011	1.420325E-012	0	0.000000E+000
1	11.25705584	1.420325E-012	1.703032E-011	1	0.000000E+000
1	11.25720706	1.703032E-011	1.420325E-012	0	0.000000E+000
1	11.25728985	1.420325E-012	1.703032E-011	1	0.000000E+000
1	11.25744758	1.703032E-011	1.420325E-012	0	0.000000E+000
1	11.25757089	1.420325E-012	1.703032E-011	1	0.000000E+000
1	11.25762339	1.703032E-011	1.420325E-012	0	0.000000E+000
1	11.25769061	1.420325E-012	1.703032E-011	1	0.000000E+000
1	11.25773869	1.703032E-011	1.420325E-012	0	0.000000E+000
1	11.25815140	1.420325E-012	1.703032E-011	1	0.000000E+000
1	11.25999065	1.703032E-011	1.420325E-012	0	0.000000E+000
1	11.26007352	1.420325E-012	1.703032E-011	1	0.000000E+000
1	11.26067968	1.703032E-011	1.420325E-012	0	0.000000E+000
1	11.26124919	1.420325E-012	1.703032E-011	1	0.000000E+000
1	11.26293960	1.703032E-011	1.420325E-012	0	0.000000E+000
1	11.26299864	1.420325E-012	1.703032E-011	1	0.000000E+000
1	11.26302756	1.703032E-011	1.420325E-012	0	0.000000E+000
1	11.26307741	1.420325E-012	1.703032E-011	1	0.000000E+000
1	11.26344798	1.703032E-011	1.420325E-012	0	0.000000E+000
1	11.26349109	1.420325E-012	1.703032E-011	1	0.000000E+000
1	11.26400947	1.703032E-011	1.420325E-012	0	0.000000E+000
1	11.26445220	1.420325E-012	1.703032E-011	1	0.000000E+000
1	11.26514725	1.703032E-011	1.420325E-012	0	0.000000E+000
1	11.26516690	1.420325E-012	1.703032E-011	1	0.000000E+000
1	11.26690503	1.703032E-011	1.420325E-012	0	0.000000E+000
1	11.26694236	1.420325E-012	1.703032E-011	1	0.000000E+000
1	11.26699001	1.703032E-011	1.420325E-012	0	0.000000E+000
1	11.26703545	1.420325E-012	1.703032E-011	1	0.000000E+000
1	11.26812782	1.703032E-011	1.420325E-012	0	0.000000E+000
1	11.26817312	1.420325E-012	1.703032E-011	1	0.000000E+000
1	11.26822116	1.703032E-011	1.420325E-012	0	0.000000E+000
1	11.26835878	1.420325E-012	1.703032E-011	1	0.000000E+000
1	11.26964350	1.703032E-011	1.420325E-012	0	0.000000E+000
1	11.26967541	1.420325E-012	1.703032E-011	1	0.000000E+000
1	11.26989876	1.703032E-011	1.420325E-012	0	0.000000E+000
1	11.26995985	1.420325E-012	1.703032E-011	1	0.000000E+000
1	11.27061613	1.703032E-011	1.420325E-012	0	0.000000E+000
1	11.27075294	1.420325E-012	1.703032E-011	1	0.000000E+000
1	11.27162003	1.703032E-011	1.420325E-012	0	0.000000E+000
1	11.27164949	1.420325E-012	1.703032E-011	1	0.000000E+000
1	11.27178302	1.703032E-011	1.420325E-012	0	0.000000E+000
1	11.27186389	1.420325E-012	1.703032E-011	1	0.000000E+000
1	11.27189492	1.703032E-011	1.420325E-012	0	0.000000E+000
1	11.27191127	1.420325E-012	1.703032E-011	1	0.000000E+000
1	11.27216535	1.703032E-011	1.420325E-012	0	0.000000E+000
1	11.27222198	1.420325E-012	1.703032E-011	1	0.000000E+000
1	11.27458504	1.703032E-011	1.420325E-012	0	0.000000E+000
1	11.27487446	1.420325E-012	1.703032E-011	1	0.000000E+000
1	11.27520392	1.703032E-011	1.420325E-012	0	0.000000E+000
1	11.27524989	1.420325E-012	1.703032E-011	1	0.000000E+000
1	11.27540079	1.703032E-011	1.420325E-012	0	0.000000E+000
1	11.27544921	1.420325E-012	1.703032E-011	1	0.000000E+000
1	11.27700053	1.703032E-011	1.420325E-012	0	0.000000E+000
1	11.27725615	1.420325E-012	1.703032E-011	1	0.000000E+000
1	11.27771576	1.703032E-011	1.420325E-012	0	0.000000E+000
1	11.27773356	1.420325E-012	1.703032E-011	1	0.000000E+000
1	11.27849372	1.703032E-011	1.420325E-012	0	0.000000E+000
1	11.27851866	1.420325E-012	1.703032E-011	1	0.000000E+000
1	11.27878662	1.703032E-011	1.420325E-012	0	0.000000E+000
1	11.27882609	1.420325E-012	1.703032E-011	1	0.000000E+000
1	11.28025230	1.703032E-011	1.420325E-012	0	0.000000E+000
1	11.28036038	1.420325E-012	1.703032E-011	1	0.000000E+000
1	11.28116317	1.703032E-011	1.420325E-012	0	0.000000E+000
1	11.28117954	1.420325E-012	1.703032E-011	1	0.000000E+000
1	11.28186166	1.703032E-011	1.420325E-012	0	0.000000E+000
1	11.28198710	1.420325E-012	1.703032E-011	1	0.000000E+000
1	11.28253513	1.703032E-011	1.420325E-012	0	0.000000E+000
1	11.28271625	1.420325E-012	1.703032E-011	1	0.000000E+000
1	11.28306028	1.703032E-011	1.420325E-012	0	0.000000E+000
1	11.28308473	1.420325E-012	1.703032E-011	1	0.000000E+000
1	11.28332375	1.703032E-011	1.420325E-012	0	0.000000E+000
1	11.28352577	1.420325E-012	1.703032E-011	1	0.000000E+000
1	11.28354396	1.703032E-011	1.420325E-012	0	0.000000E+000
1	11.28375083	1.420325E-012	1.703032E-011	1	0.000000E+000
1	11.28470424	1.703032E-011	1.420325E-012	0	0.000000E+000
1	11.28474665	1.420325E-012	1.703032E-011	1	0.000000E+000
1	11.28487013	1.703032E-011	1.420325E-012	0	0.000000E+000
1	11.28497814	1.420325E-012	1.703032E-011	1	0.000000E+000
1	11.28586824	1.703032E-011	1.420325E-012	0	0.000000E+000
1	11.28591177	1.420325E-012	1.703032E-011	1	0.000000E+000
1	11.28667943	1.703032E-011	1.420325E-012	0	0.000000E+000
1	11.28677433	1.420325E-012	1.703032E-011	1	0.000000E+000
1	11.28740436	1.703032E-011	1.420325E-012	0	0.000000E+000
1	11.28742824	1.420325E-012	1.703032E-011	1	0.000000E+000
1	11.28748442	1.703032E-011	1.420325E-012	0	0.000000E+000
1	11.28756345	1.420325E-012	1.703032E-011	1	0.000000E+000
1	11.28939057	1.703032E-011	1.420325E-012	0	0.000000E+000
1	11.28949294	1.420325E-012	1.703032E-011	1	0.000000E+000
1	11.29021485	1.703032E-011	1.420325E-012	0	0.000000E+000
1	11.29028442	1.420325E-012	1.703032E-011	1	0.000000E+000
1	11.29040476	1.703032E-011	1.420325E-012	0	0.000000E+000
1	11.29047425	1.420325E-012	1.703032E-011	1	0.000000E+000
1	11.29153429	1.703032E-011	1.420325E-012	0	0.000000E+000
1	11.29156938	1.420325E-012	1.703032E-011	1	0.000000E+000
1	11.29288144	1.703032E-011	1.420325E-012	0	0.000000E+000
1	11.29293338	1.420325E-012	1.703032E-011	1	0.000000E+000
1	11.29371451	1.703032E-011	1.420325E-012	0	0.000000E+000
1	11.29521166	1.420325E-012	1.703032E-011	1	0.000000E+000
1	11.29537419	1.703032E-011	1.420325E-012	0	0.000000E+000
1	11.29547974	1.420325E-012	1.703032E-011	1	0.000000E+000
1	11.29572965	1.703032E-011	1.420325E-012	0	0.000000E+000
1	11.29577759	1.420325E-012	1.703032E-011	1	0.000000E+000
1	11.29594469	1.703032E-011	1.420325E-012	0	0.000000E+000
1	11.29598256	1.420325E-012	1.703032E-011	1	0.000000E+000
1	11.29602738	1.703032E-011	1.420325E-012	0	0.000000E+000
1	11.29607130	1.420325E-012	1.703032E-011	1	0.000000E+000
1	11.29809893	1.703032E-011	1.420325E-012	0	0.000000E+000
1	11.29812375	1.420325E-012	1.703032E-011	1	0.000000E+000
1	11.29906658	1.703032E-011	1.420325E-012	0	0.000000E+000
1	11.29907662	1.420325E-012	1.703032E-011	1	0.000000E+000
1	11.29909863	1.703032E-011	1.420325E-012	0	0.000000E+000
1	11.29911892	1.420325E-012	1.703032E-011	1	0.000000E+000
1	11.30102489	1.703032E-011	1.420325E-012	0	0.000000E+000
1	11.30106519	1.420325E-012	1.703032E-011	1	0.000000E+000
1	11.30130721	1.703032E-011	1.420325E-012	0	0.000000E+000
1	11.30133255	1.420325E-012	1.703032E-011	1	0.000000E+000
1	11.30164640	1.703032E-011	1.420325E-012	0	0.000000E+000
1	11.30244166	1.420325E-012	1.703032E-011	1	0.000000E+000
1	11.30252525	1.703032E-011	1.420325E-012	0	0.000000E+000
1	11.30253150	1.420325E-012	1.703032E-011	1	0.000000E+000
1	11.30287391	1.703032E-011	1.420325E-012	0	0.000000E+000
1	11.30288578	1.420325E-012	1.703032E-011	1	0.000000E+000
1	11.30291090	1.703032E-011	1.420325E-012	0	0.000000E+000
1	11.30295778	1.420325E-012	1.703032E-011	1	0.000000E+000
1	11.30384767	1.703032E-011	1.420325E-012	0	0.000000E+000
1	11.30388223	1.420325E-012	1.703032E-011	1	0.000000E+000
1	11.30408200	1.703032E-011	1.420325E-012	0	0.000000E+000
1	11.30419702	1.420325E-012	1.703032E-011	1	0.000000E+000
1	11.30511865	1.703032E-011	1.420325E-012	0	0.000000E+000
1	11.30522872	1.420325E-012	1.703032E-011	1	0.000000E+000
1	11.30531592	1.703032E-011	1.420325E-012	0	0.000000E+000
1	11.30545940	1.420325E-012	1.703032E-011	1	0.000000E+000
1	11.30547450	1.703032E-011	1.420325E-012	0	0.000000E+000
1	11.30550121	1.420325E-012	1.703032E-011	1	0.000000E+000
1	11.31202013	1.703032E-011	1.420325E-012	0	0.000000E+000
1	11.31204996	1.420325E-012	1.703032E-011	1	0.000000E+000
1	11.31292028	1.703032E-011	1.420325E-012	0	0.000000E+000
1	11.31293678	1.420325E-012	1.703032E-011	1	0.000000E+000
1	11.31428422	1.703032E-011	1.420325E-012	0	0.000000E+000
1	11.31443080	1.420325E-012	1.703032E-011	1	0.000000E+000
1	11.32008665	1.703032E-011	1.420325E-012	0	0.000000E+000
1	11.32011523	1.420325E-012	1.703032E-011	1	0.000000E+000
1	11.32176622	1.703032E-011	1.420325E-012	0	0.000000E+000
1	11.32180422	1.420325E-012	1.703032E-011	1	0.000000E+000
1	11.32513505	1.703032E-011	1.420325E-012	0	0.000000E+000
1	11.32518123	1.420325E-012	1.703032E-011	1	0.000000E+000
1	11.32534496	1.703032E-011	1.420325E-012	0	0.000000E+000
1	11.34535802	1.420325E-012	1.703032E-011	1	0.000000E+000
1	11.34606455	1.703032E-011	1.420325E-012	0	0.000000E+000
1	11.34610119	1.420325E-012	1.703032E-011	1	0.000000E+000
1	11.34689906	1.703032E-011	1.420325E-012	0	0.000000E+000
1	11.34693261	1.420325E-012	1.703032E-011	1	0.000000E+000
1	11.34703975	1.703032E-011	1.420325E-012	0	0.000000E+000
1	11.34743224	1.420325E-012	1.703032E-011	1	0.000000E+000
1	11.34756046	1.703032E-011	1.420325E-012	0	0.000000E+000
1	11.34761653	1.420325E-012	1.703032E-011	1	0.000000E+000
1	11.34836435	1.703032E-011	1.420325E-012	0	0.000000E+000
1	11.34839810	1.420325E-012	1.703032E-011	1	0.000000E+000
1	11.34925484	1.703032E-011	1.420325E-012	0	0.000000E+000
1	11.34930298	1.420325E-012	1.703032E-011	1	0.000000E+000
1	11.34956159	1.703032E-011	1.420325E-012	0	0.000000E+000
1	11.55133494	1.420325E-012	1.703032E-011	1	0.000000E+000
1	11.55229115	1.703032E-011	1.420325E-012	0	0.000000E+000
1	11.55240953	1.420325E-012	1.703032E-011	1	0.000000E+000
1	11.55533996	1.703032E-011	1.420325E-012	0	0.000000E+000
1	11.55541616	1.420325E-012	1.703032E-011	1	0.000000E+000
1	11.55716526	1.703032E-011	1.420325E-012	0	0.000000E+000
1	11.55724322	1.420325E-012	1.703032E-011	1	0.000000E+000
1	11.55738148	1.703032E-011	1.420325E-012	0	0.000000E+000
1	11.55748372	1.420325E-012	1.703032E-011	1	0.000000E+000
1	11.55765339	1.703032E-011	1.420325E-012	0	0.000000E+000
1	11.55788984	1.420325E-012	1.703032E-011	1	0.000000E+000
1	11.55892442	1.703032E-011	1.420325E-012	0	0.000000E+000
1	11.55900843	1.420325E-012	1.703032E-011	1	0.000000E+000
1	11.55912803	1.703032E-011	1.420325E-012	0	0.000000E+000
1	11.55927931	1.420325E-012	1.703032E-011	1	0.000000E+000
1	11.55951765	1.703032E-011	1.420325E-012	0	0.000000E+000
1	11.55984803	1.420325E-012	1.703032E-011	1	0.000000E+000
1	11.56014703	1.703032E-011	1.420325E-012	0	0.000000E+000
1	11.56017500	1.420325E-012	1.703032E-011	1	0.000000E+000
1	11.56275612	1.703032E-011	1.420325E-012	0	0.000000E+000
1	11.56280377	1.420325E-012	1.703032E-011	1	0.000000E+000
1	11.56327787	1.703032E-011	1.420325E-012	0	0.000000E+000
1	11.56330235	1.420325E-012	1.703032E-011	1	0.000000E+000
1	11.56374383	1.703032E-011	1.420325E-012	0	0.000000E+000
1	11.56380947	1.420325E-012	1.703032E-011	1	0.000000E+000
1	11.56422914	1.703032E-011	1.420325E-012	0	0.000000E+000
1	11.56426507	1.420325E-012	1.703032E-011	1	0.000000E+000
1	11.56464951	1.703032E-011	1.420325E-012	0	0.000000E+000
1	11.56466426	1.420325E-012	1.703032E-011	1	0.000000E+000
1	11.56477297	1.703032E-011	1.420325E-012	0	0.000000E+000
1	11.56478234	1.420325E-012	1.703032E-011	1	0.000000E+000
1	11.56483264	1.703032E-011	1.420325E-012	0	0.000000E+000
1	11.56485418	1.420325E-012	1.703032E-011	1	0.000000E+000
1	11.56508637	1.703032E-011	1.420325E-012	0	0.000000E+000
1	11.56512450	1.420325E-012	1.703032E-011	1	0.000000E+000
1	11.56515366	1.703032E-011	1.420325E-012	0	0.000000E+000
1	11.56519921	1.420325E-012	1.703032E-011	1	0.000000E+000
1	11.56533420	1.703032E-011	1.420325E-012	0	0.000000E+000
1	11.56543614	1.420325E-012	1.703032E-011	1	0.000000E+000
1	11.56552663	1.703032E-011	1.420325E-012	0	0.000000E+000
1	11.56557712	1.420325E-012	1.703032E-011	1	0.000000E+000
1	11.56655902	1.703032E-011	1.420325E-012	0	0.000000E+000
1	11.56659587	1.420325E-012	1.703032E-011	1	0.000000E+000
1	11.56796362	1.703032E-011	1.420325E-012	0	0.000000E+000
1	11.56804882	1.420325E-012	1.703032E-011	1	0.000000E+000
1	11.56820541	1.703032E-011	1.420325E-012	0	0.000000E+000
1	11.56824951	1.420325E-012	1.703032E-011	1	0.000000E+000
1	11.56867973	1.703032E-011	1.420325E-012	0	0.000000E+000
1	11.56874146	1.420325E-012	1.703032E-011	1	0.000000E+000
1	11.57125130	1.703032E-011	1.420325E-012	0	0.000000E+000
1	11.57133426	1.420325E-012	1.703032E-011	1	0.000000E+000
1	11.57155091	1.703032E-011	1.420325E-012	0	0.000000E+000
1	11.57158808	1.420325E-012	1.703032E-011	1	0.000000E+000
1	11.57192085	1.703032E-011	1.420325E-012	0	0.000000E+000
1	11.57346749	1.420325E-012	1.703032E-011	1	0.000000E+000
1	11.57357100	1.703032E-011	1.420325E-012	0	0.000000E+000
1	11.57359554	1.420325E-012	1.703032E-011	1	0.000000E+000
1	11.57616518	1.703032E-011	1.420325E-012	0	0.000000E+000
1	11.57649632	1.420325E-012	1.703032E-011	1	0.000000E+000
1	11.57818692	1.703032E-011	1.420325E-012	0	0.000000E+000
1	11.57840895	1.420325E-012	1.703032E-011	1	0.000000E+000
1	11.57936003	1.703032E-011	1.420325E-012	0	0.000000E+000
1	11.57937301	1.420325E-012	1.703032E-011	1	0.000000E+000
1	11.58064382	1.703032E-011	1.420325E-012	0	0.000000E+000
1	11.58066895	1.420325E-012	1.703032E-011	1	0.000000E+000
1	11.58172792	1.703032E-011	1.420325E-012	0	0.000000E+000
1	11.58176134	1.420325E-012	1.703032E-011	1	0.000000E+000
1	11.58472530	1.703032E-011	1.420325E-012	0	0.000000E+000
1	11.58476428	1.420325E-012	1.703032E-011	1	0.000000E+000
1	11.58485137	1.703032E-011	1.420325E-012	0	0.000000E+000
1	11.58487114	1.420325E-012	1.703032E-011	1	0.000000E+000
1	11.58706700	1.703032E-011	1.420325E-012	0	0.000000E+000
1	11.58715288	1.420325E-012	1.703032E-011	1	0.000000E+000
1	11.58967144	1.703032E-011	1.420325E-012	0	0.000000E+000
1	11.58969460	1.420325E-012	1.703032E-011	1	0.000000E+000
1	11.59028472	1.703032E-011	1.420325E-012	0	0.000000E+000
1	11.59038379	1.420325E-012	1.703032E-011	1	0.000000E+000
1	11.59057259	1.703032E-011	1.420325E-012	0	0.000000E+000
1	11.59062928	1.420325E-012	1.703032E-011	1	0.000000E+000
1	11.59236585	1.703032E-011	1.420325E-012	0	0.000000E+000
1	11.59237985	1.420325E-012	1.703032E-011	1	0.000000E+000
1	11.59273560	1.703032E-011	1.420325E-012	0	0.000000E+000
1	11.59286931	1.420325E-012	1.703032E-011	1	0.000000E+000
1	11.59301997	1.703032E-011	1.420325E-012	0	0.000000E+000
1	11.59305535	1.420325E-012	1.703032E-011	1	0.000000E+000
1	11.59375593	1.703032E-011	1.420325E-012	0	0.000000E+000
1	11.59384356	1.420325E-012	1.703032E-011	1	0.000000E+000
1	11.59431027	1.703032E-011	1.420325E-012	0	0.000000E+000
1	11.59441376	1.420325E-012	1.703032E-011	1	0.000000E+000
1	11.59454933	1.703032E-011	1.420325E-012	0	0.000000E+000
1	11.59457511	1.420325E-012	1.703032E-011	1	0.000000E+000
1	11.59608298	1.703032E-011	1.420325E-012	0	0.000000E+000
1	11.59610183	1.420325E-012	1.703032E-011	1	0.000000E+000
1	11.59731549	1.703032E-011	1.420325E-012	0	0.000000E+000
1	11.59732776	1.420325E-012	1.703032E-011	1	0.000000E+000
1	11.59953202	1.703032E-011	1.420325E-012	0	0.000000E+000
1	11.59955697	1.420325E-012	1.703032E-011	1	0.000000E+000
1	11.59972752	1.703032E-011	1.420325E-012	0	0.000000E+000
1	11.59974512	1.420325E-012	1.703032E-011	1	0.000000E+000
1	11.59980715	1.703032E-011	1.420325E-012	0	0.000000E+000
1	11.59984738	1.420325E-012	1.703032E-011	1	0.000000E+000
1	11.60141977	1.703032E-011	1.420325E-012	0	0.000000E+000
1	11.60146765	1.420325E-012	1.703032E-011	1	0.000000E+000
1	11.60378370	1.703032E-011	1.420325E-012	0	0.000000E+000
1	11.60381208	1.420325E-012	1.703032E-011	1	0.000000E+000
1	11.60773518	1.703032E-011	1.420325E-012	0	0.000000E+000
1	11.60774850	1.420325E-012	1.703032E-011	1	0.000000E+000
1	11.60842156	1.703032E-011	1.420325E-012	0	0.000000E+000
1	11.60845615	1.420325E-012	1.703032E-011	1	0.000000E+000
1	11.60867646	1.703032E-011	1.420325E-012	0	0.000000E+000
1	11.60879448	1.420325E-012	1.703032E-011	1	0.000000E+000
1	11.60936449	1.703032E-011	1.420325E-012	0	0.000000E+000
1	11.60939756	1.420325E-012	1.703032E-011	1	0.000000E+000
1	11.61100295	1.703032E-011	1.420325E-012	0	0.000000E+000
1	11.61111946	1.420325E-012	1.703032E-011	1	0.000000E+000
1	11.61143503	1.703032E-011	1.420325E-012	0	0.000000E+000
1	11.61148032	1.420325E-012	1.703032E-011	1	0.000000E+000
1	11.61264946	1.703032E-011	1.420325E-012	0	0.000000E+000
1	11.61281011	1.420325E-012	1.703032E-011	1	0.000000E+000
1	11.61303840	1.703032E-011	1.420325E-012	0	0.000000E+000
1	11.61307413	1.420325E-012	1.703032E-011	1	0.000000E+000
1	11.61364906	1.703032E-011	1.420325E-012	0	0.000000E+000
1	11.61369918	1.420325E-012	1.703032E-011	1	0.000000E+000
1	11.61521297	1.703032E-011	1.420325E-012	0	0.000000E+000
1	11.61526826	1.420325E-012	1.703032E-011	1	0.000000E+000
1	11.61730223	1.703032E-011	1.420325E-012	0	0.000000E+000
1	11.61731661	1.420325E-012	1.703032E-011	1	0.000000E+000
1	11.61759547	1.703032E-011	1.420325E-012	0	0.000000E+000
1	11.61761420	1.420325E-012	1.703032E-011	1	0.000000E+000
1	11.61802960	1.703032E-011	1.420325E-012	0	0.000000E+000
1	11.61808066	1.420325E-012	1.703032E-011	1	0.000000E+000
1	11.61833803	1.703032E-011	1.420325E-012	0	0.000000E+000
1	11.61834868	1.420325E-012	1.703032E-011	1	0.000000E+000
1	11.62048672	1.703032E-011	1.420325E-012	0	0.000000E+000
1	11.62058540	1.420325E-012	1.703032E-011	1	0.000000E+000
1	11.62154649	1.703032E-011	1.420325E-012	0	0.000000E+000
1	11.62162645	1.420325E-012	1.703032E-011	1	0.000000E+000
1	11.62197995	1.703032E-011	1.420325E-012	0	0.000000E+000
1	11.62201380	1.420325E-012	1.703032E-011	1	0.000000E+000
1	11.62213274	1.703032E-011	1.420325E-012	0	0.000000E+000
1	11.62214463	1.420325E-012	1.703032E-011	1	0.000000E+000
1	11.62221819	1.703032E-011	1.420325E-012	0	0.000000E+000
1	11.62223670	1.420325E-012	1.703032E-011	1	0.000000E+000
1	11.62225965	1.703032E-011	1.420325E-012	0	0.000000E+000
1	11.62230018	1.420325E-012	1.703032E-011	1	0.000000E+000
1	11.62236339	1.703032E-011	1.420325E-012	0	0.000000E+000
1	11.62236864	1.420325E-012	1.703032E-011	1	0.000000E+000
1	11.62412455	1.703032E-011	1.420325E-012	0	0.000000E+000
1	11.62429074	1.420325E-012	1.703032E-011	1	0.000000E+000
1	11.62430778	1.703032E-011	1.420325E-012	0	0.000000E+000
1	11.62434647	1.420325E-012	1.703032E-011	1	0.000000E+000
1	11.62436154	1.703032E-011	1.420325E-012	0	0.000000E+000
1	11.62439587	1.420325E-012	1.703032E-011	1	0.000000E+000
1	11.62831985	1.703032E-011	1.420325E-012	0	0.000000E+000
1	11.62844849	1.420325E-012	1.703032E-011	1	0.000000E+000
1	11.63349392	1.703032E-011	1.420325E-012	0	0.000000E+000
1	11.63352248	1.420325E-012	1.703032E-011	1	0.000000E+000
1	11.63502362	1.703032E-011	1.420325E-012	0	0.000000E+000
1	11.63503215	1.420325E-012	1.703032E-011	1	0.000000E+000
1	11.63800889	1.703032E-011	1.420325E-012	0	0.000000E+000
1	11.63808345	1.420325E-012	1.703032E-011	1	0.000000E+000
1	11.63837723	1.703032E-011	1.420325E-012	0	0.000000E+000
1	11.63841474	1.420325E-012	1.703032E-011	1	0.000000E+000
1	11.64485355	1.703032E-011	1.420325E-012	0	0.000000E+000
1	11.64515773	1.420325E-012	1.703032E-011	1	0.000000E+000
1	11.64537160	1.703032E-011	1.420325E-012	0	0.000000E+000
1	11.64543058	1.420325E-012	1.703032E-011	1	0.000000E+000
1	11.64590577	1.703032E-011	1.420325E-012	0	0.000000E+000
1	11.64606985	1.420325E-012	1.703032E-011	1	0.000000E+000
1	11.64610611	1.703032E-011	1.420325E-012	0	0.000000E+000
1	11.64615178	1.420325E-012	1.703032E-011	1	0.000000E+000
1	11.64645869	1.703032E-011	1.420325E-012	0	0.000000E+000
1	11.64648962	1.420325E-012	1.703032E-011	1	0.000000E+000
1	11.64663700	1.703032E-011	1.420325E-012	0	0.000000E+000
1	11.64665264	1.420325E-012	1.703032E-011	1	0.000000E+000
1	11.64834664	1.703032E-011	1.420325E-012	0	0.000000E+000
1	11.64837756	1.420325E-012	1.703032E-011	1	0.000000E+000
1	11.64920459	1.703032E-011	1.420325E-012	0	0.000000E+000
1	11.64923762	1.420325E-012	1.703032E-011	1	0.000000E+000
1	11.64944921	1.703032E-011	1.420325E-012	0	0.000000E+000
1	11.64947053	1.420325E-012	1.703032E-011	1	0.000000E+000
1	11.64953811	1.703032E-011	1.420325E-012	0	0.000000E+000
1	11.64971580	1.420325E-012	1.703032E-011	1	0.000000E+000
1	11.64978443	1.703032E-011	1.420325E-012	0	0.000000E+000
1	11.64980000	1.420325E-012	1.703032E-011	1	0.000000E+000
1	11.64998839	1.703032E-011	1.420325E-012	0	0.000000E+000
1	11.65002364	1.420325E-012	1.703032E-011	1	0.000000E+000
1	11.65042003	1.703032E-011	1.420325E-012	0	0.000000E+000
1	11.65053456	1.420325E-012	1.703032E-011	1	0.000000E+000
1	11.65101634	1.703032E-011	1.420325E-012	0	0.000000E+000
1	11.65105893	1.420325E-012	1.703032E-011	1	0.000000E+000
1	11.65364598	1.703032E-011	1.420325E-012	0	0.000000E+000
1	11.65368900	1.420325E-012	1.703032E-011	1	0.000000E+000
1	11.65416814	1.703032E-011	1.420325E-012	0	0.000000E+000
1	11.65421276	1.420325E-012	1.703032E-011	1	0.000000E+000
1	11.65423971	1.703032E-011	1.420325E-012	0	0.000000E+000
1	11.65436051	1.420325E-012	1.703032E-011	1	0.000000E+000
1	11.65443722	1.703032E-011	1.420325E-012	0	0.000000E+000
1	11.65446350	1.420325E-012	1.703032E-011	1	0.000000E+000
1	11.65504617	1.703032E-011	1.420325E-012	0	0.000000E+000
1	11.65507798	1.420325E-012	1.703032E-011	1	0.000000E+000
1	11.65531254	1.703032E-011	1.420325E-012	0	0.000000E+000
1	11.65534227	1.420325E-012	1.703032E-011	1	0.000000E+000
1	11.65544140	1.703032E-011	1.420325E-012	0	0.000000E+000
1	11.65552990	1.420325E-012	1.703032E-011	1	0.000000E+000
1	11.65558830	1.703032E-011	1.420325E-012	0	0.000000E+000
1	11.65560962	1.420325E-012	1.703032E-011	1	0.000000E+000
1	11.65565813	1.703032E-011	1.420325E-012	0	0.000000E+000
1	11.65569078	1.420325E-012	1.703032E-011	1	0.000000E+000
1	11.65627450	1.703032E-011	1.420325E-012	0	0.000000E+000
1	11.65633249	1.420325E-012	1.703032E-011	1	0.000000E+000
1	11.65737447	1.703032E-011	1.420325E-012	0	0.000000E+000
1	11.65778294	1.420325E-012	1.703032E-011	1	0.000000E+000
1	11.65890451	1.703032E-011	1.420325E-012	0	0.000000E+000
1	11.65893156	1.420325E-012	1.703032E-011	1	0.000000E+000
1	11.66059243	1.703032E-011	1.420325E-012	0	0.000000E+000
1	11.66098255	1.420325E-012	1.703032E-011	1	0.000000E+000
1	11.66314085	1.703032E-011	1.420325E-012	0	0.000000E+000
1	11.66322291	1.420325E-012	1.703032E-011	1	0.000000E+000
1	11.66556818	1.703032E-011	1.420325E-012	0	0.000000E+000
1	11.66560412	1.420325E-012	1.703032E-011	1	0.000000E+000
1	11.66597610	1.703032E-011	1.420325E-012	0	0.000000E+000
1	11.66602222	1.420325E-012	1.703032E-011	1	0.000000E+000
1	11.66608975	1.703032E-011	1.420325E-012	0	0.000000E+000
1	11.66609923	1.420325E-012	1.703032E-011	1	0.000000E+000
1	11.66626224	1.703032E-011	1.420325E-012	0	0.000000E+000
1	11.66646852	1.420325E-012	1.703032E-011	1	0.000000E+000
1	11.66766986	1.703032E-011	1.420325E-012	0	0.000000E+000
1	11.66770371	1.420325E-012	1.703032E-011	1	0.000000E+000
1	11.66773674	1.703032E-011	1.420325E-012	0	0.000000E+000
1	11.66774859	1.420325E-012	1.703032E-011	1	0.000000E+000
1	11.66779349	1.703032E-011	1.420325E-012	0	0.000000E+000
1	11.66784373	1.420325E-012	1.703032E-011	1	0.000000E+000
1	11.66880031	1.703032E-011	1.420325E-012	0	0.000000E+000
1	11.66884715	1.420325E-012	1.703032E-011	1	0.000000E+000
1	11.66951768	1.703032E-011	1.420325E-012	0	0.000000E+000
1	11.66952414	1.420325E-012	1.703032E-011	1	0.000000E+000
1	11.67075915	1.703032E-011	1.420325E-012	0	0.000000E+000
1	11.67083237	1.420325E-012	1.703032E-011	1	0.000000E+000
1	11.67253396	1.703032E-011	1.420325E-012	0	0.000000E+000
1	11.67259583	1.420325E-012	1.703032E-011	1	0.000000E+000
1	11.67312874	1.703032E-011	1.420325E-012	0	0.000000E+000
1	11.67318272	1.420325E-012	1.703032E-011	1	0.000000E+000
1	11.67333969	1.703032E-011	1.420325E-012	0	0.000000E+000
1	11.67335101	1.420325E-012	1.703032E-011	1	0.000000E+000
1	11.67426061	1.703032E-011	1.420325E-012	0	0.000000E+000
1	11.67427251	1.420325E-012	1.703032E-011	1	0.000000E+000
1	11.67430803	1.703032E-011	1.420325E-012	0	0.000000E+000
1	11.67438579	1.420325E-012	1.703032E-011	1	0.000000E+000
1	11.67442394	1.703032E-011	1.420325E-012	0	0.000000E+000
1	11.67452452	1.420325E-012	1.703032E-011	1	0.000000E+000
1	11.67515020	1.703032E-011	1.420325E-012	0	0.000000E+000
1	11.67523327	1.420325E-012	1.703032E-011	1	0.000000E+000
1	11.67686088	1.703032E-011	1.420325E-012	0	0.000000E+000
1	11.67695040	1.420325E-012	1.703032E-011	1	0.000000E+000
1	11.67743076	1.703032E-011	1.420325E-012	0	0.000000E+000
1	11.67747142	1.420325E-012	1.703032E-011	1	0.000000E+000
1	11.67806029	1.703032E-011	1.420325E-012	0	0.000000E+000
1	11.67807108	1.420325E-012	1.703032E-011	1	0.000000E+000
1	11.67905743	1.703032E-011	1.420325E-012	0	0.000000E+000
1	11.67909707	1.420325E-012	1.703032E-011	1	0.000000E+000
1	11.68120813	1.703032E-011	1.420325E-012	0	0.000000E+000
1	11.68123097	1.420325E-012	1.703032E-011	1	0.000000E+000
1	11.68133063	1.703032E-011	1.420325E-012	0	0.000000E+000
1	11.68138238	1.420325E-012	1.703032E-011	1	0.000000E+000
1	11.68149692	1.703032E-011	1.420325E-012	0	0.000000E+000
1	11.68151760	1.420325E-012	1.703032E-011	1	0.000000E+000
1	11.68245601	1.703032E-011	1.420325E-012	0	0.000000E+000
1	11.68251058	1.420325E-012	1.703032E-011	1	0.000000E+000
1	11.68317747	1.703032E-011	1.420325E-012	0	0.000000E+000
1	11.68320773	1.420325E-012	1.703032E-011	1	0.000000E+000
1	11.68618059	1.703032E-011	1.420325E-012	0	0.000000E+000
1	11.68620158	1.420325E-012	1.703032E-011	1	0.000000E+000
1	11.68689617	1.703032E-011	1.420325E-012	0	0.000000E+000
1	11.68693236	1.420325E-012	1.703032E-011	1	0.000000E+000
1	11.68908018	1.703032E-011	1.420325E-012	0	0.000000E+000
1	11.68909280	1.420325E-012	1.703032E-011	1	0.000000E+000
1	11.69574237	1.703032E-011	1.420325E-012	0	0.000000E+000
1	11.69576012	1.420325E-012	1.703032E-011	1	0.000000E+000
1	11.69598112	1.703032E-011	1.420325E-012	0	0.000000E+000
1	11.69605114	1.420325E-012	1.703032E-011	1	0.000000E+000
1	11.69642906	1.703032E-011	1.420325E-012	0	0.000000E+000
1	11.69660803	1.420325E-012	1.703032E-011	1	0.000000E+000
1	11.69665353	1.703032E-011	1.420325E-012	0	0.000000E+000
1	11.69668094	1.420325E-012	1.703032E-011	1	0.000000E+000
1	11.69678148	1.703032E-011	1.420325E-012	0	0.000000E+000
1	11.69692044	1.420325E-012	1.703032E-011	1	0.000000E+000
1	11.70125564	1.703032E-011	1.420325E-012	0	0.000000E+000
1	11.70127082	1.420325E-012	1.703032E-011	1	0.000000E+000
1	11.70129281	1.703032E-011	1.420325E-012	0	0.000000E+000
1	11.70133085	1.420325E-012	1.703032E-011	1	0.000000E+000
1	11.70141523	1.703032E-011	1.420325E-012	0	0.000000E+000
1	11.70151183	1.420325E-012	1.703032E-011	1	0.000000E+000
1	11.70396611	1.703032E-011	1.420325E-012	0	0.000000E+000
1	11.70400904	1.420325E-012	1.703032E-011	1	0.000000E+000
1	11.70549133	1.703032E-011	1.420325E-012	0	0.000000E+000
1	11.70551176	1.420325E-012	1.703032E-011	1	0.000000E+000
1	11.70729062	1.703032E-011	1.420325E-012	0	0.000000E+000
1	11.70729190	1.420325E-012	1.703032E-011	1	0.000000E+000
1	11.70777226	1.703032E-011	1.420325E-012	0	0.000000E+000
1	11.70778215	1.420325E-012	1.703032E-011	1	0.000000E+000
1	11.70789230	1.703032E-011	1.420325E-012	0	0.000000E+000
1	11.70798592	1.420325E-012	1.703032E-011	1	0.000000E+000
1	11.70942941	1.703032E-011	1.420325E-012	0	0.000000E+000
1	11.70946930	1.420325E-012	1.703032E-011	1	0.000000E+000
1	11.71070493	1.703032E-011	1.420325E-012	0	0.000000E+000
1	11.71095951	1.420325E-012	1.703032E-011	1	0.000000E+000
1	11.71151553	1.703032E-011	1.420325E-012	0	0.000000E+000
1	11.71156688	1.420325E-012	1.703032E-011	1	0.000000E+000
1	11.71158867	1.703032E-011	1.420325E-012	0	0.000000E+000
1	11.71209895	1.420325E-012	1.703032E-011	1	0.000000E+000
1	11.71213446	1.703032E-011	1.420325E-012	0	0.000000E+000
1	11.71214597	1.420325E-012	1.703032E-011	1	0.000000E+000
1	11.71276546	1.703032E-011	1.420325E-012	0	0.000000E+000
1	11.71278373	1.420325E-012	1.703032E-011	1	0.000000E+000
1	11.71282355	1.703032E-011	1.420325E-012	0	0.000000E+000
1	11.71293865	1.420325E-012	1.703032E-011	1	0.000000E+000
1	11.71338914	1.703032E-011	1.420325E-012	0	0.000000E+000
1	11.71346684	1.420325E-012	1.703032E-011	1	0.000000E+000
1	11.71568999	1.703032E-011	1.420325E-012	0	0.000000E+000
1	11.71575356	1.420325E-012	1.703032E-011	1	0.000000E+000
1	11.71604355	1.703032E-011	1.420325E-012	0	0.000000E+000
1	11.71610139	1.420325E-012	1.703032E-011	1	0.000000E+000
1	11.71619981	1.703032E-011	1.420325E-012	0	0.000000E+000
1	11.71621121	1.420325E-012	1.703032E-011	1	0.000000E+000
1	11.71625637	1.703032E-011	1.420325E-012	0	0.000000E+000
1	11.71629100	1.420325E-012	1.703032E-011	1	0.000000E+000
1	11.71696345	1.703032E-011	1.420325E-012	0	0.000000E+000
1	11.71700818	1.420325E-012	1.703032E-011	1	0.000000E+000
1	11.71730867	1.703032E-011	1.420325E-012	0	0.000000E+000
1	11.71732219	1.420325E-012	1.703032E-011	1	0.000000E+000
1	11.71735292	1.703032E-011	1.420325E-012	0	0.000000E+000
1	11.71741143	1.420325E-012	1.703032E-011	1	0.000000E+000
1	11.71799823	1.703032E-011	1.420325E-012	0	0.000000E+000
1	11.71803429	1.420325E-012	1.703032E-011	1	0.000000E+000
1	11.72086951	1.703032E-011	1.420325E-012	0	0.000000E+000
1	11.72088061	1.420325E-012	1.703032E-011	1	0.000000E+000
1	11.72248966	1.703032E-011	1.420325E-012	0	0.000000E+000
1	11.72257475	1.420325E-012	1.703032E-011	1	0.000000E+000
1	11.72258447	1.703032E-011	1.420325E-012	0	0.000000E+000
1	11.72262808	1.420325E-012	1.703032E-011	1	0.000000E+000
1	11.72267798	1.703032E-011	1.420325E-012	0	0.000000E+000
1	11.72269515	1.420325E-012	1.703032E-011	1	0.000000E+000
1	11.72289246	1.703032E-011	1.420325E-012	0	0.000000E+000
1	11.72296307	1.420325E-012	1.703032E-011	1	0.000000E+000
1	11.72568303	1.703032E-011	1.420325E-012	0	0.000000E+000
1	11.72570367	1.420325E-012	1.703032E-011	1	0.000000E+000
1	11.72613126	1.703032E-011	1.420325E-012	0	0.000000E+000
1	11.72615240	1.420325E-012	1.703032E-011	1	0.000000E+000
1	11.72749875	1.703032E-011	1.420325E-012	0	0.000000E+000
1	11.72750818	1.420325E-012	1.703032E-011	1	0.000000E+000
1	11.73054964	1.703032E-011	1.420325E-012	0	0.000000E+000
1	11.73058262	1.420325E-012	1.703032E-011	1	0.000000E+000
1	11.73130276	1.703032E-011	1.420325E-012	0	0.000000E+000
1	11.73134988	1.420325E-012	1.703032E-011	1	0.000000E+000
1	11.73206702	1.703032E-011	1.420325E-012	0	0.000000E+000
1	11.73211997	1.420325E-012	1.703032E-011	1	0.000000E+000
1	11.73391128	1.703032E-011	1.420325E-012	0	0.000000E+000
1	11.73396837	1.420325E-012	1.703032E-011	1	0.000000E+000
1	11.73415622	1.703032E-011	1.420325E-012	0	0.000000E+000
1	11.73421701	1.420325E-012	1.703032E-011	1	0.000000E+000
1	11.73438758	1.703032E-011	1.420325E-012	0	0.000000E+000
1	11.73440450	1.420325E-012	1.703032E-011	1	0.000000E+000
1	11.73444046	1.703032E-011	1.420325E-012	0	0.000000E+000
1	11.73446119	1.420325E-012	1.703032E-011	1	0.000000E+000
1	11.73492950	1.703032E-011	1.420325E-012	0	0.000000E+000
1	11.73496874	1.420325E-012	1.703032E-011	1	0.000000E+000
1	11.73757340	1.703032E-011	1.420325E-012	0	0.000000E+000
1	11.73789219	1.420325E-012	1.703032E-011	1	0.000000E+000
1	11.73949748	1.703032E-011	1.420325E-012	0	0.000000E+000
1	11.73955105	1.420325E-012	1.703032E-011	1	0.000000E+000
1	11.74003947	1.703032E-011	1.420325E-012	0	0.000000E+000
1	11.74021567	1.420325E-012	1.703032E-011	1	0.000000E+000
1	11.74071140	1.703032E-011	1.420325E-012	0	0.000000E+000
1	11.74093256	1.420325E-012	1.703032E-011	1	0.000000E+000
1	11.74097040	1.703032E-011	1.420325E-012	0	0.000000E+000
1	11.74100303	1.420325E-012	1.703032E-011	1	0.000000E+000
1	11.74204336	1.703032E-011	1.420325E-012	0	0.000000E+000
1	11.74209459	1.420325E-012	1.703032E-011	1	0.000000E+000
1	11.74230572	1.703032E-011	1.420325E-012	0	0.000000E+000
1	11.74235829	1.420325E-012	1.703032E-011	1	0.000000E+000
1	11.74278882	1.703032E-011	1.420325E-012	0	0.000000E+000
1	11.74282486	1.420325E-012	1.703032E-011	1	0.000000E+000
1	11.74359641	1.703032E-011	1.420325E-012	0	0.000000E+000
1	11.74362194	1.420325E-012	1.703032E-011	1	0.000000E+000
1	11.74705849	1.703032E-011	1.420325E-012	0	0.000000E+000
1	11.74709979	1.420325E-012	1.703032E-011	1	0.000000E+000
1	11.74789995	1.703032E-011	1.420325E-012	0	0.000000E+000
1	11.74793144	1.420325E-012	1.703032E-011	1	0.000000E+000
1	11.74870806	1.703032E-011	1.420325E-012	0	0.000000E+000
1	11.74876243	1.420325E-012	1.703032E-011	1	0.000000E+000
1	11.74947307	1.703032E-011	1.420325E-012	0	0.000000E+000
1	11.74951178	1.420325E-012	1.703032E-011	1	0.000000E+000
1	11.74999233	1.703032E-011	1.420325E-012	0	0.000000E+000
1	11.75001516	1.420325E-012	1.703032E-011	1	0.000000E+000
1	11.75005359	1.703032E-011	1.420325E-012	0	0.000000E+000
1	11.75021717	1.420325E-012	1.703032E-011	1	0.000000E+000
1	11.75495824	1.703032E-011	1.420325E-012	0	0.000000E+000
1	11.75499743	1.420325E-012	1.703032E-011	1	0.000000E+000
1	11.75838659	1.703032E-011	1.420325E-012	0	0.000000E+000
1	11.75840295	1.420325E-012	1.703032E-011	1	0.000000E+000
1	11.75915675	1.703032E-011	1.420325E-012	0	0.000000E+000
1	11.75939655	1.420325E-012	1.703032E-011	1	0.000000E+000
1	11.75942779	1.703032E-011	1.420325E-012	0	0.000000E+000
1	11.75955564	1.420325E-012	1.703032E-011	1	0.000000E+000
1	11.76043722	1.703032E-011	1.420325E-012	0	0.000000E+000
1	11.76052685	1.420325E-012	1.703032E-011	1	0.000000E+000
1	11.76161106	1.703032E-011	1.420325E-012	0	0.000000E+000
1	11.76166534	1.420325E-012	1.703032E-011	1	0.000000E+000
1	11.76303550	1.703032E-011	1.420325E-012	0	0.000000E+000
1	11.76316219	1.420325E-012	1.703032E-011	1	0.000000E+000
1	11.76365621	1.703032E-011	1.420325E-012	0	0.000000E+000
1	11.76367274	1.420325E-012	1.703032E-011	1	0.000000E+000
1	11.76377087	1.703032E-011	1.420325E-012	0	0.000000E+000
1	11.76379143	1.420325E-012	1.703032E-011	1	0.000000E+000
1	11.76399371	1.703032E-011	1.420325E-012	0	0.000000E+000
1	11.76402279	1.420325E-012	1.703032E-011	1	0.000000E+000
1	11.76462911	1.703032E-011	1.420325E-012	0	0.000000E+000
1	11.76466399	1.420325E-012	1.703032E-011	1	0.000000E+000
1	11.76486875	1.703032E-011	1.420325E-012	0	0.000000E+000
1	11.76494509	1.420325E-012	1.703032E-011	1	0.000000E+000
1	11.76534365	1.703032E-011	1.420325E-012	0	0.000000E+000
1	11.76543780	1.420325E-012	1.703032E-011	1	0.000000E+000
1	11.76559323	1.703032E-011	1.420325E-012	0	0.000000E+000
1	11.76561834	1.420325E-012	1.703032E-011	1	0.000000E+000
1	11.76662734	1.703032E-011	1.420325E-012	0	0.000000E+000
1	11.76669586	1.420325E-012	1.703032E-011	1	0.000000E+000
1	11.76678213	1.703032E-011	1.420325E-012	0	0.000000E+000
1	11.76684131	1.420325E-012	1.703032E-011	1	0.000000E+000
1	11.76735910	1.703032E-011	1.420325E-012	0	0.000000E+000
1	11.76739174	1.420325E-012	1.703032E-011	1	0.000000E+000
1	11.76757994	1.703032E-011	1.420325E-012	0	0.000000E+000
1	11.76761369	1.420325E-012	1.703032E-011	1	0.000000E+000
1	11.77009455	1.703032E-011	1.420325E-012	0	0.000000E+000
1	11.77011636	1.420325E-012	1.703032E-011	1	0.000000E+000
1	11.77013857	1.703032E-011	1.420325E-012	0	0.000000E+000
1	11.77016791	1.420325E-012	1.703032E-011	1	0.000000E+000
1	11.77021053	1.703032E-011	1.420325E-012	0	0.000000E+000
1	11.77022137	1.420325E-012	1.703032E-011	1	0.000000E+000
1	11.77109721	1.703032E-011	1.420325E-012	0	0.000000E+000
1	11.77117264	1.420325E-012	1.703032E-011	1	0.000000E+000
1	11.77119178	1.703032E-011	1.420325E-012	0	0.000000E+000
1	11.77120918	1.420325E-012	1.703032E-011	1	0.000000E+000
1	11.77138803	1.703032E-011	1.420325E-012	0	0.000000E+000
1	11.77142146	1.420325E-012	1.703032E-011	1	0.000000E+000
1	11.77161035	1.703032E-011	1.420325E-012	0	0.000000E+000
1	11.77164179	1.420325E-012	1.703032E-011	1	0.000000E+000
1	11.77200466	1.703032E-011	1.420325E-012	0	0.000000E+000
1	11.77203227	1.420325E-012	1.703032E-011	1	0.000000E+000
1	11.77305479	1.703032E-011	1.420325E-012	0	0.000000E+000
1	11.77470480	1.420325E-012	1.703032E-011	1	0.000000E+000
1	11.77524437	1.703032E-011	1.420325E-012	0	0.000000E+000
1	11.77546263	1.420325E-012	1.703032E-011	1	0.000000E+000
1	11.77744310	1.703032E-011	1.420325E-012	0	0.000000E+000
1	11.77749286	1.420325E-012	1.703032E-011	1	0.000000E+000
1	11.77869311	1.703032E-011	1.420325E-012	0	0.000000E+000
1	11.77871733	1.420325E-012	1.703032E-011	1	0.000000E+000
1	11.78027189	1.703032E-011	1.420325E-012	0	0.000000E+000
1	11.78028404	1.420325E-012	1.703032E-011	1	0.000000E+000
1	11.78106390	1.703032E-011	1.420325E-012	0	0.000000E+000
1	11.78110779	1.420325E-012	1.703032E-011	1	0.000000E+000
1	11.78114043	1.703032E-011	1.420325E-012	0	0.000000E+000
1	11.78299371	1.420325E-012	1.703032E-011	1	0.000000E+000
1	11.78302197	1.703032E-011	1.420325E-012	0	0.000000E+000
1	11.78303816	1.420325E-012	1.703032E-011	1	0.000000E+000
1	11.78671311	1.703032E-011	1.420325E-012	0	0.000000E+000
1	11.78683540	1.420325E-012	1.703032E-011	1	0.000000E+000
1	11.78701311	1.703032E-011	1.420325E-012	0	0.000000E+000
1	11.78703402	1.420325E-012	1.703032E-011	1	0.000000E+000
1	11.78714596	1.703032E-011	1.420325E-012	0	0.000000E+000
1	11.78717366	1.420325E-012	1.703032E-011	1	0.000000E+000
1	11.78801579	1.703032E-011	1.420325E-012	0	0.000000E+000
1	11.78823601	1.420325E-012	1.703032E-011	1	0.000000E+000
1	11.78829039	1.703032E-011	1.420325E-012	0	0.000000E+000
1	11.78830263	1.420325E-012	1.703032E-011	1	0.000000E+000
1	11.79039515	1.703032E-011	1.420325E-012	0	0.000000E+000
1	11.79047954	1.420325E-012	1.703032E-011	1	0.000000E+000
1	11.79059042	1.703032E-011	1.420325E-012	0	0.000000E+000
1	11.79062735	1.420325E-012	1.703032E-011	1	0.000000E+000
1	11.79127211	1.703032E-011	1.420325E-012	0	0.000000E+000
1	11.79130102	1.420325E-012	1.703032E-011	1	0.000000E+000
1	11.79150982	1.703032E-011	1.420325E-012	0	0.000000E+000
1	11.79172662	1.420325E-012	1.703032E-011	1	0.000000E+000
1	11.79356948	1.703032E-011	1.420325E-012	0	0.000000E+000
1	11.79361910	1.420325E-012	1.703032E-011	1	0.000000E+000
1	11.79409828	1.703032E-011	1.420325E-012	0	0.000000E+000
1	11.79412972	1.420325E-012	1.703032E-011	1	0.000000E+000
1	11.79414907	1.703032E-011	1.420325E-012	0	0.000000E+000
1	11.79423842	1.420325E-012	1.703032E-011	1	0.000000E+000
1	11.79427956	1.703032E-011	1.420325E-012	0	0.000000E+000
1	11.79430123	1.420325E-012	1.703032E-011	1	0.000000E+000
1	11.79515225	1.703032E-011	1.420325E-012	0	0.000000E+000
1	11.79522467	1.420325E-012	1.703032E-011	1	0.000000E+000
1	11.79523895	1.703032E-011	1.420325E-012	0	0.000000E+000
1	11.79537569	1.420325E-012	1.703032E-011	1	0.000000E+000
1	11.79616766	1.703032E-011	1.420325E-012	0	0.000000E+000
1	11.79628328	1.420325E-012	1.703032E-011	1	0.000000E+000
1	11.79819037	1.703032E-011	1.420325E-012	0	0.000000E+000
1	11.79821218	1.420325E-012	1.703032E-011	1	0.000000E+000
1	11.79890551	1.703032E-011	1.420325E-012	0	0.000000E+000
1	11.79898244	1.420325E-012	1.703032E-011	1	0.000000E+000
1	11.79923868	1.703032E-011	1.420325E-012	0	0.000000E+000
1	11.79934198	1.420325E-012	1.703032E-011	1	0.000000E+000
1	11.80055262	1.703032E-011	1.420325E-012	0	0.000000E+000
1	11.80058108	1.420325E-012	1.703032E-011	1	0.000000E+000
1	11.80082712	1.703032E-011	1.420325E-012	0	0.000000E+000
1	11.80088103	1.420325E-012	1.703032E-011	1	0.000000E+000
1	11.80144200	1.703032E-011	1.420325E-012	0	0.000000E+000
1	11.80152824	1.420325E-012	1.703032E-011	1	0.000000E+000
1	11.80154501	1.703032E-011	1.420325E-012	0	0.000000E+000
1	11.80161100	1.420325E-012	1.703032E-011	1	0.000000E+000
1	11.80217290	1.703032E-011	1.420325E-012	0	0.000000E+000
1	11.80226460	1.420325E-012	1.703032E-011	1	0.000000E+000
1	11.80226800	1.703032E-011	1.420325E-012	0	0.000000E+000
1	11.80238372	1.420325E-012	1.703032E-011	1	0.000000E+000
1	11.80378374	1.703032E-011	1.420325E-012	0	0.000000E+000
1	11.80380328	1.420325E-012	1.703032E-011	1	0.000000E+000
1	11.80537203	1.703032E-011	1.420325E-012	0	0.000000E+000
1	11.80541616	1.420325E-012	1.703032E-011	1	0.000000E+000
1	11.80665927	1.703032E-011	1.420325E-012	0	0.000000E+000
1	11.80669626	1.420325E-012	1.703032E-011	1	0.000000E+000
1	11.80703816	1.703032E-011	1.420325E-012	0	0.000000E+000
1	11.80711423	1.420325E-012	1.703032E-011	1	0.000000E+000
1	11.80768067	1.703032E-011	1.420325E-012	0	0.000000E+000
1	11.80807517	1.420325E-012	1.703032E-011	1	0.000000E+000
1	11.80909029	1.703032E-011	1.420325E-012	0	0.000000E+000
1	11.80912671	1.420325E-012	1.703032E-011	1	0.000000E+000
1	11.80927006	1.703032E-011	1.420325E-012	0	0.000000E+000
1	11.80930586	1.420325E-012	1.703032E-011	1	0.000000E+000
1	11.81226416	1.703032E-011	1.420325E-012	0	0.000000E+000
1	11.81232507	1.420325E-012	1.703032E-011	1	0.000000E+000
1	11.81261088	1.703032E-011	1.420325E-012	0	0.000000E+000
1	11.81262774	1.420325E-012	1.703032E-011	1	0.000000E+000
1	11.81309881	1.703032E-011	1.420325E-012	0	0.000000E+000
1	11.81311591	1.420325E-012	1.703032E-011	1	0.000000E+000
1	11.81467023	1.703032E-011	1.420325E-012	0	0.000000E+000
1	11.81468759	1.420325E-012	1.703032E-011	1	0.000000E+000
1	11.81658964	1.703032E-011	1.420325E-012	0	0.000000E+000
1	11.81660425	1.420325E-012	1.703032E-011	1	0.000000E+000
1	11.81724082	1.703032E-011	1.420325E-012	0	0.000000E+000
1	11.81726194	1.420325E-012	1.703032E-011	1	0.000000E+000
1	11.81734046	1.703032E-011	1.420325E-012	0	0.000000E+000
1	11.81739850	1.420325E-012	1.703032E-011	1	0.000000E+000
1	11.81851789	1.703032E-011	1.420325E-012	0	0.000000E+000
1	11.81864801	1.420325E-012	1.703032E-011	1	0.000000E+000
1	11.81868558	1.703032E-011	1.420325E-012	0	0.000000E+000
1	11.81878380	1.420325E-012	1.703032E-011	1	0.000000E+000
1	11.82336279	1.703032E-011	1.420325E-012	0	0.000000E+000
1	11.82337723	1.420325E-012	1.703032E-011	1	0.000000E+000
1	11.82534061	1.703032E-011	1.420325E-012	0	0.000000E+000
1	11.82536667	1.420325E-012	1.703032E-011	1	0.000000E+000
1	11.82538738	1.703032E-011	1.420325E-012	0	0.000000E+000
1	11.82539614	1.420325E-012	1.703032E-011	1	0.000000E+000
1	11.82545701	1.703032E-011	1.420325E-012	0	0.000000E+000
1	11.82554564	1.420325E-012	1.703032E-011	1	0.000000E+000
1	11.82568156	1.703032E-011	1.420325E-012	0	0.000000E+000
1	11.82572505	1.420325E-012	1.703032E-011	1	0.000000E+000
1	11.82646958	1.703032E-011	1.420325E-012	0	0.000000E+000
1	11.82651746	1.420325E-012	1.703032E-011	1	0.000000E+000
1	11.82677054	1.703032E-011	1.420325E-012	0	0.000000E+000
1	11.82679162	1.420325E-012	1.703032E-011	1	0.000000E+000
1	11.82858299	1.703032E-011	1.420325E-012	0	0.000000E+000
1	11.82861569	1.420325E-012	1.703032E-011	1	0.000000E+000
1	11.82936395	1.703032E-011	1.420325E-012	0	0.000000E+000
1	11.82938694	1.420325E-012	1.703032E-011	1	0.000000E+000
1	11.83009595	1.703032E-011	1.420325E-012	0	0.000000E+000
1	11.83011218	1.420325E-012	1.703032E-011	1	0.000000E+000
1	11.83223981	1.703032E-011	1.420325E-012	0	0.000000E+000
1	11.83226807	1.420325E-012	1.703032E-011	1	0.000000E+000
1	11.83516736	1.703032E-011	1.420325E-012	0	0.000000E+000
1	11.83518722	1.420325E-012	1.703032E-011	1	0.000000E+000
1	11.83637238	1.703032E-011	1.420325E-012	0	0.000000E+000
1	11.83642075	1.420325E-012	1.703032E-011	1	0.000000E+000
1	11.83742871	1.703032E-011	1.420325E-012	0	0.000000E+000
1	11.83762771	1.420325E-012	1.703032E-011	1	0.000000E+000
1	11.83922206	1.703032E-011	1.420325E-012	0	0.000000E+000
1	11.83924705	1.420325E-012	1.703032E-011	1	0.000000E+000
1	11.83967970	1.703032E-011	1.420325E-012	0	0.000000E+000
1	11.83973934	1.420325E-012	1.703032E-011	1	0.000000E+000
1	11.84253047	1.703032E-011	1.420325E-012	0	0.000000E+000
1	11.84269394	1.420325E-012	1.703032E-011	1	0.000000E+000
1	11.84541470	1.703032E-011	1.420325E-012	0	0.000000E+000
1	11.84549117	1.420325E-012	1.703032E-011	1	0.000000E+000
1	11.84803135	1.703032E-011	1.420325E-012	0	0.000000E+000
1	11.84811975	1.420325E-012	1.703032E-011	1	0.000000E+000
1	11.84877865	1.703032E-011	1.420325E-012	0	0.000000E+000
1	11.84885786	1.420325E-012	1.703032E-011	1	0.000000E+000
1	11.84950098	1.703032E-011	1.420325E-012	0	0.000000E+000
1	11.84953808	1.420325E-012	1.703032E-011	1	0.000000E+000
1	11.85350444	1.703032E-011	1.420325E-012	0	0.000000E+000
1	11.85355045	1.420325E-012	1.703032E-011	1	0.000000E+000
1	11.85365704	1.703032E-011	1.420325E-012	0	0.000000E+000
1	11.85367738	1.420325E-012	1.703032E-011	1	0.000000E+000
1	11.85466879	1.703032E-011	1.420325E-012	0	0.000000E+000
1	11.85471975	1.420325E-012	1.703032E-011	1	0.000000E+000
1	11.85620425	1.703032E-011	1.420325E-012	0	0.000000E+000
1	11.85627511	1.420325E-012	1.703032E-011	1	0.000000E+000
1	11.86047698	1.703032E-011	1.420325E-012	0	0.000000E+000
1	11.86137264	1.420325E-012	1.703032E-011	1	0.000000E+000
1	11.86161900	1.703032E-011	1.420325E-012	0	0.000000E+000
1	11.86166938	1.420325E-012	1.703032E-011	1	0.000000E+000
1	11.86262372	1.703032E-011	1.420325E-012	0	0.000000E+000
1	11.86269480	1.420325E-012	1.703032E-011	1	0.000000E+000
1	11.86270276	1.703032E-011	1.420325E-012	0	0.000000E+000
1	11.86272187	1.420325E-012	1.703032E-011	1	0.000000E+000
1	11.87129844	1.703032E-011	1.420325E-012	0	0.000000E+000
1	11.87130583	1.420325E-012	1.703032E-011	1	0.000000E+000
1	11.87162763	1.703032E-011	1.420325E-012	0	0.000000E+000
1	11.87165009	1.420325E-012	1.703032E-011	1	0.000000E+000
1	11.87282731	1.703032E-011	1.420325E-012	0	0.000000E+000
1	11.87313043	1.420325E-012	1.703032E-011	1	0.000000E+000
1	11.87402532	1.703032E-011	1.420325E-012	0	0.000000E+000
1	11.87405585	1.420325E-012	1.703032E-011	1	0.000000E+000
1	11.87441975	1.703032E-011	1.420325E-012	0	0.000000E+000
1	11.87447138	1.420325E-012	1.703032E-011	1	0.000000E+000
1	11.87552316	1.703032E-011	1.420325E-012	0	0.000000E+000
1	11.87559961	1.420325E-012	1.703032E-011	1	0.000000E+000
1	11.87636497	1.703032E-011	1.420325E-012	0	0.000000E+000
1	11.87642293	1.420325E-012	1.703032E-011	1	0.000000E+000
1	11.87661819	1.703032E-011	1.420325E-012	0	0.000000E+000
1	11.87679646	1.420325E-012	1.703032E-011	1	0.000000E+000
1	11.87744284	1.703032E-011	1.420325E-012	0	0.000000E+000
1	11.87747976	1.420325E-012	1.703032E-011	1	0.000000E+000
1	11.88033456	1.703032E-011	1.420325E-012	0	0.000000E+000
1	11.88041602	1.420325E-012	1.703032E-011	1	0.000000E+000
1	11.88042755	1.703032E-011	1.420325E-012	0	0.000000E+000
1	11.88057199	1.420325E-012	1.703032E-011	1	0.000000E+000
1	11.88151885	1.703032E-011	1.420325E-012	0	0.000000E+000
1	11.88157606	1.420325E-012	1.703032E-011	1	0.000000E+000
1	11.88382196	1.703032E-011	1.420325E-012	0	0.000000E+000
1	11.88388621	1.420325E-012	1.703032E-011	1	0.000000E+000
1	11.88436016	1.703032E-011	1.420325E-012	0	0.000000E+000
1	11.88437366	1.420325E-012	1.703032E-011	1	0.000000E+000
1	11.88486099	1.703032E-011	1.420325E-012	0	0.000000E+000
1	11.88488616	1.420325E-012	1.703032E-011	1	0.000000E+000
1	11.88524069	1.703032E-011	1.420325E-012	0	0.000000E+000
1	11.88528030	1.420325E-012	1.703032E-011	1	0.000000E+000
1	11.88733882	1.703032E-011	1.420325E-012	0	0.000000E+000
1	11.88738378	1.420325E-012	1.703032E-011	1	0.000000E+000
1	11.88819749	1.703032E-011	1.420325E-012	0	0.000000E+000
1	11.88916135	1.420325E-012	1.703032E-011	1	0.000000E+000
1	11.88952447	1.703032E-011	1.420325E-012	0	0.000000E+000
1	11.88960298	1.420325E-012	1.703032E-011	1	0.000000E+000
1	11.89045308	1.703032E-011	1.420325E-012	0	0.000000E+000
1	11.89069497	1.420325E-012	1.703032E-011	1	0.000000E+000
1	11.89360461	1.703032E-011	1.420325E-012	0	0.000000E+000
1	11.89364002	1.420325E-012	1.703032E-011	1	0.000000E+000
1	11.89680624	1.703032E-011	1.420325E-012	0	0.000000E+000
1	11.89684771	1.420325E-012	1.703032E-011	1	0.000000E+000
1	11.89743120	1.703032E-011	1.420325E-012	0	0.000000E+000
1	11.89747765	1.420325E-012	1.703032E-011	1	0.000000E+000
1	11.89751406	1.703032E-011	1.420325E-012	0	0.000000E+000
1	11.89751965	1.420325E-012	1.703032E-011	1	0.000000E+000
1	11.89803303	1.703032E-011	1.420325E-012	0	0.000000E+000
1	11.89811984	1.420325E-012	1.703032E-011	1	0.000000E+000
1	11.89931223	1.703032E-011	1.420325E-012	0	0.000000E+000
1	11.89938553	1.420325E-012	1.703032E-011	1	0.000000E+000
1	11.90038820	1.703032E-011	1.420325E-012	0	0.000000E+000
1	11.90048329	1.420325E-012	1.703032E-011	1	0.000000E+000
1	11.90050849	1.703032E-011	1.420325E-012	0	0.000000E+000
1	11.90058620	1.420325E-012	1.703032E-011	1	0.000000E+000
1	11.90152973	1.703032E-011	1.420325E-012	0	0.000000E+000
1	11.90157119	1.420325E-012	1.703032E-011	1	0.000000E+000
1	11.90160649	1.703032E-011	1.420325E-012	0	0.000000E+000
1	11.90161879	1.420325E-012	1.703032E-011	1	0.000000E+000
1	11.90168041	1.703032E-011	1.420325E-012	0	0.000000E+000
1	11.90171632	1.420325E-012	1.703032E-011	1	0.000000E+000
1	11.90190535	1.703032E-011	1.420325E-012	0	0.000000E+000
1	11.90192755	1.420325E-012	1.703032E-011	1	0.000000E+000
1	11.90657772	1.703032E-011	1.420325E-012	0	0.000000E+000
1	11.90659048	1.420325E-012	1.703032E-011	1	0.000000E+000
1	11.91060827	1.703032E-011	1.420325E-012	0	0.000000E+000
1	11.91068824	1.420325E-012	1.703032E-011	1	0.000000E+000
1	11.91119479	1.703032E-011	1.420325E-012	0	0.000000E+000
1	11.91125386	1.420325E-012	1.703032E-011	1	0.000000E+000
1	11.91127807	1.703032E-011	1.420325E-012	0	0.000000E+000
1	11.91129393	1.420325E-012	1.703032E-011	1	0.000000E+000
1	11.91142750	1.703032E-011	1.420325E-012	0	0.000000E+000
1	11.91144090	1.420325E-012	1.703032E-011	1	0.000000E+000
1	11.91219867	1.703032E-011	1.420325E-012	0	0.000000E+000
1	11.91229277	1.420325E-012	1.703032E-011	1	0.000000E+000
1	11.91271166	1.703032E-011	1.420325E-012	0	0.000000E+000
1	11.91272670	1.420325E-012	1.703032E-011	1	0.000000E+000
1	11.91408787	1.703032E-011	1.420325E-012	0	0.000000E+000
1	11.91411476	1.420325E-012	1.703032E-011	1	0.000000E+000
1	11.91445440	1.703032E-011	1.420325E-012	0	0.000000E+000
1	11.91454146	1.420325E-012	1.703032E-011	1	0.000000E+000
1	11.91490185	1.703032E-011	1.420325E-012	0	0.000000E+000
1	11.91498703	1.420325E-012	1.703032E-011	1	0.000000E+000
1	11.91554944	1.703032E-011	1.420325E-012	0	0.000000E+000
1	11.91556584	1.420325E-012	1.703032E-011	1	0.000000E+000
1	11.91585805	1.703032E-011	1.420325E-012	0	0.000000E+000
1	11.91600077	1.420325E-012	1.703032E-011	1	0.000000E+000
1	11.91632085	1.703032E-011	1.420325E-012	0	0.000000E+000
1	11.91633272	1.420325E-012	1.703032E-011	1	0.000000E+000
1	11.91757494	1.703032E-011	1.420325E-012	0	0.000000E+000
1	11.91760746	1.420325E-012	1.703032E-011	1	0.000000E+000
1	11.91799541	1.703032E-011	1.420325E-012	0	0.000000E+000
1	11.92047285	1.420325E-012	1.703032E-011	1	0.000000E+000
1	11.92069274	1.703032E-011	1.420325E-012	0	0.000000E+000
1	11.92087941	1.420325E-012	1.703032E-011	1	0.000000E+000
1	11.92228850	1.703032E-011	1.420325E-012	0	0.000000E+000
1	11.92234625	1.420325E-012	1.703032E-011	1	0.000000E+000
1	11.92237816	1.703032E-011	1.420325E-012	0	0.000000E+000
1	11.92241741	1.420325E-012	1.703032E-011	1	0.000000E+000
1	11.92460797	1.703032E-011	1.420325E-012	0	0.000000E+000
1	11.92467387	1.420325E-012	1.703032E-011	1	0.000000E+000
1	11.92472896	1.703032E-011	1.420325E-012	0	0.000000E+000
1	11.92478158	1.420325E-012	1.703032E-011	1	0.000000E+000
1	11.92536073	1.703032E-011	1.420325E-012	0	0.000000E+000
1	11.92537559	1.420325E-012	1.703032E-011	1	0.000000E+000
1	11.92777183	1.703032E-011	1.420325E-012	0	0.000000E+000
1	11.92790687	1.420325E-012	1.703032E-011	1	0.000000E+000
1	11.92800895	1.703032E-011	1.420325E-012	0	0.000000E+000
1	11.92803500	1.420325E-012	1.703032E-011	1	0.000000E+000
1	11.92840800	1.703032E-011	1.420325E-012	0	0.000000E+000
1	11.92845984	1.420325E-012	1.703032E-011	1	0.000000E+000
1	11.92965900	1.703032E-011	1.420325E-012	0	0.000000E+000
1	11.92990808	1.420325E-012	1.703032E-011	1	0.000000E+000
1	11.93171208	1.703032E-011	1.420325E-012	0	0.000000E+000
1	11.93177773	1.420325E-012	1.703032E-011	1	0.000000E+000
1	11.93205175	1.703032E-011	1.420325E-012	0	0.000000E+000
1	11.93207739	1.420325E-012	1.703032E-011	1	0.000000E+000
1	11.93210673	1.703032E-011	1.420325E-012	0	0.000000E+000
1	11.93212618	1.420325E-012	1.703032E-011	1	0.000000E+000
1	11.93470486	1.703032E-011	1.420325E-012	0	0.000000E+000
1	11.93473535	1.420325E-012	1.703032E-011	1	0.000000E+000
1	11.93492383	1.703032E-011	1.420325E-012	0	0.000000E+000
1	11.93494550	1.420325E-012	1.703032E-011	1	0.000000E+000
1	11.93572843	1.703032E-011	1.420325E-012	0	0.000000E+000
1	11.93581118	1.420325E-012	1.703032E-011	1	0.000000E+000
1	11.93599522	1.703032E-011	1.420325E-012	0	0.000000E+000
1	11.93600441	1.420325E-012	1.703032E-011	1	0.000000E+000
1	11.93696374	1.703032E-011	1.420325E-012	0	0.000000E+000
1	11.93698833	1.420325E-012	1.703032E-011	1	0.000000E+000
1	11.93704581	1.703032E-011	1.420325E-012	0	0.000000E+000
1	11.93706616	1.420325E-012	1.703032E-011	1	0.000000E+000
1	11.93710115	1.703032E-011	1.420325E-012	0	0.000000E+000
1	11.93715803	1.420325E-012	1.703032E-011	1	0.000000E+000
1	11.93716956	1.703032E-011	1.420325E-012	0	0.000000E+000
1	11.93719507	1.420325E-012	1.703032E-011	1	0.000000E+000
1	11.93721782	1.703032E-011	1.420325E-012	0	0.000000E+000
1	11.93724364	1.420325E-012	1.703032E-011	1	0.000000E+000
1	11.93733021	1.703032E-011	1.420325E-012	0	0.000000E+000
1	11.93735395	1.420325E-012	1.703032E-011	1	0.000000E+000
1	11.93737248	1.703032E-011	1.420325E-012	0	0.000000E+000
1	11.93739750	1.420325E-012	1.703032E-011	1	0.000000E+000
1	11.93849737	1.703032E-011	1.420325E-012	0	0.000000E+000
1	58.14837452	1.207312E-012	1.681731E-011	1	0.000000E+000
1	58.15547418	1.681731E-011	1.207312E-012	0	0.000000E+000
1	58.15549680	1.207312E-012	1.681731E-011	1	0.000000E+000
1	58.15728052	1.681731E-011	1.207312E-012	0	0.000000E+000
1	58.15730926	1.207312E-012	1.681731E-011	1	0.000000E+000
1	58.15832738	1.681731E-011	1.207312E-012	0	0.000000E+000
1	58.15839227	1.207312E-012	1.681731E-011	1	0.000000E+000
1	58.16696360	1.681731E-011	1.207312E-012	0	0.000000E+000
1	58.16697378	1.207312E-012	1.681731E-011	1	0.000000E+000
1	58.17190515	1.681731E-011	1.207312E-012	0	0.000000E+000
1	58.17194686	1.207312E-012	1.681731E-011	1	0.000000E+000
1	58.18090635	1.681731E-011	1.207312E-012	0	0.000000E+000
1	58.18093117	1.207312E-012	1.681731E-011	1	0.000000E+000
1	58.18172123	1.681731E-011	1.207312E-012	0	0.000000E+000
1	58.18173111	1.207312E-012	1.681731E-011	1	0.000000E+000
1	58.18693737	1.681731E-011	1.207312E-012	0	0.000000E+000
1	58.18707980	1.207312E-012	1.681731E-011	1	0.000000E+000
1	58.19412511	1.681731E-011	1.207312E-012	0	0.000000E+000
1	58.19522462	1.207312E-012	1.681731E-011	1	0.000000E+000
1	58.20002393	1.681731E-011	1.207312E-012	0	0.000000E+000
1	58.20005402	1.207312E-012	1.681731E-011	1	0.000000E+000
1	58.20254036	1.681731E-011	1.207312E-012	0	0.000000E+000
1	58.20257693	1.207312E-012	1.681731E-011	1	0.000000E+000
1	58.21205249	1.681731E-011	1.207312E-012	0	0.000000E+000
1	58.21207027	1.207312E-012	1.681731E-011	1	0.000000E+000
1	58.21810944	1.681731E-011	1.207312E-012	0	0.000000E+000
1	58.21814076	1.207312E-012	1.681731E-011	1	0.000000E+000
1	58.22299183	1.681731E-011	1.207312E-012	0	0.000000E+000
1	58.22304714	1.207312E-012	1.681731E-011	1	0.000000E+000
1	58.22839949	1.681731E-011	1.207312E-012	0	0.000000E+000
1	58.22844455	1.207312E-012	1.681731E-011	1	0.000000E+000
1	58.23536315	1.681731E-011	1.207312E-012	0	0.000000E+000
1	58.23540759	1.207312E-012	1.681731E-011	1	0.000000E+000
1	58.23631426	1.681731E-011	1.207312E-012	0	0.000000E+000
1	58.23669880	1.207312E-012	1.681731E-011	1	0.000000E+000
1	58.23934766	1.681731E-011	1.207312E-012	0	0.000000E+000
1	58.23937369	1.207312E-012	1.681731E-011	1	0.000000E+000
1	58.24479505	1.681731E-011	1.207312E-012	0	0.000000E+000
1	58.24482261	1.207312E-012	1.681731E-011	1	0.000000E+000
1	58.24729885	1.681731E-011	1.207312E-012	0	0.000000E+000
1	58.24730229	1.207312E-012	1.681731E-011	1	0.000000E+000
1	58.24734707	1.681731E-011	1.207312E-012	0	0.000000E+000
1	58.24741328	1.207312E-012	1.681731E-011	1	0.000000E+000
1	58.24741661	1.681731E-011	1.207312E-012	0	0.000000E+000
1	58.24746581	1.207312E-012	1.681731E-011	1	0.000000E+000
1	58.25234102	1.681731E-011	1.207312E-012	0	0.000000E+000
1	60.15572218	1.056880E-012	1.666688E-011	1	0.000000E+000
1	60.15583213	1.666688E-011	1.056880E-012	0	0.000000E+000
1	60.15587688	1.056880E-012	1.666688E-011	1	0.000000E+000
1	60.16069316	1.666688E-011	1.056880E-012	0	0.000000E+000
1	60.16071303	1.056880E-012	1.666688E-011	1	0.000000E+000
1	60.16687989	1.666688E-011	1.056880E-012	0	0.000000E+000
1	60.16792252	1.056880E-012	1.666688E-011	1	0.000000E+000
1	60.16794453	1.666688E-011	1.056880E-012	0	0.000000E+000
1	60.16806045	1.056880E-012	1.666688E-011	1	0.000000E+000
1	60.16813465	1.666688E-011	1.056880E-012	0	0.000000E+000
1	60.16814250	1.056880E-012	1.666688E-011	1	0.000000E+000
1	60.17077990	1.666688E-011	1.056880E-012	0	0.000000E+000
1	60.17086310	1.056880E-012	1.666688E-011	1	0.000000E+000
1	60.17219030	1.666688E-011	1.056880E-012	0	0.000000E+000
1	60.17220542	1.056880E-012	1.666688E-011	1	0.000000E+000
1	60.17312693	1.666688E-011	1.056880E-012	0	0.000000E+000
1	60.17313362	1.056880E-012	1.666688E-011	1	0.000000E+000
1	60.17712350	1.666688E-011	1.056880E-012	0	0.000000E+000
1	60.17715534	1.056880E-012	1.666688E-011	1	0.000000E+000
1	60.17806015	1.666688E-011	1.056880E-012	0	0.000000E+000
1	60.17807317	1.056880E-012	1.666688E-011	1	0.000000E+000
1	60.17845413	1.666688E-011	1.056880E-012	0	0.000000E+000
1	60.17848250	1.056880E-012	1.666688E-011	1	0.000000E+000
1	60.19322925	1.666688E-011	1.056880E-012	0	0.000000E+000
1	60.19912521	1.056880E-012	1.666688E-011	1	0.000000E+000
1	60.19924279	1.666688E-011	1.056880E-012	0	0.000000E+000
1	60.19927129	1.056880E-012	1.666688E-011	1	0.000000E+000
1	60.20046705	1.666688E-011	1.056880E-012	0	0.000000E+000
1	60.20059636	1.056880E-012	1.666688E-011	1	0.000000E+000
1	60.20380418	1.666688E-011	1.056880E-012	0	0.000000E+000
1	60.20382579	1.056880E-012	1.666688E-011	1	0.000000E+000
1	60.21482924	1.666688E-011	1.056880E-012	0	0.000000E+000
1	60.21483624	1.056880E-012	1.666688E-011	1	0.000000E+000
1	60.21912654	1.666688E-011	1.056880E-012	0	0.000000E+000
1	60.21914901	1.056880E-012	1.666688E-011	1	0.000000E+000
1	60.22225003	1.666688E-011	1.056880E-012	0	0.000000E+000
1	60.22232596	1.056880E-012	1.666688E-011	1	0.000000E+000
1	60.23331176	1.666688E-011	1.056880E-012	0	0.000000E+000
1	60.23333011	1.056880E-012	1.666688E-011	1	0.000000E+000
1	60.26682163	1.666688E-011	1.056880E-012	0	0.000000E+000
1	60.26693399	1.056880E-012	1.666688E-011	1	0.000000E+000
1	60.27450962	1.666688E-011	1.056880E-012	0	0.000000E+000
1	60.27453665	1.056880E-012	1.666688E-011	1	0.000000E+000
1	60.27743912	1.666688E-011	1.056880E-012	0	0.000000E+000
1	60.27749491	1.056880E-012	1.666688E-011	1	0.000000E+000
1	60.27794445	1.666688E-011	1.056880E-012	0	0.000000E+000
1	60.27798684	1.056880E-012	1.666688E-011	1	0.000000E+000
1	60.28300297	1.666688E-011	1.056880E-012	0	0.000000E+000
1	60.28306168	1.056880E-012	1.666688E-011	1	0.000000E+000
1	60.28629207	1.666688E-011	1.056880E-012	0	0.000000E+000
1	60.28632958	1.056880E-012	1.666688E-011	1	0.000000E+000
1	60.29449651	1.666688E-011	1.056880E-012	0	0.000000E+000
1	63.48778558	1.352606E-012	1.696261E-011	1	0.000000E+000
1	63.49186681	1.696261E-011	1.352606E-012	0	0.000000E+000
1	63.49198448	1.352606E-012	1.696261E-011	1	0.000000E+000
1	63.49290218	1.696261E-011	1.352606E-012	0	0.000000E+000
1	63.49290407	1.352606E-012	1.696261E-011	1	0.000000E+000
1	63.49568044	1.696261E-011	1.352606E-012	0	0.000000E+000
1	63.49572696	1.352606E-012	1.696261E-011	1	0.000000E+000
1	63.49924535	1.696261E-011	1.352606E-012	0	0.000000E+000
1	63.49925684	1.352606E-012	1.696261E-011	1	0.000000E+000
1	63.50014445	1.696261E-011	1.352606E-012	0	0.000000E+000
1	63.50037028	1.352606E-012	1.696261E-011	1	0.000000E+000
1	63.50183613	1.696261E-011	1.352606E-012	0	0.000000E+000
1	63.50189426	1.352606E-012	1.696261E-011	1	0.000000E+000
1	63.50499399	1.696261E-011	1.352606E-012	0	0.000000E+000
1	63.50503982	1.352606E-012	1.696261E-011	1	0.000000E+000
1	63.50515723	1.696261E-011	1.352606E-012	0	0.000000E+000
1	63.50521875	1.352606E-012	1.696261E-011	1	0.000000E+000
1	63.50692214	1.696261E-011	1.352606E-012	0	0.000000E+000
1	63.50706669	1.352606E-012	1.696261E-011	1	0.000000E+000
1	63.50817051	1.696261E-011	1.352606E-012	0	0.000000E+000
1	63.50855105	1.352606E-012	1.696261E-011	1	0.000000E+000
1	63.50930295	1.696261E-011	1.352606E-012	0	0.000000E+000
1	63.50938949	1.352606E-012	1.696261E-011	1	0.000000E+000
1	63.50949255	1.696261E-011	1.352606E-012	0	0.000000E+000
1	63.50962207	1.352606E-012	1.696261E-011	1	0.000000E+000
1	63.51259277	1.696261E-011	1.352606E-012	0	0.000000E+000
1	78.10495282	1.422174E-012	1.703217E-011	1	0.000000E+000
1	78.10500765	1.703217E-011	1.422174E-012	0	0.000000E+000
1	78.10518157	1.422174E-012	1.703217E-011	1	0.000000E+000
1	78.10520200	1.703217E-011	1.422174E-012	0	0.000000E+000
1	78.10793856	1.422174E-012	1.703217E-011	1	0.000000E+000
1	78.10798078	1.703217E-011	1.422174E-012	0	0.000000E+000
1	78.10801650	1.422174E-012	1.703217E-011	1	0.000000E+000
1	78.10809142	1.703217E-011	1.422174E-012	0	0.000000E+000
1	78.10816478	1.422174E-012	1.703217E-011	1	0.000000E+000
1	78.10825331	1.703217E-011	1.422174E-012	0	0.000000E+000
1	78.10828990	1.422174E-012	1.703217E-011	1	0.000000E+000
1	78.11306245	1.703217E-011	1.422174E-012	0	0.000000E+000
1	78.11312486	1.422174E-012	1.703217E-011	1	0.000000E+000
1	78.11611392	1.703217E-011	1.422174E-012	0	0.000000E+000
1	78.11618693	1.422174E-012	1.703217E-011	1	0.000000E+000
1	78.11726160	1.703217E-011	1.422174E-012	0	0.000000E+000
1	78.11730052	1.422174E-012	1.703217E-011	1	0.000000E+000
1	78.11744000	1.703217E-011	1.422174E-012	0	0.000000E+000
1	78.11745937	1.422174E-012	1.703217E-011	1	0.000000E+000
1	78.11776826	1.703217E-011	1.422174E-012	0	0.000000E+000
1	78.11781295	1.422174E-012	1.703217E-011	1	0.000000E+000
1	78.12197022	1.703217E-011	1.422174E-012	0	0.000000E+000
1	78.12236184	1.422174E-012	1.703217E-011	1	0.000000E+000
1	78.12293130	1.703217E-011	1.422174E-012	0	0.000000E+000
1	78.12295352	1.422174E-012	1.703217E-011	1	0.000000E+000
1	78.12433403	1.703217E-011	1.422174E-012	0	0.000000E+000
1	78.12435558	1.422174E-012	1.703217E-011	1	0.000000E+000
1	78.14405100	1.703217E-011	1.422174E-012	0	0.000000E+000
1	87.18641291	9.441855E-013	1.655419E-011	1	0.000000E+000
1	87.18926537	1.655419E-011	9.441855E-013	0	0.000000E+000
1	87.18930235	9.441855E-013	1.655419E-011	1	0.000000E+000
1	87.19097632	1.655419E-011	9.441855E-013	0	0.000000E+000
1	87.19098341	9.441855E-013	1.655419E-011	1	0.000000E+000
1	87.19123207	1.655419E-011	9.441855E-013	0	0.000000E+000
1	87.19126865	9.441855E-013	1.655419E-011	1	0.000000E+000
1	87.20107948	1.655419E-011	9.441855E-013	0	0.000000E+000
1	87.20110160	9.441855E-013	1.655419E-011	1	0.000000E+000
1	87.20188105	1.655419E-011	9.441855E-013	0	0.000000E+000
1	87.20189173	9.441855E-013	1.655419E-011	1	0.000000E+000
1	87.20193438	1.655419E-011	9.441855E-013	0	0.000000E+000
1	87.20198161	9.441855E-013	1.655419E-011	1	0.000000E+000
1	87.21029357	1.655419E-011	9.441855E-013	0	0.000000E+000
1	87.21030164	9.441855E-013	1.655419E-011	1	0.000000E+000
1	87.21765667	1.655419E-011	9.441855E-013	0	0.000000E+000
1	87.24196292	9.441855E-013	1.655419E-011	1	0.000000E+000
1	87.24261482	1.655419E-011	9.441855E-013	0	0.000000E+000
1	87.24264180	9.441855E-013	1.655419E-011	1	0.000000E+000
1	87.24298381	1.655419E-011	9.441855E-013	0	0.000000E+000
1	87.24301174	9.441855E-013	1.655419E-011	1	0.000000E+000
1	87.24304184	1.655419E-011	9.441855E-013	0	0.000000E+000
1	87.24307990	9.441855E-013	1.655419E-011	1	0.000000E+000
1	87.25162397	1.655419E-011	9.441855E-013	0	0.000000E+000
1	87.25171893	9.441855E-013	1.655419E-011	1	0.000000E+000
1	87.25339143	1.655419E-011	9.441855E-013	0	0.000000E+000
1	87.25342848	9.441855E-013	1.655419E-011	1	0.000000E+000
1	87.25450699	1.655419E-011	9.441855E-013	0	0.000000E+000
1	87.25458611	9.441855E-013	1.655419E-011	1	0.000000E+000
1	87.25769290	1.655419E-011	9.441855E-013	0	0.000000E+000
1	87.25772070	9.441855E-013	1.655419E-011	1	0.000000E+000
1	87.25865518	1.655419E-011	9.441855E-013	0	0.000000E+000
1	87.25869495	9.441855E-013	1.655419E-011	1	0.000000E+000
1	87.26085321	1.655419E-011	9.441855E-013	0	0.000000E+000
1	87.26092125	9.441855E-013	1.655419E-011	1	0.000000E+000
1	87.26161273	1.655419E-011	9.441855E-013	0	0.000000E+000
1	87.26164981	9.441855E-013	1.655419E-011	1	0.000000E+000
1	87.26617740	1.655419E-011	9.441855E-013	0	0.000000E+000
1	87.26619171	9.441855E-013	1.655419E-011	1	0.000000E+000
1	87.27369996	1.655419E-011	9.441855E-013	0	0.000000E+000
1	87.27373325	9.441855E-013	1.655419E-011	1	0.000000E+000
1	87.27414897	1.655419E-011	9.441855E-013	0	0.000000E+000
1	87.27415490	9.441855E-013	1.655419E-011	1	0.000000E+000
1	87.27565798	1.655419E-011	9.441855E-013	0	0.000000E+000
1	87.27577015	9.441855E-013	1.655419E-011	1	0.000000E+000
1	87.28054962	1.655419E-011	9.441855E-013	0	0.000000E+000
1	87.28057941	9.441855E-013	1.655419E-011	1	0.000000E+000
1	87.28156041	1.655419E-011	9.441855E-013	0	0.000000E+000
1	87.28190069	9.441855E-013	1.655419E-011	1	0.000000E+000
1	87.28194991	1.655419E-011	9.441855E-013	0	0.000000E+000
1	87.28200228	9.441855E-013	1.655419E-011	1	0.000000E+000
1	87.28214843	1.655419E-011	9.441855E-013	0	0.000000E+000
1	87.28229382	9.441855E-013	1.655419E-011	1	0.000000E+000
1	87.28272185	1.655419E-011	9.441855E-013	0	0.000000E+000
1	87.28278882	9.441855E-013	1.655419E-011	1	0.000000E+000
1	87.28309893	1.655419E-011	9.441855E-013	0	0.000000E+000
1	87.28320047	9.441855E-013	1.655419E-011	1	0.000000E+000
1	87.28793380	1.655419E-011	9.441855E-013	0	0.000000E+000
1	87.28794408	9.441855E-013	1.655419E-011	1	0.000000E+000
1	87.28877833	1.655419E-011	9.441855E-013	0	0.000000E+000
1	87.28879152	9.441855E-013	1.655419E-011	1	0.000000E+000
1	87.29204511	1.655419E-011	9.441855E-013	0	0.000000E+000
1	87.29211465	9.441855E-013	1.655419E-011	1	0.000000E+000
1	87.29815134	1.655419E-011	9.441855E-013	0	0.000000E+000
1	87.29818578	9.441855E-013	1.655419E-011	1	0.000000E+000
1	87.30078997	1.655419E-011	9.441855E-013	0	0.000000E+000
1	87.30089327	9.441855E-013	1.655419E-011	1	0.000000E+000
1	87.30275013	1.655419E-011	9.441855E-013	0	0.000000E+000
1	87.30275313	9.441855E-013	1.655419E-011	1	0.000000E+000
1	87.31059111	1.655419E-011	9.441855E-013	0	0.000000E+000
1	87.31060550	9.441855E-013	1.655419E-011	1	0.000000E+000
1	87.31574666	1.655419E-011	9.441855E-013	0	0.000000E+000
1	87.31576199	9.441855E-013	1.655419E-011	1	0.000000E+000
1	87.32653257	1.655419E-011	9.441855E-013	0	0.000000E+000
1	87.32654268	9.441855E-013	1.655419E-011	1	0.000000E+000
1	87.33023786	1.655419E-011	9.441855E-013	0	0.000000E+000
1	87.33030030	9.441855E-013	1.655419E-011	1	0.000000E+000
1	87.34410439	1.655419E-011	9.441855E-013	0	0.000000E+000
1	87.34416152	9.441855E-013	1.655419E-011	1	0.000000E+000
1	87.34418775	1.655419E-011	9.441855E-013	0	0.000000E+000
1	87.34431293	9.441855E-013	1.655419E-011	1	0.000000E+000
1	87.34438987	1.655419E-011	9.441855E-013	0	0.000000E+000
1	87.34442185	9.441855E-013	1.655419E-011	1	0.000000E+000
1	87.35341445	1.655419E-011	9.441855E-013	0	0.000000E+000
1	87.35370247	9.441855E-013	1.655419E-011	1	0.000000E+000
1	87.35505852	1.655419E-011	9.441855E-013	0	0.000000E+000
1	87.35509823	9.441855E-013	1.655419E-011	1	0.000000E+000
1	87.35577340	1.655419E-011	9.441855E-013	0	0.000000E+000
1	87.35589232	9.441855E-013	1.655419E-011	1	0.000000E+000
1	87.35777875	1.655419E-011	9.441855E-013	0	0.000000E+000
1	87.35778629	9.441855E-013	1.655419E-011	1	0.000000E+000
1	87.36537841	1.655419E-011	9.441855E-013	0	0.000000E+000
1	87.36539350	9.441855E-013	1.655419E-011	1	0.000000E+000
1	87.36839769	1.655419E-011	9.441855E-013	0	0.000000E+000
1	87.36843494	9.441855E-013	1.655419E-011	1	0.000000E+000
1	87.37220127	1.655419E-011	9.441855E-013	0	0.000000E+000
1	87.37222819	9.441855E-013	1.655419E-011	1	0.000000E+000
1	87.37229933	1.655419E-011	9.441855E-013	0	0.000000E+000
1	87.37232091	9.441855E-013	1.655419E-011	1	0.000000E+000
1	87.37853874	1.655419E-011	9.441855E-013	0	0.000000E+000
1	87.37859264	9.441855E-013	1.655419E-011	1	0.000000E+000
1	87.38596534	1.655419E-011	9.441855E-013	0	0.000000E+000
1	87.38599146	9.441855E-013	1.655419E-011	1	0.000000E+000
1	87.38603692	1.655419E-011	9.441855E-013	0	0.000000E+000
1	87.38609196	9.441855E-013	1.655419E-011	1	0.000000E+000
1	87.38612317	1.655419E-011	9.441855E-013	0	0.000000E+000
1	87.38614258	9.441855E-013	1.655419E-011	1	0.000000E+000
1	87.39035482	1.655419E-011	9.441855E-013	0	0.000000E+000
1	87.39038051	9.441855E-013	1.655419E-011	1	0.000000E+000
1	87.39338852	1.655419E-011	9.441855E-013	0	0.000000E+000
1	87.39340325	9.441855E-013	1.655419E-011	1	0.000000E+000
1	87.41262338	1.655419E-011	9.441855E-013	0	0.000000E+000
1	87.41265776	9.441855E-013	1.655419E-011	1	0.000000E+000
1	87.41327471	1.655419E-011	9.441855E-013	0	0.000000E+000
1	87.41333364	9.441855E-013	1.655419E-011	1	0.000000E+000
1	87.42351620	1.655419E-011	9.441855E-013	0	0.000000E+000
1	87.42369644	9.441855E-013	1.655419E-011	1	0.000000E+000
1	87.42496812	1.655419E-011	9.441855E-013	0	0.000000E+000
1	87.42504227	9.441855E-013	1.655419E-011	1	0.000000E+000
1	87.42533876	1.655419E-011	9.441855E-013	0	0.000000E+000
1	87.42537572	9.441855E-013	1.655419E-011	1	0.000000E+000
1	87.42815511	1.655419E-011	9.441855E-013	0	0.000000E+000
1	87.42816367	9.441855E-013	1.655419E-011	1	0.000000E+000
1	87.42971886	1.655419E-011	9.441855E-013	0	0.000000E+000
1	87.42974117	9.441855E-013	1.655419E-011	1	0.000000E+000
1	87.45248048	1.655419E-011	9.441855E-013	0	0.000000E+000
1	87.45250936	9.441855E-013	1.655419E-011	1	0.000000E+000
1	87.45385647	1.655419E-011	9.441855E-013	0	0.000000E+000
1	87.45446928	9.441855E-013	1.655419E-011	1	0.000000E+000
1	87.45628611	1.655419E-011	9.441855E-013	0	0.000000E+000
1	87.45635940	9.441855E-013	1.655419E-011	1	0.000000E+000
1	87.46025524	1.655419E-011	9.441855E-013	0	0.000000E+000
1	87.46032835	9.441855E-013	1.655419E-011	1	0.000000E+000
1	87.46379643	1.655419E-011	9.441855E-013	0	0.000000E+000
1	87.46383548	9.441855E-013	1.655419E-011	1	0.000000E+000
1	87.46503720	1.655419E-011	9.441855E-013	0	0.000000E+000
1	87.46506705	9.441855E-013	1.655419E-011	1	0.000000E+000
1	87.46755636	1.655419E-011	9.441855E-013	0	0.000000E+000
1	87.46757989	9.441855E-013	1.655419E-011	1	0.000000E+000
1	87.46883855	1.655419E-011	9.441855E-013	0	0.000000E+000
1	87.46885059	9.441855E-013	1.655419E-011	1	0.000000E+000
1	87.47951686	1.655419E-011	9.441855E-013	0	0.000000E+000
1	87.47953652	9.441855E-013	1.655419E-011	1	0.000000E+000
1	87.48114127	1.655419E-011	9.441855E-013	0	0.000000E+000
1	87.48117371	9.441855E-013	1.655419E-011	1	0.000000E+000
1	87.49059874	1.655419E-011	9.441855E-013	0	0.000000E+000
1	87.49069179	9.441855E-013	1.655419E-011	1	0.000000E+000
1	87.49560917	1.655419E-011	9.441855E-013	0	0.000000E+000
1	87.49562928	9.441855E-013	1.655419E-011	1	0.000000E+000
1	87.49615138	1.655419E-011	9.441855E-013	0	0.000000E+000
1	87.49621704	9.441855E-013	1.655419E-011	1	0.000000E+000
1	87.51939346	1.655419E-011	9.441855E-013	0	0.000000E+000
1	87.51941513	9.441855E-013	1.655419E-011	1	0.000000E+000
1	87.52470100	1.655419E-011	9.441855E-013	0	0.000000E+000
1	87.52471833	9.441855E-013	1.655419E-011	1	0.000000E+000
1	87.53865479	1.655419E-011	9.441855E-013	0	0.000000E+000
1	87.53868481	9.441855E-013	1.655419E-011	1	0.000000E+000
1	87.56692680	1.655419E-011	9.441855E-013	0	0.000000E+000
1	88.45977421	1.093024E-012	1.670302E-011	1	0.000000E+000
1	88.46817293	1.670302E-011	1.093024E-012	0	0.000000E+000
1	88.46820695	1.093024E-012	1.670302E-011	1	0.000000E+000
1	88.46847847	1.670302E-011	1.093024E-012	0	0.000000E+000
1	88.46851124	1.093024E-012	1.670302E-011	1	0.000000E+000
1	88.46952809	1.670302E-011	1.093024E-012	0	0.000000E+000
1	88.46955882	1.093024E-012	1.670302E-011	1	0.000000E+000
1	88.47714192	1.670302E-011	1.093024E-012	0	0.000000E+000
1	88.47719324	1.093024E-012	1.670302E-011	1	0.000000E+000
1	88.47726552	1.670302E-011	1.093024E-012	0	0.000000E+000
1	88.47729961	1.093024E-012	1.670302E-011	1	0.000000E+000
1	88.48047236	1.670302E-011	1.093024E-012	0	0.000000E+000
1	88.48052750	1.093024E-012	1.670302E-011	1	0.000000E+000
1	88.48143048	1.670302E-011	1.093024E-012	0	0.000000E+000
1	88.48147410	1.093024E-012	1.670302E-011	1	0.000000E+000
1	88.48159625	1.670302E-011	1.093024E-012	0	0.000000E+000
1	88.48163503	1.093024E-012	1.670302E-011	1	0.000000E+000
1	88.48331606	1.670302E-011	1.093024E-012	0	0.000000E+000
1	88.48337589	1.093024E-012	1.670302E-011	1	0.000000E+000
1	88.48344104	1.670302E-011	1.093024E-012	0	0.000000E+000
1	88.48344604	1.093024E-012	1.670302E-011	1	0.000000E+000
1	88.48547240	1.670302E-011	1.093024E-012	0	0.000000E+000
1	88.48551337	1.093024E-012	1.670302E-011	1	0.000000E+000
1	88.48703140	1.670302E-011	1.093024E-012	0	0.000000E+000
1	88.48705329	1.093024E-012	1.670302E-011	1	0.000000E+000
1	88.48710084	1.670302E-011	1.093024E-012	0	0.000000E+000
1	88.48712005	1.093024E-012	1.670302E-011	1	0.000000E+000
1	88.49709191	1.670302E-011	1.093024E-012	0	0.000000E+000
1	88.49710026	1.093024E-012	1.670302E-011	1	0.000000E+000
1	88.49770486	1.670302E-011	1.093024E-012	0	0.000000E+000
1	88.49771733	1.093024E-012	1.670302E-011	1	0.000000E+000
1	88.50061258	1.670302E-011	1.093024E-012	0	0.000000E+000
1	88.50072863	1.093024E-012	1.670302E-011	1	0.000000E+000
1	88.50256239	1.670302E-011	1.093024E-012	0	0.000000E+000
1	88.50258272	1.093024E-012	1.670302E-011	1	0.000000E+000
1	88.51237655	1.670302E-011	1.093024E-012	0	0.000000E+000
1	88.51238530	1.093024E-012	1.670302E-011	1	0.000000E+000
1	88.51352451	1.670302E-011	1.093024E-012	0	0.000000E+000
1	88.51354033	1.093024E-012	1.670302E-011	1	0.000000E+000
1	88.51560222	1.670302E-011	1.093024E-012	0	0.000000E+000
1	88.51564524	1.093024E-012	1.670302E-011	1	0.000000E+000
1	88.51830392	1.670302E-011	1.093024E-012	0	0.000000E+000
1	88.51830599	1.093024E-012	1.670302E-011	1	0.000000E+000
1	88.51840422	1.670302E-011	1.093024E-012	0	0.000000E+000
1	88.51842988	1.093024E-012	1.670302E-011	1	0.000000E+000
1	88.51874592	1.670302E-011	1.093024E-012	0	0.000000E+000
1	88.51876764	1.093024E-012	1.670302E-011	1	0.000000E+000
1	88.53348535	1.670302E-011	1.093024E-012	0	0.000000E+000
1	88.53352753	1.093024E-012	1.670302E-011	1	0.000000E+000
1	88.53548764	1.670302E-011	1.093024E-012	0	0.000000E+000
1	88.53550812	1.093024E-012	1.670302E-011	1	0.000000E+000
1	88.54029678	1.670302E-011	1.093024E-012	0	0.000000E+000
1	88.54032136	1.093024E-012	1.670302E-011	1	0.000000E+000
1	88.54609420	1.670302E-011	1.093024E-012	0	0.000000E+000
1	88.54611303	1.093024E-012	1.670302E-011	1	0.000000E+000
1	88.54896741	1.670302E-011	1.093024E-012	0	0.000000E+000
1	88.54897916	1.093024E-012	1.670302E-011	1	0.000000E+000
1	88.55085369	1.670302E-011	1.093024E-012	0	0.000000E+000
1	88.55086369	1.093024E-012	1.670302E-011	1	0.000000E+000
1	88.55793194	1.670302E-011	1.093024E-012	0	0.000000E+000
1	88.55795052	1.093024E-012	1.670302E-011	1	0.000000E+000
1	88.56680634	1.670302E-011	1.093024E-012	0	0.000000E+000
1	88.56687912	1.093024E-012	1.670302E-011	1	0.000000E+000
1	88.57233281	1.670302E-011	1.093024E-012	0	0.000000E+000
1	88.57236292	1.093024E-012	1.670302E-011	1	0.000000E+000
1	88.57297545	1.670302E-011	1.093024E-012	0	0.000000E+000
1	88.57300059	1.093024E-012	1.670302E-011	1	0.000000E+000
1	88.57485202	1.670302E-011	1.093024E-012	0	0.000000E+000
1	88.57487646	1.093024E-012	1.670302E-011	1	0.000000E+000
1	88.57781598	1.670302E-011	1.093024E-012	0	0.000000E+000
1	88.57783728	1.093024E-012	1.670302E-011	1	0.000000E+000
1	88.57969132	1.670302E-011	1.093024E-012	0	0.000000E+000
1	88.57974290	1.093024E-012	1.670302E-011	1	0.000000E+000
1	88.60407899	1.670302E-011	1.093024E-012	0	0.000000E+000
1	88.60409912	1.093024E-012	1.670302E-011	1	0.000000E+000
1	88.60413250	1.670302E-011	1.093024E-012	0	0.000000E+000
1	88.60415146	1.093024E-012	1.670302E-011	1	0.000000E+000
1	88.61136865	1.670302E-011	1.093024E-012	0	0.000000E+000
1	88.61152736	1.093024E-012	1.670302E-011	1	0.000000E+000
1	88.61466397	1.670302E-011	1.093024E-012	0	0.000000E+000
1	88.61467525	1.093024E-012	1.670302E-011	1	0.000000E+000
1	88.61546527	1.670302E-011	1.093024E-012	0	0.000000E+000
1	88.61547817	1.093024E-012	1.670302E-011	1	0.000000E+000
1	88.61945118	1.670302E-011	1.093024E-012	0	0.000000E+000
1	88.66334481	1.093024E-012	1.670302E-011	1	0.000000E+000
1	88.66443368	1.670302E-011	1.093024E-012	0	0.000000E+000
1	88.66445176	1.093024E-012	1.670302E-011	1	0.000000E+000
1	88.66767275	1.670302E-011	1.093024E-012	0	0.000000E+000
1	88.66768294	1.093024E-012	1.670302E-011	1	0.000000E+000
1	88.66774111	1.670302E-011	1.093024E-012	0	0.000000E+000
1	88.66781752	1.093024E-012	1.670302E-011	1	0.000000E+000
1	88.67205889	1.670302E-011	1.093024E-012	0	0.000000E+000
1	88.67211386	1.093024E-012	1.670302E-011	1	0.000000E+000
1	88.68168351	1.670302E-011	1.093024E-012	0	0.000000E+000
1	88.68171432	1.093024E-012	1.670302E-011	1	0.000000E+000
1	88.68515478	1.670302E-011	1.093024E-012	0	0.000000E+000
1	88.68519006	1.093024E-012	1.670302E-011	1	0.000000E+000
1	88.68591831	1.670302E-011	1.093024E-012	0	0.000000E+000
1	88.68596237	1.093024E-012	1.670302E-011	1	0.000000E+000
1	88.68925962	1.670302E-011	1.093024E-012	0	0.000000E+000
1	88.68928136	1.093024E-012	1.670302E-011	1	0.000000E+000
1	88.69123006	1.670302E-011	1.093024E-012	0	0.000000E+000
1	88.69125776	1.093024E-012	1.670302E-011	1	0.000000E+000
1	88.69399739	1.670302E-011	1.093024E-012	0	0.000000E+000
1	88.69403014	1.093024E-012	1.670302E-011	1	0.000000E+000
1	88.69536096	1.670302E-011	1.093024E-012	0	0.000000E+000
1	88.69537066	1.093024E-012	1.670302E-011	1	0.000000E+000
1	88.69539281	1.670302E-011	1.093024E-012	0	0.000000E+000
1	88.69541603	1.093024E-012	1.670302E-011	1	0.000000E+000
1	88.69576628	1.670302E-011	1.093024E-012	0	0.000000E+000
1	88.69578901	1.093024E-012	1.670302E-011	1	0.000000E+000
1	88.69977152	1.670302E-011	1.093024E-012	0	0.000000E+000
1	88.69981576	1.093024E-012	1.670302E-011	1	0.000000E+000
1	88.70271619	1.670302E-011	1.093024E-012	0	0.000000E+000
1	88.70273036	1.093024E-012	1.670302E-011	1	0.000000E+000
1	88.70489537	1.670302E-011	1.093024E-012	0	0.000000E+000
1	88.70492058	1.093024E-012	1.670302E-011	1	0.000000E+000
1	88.70742827	1.670302E-011	1.093024E-012	0	0.000000E+000
1	88.70743861	1.093024E-012	1.670302E-011	1	0.000000E+000
1	88.70887772	1.670302E-011	1.093024E-012	0	0.000000E+000
1	88.70893963	1.093024E-012	1.670302E-011	1	0.000000E+000
1	88.71170982	1.670302E-011	1.093024E-012	0	0.000000E+000
1	88.71173069	1.093024E-012	1.670302E-011	1	0.000000E+000
1	88.71723979	1.670302E-011	1.093024E-012	0	0.000000E+000
1	88.71726210	1.093024E-012	1.670302E-011	1	0.000000E+000
1	88.71735712	1.670302E-011	1.093024E-012	0	0.000000E+000
1	88.71736889	1.093024E-012	1.670302E-011	1	0.000000E+000
1	88.72277632	1.670302E-011	1.093024E-012	0	0.000000E+000
1	88.72278043	1.093024E-012	1.670302E-011	1	0.000000E+000
1	88.72633816	1.670302E-011	1.093024E-012	0	0.000000E+000
1	88.72635291	1.093024E-012	1.670302E-011	1	0.000000E+000
1	88.73091660	1.670302E-011	1.093024E-012	0	0.000000E+000
1	88.73096205	1.093024E-012	1.670302E-011	1	0.000000E+000
1	88.73163390	1.670302E-011	1.093024E-012	0	0.000000E+000
1	88.73166416	1.093024E-012	1.670302E-011	1	0.000000E+000
1	88.73168035	1.670302E-011	1.093024E-012	0	0.000000E+000
1	88.73177910	1.093024E-012	1.670302E-011	1	0.000000E+000
1	88.74175245	1.670302E-011	1.093024E-012	0	0.000000E+000
1	88.74178528	1.093024E-012	1.670302E-011	1	0.000000E+000
1	88.74333303	1.670302E-011	1.093024E-012	0	0.000000E+000
1	88.74335634	1.093024E-012	1.670302E-011	1	0.000000E+000
1	88.74386164	1.670302E-011	1.093024E-012	0	0.000000E+000
1	88.74388591	1.093024E-012	1.670302E-011	1	0.000000E+000
1	88.75226984	1.670302E-011	1.093024E-012	0	0.000000E+000
1	88.75231827	1.093024E-012	1.670302E-011	1	0.000000E+000
1	88.75803628	1.670302E-011	1.093024E-012	0	0.000000E+000
1	88.75807058	1.093024E-012	1.670302E-011	1	0.000000E+000
1	88.76099465	1.670302E-011	1.093024E-012	0	0.000000E+000
1	88.76099916	1.093024E-012	1.670302E-011	1	0.000000E+000
1	88.76468322	1.670302E-011	1.093024E-012	0	0.000000E+000
1	88.76475410	1.093024E-012	1.670302E-011	1	0.000000E+000
1	88.76493570	1.670302E-011	1.093024E-012	0	0.000000E+000
1	88.76498611	1.093024E-012	1.670302E-011	1	0.000000E+000
1	88.76500515	1.670302E-011	1.093024E-012	0	0.000000E+000
1	88.76506934	1.093024E-012	1.670302E-011	1	0.000000E+000
1	88.76507738	1.670302E-011	1.093024E-012	0	0.000000E+000
1	88.76519339	1.093024E-012	1.670302E-011	1	0.000000E+000
1	88.76735318	1.670302E-011	1.093024E-012	0	0.000000E+000
1	88.76737227	1.093024E-012	1.670302E-011	1	0.000000E+000
1	88.77071156	1.670302E-011	1.093024E-012	0	0.000000E+000
1	88.77075817	1.093024E-012	1.670302E-011	1	0.000000E+000
1	88.77513040	1.670302E-011	1.093024E-012	0	0.000000E+000
1	88.77517149	1.093024E-012	1.670302E-011	1	0.000000E+000
1	88.77651916	1.670302E-011	1.093024E-012	0	0.000000E+000
1	88.77653208	1.093024E-012	1.670302E-011	1	0.000000E+000
1	88.77667105	1.670302E-011	1.093024E-012	0	0.000000E+000
1	88.77671679	1.093024E-012	1.670302E-011	1	0.000000E+000
1	88.77839741	1.670302E-011	1.093024E-012	0	0.000000E+000
1	88.77842497	1.093024E-012	1.670302E-011	1	0.000000E+000
1	88.78049780	1.670302E-011	1.093024E-012	0	0.000000E+000
1	88.78054136	1.093024E-012	1.670302E-011	1	0.000000E+000
1	88.79555750	1.670302E-011	1.093024E-012	0	0.000000E+000
1	88.79557318	1.093024E-012	1.670302E-011	1	0.000000E+000
1	88.79572010	1.670302E-011	1.093024E-012	0	0.000000E+000
1	88.79574451	1.093024E-012	1.670302E-011	1	0.000000E+000
1	88.79879496	1.670302E-011	1.093024E-012	0	0.000000E+000
1	88.79891997	1.093024E-012	1.670302E-011	1	0.000000E+000
1	88.80390084	1.670302E-011	1.093024E-012	0	0.000000E+000
1	88.80390422	1.093024E-012	1.670302E-011	1	0.000000E+000
1	88.80513617	1.670302E-011	1.093024E-012	0	0.000000E+000
1	88.80514197	1.093024E-012	1.670302E-011	1	0.000000E+000
1	88.80529301	1.670302E-011	1.093024E-012	0	0.000000E+000
1	88.80533310	1.093024E-012	1.670302E-011	1	0.000000E+000
1	88.80943291	1.670302E-011	1.093024E-012	0	0.000000E+000
1	88.80954864	1.093024E-012	1.670302E-011	1	0.000000E+000
1	88.80966455	1.670302E-011	1.093024E-012	0	0.000000E+000
1	88.80968284	1.093024E-012	1.670302E-011	1	0.000000E+000
1	88.80969820	1.670302E-011	1.093024E-012	0	0.000000E+000
1	88.80975552	1.093024E-012	1.670302E-011	1	0.000000E+000
1	88.81005514	1.670302E-011	1.093024E-012	0	0.000000E+000
1	88.81007418	1.093024E-012	1.670302E-011	1	0.000000E+000
1	88.81029123	1.670302E-011	1.093024E-012	0	0.000000E+000
1	88.81032947	1.093024E-012	1.670302E-011	1	0.000000E+000
1	88.81947417	1.670302E-011	1.093024E-012	0	0.000000E+000
1	88.81949462	1.093024E-012	1.670302E-011	1	0.000000E+000
1	88.82423094	1.670302E-011	1.093024E-012	0	0.000000E+000
1	88.82424740	1.093024E-012	1.670302E-011	1	0.000000E+000
1	88.82729048	1.670302E-011	1.093024E-012	0	0.000000E+000
1	88.82731169	1.093024E-012	1.670302E-011	1	0.000000E+000
1	88.83235184	1.670302E-011	1.093024E-012	0	0.000000E+000
1	88.83267762	1.093024E-012	1.670302E-011	1	0.000000E+000
1	88.83483368	1.670302E-011	1.093024E-012	0	0.000000E+000
1	88.83485922	1.093024E-012	1.670302E-011	1	0.000000E+000
1	88.83984850	1.670302E-011	1.093024E-012	0	0.000000E+000
1	88.83990334	1.093024E-012	1.670302E-011	1	0.000000E+000
1	88.84340058	1.670302E-011	1.093024E-012	0	0.000000E+000
1	89.07151588	1.093024E-012	1.670302E-011	1	0.000000E+000
1	89.08100320	1.670302E-011	1.093024E-012	0	0.000000E+000
1	89.08126632	1.093024E-012	1.670302E-011	1	0.000000E+000
1	89.08148302	1.670302E-011	1.093024E-012	0	0.000000E+000
1	89.08153081	1.093024E-012	1.670302E-011	1	0.000000E+000
1	89.09193119	1.670302E-011	1.093024E-012	0	0.000000E+000
1	89.09203688	1.093024E-012	1.670302E-011	1	0.000000E+000
1	89.10262527	1.670302E-011	1.093024E-012	0	0.000000E+000
1	89.10264868	1.093024E-012	1.670302E-011	1	0.000000E+000
1	89.10787370	1.670302E-011	1.093024E-012	0	0.000000E+000
1	89.10787753	1.093024E-012	1.670302E-011	1	0.000000E+000
1	89.10796912	1.670302E-011	1.093024E-012	0	0.000000E+000
1	89.10802201	1.093024E-012	1.670302E-011	1	0.000000E+000
1	89.10875471	1.670302E-011	1.093024E-012	0	0.000000E+000
1	89.10878252	1.093024E-012	1.670302E-011	1	0.000000E+000
1	89.11256811	1.670302E-011	1.093024E-012	0	0.000000E+000
1	89.11259098	1.093024E-012	1.670302E-011	1	0.000000E+000
1	89.12265600	1.670302E-011	1.093024E-012	0	0.000000E+000
1	89.12267294	1.093024E-012	1.670302E-011	1	0.000000E+000
1	89.12590608	1.670302E-011	1.093024E-012	0	0.000000E+000
1	89.12670079	1.093024E-012	1.670302E-011	1	0.000000E+000
1	89.12740127	1.670302E-011	1.093024E-012	0	0.000000E+000
1	89.12741727	1.093024E-012	1.670302E-011	1	0.000000E+000
1	89.12779210	1.670302E-011	1.093024E-012	0	0.000000E+000
1	89.12782486	1.093024E-012	1.670302E-011	1	0.000000E+000
1	89.12935785	1.670302E-011	1.093024E-012	0	0.000000E+000
1	89.18185964	1.093024E-012	1.670302E-011	1	0.000000E+000
1	89.18753257	1.670302E-011	1.093024E-012	0	0.000000E+000
1	89.18763055	1.093024E-012	1.670302E-011	1	0.000000E+000
1	89.19027837	1.670302E-011	1.093024E-012	0	0.000000E+000
1	89.19031804	1.093024E-012	1.670302E-011	1	0.000000E+000
1	89.19037522	1.670302E-011	1.093024E-012	0	0.000000E+000
1	89.19038399	1.093024E-012	1.670302E-011	1	0.000000E+000
1	89.20478340	1.670302E-011	1.093024E-012	0	0.000000E+000
1	89.20480068	1.093024E-012	1.670302E-011	1	0.000000E+000
1	89.20483661	1.670302E-011	1.093024E-012	0	0.000000E+000
1	89.20487298	1.093024E-012	1.670302E-011	1	0.000000E+000
1	89.20824861	1.670302E-011	1.093024E-012	0	0.000000E+000
1	89.40627979	1.093024E-012	1.670302E-011	1	0.000000E+000
1	89.40631900	1.670302E-011	1.093024E-012	0	0.000000E+000
1	89.40640986	1.093024E-012	1.670302E-011	1	0.000000E+000
1	89.40744053	1.670302E-011	1.093024E-012	0	0.000000E+000
1	89.40750393	1.093024E-012	1.670302E-011	1	0.000000E+000
1	89.40869480	1.670302E-011	1.093024E-012	0	0.000000E+000
1	89.40872410	1.093024E-012	1.670302E-011	1	0.000000E+000
1	89.41236022	1.670302E-011	1.093024E-012	0	0.000000E+000
1	89.41241093	1.093024E-012	1.670302E-011	1	0.000000E+000
1	89.41885456	1.670302E-011	1.093024E-012	0	0.000000E+000
1	89.41904692	1.093024E-012	1.670302E-011	1	0.000000E+000
1	89.43162314	1.670302E-011	1.093024E-012	0	0.000000E+000
1	89.43165523	1.093024E-012	1.670302E-011	1	0.000000E+000
1	89.43273169	1.670302E-011	1.093024E-012	0	0.000000E+000
1	89.43275774	1.093024E-012	1.670302E-011	1	0.000000E+000
1	89.43472428	1.670302E-011	1.093024E-012	0	0.000000E+000
1	89.43477452	1.093024E-012	1.670302E-011	1	0.000000E+000
1	89.43592422	1.670302E-011	1.093024E-012	0	0.000000E+000
1	89.43594582	1.093024E-012	1.670302E-011	1	0.000000E+000
1	89.43658021	1.670302E-011	1.093024E-012	0	0.000000E+000
1	89.43659569	1.093024E-012	1.670302E-011	1	0.000000E+000
1	89.43678731	1.670302E-011	1.093024E-012	0	0.000000E+000
1	89.43684747	1.093024E-012	1.670302E-011	1	0.000000E+000
1	89.43729940	1.670302E-011	1.093024E-012	0	0.000000E+000
1	89.43743699	1.093024E-012	1.670302E-011	1	0.000000E+000
1	89.44331526	1.670302E-011	1.093024E-012	0	0.000000E+000
1	89.44333215	1.093024E-012	1.670302E-011	1	0.000000E+000
1	89.44687809	1.670302E-011	1.093024E-012	0	0.000000E+000
1	89.44700838	1.093024E-012	1.670302E-011	1	0.000000E+000
1	89.45181727	1.670302E-011	1.093024E-012	0	0.000000E+000
1	91.49609419	1.661640E-012	1.727164E-011	1	0.000000E+000
1	91.49838714	1.727164E-011	1.661640E-012	0	0.000000E+000
1	91.49848433	1.661640E-012	1.727164E-011	1	0.000000E+000
1	91.50056807	1.727164E-011	1.661640E-012	0	0.000000E+000
1	91.50075864	1.661640E-012	1.727164E-011	1	0.000000E+000
1	91.50238169	1.727164E-011	1.661640E-012	0	0.000000E+000
1	91.50395438	1.661640E-012	1.727164E-011	1	0.000000E+000
1	91.50514769	1.727164E-011	1.661640E-012	0	0.000000E+000
1	91.50517914	1.661640E-012	1.727164E-011	1	0.000000E+000
1	91.50660496	1.727164E-011	1.661640E-012	0	0.000000E+000
1	91.50679896	1.661640E-012	1.727164E-011	1	0.000000E+000
1	91.51465309	1.727164E-011	1.661640E-012	0	0.000000E+000
1	91.51467615	1.661640E-012	1.727164E-011	1	0.000000E+000
1	91.51661248	1.727164E-011	1.661640E-012	0	0.000000E+000
1	91.51664189	1.661640E-012	1.727164E-011	1	0.000000E+000
1	91.51818022	1.727164E-011	1.661640E-012	0	0.000000E+000
1	91.51837748	1.661640E-012	1.727164E-011	1	0.000000E+000
1	91.51906022	1.727164E-011	1.661640E-012	0	0.000000E+000
1	91.51909336	1.661640E-012	1.727164E-011	1	0.000000E+000
1	91.52508713	1.727164E-011	1.661640E-012	0	0.000000E+000
1	91.52511346	1.661640E-012	1.727164E-011	1	0.000000E+000
1	91.52796485	1.727164E-011	1.661640E-012	0	0.000000E+000
1	91.52796700	1.661640E-012	1.727164E-011	1	0.000000E+000
1	91.53088034	1.727164E-011	1.661640E-012	0	0.000000E+000
1	91.53090763	1.661640E-012	1.727164E-011	1	0.000000E+000
1	91.53107530	1.727164E-011	1.661640E-012	0	0.000000E+000
1	91.53110090	1.661640E-012	1.727164E-011	1	0.000000E+000
1	91.53200678	1.727164E-011	1.661640E-012	0	0.000000E+000
1	91.53203622	1.661640E-012	1.727164E-011	1	0.000000E+000
1	91.53376861	1.727164E-011	1.661640E-012	0	0.000000E+000
1	91.53382930	1.661640E-012	1.727164E-011	1	0.000000E+000
1	91.53511244	1.727164E-011	1.661640E-012	0	0.000000E+000
1	91.53513296	1.661640E-012	1.727164E-011	1	0.000000E+000
1	91.53577226	1.727164E-011	1.661640E-012	0	0.000000E+000
1	119.08411011	1.288072E-012	1.689807E-011	1	0.000000E+000
1	119.09207988	1.689807E-011	1.288072E-012	0	0.000000E+000
1	119.09210743	1.288072E-012	1.689807E-011	1	0.000000E+000
1	119.10088900	1.689807E-011	1.288072E-012	0	0.000000E+000
1	119.10111822	1.288072E-012	1.689807E-011	1	0.000000E+000
1	119.10120953	1.689807E-011	1.288072E-012	0	0.000000E+000
1	119.10122287	1.288072E-012	1.689807E-011	1	0.000000E+000
1	119.10427072	1.689807E-011	1.288072E-012	0	0.000000E+000
1	119.10427705	1.288072E-012	1.689807E-011	1	0.000000E+000
1	119.10556156	1.689807E-011	1.288072E-012	0	0.000000E+000
1	119.10556924	1.288072E-012	1.689807E-011	1	0.000000E+000
1	119.10793466	1.689807E-011	1.288072E-012	0	0.000000E+000
1	119.10796643	1.288072E-012	1.689807E-011	1	0.000000E+000
1	119.10845932	1.689807E-011	1.288072E-012	0	0.000000E+000
1	119.10847798	1.288072E-012	1.689807E-011	1	0.000000E+000
1	119.11187966	1.689807E-011	1.288072E-012	0	0.000000E+000
1	119.11193922	1.288072E-012	1.689807E-011	1	0.000000E+000
1	119.12197743	1.689807E-011	1.288072E-012	0	0.000000E+000
1	119.12203636	1.288072E-012	1.689807E-011	1	0.000000E+000
1	119.12222523	1.689807E-011	1.288072E-012	0	0.000000E+000
1	119.12229372	1.288072E-012	1.689807E-011	1	0.000000E+000
1	119.12243172	1.689807E-011	1.288072E-012	0	0.000000E+000
1	119.12244177	1.288072E-012	1.689807E-011	1	0.000000E+000
1	119.12254303	1.689807E-011	1.288072E-012	0	0.000000E+000
1	119.12256913	1.288072E-012	1.689807E-011	1	0.000000E+000
1	119.12403376	1.689807E-011	1.288072E-012	0	0.000000E+000
1	119.12406839	1.288072E-012	1.689807E-011	1	0.000000E+000
1	119.12490982	1.689807E-011	1.288072E-012	0	0.000000E+000
1	119.12519768	1.288072E-012	1.689807E-011	1	0.000000E+000
1	119.13021874	1.689807E-011	1.288072E-012	0	0.000000E+000
1	119.19319917	1.288072E-012	1.689807E-011	1	0.000000E+000
1	119.19547287	1.689807E-011	1.288072E-012	0	0.000000E+000
1	119.19556186	1.288072E-012	1.689807E-011	1	0.000000E+000
1	119.19721605	1.689807E-011	1.288072E-012	0	0.000000E+000
1	119.19724671	1.288072E-012	1.689807E-011	1	0.000000E+000
1	119.19750276	1.689807E-011	1.288072E-012	0	0.000000E+000
1	119.19752311	1.288072E-012	1.689807E-011	1	0.000000E+000
1	119.21642429	1.689807E-011	1.288072E-012	0	0.000000E+000
1	119.21644827	1.288072E-012	1.689807E-011	1	0.000000E+000
1	119.21843718	1.689807E-011	1.288072E-012	0	0.000000E+000
1	119.21844898	1.288072E-012	1.689807E-011	1	0.000000E+000
1	119.22062535	1.689807E-011	1.288072E-012	0	0.000000E+000
1	119.22072675	1.288072E-012	1.689807E-011	1	0.000000E+000
1	119.22335453	1.689807E-011	1.288072E-012	0	0.000000E+000
1	119.22337120	1.288072E-012	1.689807E-011	1	0.000000E+000
1	119.22413853	1.689807E-011	1.288072E-012	0	0.000000E+000
1	119.22416376	1.288072E-012	1.689807E-011	1	0.000000E+000
1	119.22789386	1.689807E-011	1.288072E-012	0	0.000000E+000
1	119.22830172	1.288072E-012	1.689807E-011	1	0.000000E+000
1	119.24980185	1.689807E-011	1.288072E-012	0	0.000000E+000
1	119.24982819	1.288072E-012	1.689807E-011	1	0.000000E+000
1	119.25327423	1.689807E-011	1.288072E-012	0	0.000000E+000
1	119.25327880	1.288072E-012	1.689807E-011	1	0.000000E+000
1	119.25721907	1.689807E-011	1.288072E-012	0	0.000000E+000
1	119.25724228	1.288072E-012	1.689807E-011	1	0.000000E+000
1	119.25775858	1.689807E-011	1.288072E-012	0	0.000000E+000
1	119.25779056	1.288072E-012	1.689807E-011	1	0.000000E+000
1	119.25790237	1.689807E-011	1.288072E-012	0	0.000000E+000
1	119.25792260	1.288072E-012	1.689807E-011	1	0.000000E+000
1	119.26090086	1.689807E-011	1.288072E-012	0	0.000000E+000
1	119.26092075	1.288072E-012	1.689807E-011	1	0.000000E+000
1	119.26160922	1.689807E-011	1.288072E-012	0	0.000000E+000
1	119.26163206	1.288072E-012	1.689807E-011	1	0.000000E+000
1	119.26450142	1.689807E-011	1.288072E-012	0	0.000000E+000
1	119.26451518	1.288072E-012	1.689807E-011	1	0.000000E+000
1	119.26809709	1.689807E-011	1.288072E-012	0	0.000000E+000
1	119.26820591	1.288072E-012	1.689807E-011	1	0.000000E+000
1	119.26887037	1.689807E-011	1.288072E-012	0	0.000000E+000
1	119.26887832	1.288072E-012	1.689807E-011	1	0.000000E+000
1	119.27422214	1.689807E-011	1.288072E-012	0	0.000000E+000
1	119.27429550	1.288072E-012	1.689807E-011	1	0.000000E+000
1	119.27932405	1.689807E-011	1.288072E-012	0	0.000000E+000
1	119.27934760	1.288072E-012	1.689807E-011	1	0.000000E+000
1	119.28964900	1.689807E-011	1.288072E-012	0	0.000000E+000
1	119.28989930	1.288072E-012	1.689807E-011	1	0.000000E+000
1	119.28991628	1.689807E-011	1.288072E-012	0	0.000000E+000
1	119.29004943	1.288072E-012	1.689807E-011	1	0.000000E+000
1	119.29108391	1.689807E-011	1.288072E-012	0	0.000000E+000
1	119.29112615	1.288072E-012	1.689807E-011	1	0.000000E+000
1	119.29265505	1.689807E-011	1.288072E-012	0	0.000000E+000
1	119.29266383	1.288072E-012	1.689807E-011	1	0.000000E+000
1	119.29389442	1.689807E-011	1.288072E-012	0	0.000000E+000
1	119.29392122	1.288072E-012	1.689807E-011	1	0.000000E+000
1	119.29678643	1.689807E-011	1.288072E-012	0	0.000000E+000
1	119.29682774	1.288072E-012	1.689807E-011	1	0.000000E+000
1	119.29857788	1.689807E-011	1.288072E-012	0	0.000000E+000
1	119.29861127	1.288072E-012	1.689807E-011	1	0.000000E+000
1	119.30423772	1.689807E-011	1.288072E-012	0	0.000000E+000
1	119.30425664	1.288072E-012	1.689807E-011	1	0.000000E+000
1	119.31223753	1.689807E-011	1.288072E-012	0	0.000000E+000
1	119.31241444	1.288072E-012	1.689807E-011	1	0.000000E+000
1	119.31244357	1.689807E-011	1.288072E-012	0	0.000000E+000
1	119.31276271	1.288072E-012	1.689807E-011	1	0.000000E+000
1	119.32025772	1.689807E-011	1.288072E-012	0	0.000000E+000
1	119.32029314	1.288072E-012	1.689807E-011	1	0.000000E+000
1	119.32564337	1.689807E-011	1.288072E-012	0	0.000000E+000
1	119.32573387	1.288072E-012	1.689807E-011	1	0.000000E+000
1	119.32589745	1.689807E-011	1.288072E-012	0	0.000000E+000
1	119.32592696	1.288072E-012	1.689807E-011	1	0.000000E+000
1	119.32605304	1.689807E-011	1.288072E-012	0	0.000000E+000
1	119.32608132	1.288072E-012	1.689807E-011	1	0.000000E+000
1	119.32962464	1.689807E-011	1.288072E-012	0	0.000000E+000
1	119.32966214	1.288072E-012	1.689807E-011	1	0.000000E+000
1	119.33125365	1.689807E-011	1.288072E-012	0	0.000000E+000
1	119.33127557	1.288072E-012	1.689807E-011	1	0.000000E+000
1	119.33132907	1.689807E-011	1.288072E-012	0	0.000000E+000
1	119.33140891	1.288072E-012	1.689807E-011	1	0.000000E+000
1	119.33538420	1.689807E-011	1.288072E-012	0	0.000000E+000
1	119.33539046	1.288072E-012	1.689807E-011	1	0.000000E+000
1	119.33697348	1.689807E-011	1.288072E-012	0	0.000000E+000
1	119.33701409	1.288072E-012	1.689807E-011	1	0.000000E+000
1	119.34110894	1.689807E-011	1.288072E-012	0	0.000000E+000
1	119.34111410	1.288072E-012	1.689807E-011	1	0.000000E+000
1	119.34837165	1.689807E-011	1.288072E-012	0	0.000000E+000
1	119.34841527	1.288072E-012	1.689807E-011	1	0.000000E+000
1	119.35165645	1.689807E-011	1.288072E-012	0	0.000000E+000
1	119.35168042	1.288072E-012	1.689807E-011	1	0.000000E+000
1	119.35265371	1.689807E-011	1.288072E-012	0	0.000000E+000
1	119.35269174	1.288072E-012	1.689807E-011	1	0.000000E+000
1	119.35303497	1.689807E-011	1.288072E-012	0	0.000000E+000
1	119.35307738	1.288072E-012	1.689807E-011	1	0.000000E+000
1	119.36037785	1.689807E-011	1.288072E-012	0	0.000000E+000
1	119.36055603	1.288072E-012	1.689807E-011	1	0.000000E+000
1	119.36234780	1.689807E-011	1.288072E-012	0	0.000000E+000
1	119.36237068	1.288072E-012	1.689807E-011	1	0.000000E+000
1	119.36261331	1.689807E-011	1.288072E-012	0	0.000000E+000
1	119.36264310	1.288072E-012	1.689807E-011	1	0.000000E+000
1	119.36347974	1.689807E-011	1.288072E-012	0	0.000000E+000
1	119.36348999	1.288072E-012	1.689807E-011	1	0.000000E+000
1	119.36573768	1.689807E-011	1.288072E-012	0	0.000000E+000
1	119.36575601	1.288072E-012	1.689807E-011	1	0.000000E+000
1	119.36596455	1.689807E-011	1.288072E-012	0	0.000000E+000
1	119.36621828	1.288072E-012	1.689807E-011	1	0.000000E+000
1	119.36674390	1.689807E-011	1.288072E-012	0	0.000000E+000
1	119.36676396	1.288072E-012	1.689807E-011	1	0.000000E+000
1	119.36911380	1.689807E-011	1.288072E-012	0	0.000000E+000
1	119.36913199	1.288072E-012	1.689807E-011	1	0.000000E+000
1	119.37078782	1.689807E-011	1.288072E-012	0	0.000000E+000
1	119.37087089	1.288072E-012	1.689807E-011	1	0.000000E+000
1	119.37102138	1.689807E-011	1.288072E-012	0	0.000000E+000
1	119.37103460	1.288072E-012	1.689807E-011	1	0.000000E+000
1	119.37147897	1.689807E-011	1.288072E-012	0	0.000000E+000
1	119.37151889	1.288072E-012	1.689807E-011	1	0.000000E+000
1	119.37194865	1.689807E-011	1.288072E-012	0	0.000000E+000
1	119.37199285	1.288072E-012	1.689807E-011	1	0.000000E+000
1	119.37308523	1.689807E-011	1.288072E-012	0	0.000000E+000
1	119.37353829	1.288072E-012	1.689807E-011	1	0.000000E+000
1	119.37465053	1.689807E-011	1.288072E-012	0	0.000000E+000
1	119.37465685	1.288072E-012	1.689807E-011	1	0.000000E+000
1	119.37596838	1.689807E-011	1.288072E-012	0	0.000000E+000
1	119.37599112	1.288072E-012	1.689807E-011	1	0.000000E+000
1	119.37661554	1.689807E-011	1.288072E-012	0	0.000000E+000
1	119.37667478	1.288072E-012	1.689807E-011	1	0.000000E+000
1	119.37701470	1.689807E-011	1.288072E-012	0	0.000000E+000
1	119.37708022	1.288072E-012	1.689807E-011	1	0.000000E+000
1	119.37740989	1.689807E-011	1.288072E-012	0	0.000000E+000
1	119.37745321	1.288072E-012	1.689807E-011	1	0.000000E+000
1	119.37860919	1.689807E-011	1.288072E-012	0	0.000000E+000
1	119.37863195	1.288072E-012	1.689807E-011	1	0.000000E+000
1	119.38395930	1.689807E-011	1.288072E-012	0	0.000000E+000
1	119.38396631	1.288072E-012	1.689807E-011	1	0.000000E+000
1	119.38451934	1.689807E-011	1.288072E-012	0	0.000000E+000
1	119.38453203	1.288072E-012	1.689807E-011	1	0.000000E+000
1	119.38658239	1.689807E-011	1.288072E-012	0	0.000000E+000
1	119.38659986	1.288072E-012	1.689807E-011	1	0.000000E+000
1	119.38729660	1.689807E-011	1.288072E-012	0	0.000000E+000
1	119.38738594	1.288072E-012	1.689807E-011	1	0.000000E+000
1	119.39787027	1.689807E-011	1.288072E-012	0	0.000000E+000
1	119.39790187	1.288072E-012	1.689807E-011	1	0.000000E+000
1	119.40189208	1.689807E-011	1.288072E-012	0	0.000000E+000
1	119.40195788	1.288072E-012	1.689807E-011	1	0.000000E+000
1	119.40293859	1.689807E-011	1.288072E-012	0	0.000000E+000
1	119.40294260	1.288072E-012	1.689807E-011	1	0.000000E+000
1	119.41107749	1.689807E-011	1.288072E-012	0	0.000000E+000
1	119.41110332	1.288072E-012	1.689807E-011	1	0.000000E+000
1	119.41154401	1.689807E-011	1.288072E-012	0	0.000000E+000
1	119.41156830	1.288072E-012	1.689807E-011	1	0.000000E+000
1	119.41453929	1.689807E-011	1.288072E-012	0	0.000000E+000
1	119.41456042	1.288072E-012	1.689807E-011	1	0.000000E+000
1	119.41852489	1.689807E-011	1.288072E-012	0	0.000000E+000
1	119.41854050	1.288072E-012	1.689807E-011	1	0.000000E+000
1	119.41861706	1.689807E-011	1.288072E-012	0	0.000000E+000
1	119.41864641	1.288072E-012	1.689807E-011	1	0.000000E+000
1	119.41904363	1.689807E-011	1.288072E-012	0	0.000000E+000
1	119.41905116	1.288072E-012	1.689807E-011	1	0.000000E+000
1	119.41930152	1.689807E-011	1.288072E-012	0	0.000000E+000
1	119.41934617	1.288072E-012	1.689807E-011	1	0.000000E+000
1	119.42017658	1.689807E-011	1.288072E-012	0	0.000000E+000
1	119.42021044	1.288072E-012	1.689807E-011	1	0.000000E+000
1	119.42662075	1.689807E-011	1.288072E-012	0	0.000000E+000
1	119.42662419	1.288072E-012	1.689807E-011	1	0.000000E+000
1	119.42847145	1.689807E-011	1.288072E-012	0	0.000000E+000
1	119.42857929	1.288072E-012	1.689807E-011	1	0.000000E+000
1	119.42873426	1.689807E-011	1.288072E-012	0	0.000000E+000
1	119.42876423	1.288072E-012	1.689807E-011	1	0.000000E+000
1	119.43641990	1.689807E-011	1.288072E-012	0	0.000000E+000
1	119.43657596	1.288072E-012	1.689807E-011	1	0.000000E+000
1	119.43683475	1.689807E-011	1.288072E-012	0	0.000000E+000
1	119.43686627	1.288072E-012	1.689807E-011	1	0.000000E+000
1	119.43691538	1.689807E-011	1.288072E-012	0	0.000000E+000
1	119.43694284	1.288072E-012	1.689807E-011	1	0.000000E+000
1	119.43819349	1.689807E-011	1.288072E-012	0	0.000000E+000
1	119.43820423	1.288072E-012	1.689807E-011	1	0.000000E+000
1	119.44231592	1.689807E-011	1.288072E-012	0	0.000000E+000
1	119.44234293	1.288072E-012	1.689807E-011	1	0.000000E+000
1	119.44372580	1.689807E-011	1.288072E-012	0	0.000000E+000
1	119.44375218	1.288072E-012	1.689807E-011	1	0.000000E+000
1	119.44390859	1.689807E-011	1.288072E-012	0	0.000000E+000
1	119.44391631	1.288072E-012	1.689807E-011	1	0.000000E+000
1	119.44848286	1.689807E-011	1.288072E-012	0	0.000000E+000
1	119.44849996	1.288072E-012	1.689807E-011	1	0.000000E+000
1	119.46045663	1.689807E-011	1.288072E-012	0	0.000000E+000
1	119.46048185	1.288072E-012	1.689807E-011	1	0.000000E+000
1	119.46205485	1.689807E-011	1.288072E-012	0	0.000000E+000
1	119.46211613	1.288072E-012	1.689807E-011	1	0.000000E+000
1	119.46450787	1.689807E-011	1.288072E-012	0	0.000000E+000
1	119.46451485	1.288072E-012	1.689807E-011	1	0.000000E+000
1	119.46483103	1.689807E-011	1.288072E-012	0	0.000000E+000
1	119.46485008	1.288072E-012	1.689807E-011	1	0.000000E+000
1	119.46837967	1.689807E-011	1.288072E-012	0	0.000000E+000
1	119.46852860	1.288072E-012	1.689807E-011	1	0.000000E+000
1	119.46917827	1.689807E-011	1.288072E-012	0	0.000000E+000
1	119.46920501	1.288072E-012	1.689807E-011	1	0.000000E+000
1	119.47121441	1.689807E-011	1.288072E-012	0	0.000000E+000
1	119.47123808	1.288072E-012	1.689807E-011	1	0.000000E+000
1	119.47260485	1.689807E-011	1.288072E-012	0	0.000000E+000
1	119.47345063	1.288072E-012	1.689807E-011	1	0.000000E+000
1	119.47849379	1.689807E-011	1.288072E-012	0	0.000000E+000
1	119.47854117	1.288072E-012	1.689807E-011	1	0.000000E+000
1	119.47928133	1.689807E-011	1.288072E-012	0	0.000000E+000
1	119.47931178	1.288072E-012	1.689807E-011	1	0.000000E+000
1	119.47940240	1.689807E-011	1.288072E-012	0	0.000000E+000
1	119.47944055	1.288072E-012	1.689807E-011	1	0.000000E+000
1	119.48531151	1.689807E-011	1.288072E-012	0	0.000000E+000
1	119.48532739	1.288072E-012	1.689807E-011	1	0.000000E+000
1	119.48655220	1.689807E-011	1.288072E-012	0	0.000000E+000
1	119.48660357	1.288072E-012	1.689807E-011	1	0.000000E+000
1	119.48677590	1.689807E-011	1.288072E-012	0	0.000000E+000
1	119.48681811	1.288072E-012	1.689807E-011	1	0.000000E+000
1	119.49383727	1.689807E-011	1.288072E-012	0	0.000000E+000
1	119.49399027	1.288072E-012	1.689807E-011	1	0.000000E+000
1	119.50035079	1.689807E-011	1.288072E-012	0	0.000000E+000
1	119.50040226	1.288072E-012	1.689807E-011	1	0.000000E+000
1	119.50112481	1.689807E-011	1.288072E-012	0	0.000000E+000
1	119.50114241	1.288072E-012	1.689807E-011	1	0.000000E+000
1	119.50129300	1.689807E-011	1.288072E-012	0	0.000000E+000
1	119.50172300	1.288072E-012	1.689807E-011	1	0.000000E+000
1	119.50256443	1.689807E-011	1.288072E-012	0	0.000000E+000
1	119.50270334	1.288072E-012	1.689807E-011	1	0.000000E+000
1	119.50676539	1.689807E-011	1.288072E-012	0	0.000000E+000
1	119.50694658	1.288072E-012	1.689807E-011	1	0.000000E+000
1	119.51128025	1.689807E-011	1.288072E-012	0	0.000000E+000
1	119.51131718	1.288072E-012	1.689807E-011	1	0.000000E+000
1	119.51417054	1.689807E-011	1.288072E-012	0	0.000000E+000
1	119.51418241	1.288072E-012	1.689807E-011	1	0.000000E+000
1	119.51638667	1.689807E-011	1.288072E-012	0	0.000000E+000
1	119.51641128	1.288072E-012	1.689807E-011	1	0.000000E+000
1	119.51862839	1.689807E-011	1.288072E-012	0	0.000000E+000
1	119.51863988	1.288072E-012	1.689807E-011	1	0.000000E+000
1	119.52014066	1.689807E-011	1.288072E-012	0	0.000000E+000
1	119.52015691	1.288072E-012	1.689807E-011	1	0.000000E+000
1	119.52179978	1.689807E-011	1.288072E-012	0	0.000000E+000
1	119.52183828	1.288072E-012	1.689807E-011	1	0.000000E+000
1	119.52302545	1.689807E-011	1.288072E-012	0	0.000000E+000
1	119.52310997	1.288072E-012	1.689807E-011	1	0.000000E+000
1	119.52413824	1.689807E-011	1.288072E-012	0	0.000000E+000
1	119.52420038	1.288072E-012	1.689807E-011	1	0.000000E+000
1	119.52699066	1.689807E-011	1.288072E-012	0	0.000000E+000
1	119.52699870	1.288072E-012	1.689807E-011	1	0.000000E+000
1	119.52703920	1.689807E-011	1.288072E-012	0	0.000000E+000
1	119.52707650	1.288072E-012	1.689807E-011	1	0.000000E+000
1	119.52724660	1.689807E-011	1.288072E-012	0	0.000000E+000
1	119.52727491	1.288072E-012	1.689807E-011	1	0.000000E+000
1	119.52731175	1.689807E-011	1.288072E-012	0	0.000000E+000
1	119.52731804	1.288072E-012	1.689807E-011	1	0.000000E+000
1	119.52881547	1.689807E-011	1.288072E-012	0	0.000000E+000
1	119.52884908	1.288072E-012	1.689807E-011	1	0.000000E+000
1	119.53693042	1.689807E-011	1.288072E-012	0	0.000000E+000
1	119.53696240	1.288072E-012	1.689807E-011	1	0.000000E+000
1	119.53847166	1.689807E-011	1.288072E-012	0	0.000000E+000
1	119.53849523	1.288072E-012	1.689807E-011	1	0.000000E+000
1	119.53852775	1.689807E-011	1.288072E-012	0	0.000000E+000
1	119.53855581	1.288072E-012	1.689807E-011	1	0.000000E+000
1	119.54042120	1.689807E-011	1.288072E-012	0	0.000000E+000
1	119.54047239	1.288072E-012	1.689807E-011	1	0.000000E+000
1	119.54152588	1.689807E-011	1.288072E-012	0	0.000000E+000
1	119.54157974	1.288072E-012	1.689807E-011	1	0.000000E+000
1	119.54412653	1.689807E-011	1.288072E-012	0	0.000000E+000
1	119.54415037	1.288072E-012	1.689807E-011	1	0.000000E+000
1	119.54463598	1.689807E-011	1.288072E-012	0	0.000000E+000
1	119.54467012	1.288072E-012	1.689807E-011	1	0.000000E+000
1	119.54713307	1.689807E-011	1.288072E-012	0	0.000000E+000
1	119.54715066	1.288072E-012	1.689807E-011	1	0.000000E+000
1	119.54737657	1.689807E-011	1.288072E-012	0	0.000000E+000
1	119.54740017	1.288072E-012	1.689807E-011	1	0.000000E+000
1	119.54755215	1.689807E-011	1.288072E-012	0	0.000000E+000
1	119.54757780	1.288072E-012	1.689807E-011	1	0.000000E+000
1	119.54760947	1.689807E-011	1.288072E-012	0	0.000000E+000
1	119.54764313	1.288072E-012	1.689807E-011	1	0.000000E+000
1	119.54922093	1.689807E-011	1.288072E-012	0	0.000000E+000
1	119.54922736	1.288072E-012	1.689807E-011	1	0.000000E+000
1	119.55020930	1.689807E-011	1.288072E-012	0	0.000000E+000
1	119.55025696	1.288072E-012	1.689807E-011	1	0.000000E+000
1	119.55568835	1.689807E-011	1.288072E-012	0	0.000000E+000
1	119.55577376	1.288072E-012	1.689807E-011	1	0.000000E+000
1	119.55760725	1.689807E-011	1.288072E-012	0	0.000000E+000
1	119.55763805	1.288072E-012	1.689807E-011	1	0.000000E+000
1	119.56094694	1.689807E-011	1.288072E-012	0	0.000000E+000
1	119.56104300	1.288072E-012	1.689807E-011	1	0.000000E+000
1	119.56135637	1.689807E-011	1.288072E-012	0	0.000000E+000
1	119.56140981	1.288072E-012	1.689807E-011	1	0.000000E+000
1	119.56192315	1.689807E-011	1.288072E-012	0	0.000000E+000
1	119.56217356	1.288072E-012	1.689807E-011	1	0.000000E+000
1	119.56318073	1.689807E-011	1.288072E-012	0	0.000000E+000
1	119.56319231	1.288072E-012	1.689807E-011	1	0.000000E+000
1	119.56330035	1.689807E-011	1.288072E-012	0	0.000000E+000
1	119.56334059	1.288072E-012	1.689807E-011	1	0.000000E+000
1	119.56335856	1.689807E-011	1.288072E-012	0	0.000000E+000
1	119.56342219	1.288072E-012	1.689807E-011	1	0.000000E+000
1	119.57224768	1.689807E-011	1.288072E-012	0	0.000000E+000
1	119.57234727	1.288072E-012	1.689807E-011	1	0.000000E+000
1	119.57683931	1.689807E-011	1.288072E-012	0	0.000000E+000
1	119.57691181	1.288072E-012	1.689807E-011	1	0.000000E+000
1	119.57754524	1.689807E-011	1.288072E-012	0	0.000000E+000
1	119.57756536	1.288072E-012	1.689807E-011	1	0.000000E+000
1	119.57811796	1.689807E-011	1.288072E-012	0	0.000000E+000
1	119.57815317	1.288072E-012	1.689807E-011	1	0.000000E+000
1	119.57819856	1.689807E-011	1.288072E-012	0	0.000000E+000
1	119.57822059	1.288072E-012	1.689807E-011	1	0.000000E+000
1	119.58512795	1.689807E-011	1.288072E-012	0	0.000000E+000
1	119.58524092	1.288072E-012	1.689807E-011	1	0.000000E+000
1	119.58718287	1.689807E-011	1.288072E-012	0	0.000000E+000
1	119.58732227	1.288072E-012	1.689807E-011	1	0.000000E+000
1	119.59189463	1.689807E-011	1.288072E-012	0	0.000000E+000
1	119.59192588	1.288072E-012	1.689807E-011	1	0.000000E+000
1	119.59294080	1.689807E-011	1.288072E-012	0	0.000000E+000
1	119.59299891	1.288072E-012	1.689807E-011	1	0.000000E+000
1	119.59739542	1.689807E-011	1.288072E-012	0	0.000000E+000
1	119.59741804	1.288072E-012	1.689807E-011	1	0.000000E+000
1	119.60006331	1.689807E-011	1.288072E-012	0	0.000000E+000
1	119.60009238	1.288072E-012	1.689807E-011	1	0.000000E+000
1	119.60431155	1.689807E-011	1.288072E-012	0	0.000000E+000
1	119.60431997	1.288072E-012	1.689807E-011	1	0.000000E+000
1	119.60584785	1.689807E-011	1.288072E-012	0	0.000000E+000
1	119.60590525	1.288072E-012	1.689807E-011	1	0.000000E+000
1	119.60839891	1.689807E-011	1.288072E-012	0	0.000000E+000
1	119.60843506	1.288072E-012	1.689807E-011	1	0.000000E+000
1	119.61178867	1.689807E-011	1.288072E-012	0	0.000000E+000
1	119.61188756	1.288072E-012	1.689807E-011	1	0.000000E+000
1	119.61472900	1.689807E-011	1.288072E-012	0	0.000000E+000
1	119.61493382	1.288072E-012	1.689807E-011	1	0.000000E+000
1	119.61525869	1.689807E-011	1.288072E-012	0	0.000000E+000
1	119.61532724	1.288072E-012	1.689807E-011	1	0.000000E+000
1	119.61781728	1.689807E-011	1.288072E-012	0	0.000000E+000
1	119.61792858	1.288072E-012	1.689807E-011	1	0.000000E+000
1	119.61891670	1.689807E-011	1.288072E-012	0	0.000000E+000
1	119.61892954	1.288072E-012	1.689807E-011	1	0.000000E+000
1	119.62299117	1.689807E-011	1.288072E-012	0	0.000000E+000
1	119.62302909	1.288072E-012	1.689807E-011	1	0.000000E+000
1	119.62481589	1.689807E-011	1.288072E-012	0	0.000000E+000
1	119.62486847	1.288072E-012	1.689807E-011	1	0.000000E+000
1	119.62763326	1.689807E-011	1.288072E-012	0	0.000000E+000
1	119.62769120	1.288072E-012	1.689807E-011	1	0.000000E+000
1	119.63012423	1.689807E-011	1.288072E-012	0	0.000000E+000
1	119.63130384	1.288072E-012	1.689807E-011	1	0.000000E+000
1	119.63168383	1.689807E-011	1.288072E-012	0	0.000000E+000
1	119.63201428	1.288072E-012	1.689807E-011	1	0.000000E+000
1	119.63307708	1.689807E-011	1.288072E-012	0	0.000000E+000
1	119.63311010	1.288072E-012	1.689807E-011	1	0.000000E+000
1	119.63332318	1.689807E-011	1.288072E-012	0	0.000000E+000
1	119.63341291	1.288072E-012	1.689807E-011	1	0.000000E+000
1	119.63842650	1.689807E-011	1.288072E-012	0	0.000000E+000
1	119.73496314	1.288072E-012	1.689807E-011	1	0.000000E+000
1	119.74010959	1.689807E-011	1.288072E-012	0	0.000000E+000
1	119.74022006	1.288072E-012	1.689807E-011	1	0.000000E+000
1	119.74046761	1.689807E-011	1.288072E-012	0	0.000000E+000
1	119.74046910	1.288072E-012	1.689807E-011	1	0.000000E+000
1	119.74053398	1.689807E-011	1.288072E-012	0	0.000000E+000
1	119.74058072	1.288072E-012	1.689807E-011	1	0.000000E+000
1	119.74098512	1.689807E-011	1.288072E-012	0	0.000000E+000
1	119.74103898	1.288072E-012	1.689807E-011	1	0.000000E+000
1	119.74106746	1.689807E-011	1.288072E-012	0	0.000000E+000
1	119.74108378	1.288072E-012	1.689807E-011	1	0.000000E+000
1	119.74123162	1.689807E-011	1.288072E-012	0	0.000000E+000
1	119.74127528	1.288072E-012	1.689807E-011	1	0.000000E+000
1	119.74228633	1.689807E-011	1.288072E-012	0	0.000000E+000
1	119.74235538	1.288072E-012	1.689807E-011	1	0.000000E+000
1	119.74420011	1.689807E-011	1.288072E-012	0	0.000000E+000
1	119.74420609	1.288072E-012	1.689807E-011	1	0.000000E+000
1	119.74438479	1.689807E-011	1.288072E-012	0	0.000000E+000
1	119.74599980	1.288072E-012	1.689807E-011	1	0.000000E+000
1	119.74668054	1.689807E-011	1.288072E-012	0	0.000000E+000
1	119.74670911	1.288072E-012	1.689807E-011	1	0.000000E+000
1	119.74840481	1.689807E-011	1.288072E-012	0	0.000000E+000
1	119.74843814	1.288072E-012	1.689807E-011	1	0.000000E+000
1	119.74847550	1.689807E-011	1.288072E-012	0	0.000000E+000
1	119.74855505	1.288072E-012	1.689807E-011	1	0.000000E+000
1	119.74953398	1.689807E-011	1.288072E-012	0	0.000000E+000
1	119.74957869	1.288072E-012	1.689807E-011	1	0.000000E+000
1	119.75018298	1.689807E-011	1.288072E-012	0	0.000000E+000
1	119.75023813	1.288072E-012	1.689807E-011	1	0.000000E+000
1	119.75047961	1.689807E-011	1.288072E-012	0	0.000000E+000
1	119.75050429	1.288072E-012	1.689807E-011	1	0.000000E+000
1	119.75167415	1.689807E-011	1.288072E-012	0	0.000000E+000
1	119.75169819	1.288072E-012	1.689807E-011	1	0.000000E+000
1	119.75264330	1.689807E-011	1.288072E-012	0	0.000000E+000
1	119.75268708	1.288072E-012	1.689807E-011	1	0.000000E+000
1	119.75384874	1.689807E-011	1.288072E-012	0	0.000000E+000
1	119.75388465	1.288072E-012	1.689807E-011	1	0.000000E+000
1	119.75868817	1.689807E-011	1.288072E-012	0	0.000000E+000
1	119.75870842	1.288072E-012	1.689807E-011	1	0.000000E+000
1	119.77503743	1.689807E-011	1.288072E-012	0	0.000000E+000
1	119.77509943	1.288072E-012	1.689807E-011	1	0.000000E+000
1	119.77752844	1.689807E-011	1.288072E-012	0	0.000000E+000
1	119.77755585	1.288072E-012	1.689807E-011	1	0.000000E+000
1	119.77949380	1.689807E-011	1.288072E-012	0	0.000000E+000
1	119.77950211	1.288072E-012	1.689807E-011	1	0.000000E+000
1	119.78268014	1.689807E-011	1.288072E-012	0	0.000000E+000
1	119.78272594	1.288072E-012	1.689807E-011	1	0.000000E+000
1	119.78613518	1.689807E-011	1.288072E-012	0	0.000000E+000
1	119.78619355	1.288072E-012	1.689807E-011	1	0.000000E+000
1	119.78628400	1.689807E-011	1.288072E-012	0	0.000000E+000
1	119.78630381	1.288072E-012	1.689807E-011	1	0.000000E+000
1	119.78638099	1.689807E-011	1.288072E-012	0	0.000000E+000
1	119.78639058	1.288072E-012	1.689807E-011	1	0.000000E+000
1	119.78865187	1.689807E-011	1.288072E-012	0	0.000000E+000
1	119.78869583	1.288072E-012	1.689807E-011	1	0.000000E+000
1	119.78889731	1.689807E-011	1.288072E-012	0	0.000000E+000
1	119.78897921	1.288072E-012	1.689807E-011	1	0.000000E+000
1	119.78909507	1.689807E-011	1.288072E-012	0	0.000000E+000
1	119.78915826	1.288072E-012	1.689807E-011	1	0.000000E+000
1	119.78937342	1.689807E-011	1.288072E-012	0	0.000000E+000
1	119.79004131	1.288072E-012	1.689807E-011	1	0.000000E+000
1	119.79113379	1.689807E-011	1.288072E-012	0	0.000000E+000
1	119.79114879	1.288072E-012	1.689807E-011	1	0.000000E+000
1	119.79165237	1.689807E-011	1.288072E-012	0	0.000000E+000
1	119.79175415	1.288072E-012	1.689807E-011	1	0.000000E+000
1	119.79214301	1.689807E-011	1.288072E-012	0	0.000000E+000
1	119.79216245	1.288072E-012	1.689807E-011	1	0.000000E+000
1	119.79664120	1.689807E-011	1.288072E-012	0	0.000000E+000
1	119.79666017	1.288072E-012	1.689807E-011	1	0.000000E+000
1	119.79679748	1.689807E-011	1.288072E-012	0	0.000000E+000
1	119.79691791	1.288072E-012	1.689807E-011	1	0.000000E+000
1	119.79747032	1.689807E-011	1.288072E-012	0	0.000000E+000
1	119.79749634	1.288072E-012	1.689807E-011	1	0.000000E+000
1	119.80132160	1.689807E-011	1.288072E-012	0	0.000000E+000
1	119.80135885	1.288072E-012	1.689807E-011	1	0.000000E+000
1	119.80238443	1.689807E-011	1.288072E-012	0	0.000000E+000
1	119.80238691	1.288072E-012	1.689807E-011	1	0.000000E+000
1	119.80696799	1.689807E-011	1.288072E-012	0	0.000000E+000
1	119.80700794	1.288072E-012	1.689807E-011	1	0.000000E+000
1	119.81195800	1.689807E-011	1.288072E-012	0	0.000000E+000
1	119.81198187	1.288072E-012	1.689807E-011	1	0.000000E+000
1	119.82277133	1.689807E-011	1.288072E-012	0	0.000000E+000
1	119.82278118	1.288072E-012	1.689807E-011	1	0.000000E+000
1	119.82947055	1.689807E-011	1.288072E-012	0	0.000000E+000
1	119.82949934	1.288072E-012	1.689807E-011	1	0.000000E+000
1	119.83902259	1.689807E-011	1.288072E-012	0	0.000000E+000
1	119.83905820	1.288072E-012	1.689807E-011	1	0.000000E+000
1	119.84052726	1.689807E-011	1.288072E-012	0	0.000000E+000
1	119.84055324	1.288072E-012	1.689807E-011	1	0.000000E+000
1	119.84091320	1.689807E-011	1.288072E-012	0	0.000000E+000
1	119.84092914	1.288072E-012	1.689807E-011	1	0.000000E+000
1	119.84172276	1.689807E-011	1.288072E-012	0	0.000000E+000
1	119.84175044	1.288072E-012	1.689807E-011	1	0.000000E+000
1	119.85105658	1.689807E-011	1.288072E-012	0	0.000000E+000
1	119.85111577	1.288072E-012	1.689807E-011	1	0.000000E+000
1	119.85123446	1.689807E-011	1.288072E-012	0	0.000000E+000
1	119.85129920	1.288072E-012	1.689807E-011	1	0.000000E+000
1	119.85316533	1.689807E-011	1.288072E-012	0	0.000000E+000
1	119.85319757	1.288072E-012	1.689807E-011	1	0.000000E+000
1	119.85325797	1.689807E-011	1.288072E-012	0	0.000000E+000
1	119.85328740	1.288072E-012	1.689807E-011	1	0.000000E+000
1	119.85872253	1.689807E-011	1.288072E-012	0	0.000000E+000
1	119.85909946	1.288072E-012	1.689807E-011	1	0.000000E+000
1	119.86856031	1.689807E-011	1.288072E-012	0	0.000000E+000
1	119.86859416	1.288072E-012	1.689807E-011	1	0.000000E+000
1	119.87562456	1.689807E-011	1.288072E-012	0	0.000000E+000
1	119.87584054	1.288072E-012	1.689807E-011	1	0.000000E+000
1	119.87954350	1.689807E-011	1.288072E-012	0	0.000000E+000
1	119.87975745	1.288072E-012	1.689807E-011	1	0.000000E+000
1	119.88286135	1.689807E-011	1.288072E-012	0	0.000000E+000
1	119.88287870	1.288072E-012	1.689807E-011	1	0.000000E+000
1	119.88318928	1.689807E-011	1.288072E-012	0	0.000000E+000
1	119.88323267	1.288072E-012	1.689807E-011	1	0.000000E+000
1	119.89139619	1.689807E-011	1.288072E-012	0	0.000000E+000
1	119.89143456	1.288072E-012	1.689807E-011	1	0.000000E+000
1	119.89193207	1.689807E-011	1.288072E-012	0	0.000000E+000
1	119.89194739	1.288072E-012	1.689807E-011	1	0.000000E+000
1	119.89404124	1.689807E-011	1.288072E-012	0	0.000000E+000
1	119.89410113	1.288072E-012	1.689807E-011	1	0.000000E+000
1	119.89471514	1.689807E-011	1.288072E-012	0	0.000000E+000
1	119.89476583	1.288072E-012	1.689807E-011	1	0.000000E+000
1	119.89586709	1.689807E-011	1.288072E-012	0	0.000000E+000
1	119.89601486	1.288072E-012	1.689807E-011	1	0.000000E+000
1	119.89881043	1.689807E-011	1.288072E-012	0	0.000000E+000
1	119.89881323	1.288072E-012	1.689807E-011	1	0.000000E+000
1	119.90072387	1.689807E-011	1.288072E-012	0	0.000000E+000
1	119.90075188	1.288072E-012	1.689807E-011	1	0.000000E+000
1	119.90076886	1.689807E-011	1.288072E-012	0	0.000000E+000
1	119.90080784	1.288072E-012	1.689807E-011	1	0.000000E+000
1	119.90143792	1.689807E-011	1.288072E-012	0	0.000000E+000
1	119.90147133	1.288072E-012	1.689807E-011	1	0.000000E+000
1	119.90206172	1.689807E-011	1.288072E-012	0	0.000000E+000
1	119.90209525	1.288072E-012	1.689807E-011	1	0.000000E+000
1	119.90517963	1.689807E-011	1.288072E-012	0	0.000000E+000
1	119.90525149	1.288072E-012	1.689807E-011	1	0.000000E+000
1	119.90721719	1.689807E-011	1.288072E-012	0	0.000000E+000
1	119.90733866	1.288072E-012	1.689807E-011	1	0.000000E+000
1	119.91275837	1.689807E-011	1.288072E-012	0	0.000000E+000
1	119.91280308	1.288072E-012	1.689807E-011	1	0.000000E+000
1	119.91379824	1.689807E-011	1.288072E-012	0	0.000000E+000
1	119.91383618	1.288072E-012	1.689807E-011	1	0.000000E+000
1	119.91579983	1.689807E-011	1.288072E-012	0	0.000000E+000
1	119.91581018	1.288072E-012	1.689807E-011	1	0.000000E+000
1	119.91616444	1.689807E-011	1.288072E-012	0	0.000000E+000
1	119.91634470	1.288072E-012	1.689807E-011	1	0.000000E+000
1	119.91838275	1.689807E-011	1.288072E-012	0	0.000000E+000
1	119.91842707	1.288072E-012	1.689807E-011	1	0.000000E+000
1	119.91851509	1.689807E-011	1.288072E-012	0	0.000000E+000
1	119.91854821	1.288072E-012	1.689807E-011	1	0.000000E+000
1	119.92276387	1.689807E-011	1.288072E-012	0	0.000000E+000
1	119.92276592	1.288072E-012	1.689807E-011	1	0.000000E+000
1	119.92347782	1.689807E-011	1.288072E-012	0	0.000000E+000
1	119.92350781	1.288072E-012	1.689807E-011	1	0.000000E+000
1	119.92426113	1.689807E-011	1.288072E-012	0	0.000000E+000
1	119.92429483	1.288072E-012	1.689807E-011	1	0.000000E+000
1	119.92436080	1.689807E-011	1.288072E-012	0	0.000000E+000
1	119.92464426	1.288072E-012	1.689807E-011	1	0.000000E+000
1	119.92477391	1.689807E-011	1.288072E-012	0	0.000000E+000
1	119.92480395	1.288072E-012	1.689807E-011	1	0.000000E+000
1	119.92514071	1.689807E-011	1.288072E-012	0	0.000000E+000
1	119.92519014	1.288072E-012	1.689807E-011	1	0.000000E+000
1	119.92771094	1.689807E-011	1.288072E-012	0	0.000000E+000
1	119.92784777	1.288072E-012	1.689807E-011	1	0.000000E+000
1	119.93247462	1.689807E-011	1.288072E-012	0	0.000000E+000
1	119.93268336	1.288072E-012	1.689807E-011	1	0.000000E+000
1	119.93273878	1.689807E-011	1.288072E-012	0	0.000000E+000
1	119.93279844	1.288072E-012	1.689807E-011	1	0.000000E+000
1	119.93369012	1.689807E-011	1.288072E-012	0	0.000000E+000
1	119.93369791	1.288072E-012	1.689807E-011	1	0.000000E+000
1	119.93413510	1.689807E-011	1.288072E-012	0	0.000000E+000
1	119.93432091	1.288072E-012	1.689807E-011	1	0.000000E+000
1	119.93786443	1.689807E-011	1.288072E-012	0	0.000000E+000
1	119.93787477	1.288072E-012	1.689807E-011	1	0.000000E+000
1	119.94326523	1.689807E-011	1.288072E-012	0	0.000000E+000
1	119.94330625	1.288072E-012	1.689807E-011	1	0.000000E+000
1	119.94347492	1.689807E-011	1.288072E-012	0	0.000000E+000
1	119.94350177	1.288072E-012	1.689807E-011	1	0.000000E+000
1	119.94870821	1.689807E-011	1.288072E-012	0	0.000000E+000
1	119.94872426	1.288072E-012	1.689807E-011	1	0.000000E+000
1	119.95272246	1.689807E-011	1.288072E-012	0	0.000000E+000
1	119.95275702	1.288072E-012	1.689807E-011	1	0.000000E+000
1	119.95284674	1.689807E-011	1.288072E-012	0	0.000000E+000
1	119.95308288	1.288072E-012	1.689807E-011	1	0.000000E+000
1	119.95676081	1.689807E-011	1.288072E-012	0	0.000000E+000
1	119.95677245	1.288072E-012	1.689807E-011	1	0.000000E+000
1	119.95913586	1.689807E-011	1.288072E-012	0	0.000000E+000
1	119.95916507	1.288072E-012	1.689807E-011	1	0.000000E+000
1	119.96036297	1.689807E-011	1.288072E-012	0	0.000000E+000
1	119.96039693	1.288072E-012	1.689807E-011	1	0.000000E+000
1	119.96069398	1.689807E-011	1.288072E-012	0	0.000000E+000
1	119.96074499	1.288072E-012	1.689807E-011	1	0.000000E+000
1	119.96162909	1.689807E-011	1.288072E-012	0	0.000000E+000
1	119.96167602	1.288072E-012	1.689807E-011	1	0.000000E+000
1	119.96238339	1.689807E-011	1.288072E-012	0	0.000000E+000
1	119.96253462	1.288072E-012	1.689807E-011	1	0.000000E+000
1	119.96340676	1.689807E-011	1.288072E-012	0	0.000000E+000
1	119.96343793	1.288072E-012	1.689807E-011	1	0.000000E+000
1	119.96484305	1.689807E-011	1.288072E-012	0	0.000000E+000
1	119.96489501	1.288072E-012	1.689807E-011	1	0.000000E+000
1	119.96813792	1.689807E-011	1.288072E-012	0	0.000000E+000
1	130.11286954	7.232898E-013	1.633329E-011	1	0.000000E+000
1	130.11490269	1.633329E-011	7.232898E-013	0	0.000000E+000
1	130.11494316	7.232898E-013	1.633329E-011	1	0.000000E+000
1	130.12202294	1.633329E-011	7.232898E-013	0	0.000000E+000
1	130.12204527	7.232898E-013	1.633329E-011	1	0.000000E+000
1	130.12430947	1.633329E-011	7.232898E-013	0	0.000000E+000
1	130.12446182	7.232898E-013	1.633329E-011	1	0.000000E+000
1	130.12477010	1.633329E-011	7.232898E-013	0	0.000000E+000
1	130.12477352	7.232898E-013	1.633329E-011	1	0.000000E+000
1	130.12820666	1.633329E-011	7.232898E-013	0	0.000000E+000
1	130.12822121	7.232898E-013	1.633329E-011	1	0.000000E+000
1	130.12945387	1.633329E-011	7.232898E-013	0	0.000000E+000
1	130.12947059	7.232898E-013	1.633329E-011	1	0.000000E+000
1	130.13474941	1.633329E-011	7.232898E-013	0	0.000000E+000
1	130.13477259	7.232898E-013	1.633329E-011	1	0.000000E+000
1	130.14150678	1.633329E-011	7.232898E-013	0	0.000000E+000
1	130.14153238	7.232898E-013	1.633329E-011	1	0.000000E+000
1	130.14240050	1.633329E-011	7.232898E-013	0	0.000000E+000
1	130.14303452	7.232898E-013	1.633329E-011	1	0.000000E+000
1	130.14374397	1.633329E-011	7.232898E-013	0	0.000000E+000
1	130.14376028	7.232898E-013	1.633329E-011	1	0.000000E+000
1	130.14890900	1.633329E-011	7.232898E-013	0	0.000000E+000
1	130.14892879	7.232898E-013	1.633329E-011	1	0.000000E+000
1	130.15075093	1.633329E-011	7.232898E-013	0	0.000000E+000
1	130.15083576	7.232898E-013	1.633329E-011	1	0.000000E+000
1	130.15405834	1.633329E-011	7.232898E-013	0	0.000000E+000
1	130.15410662	7.232898E-013	1.633329E-011	1	0.000000E+000
1	130.15668151	1.633329E-011	7.232898E-013	0	0.000000E+000
1	130.15669610	7.232898E-013	1.633329E-011	1	0.000000E+000
1	130.15838610	1.633329E-011	7.232898E-013	0	0.000000E+000
1	130.15839354	7.232898E-013	1.633329E-011	1	0.000000E+000
1	130.16026254	1.633329E-011	7.232898E-013	0	0.000000E+000
1	130.16029306	7.232898E-013	1.633329E-011	1	0.000000E+000
1	130.16486311	1.633329E-011	7.232898E-013	0	0.000000E+000
1	130.16496770	7.232898E-013	1.633329E-011	1	0.000000E+000
1	130.16499501	1.633329E-011	7.232898E-013	0	0.000000E+000
1	130.16501842	7.232898E-013	1.633329E-011	1	0.000000E+000
1	130.16751252	1.633329E-011	7.232898E-013	0	0.000000E+000
1	130.16753360	7.232898E-013	1.633329E-011	1	0.000000E+000
1	130.16840376	1.633329E-011	7.232898E-013	0	0.000000E+000
1	130.16844544	7.232898E-013	1.633329E-011	1	0.000000E+000
1	130.16919842	1.633329E-011	7.232898E-013	0	0.000000E+000
1	130.16922079	7.232898E-013	1.633329E-011	1	0.000000E+000
1	130.17096839	1.633329E-011	7.232898E-013	0	0.000000E+000
1	130.17097864	7.232898E-013	1.633329E-011	1	0.000000E+000
1	130.17114190	1.633329E-011	7.232898E-013	0	0.000000E+000
1	130.17116351	7.232898E-013	1.633329E-011	1	0.000000E+000
1	130.17206976	1.633329E-011	7.232898E-013	0	0.000000E+000
1	130.17213237	7.232898E-013	1.633329E-011	1	0.000000E+000
1	130.17275187	1.633329E-011	7.232898E-013	0	0.000000E+000
1	130.17277474	7.232898E-013	1.633329E-011	1	0.000000E+000
1	130.17497021	1.633329E-011	7.232898E-013	0	0.000000E+000
1	130.17500480	7.232898E-013	1.633329E-011	1	0.000000E+000
1	130.18181295	1.633329E-011	7.232898E-013	0	0.000000E+000
1	130.18184618	7.232898E-013	1.633329E-011	1	0.000000E+000
1	130.18280093	1.633329E-011	7.232898E-013	0	0.000000E+000
1	130.18280815	7.232898E-013	1.633329E-011	1	0.000000E+000
1	130.18602654	1.633329E-011	7.232898E-013	0	0.000000E+000
1	130.18604007	7.232898E-013	1.633329E-011	1	0.000000E+000
1	130.18631484	1.633329E-011	7.232898E-013	0	0.000000E+000
1	130.18633473	7.232898E-013	1.633329E-011	1	0.000000E+000
1	130.18673312	1.633329E-011	7.232898E-013	0	0.000000E+000
1	130.18674314	7.232898E-013	1.633329E-011	1	0.000000E+000
1	130.18750079	1.633329E-011	7.232898E-013	0	0.000000E+000
1	130.18754647	7.232898E-013	1.633329E-011	1	0.000000E+000
1	130.18820288	1.633329E-011	7.232898E-013	0	0.000000E+000
1	130.18823163	7.232898E-013	1.633329E-011	1	0.000000E+000
1	130.18960762	1.633329E-011	7.232898E-013	0	0.000000E+000
1	130.18961591	7.232898E-013	1.633329E-011	1	0.000000E+000
1	130.19003293	1.633329E-011	7.232898E-013	0	0.000000E+000
1	130.19007975	7.232898E-013	1.633329E-011	1	0.000000E+000
1	130.20187726	1.633329E-011	7.232898E-013	0	0.000000E+000
1	130.20188871	7.232898E-013	1.633329E-011	1	0.000000E+000
1	130.20195230	1.633329E-011	7.232898E-013	0	0.000000E+000
1	130.20198412	7.232898E-013	1.633329E-011	1	0.000000E+000
1	130.20209670	1.633329E-011	7.232898E-013	0	0.000000E+000
1	130.20212886	7.232898E-013	1.633329E-011	1	0.000000E+000
1	130.20447459	1.633329E-011	7.232898E-013	0	0.000000E+000
1	130.20454174	7.232898E-013	1.633329E-011	1	0.000000E+000
1	130.20483679	1.633329E-011	7.232898E-013	0	0.000000E+000
1	130.20485090	7.232898E-013	1.633329E-011	1	0.000000E+000
1	130.20619677	1.633329E-011	7.232898E-013	0	0.000000E+000
1	130.20626447	7.232898E-013	1.633329E-011	1	0.000000E+000
1	130.20935280	1.633329E-011	7.232898E-013	0	0.000000E+000
1	130.20937615	7.232898E-013	1.633329E-011	1	0.000000E+000
1	130.21009178	1.633329E-011	7.232898E-013	0	0.000000E+000
1	130.21011712	7.232898E-013	1.633329E-011	1	0.000000E+000
1	130.21024098	1.633329E-011	7.232898E-013	0	0.000000E+000
1	130.21027818	7.232898E-013	1.633329E-011	1	0.000000E+000
1	130.21058799	1.633329E-011	7.232898E-013	0	0.000000E+000
1	130.21062394	7.232898E-013	1.633329E-011	1	0.000000E+000
1	130.21095521	1.633329E-011	7.232898E-013	0	0.000000E+000
1	130.21101207	7.232898E-013	1.633329E-011	1	0.000000E+000
1	130.21262276	1.633329E-011	7.232898E-013	0	0.000000E+000
1	130.21264844	7.232898E-013	1.633329E-011	1	0.000000E+000
1	130.21359899	1.633329E-011	7.232898E-013	0	0.000000E+000
1	130.21364623	7.232898E-013	1.633329E-011	1	0.000000E+000
1	130.22030056	1.633329E-011	7.232898E-013	0	0.000000E+000
1	130.22032314	7.232898E-013	1.633329E-011	1	0.000000E+000
1	130.22348144	1.633329E-011	7.232898E-013	0	0.000000E+000
1	130.22351687	7.232898E-013	1.633329E-011	1	0.000000E+000
1	130.22427634	1.633329E-011	7.232898E-013	0	0.000000E+000
1	130.22432303	7.232898E-013	1.633329E-011	1	0.000000E+000
1	130.22470611	1.633329E-011	7.232898E-013	0	0.000000E+000
1	130.22472514	7.232898E-013	1.633329E-011	1	0.000000E+000
1	130.22507813	1.633329E-011	7.232898E-013	0	0.000000E+000
1	130.22508327	7.232898E-013	1.633329E-011	1	0.000000E+000
1	130.22516479	1.633329E-011	7.232898E-013	0	0.000000E+000
1	130.22522104	7.232898E-013	1.633329E-011	1	0.000000E+000
1	130.22650550	1.633329E-011	7.232898E-013	0	0.000000E+000
1	130.22652607	7.232898E-013	1.633329E-011	1	0.000000E+000
1	130.22654197	1.633329E-011	7.232898E-013	0	0.000000E+000
1	130.22656682	7.232898E-013	1.633329E-011	1	0.000000E+000
1	130.23066029	1.633329E-011	7.232898E-013	0	0.000000E+000
1	130.23072201	7.232898E-013	1.633329E-011	1	0.000000E+000
1	130.23344390	1.633329E-011	7.232898E-013	0	0.000000E+000
1	130.23348262	7.232898E-013	1.633329E-011	1	0.000000E+000
1	130.23353940	1.633329E-011	7.232898E-013	0	0.000000E+000
1	130.23356454	7.232898E-013	1.633329E-011	1	0.000000E+000
1	130.23882402	1.633329E-011	7.232898E-013	0	0.000000E+000
1	130.23884796	7.232898E-013	1.633329E-011	1	0.000000E+000
1	130.24022274	1.633329E-011	7.232898E-013	0	0.000000E+000
1	130.24034316	7.232898E-013	1.633329E-011	1	0.000000E+000
1	130.24047932	1.633329E-011	7.232898E-013	0	0.000000E+000
1	130.24050672	7.232898E-013	1.633329E-011	1	0.000000E+000
1	130.24123746	1.633329E-011	7.232898E-013	0	0.000000E+000
1	130.24126727	7.232898E-013	1.633329E-011	1	0.000000E+000
1	130.24516648	1.633329E-011	7.232898E-013	0	0.000000E+000
1	130.24525389	7.232898E-013	1.633329E-011	1	0.000000E+000
1	130.25129211	1.633329E-011	7.232898E-013	0	0.000000E+000
1	130.25132205	7.232898E-013	1.633329E-011	1	0.000000E+000
1	130.25134041	1.633329E-011	7.232898E-013	0	0.000000E+000
1	130.25141918	7.232898E-013	1.633329E-011	1	0.000000E+000
1	130.25178265	1.633329E-011	7.232898E-013	0	0.000000E+000
1	130.25184103	7.232898E-013	1.633329E-011	1	0.000000E+000
1	130.25187457	1.633329E-011	7.232898E-013	0	0.000000E+000
1	130.25271158	7.232898E-013	1.633329E-011	1	0.000000E+000
1	130.25294271	1.633329E-011	7.232898E-013	0	0.000000E+000
1	130.25298592	7.232898E-013	1.633329E-011	1	0.000000E+000
1	130.25301277	1.633329E-011	7.232898E-013	0	0.000000E+000
1	130.25318569	7.232898E-013	1.633329E-011	1	0.000000E+000
1	130.25451133	1.633329E-011	7.232898E-013	0	0.000000E+000
1	130.25451850	7.232898E-013	1.633329E-011	1	0.000000E+000
1	130.25453494	1.633329E-011	7.232898E-013	0	0.000000E+000
1	130.25609692	7.232898E-013	1.633329E-011	1	0.000000E+000
1	130.25611105	1.633329E-011	7.232898E-013	0	0.000000E+000
1	130.25613817	7.232898E-013	1.633329E-011	1	0.000000E+000
1	130.25758643	1.633329E-011	7.232898E-013	0	0.000000E+000
1	130.26063277	7.232898E-013	1.633329E-011	1	0.000000E+000
1	130.26128729	1.633329E-011	7.232898E-013	0	0.000000E+000
1	130.26134806	7.232898E-013	1.633329E-011	1	0.000000E+000
1	130.26590599	1.633329E-011	7.232898E-013	0	0.000000E+000
1	130.26592438	7.232898E-013	1.633329E-011	1	0.000000E+000
1	130.26774689	1.633329E-011	7.232898E-013	0	0.000000E+000
1	130.26779012	7.232898E-013	1.633329E-011	1	0.000000E+000
1	130.27123678	1.633329E-011	7.232898E-013	0	0.000000E+000
1	130.27130134	7.232898E-013	1.633329E-011	1	0.000000E+000
1	130.27369811	1.633329E-011	7.232898E-013	0	0.000000E+000
1	130.27392108	7.232898E-013	1.633329E-011	1	0.000000E+000
1	130.27516975	1.633329E-011	7.232898E-013	0	0.000000E+000
1	130.27517784	7.232898E-013	1.633329E-011	1	0.000000E+000
1	130.27882944	1.633329E-011	7.232898E-013	0	0.000000E+000
1	130.27883604	7.232898E-013	1.633329E-011	1	0.000000E+000
1	130.28382639	1.633329E-011	7.232898E-013	0	0.000000E+000
1	130.28401649	7.232898E-013	1.633329E-011	1	0.000000E+000
1	130.28687436	1.633329E-011	7.232898E-013	0	0.000000E+000
1	130.28757048	7.232898E-013	1.633329E-011	1	0.000000E+000
1	130.28910474	1.633329E-011	7.232898E-013	0	0.000000E+000
1	130.28913077	7.232898E-013	1.633329E-011	1	0.000000E+000
1	130.29091713	1.633329E-011	7.232898E-013	0	0.000000E+000
1	130.29093938	7.232898E-013	1.633329E-011	1	0.000000E+000
1	130.29323027	1.633329E-011	7.232898E-013	0	0.000000E+000
1	130.29326884	7.232898E-013	1.633329E-011	1	0.000000E+000
1	130.29828189	1.633329E-011	7.232898E-013	0	0.000000E+000
1	130.29831294	7.232898E-013	1.633329E-011	1	0.000000E+000
1	130.29852988	1.633329E-011	7.232898E-013	0	0.000000E+000
1	130.29857489	7.232898E-013	1.633329E-011	1	0.000000E+000
1	130.29862586	1.633329E-011	7.232898E-013	0	0.000000E+000
1	130.29881564	7.232898E-013	1.633329E-011	1	0.000000E+000
1	130.30180330	1.633329E-011	7.232898E-013	0	0.000000E+000
1	130.30196534	7.232898E-013	1.633329E-011	1	0.000000E+000
1	130.30229104	1.633329E-011	7.232898E-013	0	0.000000E+000
1	130.30240582	7.232898E-013	1.633329E-011	1	0.000000E+000
1	130.30275893	1.633329E-011	7.232898E-013	0	0.000000E+000
1	130.30278879	7.232898E-013	1.633329E-011	1	0.000000E+000
1	130.30719554	1.633329E-011	7.232898E-013	0	0.000000E+000
1	130.30736654	7.232898E-013	1.633329E-011	1	0.000000E+000
1	130.30913115	1.633329E-011	7.232898E-013	0	0.000000E+000
1	130.30917331	7.232898E-013	1.633329E-011	1	0.000000E+000
1	130.31289765	1.633329E-011	7.232898E-013	0	0.000000E+000
1	130.31294419	7.232898E-013	1.633329E-011	1	0.000000E+000
1	130.31721919	1.633329E-011	7.232898E-013	0	0.000000E+000
1	130.31723495	7.232898E-013	1.633329E-011	1	0.000000E+000
1	130.32552314	1.633329E-011	7.232898E-013	0	0.000000E+000
1	130.32553520	7.232898E-013	1.633329E-011	1	0.000000E+000
1	130.32644611	1.633329E-011	7.232898E-013	0	0.000000E+000
1	130.32645714	7.232898E-013	1.633329E-011	1	0.000000E+000
1	130.32756191	1.633329E-011	7.232898E-013	0	0.000000E+000
1	130.32757543	7.232898E-013	1.633329E-011	1	0.000000E+000
1	130.32979810	1.633329E-011	7.232898E-013	0	0.000000E+000
1	130.32984171	7.232898E-013	1.633329E-011	1	0.000000E+000
1	130.33084042	1.633329E-011	7.232898E-013	0	0.000000E+000
1	130.33095190	7.232898E-013	1.633329E-011	1	0.000000E+000
1	130.33589997	1.633329E-011	7.232898E-013	0	0.000000E+000
1	130.33592204	7.232898E-013	1.633329E-011	1	0.000000E+000
1	130.34498541	1.633329E-011	7.232898E-013	0	0.000000E+000
1	130.34505724	7.232898E-013	1.633329E-011	1	0.000000E+000
1	130.34511639	1.633329E-011	7.232898E-013	0	0.000000E+000
1	130.34513332	7.232898E-013	1.633329E-011	1	0.000000E+000
1	130.34656652	1.633329E-011	7.232898E-013	0	0.000000E+000
1	130.34729444	7.232898E-013	1.633329E-011	1	0.000000E+000
1	130.34829869	1.633329E-011	7.232898E-013	0	0.000000E+000
1	130.34831839	7.232898E-013	1.633329E-011	1	0.000000E+000
1	130.34887917	1.633329E-011	7.232898E-013	0	0.000000E+000
1	130.34894921	7.232898E-013	1.633329E-011	1	0.000000E+000
1	130.35255109	1.633329E-011	7.232898E-013	0	0.000000E+000
1	130.35257828	7.232898E-013	1.633329E-011	1	0.000000E+000
1	130.35334892	1.633329E-011	7.232898E-013	0	0.000000E+000
1	130.35336247	7.232898E-013	1.633329E-011	1	0.000000E+000
1	130.35344650	1.633329E-011	7.232898E-013	0	0.000000E+000
1	130.35347381	7.232898E-013	1.633329E-011	1	0.000000E+000
1	130.36701390	1.633329E-011	7.232898E-013	0	0.000000E+000
1	130.36707060	7.232898E-013	1.633329E-011	1	0.000000E+000
1	130.38290046	1.633329E-011	7.232898E-013	0	0.000000E+000
1	130.38291163	7.232898E-013	1.633329E-011	1	0.000000E+000
1	130.38436413	1.633329E-011	7.232898E-013	0	0.000000E+000
1	130.38438856	7.232898E-013	1.633329E-011	1	0.000000E+000
1	130.38442357	1.633329E-011	7.232898E-013	0	0.000000E+000
1	130.38450446	7.232898E-013	1.633329E-011	1	0.000000E+000
1	130.38451896	1.633329E-011	7.232898E-013	0	0.000000E+000
1	130.38483077	7.232898E-013	1.633329E-011	1	0.000000E+000
1	130.39152074	1.633329E-011	7.232898E-013	0	0.000000E+000
1	130.39155767	7.232898E-013	1.633329E-011	1	0.000000E+000
1	130.39225449	1.633329E-011	7.232898E-013	0	0.000000E+000
1	130.39237785	7.232898E-013	1.633329E-011	1	0.000000E+000
1	130.39402858	1.633329E-011	7.232898E-013	0	0.000000E+000
1	130.39408643	7.232898E-013	1.633329E-011	1	0.000000E+000
1	130.39411775	1.633329E-011	7.232898E-013	0	0.000000E+000
1	130.39412743	7.232898E-013	1.633329E-011	1	0.000000E+000
1	130.39658047	1.633329E-011	7.232898E-013	0	0.000000E+000
1	130.39660000	7.232898E-013	1.633329E-011	1	0.000000E+000
1	130.39703134	1.633329E-011	7.232898E-013	0	0.000000E+000
1	130.39705632	7.232898E-013	1.633329E-011	1	0.000000E+000
1	130.40256053	1.633329E-011	7.232898E-013	0	0.000000E+000
1	130.40257338	7.232898E-013	1.633329E-011	1	0.000000E+000
1	130.40622513	1.633329E-011	7.232898E-013	0	0.000000E+000
1	130.40626712	7.232898E-013	1.633329E-011	1	0.000000E+000
1	130.41666644	1.633329E-011	7.232898E-013	0	0.000000E+000
1	130.41671299	7.232898E-013	1.633329E-011	1	0.000000E+000
1	130.42074291	1.633329E-011	7.232898E-013	0	0.000000E+000
1	130.42078174	7.232898E-013	1.633329E-011	1	0.000000E+000
1	130.42430516	1.633329E-011	7.232898E-013	0	0.000000E+000
1	130.42431701	7.232898E-013	1.633329E-011	1	0.000000E+000
1	130.43247529	1.633329E-011	7.232898E-013	0	0.000000E+000
1	130.43262473	7.232898E-013	1.633329E-011	1	0.000000E+000
1	130.43276863	1.633329E-011	7.232898E-013	0	0.000000E+000
1	130.43278983	7.232898E-013	1.633329E-011	1	0.000000E+000
1	130.44019381	1.633329E-011	7.232898E-013	0	0.000000E+000
1	130.44022701	7.232898E-013	1.633329E-011	1	0.000000E+000
1	130.44139625	1.633329E-011	7.232898E-013	0	0.000000E+000
1	130.44143554	7.232898E-013	1.633329E-011	1	0.000000E+000
1	130.44450364	1.633329E-011	7.232898E-013	0	0.000000E+000
1	130.44502257	7.232898E-013	1.633329E-011	1	0.000000E+000
1	130.44600339	1.633329E-011	7.232898E-013	0	0.000000E+000
1	130.44604423	7.232898E-013	1.633329E-011	1	0.000000E+000
1	130.44867212	1.633329E-011	7.232898E-013	0	0.000000E+000
1	130.44869849	7.232898E-013	1.633329E-011	1	0.000000E+000
1	130.44872926	1.633329E-011	7.232898E-013	0	0.000000E+000
1	130.45662056	7.232898E-013	1.633329E-011	1	0.000000E+000
1	130.46119397	1.633329E-011	7.232898E-013	0	0.000000E+000
1	130.46122690	7.232898E-013	1.633329E-011	1	0.000000E+000
1	130.46130251	1.633329E-011	7.232898E-013	0	0.000000E+000
1	130.46134280	7.232898E-013	1.633329E-011	1	0.000000E+000
1	130.46462231	1.633329E-011	7.232898E-013	0	0.000000E+000
1	130.46463268	7.232898E-013	1.633329E-011	1	0.000000E+000
1	130.46492535	1.633329E-011	7.232898E-013	0	0.000000E+000
1	130.46501867	7.232898E-013	1.633329E-011	1	0.000000E+000
1	130.46665708	1.633329E-011	7.232898E-013	0	0.000000E+000
1	130.46701502	7.232898E-013	1.633329E-011	1	0.000000E+000
1	130.47343892	1.633329E-011	7.232898E-013	0	0.000000E+000
1	130.47352167	7.232898E-013	1.633329E-011	1	0.000000E+000
1	130.47680893	1.633329E-011	7.232898E-013	0	0.000000E+000
1	130.47682939	7.232898E-013	1.633329E-011	1	0.000000E+000
1	130.48433490	1.633329E-011	7.232898E-013	0	0.000000E+000
1	130.48440177	7.232898E-013	1.633329E-011	1	0.000000E+000
1	130.48445672	1.633329E-011	7.232898E-013	0	0.000000E+000
1	130.48448157	7.232898E-013	1.633329E-011	1	0.000000E+000
1	130.49252211	1.633329E-011	7.232898E-013	0	0.000000E+000
1	130.49257525	7.232898E-013	1.633329E-011	1	0.000000E+000
1	130.49263770	1.633329E-011	7.232898E-013	0	0.000000E+000
1	130.49269343	7.232898E-013	1.633329E-011	1	0.000000E+000
1	130.49272444	1.633329E-011	7.232898E-013	0	0.000000E+000
1	130.49273790	7.232898E-013	1.633329E-011	1	0.000000E+000
1	130.49410907	1.633329E-011	7.232898E-013	0	0.000000E+000
1	130.49414439	7.232898E-013	1.633329E-011	1	0.000000E+000
1	130.49811397	1.633329E-011	7.232898E-013	0	0.000000E+000
1	130.49815285	7.232898E-013	1.633329E-011	1	0.000000E+000
1	130.49842702	1.633329E-011	7.232898E-013	0	0.000000E+000
1	130.49847815	7.232898E-013	1.633329E-011	1	0.000000E+000
1	130.49863865	1.633329E-011	7.232898E-013	0	0.000000E+000
1	130.49868710	7.232898E-013	1.633329E-011	1	0.000000E+000
1	130.49971483	1.633329E-011	7.232898E-013	0	0.000000E+000
1	130.49975947	7.232898E-013	1.633329E-011	1	0.000000E+000
1	130.49993151	1.633329E-011	7.232898E-013	0	0.000000E+000
1	130.49994501	7.232898E-013	1.633329E-011	1	0.000000E+000
1	130.50012627	1.633329E-011	7.232898E-013	0	0.000000E+000
1	130.50015872	7.232898E-013	1.633329E-011	1	0.000000E+000
1	130.50254008	1.633329E-011	7.232898E-013	0	0.000000E+000
1	130.50262013	7.232898E-013	1.633329E-011	1	0.000000E+000
1	130.50818866	1.633329E-011	7.232898E-013	0	0.000000E+000
1	130.50822112	7.232898E-013	1.633329E-011	1	0.000000E+000
1	130.51322879	1.633329E-011	7.232898E-013	0	0.000000E+000
1	130.51325564	7.232898E-013	1.633329E-011	1	0.000000E+000
1	130.51333305	1.633329E-011	7.232898E-013	0	0.000000E+000
1	130.51334130	7.232898E-013	1.633329E-011	1	0.000000E+000
1	130.51589421	1.633329E-011	7.232898E-013	0	0.000000E+000
1	130.51593894	7.232898E-013	1.633329E-011	1	0.000000E+000
1	130.51620489	1.633329E-011	7.232898E-013	0	0.000000E+000
1	130.51622122	7.232898E-013	1.633329E-011	1	0.000000E+000
1	130.51766870	1.633329E-011	7.232898E-013	0	0.000000E+000
1	130.51773371	7.232898E-013	1.633329E-011	1	0.000000E+000
1	130.52104469	1.633329E-011	7.232898E-013	0	0.000000E+000
1	130.52107894	7.232898E-013	1.633329E-011	1	0.000000E+000
1	130.52182523	1.633329E-011	7.232898E-013	0	0.000000E+000
1	130.54072548	7.232898E-013	1.633329E-011	1	0.000000E+000
1	130.54197046	1.633329E-011	7.232898E-013	0	0.000000E+000
1	130.54200665	7.232898E-013	1.633329E-011	1	0.000000E+000
1	130.54829646	1.633329E-011	7.232898E-013	0	0.000000E+000
1	130.54831472	7.232898E-013	1.633329E-011	1	0.000000E+000
1	130.55930547	1.633329E-011	7.232898E-013	0	0.000000E+000
1	130.55934551	7.232898E-013	1.633329E-011	1	0.000000E+000
1	130.56347818	1.633329E-011	7.232898E-013	0	0.000000E+000
1	130.56350737	7.232898E-013	1.633329E-011	1	0.000000E+000
1	130.57063979	1.633329E-011	7.232898E-013	0	0.000000E+000
1	130.57065646	7.232898E-013	1.633329E-011	1	0.000000E+000
1	130.57353253	1.633329E-011	7.232898E-013	0	0.000000E+000
1	130.57357169	7.232898E-013	1.633329E-011	1	0.000000E+000
1	130.57423833	1.633329E-011	7.232898E-013	0	0.000000E+000
1	130.57428348	7.232898E-013	1.633329E-011	1	0.000000E+000
1	130.57592760	1.633329E-011	7.232898E-013	0	0.000000E+000
1	130.57602552	7.232898E-013	1.633329E-011	1	0.000000E+000
1	130.57617018	1.633329E-011	7.232898E-013	0	0.000000E+000
1	130.57618405	7.232898E-013	1.633329E-011	1	0.000000E+000
1	130.57693630	1.633329E-011	7.232898E-013	0	0.000000E+000
1	130.57696795	7.232898E-013	1.633329E-011	1	0.000000E+000
1	130.58561969	1.633329E-011	7.232898E-013	0	0.000000E+000
1	130.58571091	7.232898E-013	1.633329E-011	1	0.000000E+000
1	130.58750777	1.633329E-011	7.232898E-013	0	0.000000E+000
1	130.58753564	7.232898E-013	1.633329E-011	1	0.000000E+000
1	130.58760903	1.633329E-011	7.232898E-013	0	0.000000E+000
1	130.58765986	7.232898E-013	1.633329E-011	1	0.000000E+000
1	130.58769890	1.633329E-011	7.232898E-013	0	0.000000E+000
1	130.58772409	7.232898E-013	1.633329E-011	1	0.000000E+000
1	130.58776779	1.633329E-011	7.232898E-013	0	0.000000E+000
1	130.58782215	7.232898E-013	1.633329E-011	1	0.000000E+000
1	130.59009599	1.633329E-011	7.232898E-013	0	0.000000E+000
1	130.69148694	7.232898E-013	1.633329E-011	1	0.000000E+000
1	130.69314037	1.633329E-011	7.232898E-013	0	0.000000E+000
1	130.69320125	7.232898E-013	1.633329E-011	1	0.000000E+000
1	130.70186070	1.633329E-011	7.232898E-013	0	0.000000E+000
1	130.70194088	7.232898E-013	1.633329E-011	1	0.000000E+000
1	130.70591301	1.633329E-011	7.232898E-013	0	0.000000E+000
1	130.70604472	7.232898E-013	1.633329E-011	1	0.000000E+000
1	130.70609405	1.633329E-011	7.232898E-013	0	0.000000E+000
1	130.70612820	7.232898E-013	1.633329E-011	1	0.000000E+000
1	130.70987544	1.633329E-011	7.232898E-013	0	0.000000E+000
1	130.70991827	7.232898E-013	1.633329E-011	1	0.000000E+000
1	130.70998061	1.633329E-011	7.232898E-013	0	0.000000E+000
1	130.71001486	7.232898E-013	1.633329E-011	1	0.000000E+000
1	130.71005900	1.633329E-011	7.232898E-013	0	0.000000E+000
1	130.71008746	7.232898E-013	1.633329E-011	1	0.000000E+000
1	130.71787538	1.633329E-011	7.232898E-013	0	0.000000E+000
1	130.71793793	7.232898E-013	1.633329E-011	1	0.000000E+000
1	130.72546989	1.633329E-011	7.232898E-013	0	0.000000E+000
1	130.72549369	7.232898E-013	1.633329E-011	1	0.000000E+000
1	130.72555332	1.633329E-011	7.232898E-013	0	0.000000E+000
1	130.72559582	7.232898E-013	1.633329E-011	1	0.000000E+000
1	130.72594522	1.633329E-011	7.232898E-013	0	0.000000E+000
1	130.72600467	7.232898E-013	1.633329E-011	1	0.000000E+000
1	130.73321385	1.633329E-011	7.232898E-013	0	0.000000E+000
1	130.73324950	7.232898E-013	1.633329E-011	1	0.000000E+000
1	130.73525342	1.633329E-011	7.232898E-013	0	0.000000E+000
1	130.73529113	7.232898E-013	1.633329E-011	1	0.000000E+000
1	130.73942764	1.633329E-011	7.232898E-013	0	0.000000E+000
1	130.73953252	7.232898E-013	1.633329E-011	1	0.000000E+000
1	130.73990498	1.633329E-011	7.232898E-013	0	0.000000E+000
1	130.73993801	7.232898E-013	1.633329E-011	1	0.000000E+000
1	130.75155728	1.633329E-011	7.232898E-013	0	0.000000E+000
1	130.75158374	7.232898E-013	1.633329E-011	1	0.000000E+000
1	130.75360522	1.633329E-011	7.232898E-013	0	0.000000E+000
1	130.75361643	7.232898E-013	1.633329E-011	1	0.000000E+000
1	130.75386411	1.633329E-011	7.232898E-013	0	0.000000E+000
1	130.75386946	7.232898E-013	1.633329E-011	1	0.000000E+000
1	130.75421569	1.633329E-011	7.232898E-013	0	0.000000E+000
1	130.76251464	7.232898E-013	1.633329E-011	1	0.000000E+000
1	130.76712765	1.633329E-011	7.232898E-013	0	0.000000E+000
1	130.76718078	7.232898E-013	1.633329E-011	1	0.000000E+000
1	130.76729638	1.633329E-011	7.232898E-013	0	0.000000E+000
1	130.76730260	7.232898E-013	1.633329E-011	1	0.000000E+000
1	130.77388719	1.633329E-011	7.232898E-013	0	0.000000E+000
1	130.77390204	7.232898E-013	1.633329E-011	1	0.000000E+000
1	130.77687378	1.633329E-011	7.232898E-013	0	0.000000E+000
1	130.77690047	7.232898E-013	1.633329E-011	1	0.000000E+000
1	130.77701124	1.633329E-011	7.232898E-013	0	0.000000E+000
1	130.77703183	7.232898E-013	1.633329E-011	1	0.000000E+000
1	130.77951498	1.633329E-011	7.232898E-013	0	0.000000E+000
1	130.77954336	7.232898E-013	1.633329E-011	1	0.000000E+000
1	130.78501821	1.633329E-011	7.232898E-013	0	0.000000E+000
1	130.78504070	7.232898E-013	1.633329E-011	1	0.000000E+000
1	130.78853631	1.633329E-011	7.232898E-013	0	0.000000E+000
1	130.78859571	7.232898E-013	1.633329E-011	1	0.000000E+000
1	130.79114140	1.633329E-011	7.232898E-013	0	0.000000E+000
1	130.79115461	7.232898E-013	1.633329E-011	1	0.000000E+000
1	130.79153772	1.633329E-011	7.232898E-013	0	0.000000E+000
1	130.79155645	7.232898E-013	1.633329E-011	1	0.000000E+000
1	130.79970105	1.633329E-011	7.232898E-013	0	0.000000E+000
1	130.79976331	7.232898E-013	1.633329E-011	1	0.000000E+000
1	130.80920109	1.633329E-011	7.232898E-013	0	0.000000E+000
1	130.80921475	7.232898E-013	1.633329E-011	1	0.000000E+000
1	130.81096400	1.633329E-011	7.232898E-013	0	0.000000E+000
1	130.81096962	7.232898E-013	1.633329E-011	1	0.000000E+000
1	130.81155929	1.633329E-011	7.232898E-013	0	0.000000E+000
1	130.81163375	7.232898E-013	1.633329E-011	1	0.000000E+000
1	130.81175111	1.633329E-011	7.232898E-013	0	0.000000E+000
1	130.81176640	7.232898E-013	1.633329E-011	1	0.000000E+000
1	130.81388075	1.633329E-011	7.232898E-013	0	0.000000E+000
1	130.81390730	7.232898E-013	1.633329E-011	1	0.000000E+000
1	130.81644335	1.633329E-011	7.232898E-013	0	0.000000E+000
1	130.81646244	7.232898E-013	1.633329E-011	1	0.000000E+000
1	130.82066480	1.633329E-011	7.232898E-013	0	0.000000E+000
1	130.82086999	7.232898E-013	1.633329E-011	1	0.000000E+000
1	130.82887754	1.633329E-011	7.232898E-013	0	0.000000E+000
1	130.82896212	7.232898E-013	1.633329E-011	1	0.000000E+000
1	130.82898205	1.633329E-011	7.232898E-013	0	0.000000E+000
1	130.82899702	7.232898E-013	1.633329E-011	1	0.000000E+000
1	130.82911040	1.633329E-011	7.232898E-013	0	0.000000E+000
1	130.82913909	7.232898E-013	1.633329E-011	1	0.000000E+000
1	130.82955656	1.633329E-011	7.232898E-013	0	0.000000E+000
1	130.82963172	7.232898E-013	1.633329E-011	1	0.000000E+000
1	130.84168489	1.633329E-011	7.232898E-013	0	0.000000E+000
1	130.84172195	7.232898E-013	1.633329E-011	1	0.000000E+000
1	130.84203081	1.633329E-011	7.232898E-013	0	0.000000E+000
1	131.03071101	7.232898E-013	1.633329E-011	1	0.000000E+000
1	131.03199854	1.633329E-011	7.232898E-013	0	0.000000E+000
1	131.03201186	7.232898E-013	1.633329E-011	1	0.000000E+000
1	131.03368533	1.633329E-011	7.232898E-013	0	0.000000E+000
1	131.03379354	7.232898E-013	1.633329E-011	1	0.000000E+000
1	131.03449822	1.633329E-011	7.232898E-013	0	0.000000E+000
1	131.03451558	7.232898E-013	1.633329E-011	1	0.000000E+000
1	131.03742685	1.633329E-011	7.232898E-013	0	0.000000E+000
1	131.03745195	7.232898E-013	1.633329E-011	1	0.000000E+000
1	131.03842235	1.633329E-011	7.232898E-013	0	0.000000E+000
1	131.03844004	7.232898E-013	1.633329E-011	1	0.000000E+000
1	131.04186197	1.633329E-011	7.232898E-013	0	0.000000E+000
1	131.04187305	7.232898E-013	1.633329E-011	1	0.000000E+000
1	131.04761689	1.633329E-011	7.232898E-013	0	0.000000E+000
1	131.04768578	7.232898E-013	1.633329E-011	1	0.000000E+000
1	131.05597093	1.633329E-011	7.232898E-013	0	0.000000E+000
1	131.05601006	7.232898E-013	1.633329E-011	1	0.000000E+000
1	131.06121821	1.633329E-011	7.232898E-013	0	0.000000E+000
1	131.06133097	7.232898E-013	1.633329E-011	1	0.000000E+000
1	131.06282364	1.633329E-011	7.232898E-013	0	0.000000E+000
1	131.06284917	7.232898E-013	1.633329E-011	1	0.000000E+000
1	131.06956390	1.633329E-011	7.232898E-013	0	0.000000E+000
1	131.06959282	7.232898E-013	1.633329E-011	1	0.000000E+000
1	131.07342190	1.633329E-011	7.232898E-013	0	0.000000E+000
1	131.07348051	7.232898E-013	1.633329E-011	1	0.000000E+000
1	131.07417271	1.633329E-011	7.232898E-013	0	0.000000E+000
1	131.07419212	7.232898E-013	1.633329E-011	1	0.000000E+000
1	131.07428799	1.633329E-011	7.232898E-013	0	0.000000E+000
1	131.07431470	7.232898E-013	1.633329E-011	1	0.000000E+000
1	131.07851541	1.633329E-011	7.232898E-013	0	0.000000E+000
1	131.07853862	7.232898E-013	1.633329E-011	1	0.000000E+000
1	131.08570221	1.633329E-011	7.232898E-013	0	0.000000E+000
1	131.08576157	7.232898E-013	1.633329E-011	1	0.000000E+000
1	131.09442533	1.633329E-011	7.232898E-013	0	0.000000E+000
1	131.09450040	7.232898E-013	1.633329E-011	1	0.000000E+000
1	131.09787904	1.633329E-011	7.232898E-013	0	0.000000E+000
1	131.09793996	7.232898E-013	1.633329E-011	1	0.000000E+000
1	131.09802579	1.633329E-011	7.232898E-013	0	0.000000E+000
1	131.09803926	7.232898E-013	1.633329E-011	1	0.000000E+000
1	131.09999813	1.633329E-011	7.232898E-013	0	0.000000E+000
1	131.10002473	7.232898E-013	1.633329E-011	1	0.000000E+000
1	131.11479434	1.633329E-011	7.232898E-013	0	0.000000E+000
1	131.11490763	7.232898E-013	1.633329E-011	1	0.000000E+000
1	131.11831667	1.633329E-011	7.232898E-013	0	0.000000E+000
1	131.11846871	7.232898E-013	1.633329E-011	1	0.000000E+000
1	131.11897069	1.633329E-011	7.232898E-013	0	0.000000E+000
1	131.11900260	7.232898E-013	1.633329E-011	1	0.000000E+000
1	131.13082429	1.633329E-011	7.232898E-013	0	0.000000E+000
1	147.22488363	9.527654E-013	1.656277E-011	1	0.000000E+000
1	147.23362228	1.656277E-011	9.527654E-013	0	0.000000E+000
1	147.23364215	9.527654E-013	1.656277E-011	1	0.000000E+000
1	147.24392955	1.656277E-011	9.527654E-013	0	0.000000E+000
1	147.24394957	9.527654E-013	1.656277E-011	1	0.000000E+000
1	147.24399286	1.656277E-011	9.527654E-013	0	0.000000E+000
1	147.24405012	9.527654E-013	1.656277E-011	1	0.000000E+000
1	147.24825094	1.656277E-011	9.527654E-013	0	0.000000E+000
1	147.24825560	9.527654E-013	1.656277E-011	1	0.000000E+000
1	147.26813050	1.656277E-011	9.527654E-013	0	0.000000E+000
1	147.26816013	9.527654E-013	1.656277E-011	1	0.000000E+000
1	147.27949651	1.656277E-011	9.527654E-013	0	0.000000E+000
1	147.27951597	9.527654E-013	1.656277E-011	1	0.000000E+000
1	147.28020521	1.656277E-011	9.527654E-013	0	0.000000E+000
1	147.28024196	9.527654E-013	1.656277E-011	1	0.000000E+000
1	147.28408319	1.656277E-011	9.527654E-013	0	0.000000E+000
1	147.28409868	9.527654E-013	1.656277E-011	1	0.000000E+000
1	147.28734783	1.656277E-011	9.527654E-013	0	0.000000E+000
1	147.28737564	9.527654E-013	1.656277E-011	1	0.000000E+000
1	147.28893861	1.656277E-011	9.527654E-013	0	0.000000E+000
1	147.28895012	9.527654E-013	1.656277E-011	1	0.000000E+000
1	147.29074121	1.656277E-011	9.527654E-013	0	0.000000E+000
1	147.29111251	9.527654E-013	1.656277E-011	1	0.000000E+000
1	147.29980720	1.656277E-011	9.527654E-013	0	0.000000E+000
1	147.29984420	9.527654E-013	1.656277E-011	1	0.000000E+000
1	147.30193762	1.656277E-011	9.527654E-013	0	0.000000E+000
1	147.30196616	9.527654E-013	1.656277E-011	1	0.000000E+000
1	147.31079338	1.656277E-011	9.527654E-013	0	0.000000E+000
1	147.31083467	9.527654E-013	1.656277E-011	1	0.000000E+000
1	147.31918565	1.656277E-011	9.527654E-013	0	0.000000E+000
1	147.31922646	9.527654E-013	1.656277E-011	1	0.000000E+000
1	147.32264624	1.656277E-011	9.527654E-013	0	0.000000E+000
1	147.32270112	9.527654E-013	1.656277E-011	1	0.000000E+000
1	147.32369910	1.656277E-011	9.527654E-013	0	0.000000E+000
1	147.32464101	9.527654E-013	1.656277E-011	1	0.000000E+000
1	147.33178790	1.656277E-011	9.527654E-013	0	0.000000E+000
1	147.33187506	9.527654E-013	1.656277E-011	1	0.000000E+000
1	147.33399410	1.656277E-011	9.527654E-013	0	0.000000E+000
1	147.33401018	9.527654E-013	1.656277E-011	1	0.000000E+000
1	147.34416817	1.656277E-011	9.527654E-013	0	0.000000E+000
1	147.34418834	9.527654E-013	1.656277E-011	1	0.000000E+000
1	147.34421984	1.656277E-011	9.527654E-013	0	0.000000E+000
1	147.34422597	9.527654E-013	1.656277E-011	1	0.000000E+000
1	147.34430783	1.656277E-011	9.527654E-013	0	0.000000E+000
1	147.34435329	9.527654E-013	1.656277E-011	1	0.000000E+000
1	147.36784394	1.656277E-011	9.527654E-013	0	0.000000E+000
1	147.36787313	9.527654E-013	1.656277E-011	1	0.000000E+000
1	147.36824918	1.656277E-011	9.527654E-013	0	0.000000E+000
1	147.36826906	9.527654E-013	1.656277E-011	1	0.000000E+000
1	147.36971440	1.656277E-011	9.527654E-013	0	0.000000E+000
1	147.36976440	9.527654E-013	1.656277E-011	1	0.000000E+000
1	147.37374685	1.656277E-011	9.527654E-013	0	0.000000E+000
1	147.37376433	9.527654E-013	1.656277E-011	1	0.000000E+000
1	147.37428417	1.656277E-011	9.527654E-013	0	0.000000E+000
1	147.37433582	9.527654E-013	1.656277E-011	1	0.000000E+000
1	147.37831421	1.656277E-011	9.527654E-013	0	0.000000E+000
1	147.37847231	9.527654E-013	1.656277E-011	1	0.000000E+000
1	147.38225817	1.656277E-011	9.527654E-013	0	0.000000E+000
1	147.38229787	9.527654E-013	1.656277E-011	1	0.000000E+000
1	147.38321049	1.656277E-011	9.527654E-013	0	0.000000E+000
1	147.38324236	9.527654E-013	1.656277E-011	1	0.000000E+000
1	147.38489911	1.656277E-011	9.527654E-013	0	0.000000E+000
1	147.38490997	9.527654E-013	1.656277E-011	1	0.000000E+000
1	147.38777876	1.656277E-011	9.527654E-013	0	0.000000E+000
1	147.38778602	9.527654E-013	1.656277E-011	1	0.000000E+000
1	147.38901642	1.656277E-011	9.527654E-013	0	0.000000E+000
1	147.38904759	9.527654E-013	1.656277E-011	1	0.000000E+000
1	147.39186809	1.656277E-011	9.527654E-013	0	0.000000E+000
1	147.39187402	9.527654E-013	1.656277E-011	1	0.000000E+000
1	147.40275074	1.656277E-011	9.527654E-013	0	0.000000E+000
1	147.40279716	9.527654E-013	1.656277E-011	1	0.000000E+000
1	147.41005864	1.656277E-011	9.527654E-013	0	0.000000E+000
1	147.41014169	9.527654E-013	1.656277E-011	1	0.000000E+000
1	147.41629458	1.656277E-011	9.527654E-013	0	0.000000E+000
1	147.41630920	9.527654E-013	1.656277E-011	1	0.000000E+000
1	147.41778477	1.656277E-011	9.527654E-013	0	0.000000E+000
1	147.41795327	9.527654E-013	1.656277E-011	1	0.000000E+000
1	147.42328282	1.656277E-011	9.527654E-013	0	0.000000E+000
1	147.42336099	9.527654E-013	1.656277E-011	1	0.000000E+000
1	147.42496374	1.656277E-011	9.527654E-013	0	0.000000E+000
1	147.42509951	9.527654E-013	1.656277E-011	1	0.000000E+000
1	147.42519480	1.656277E-011	9.527654E-013	0	0.000000E+000
1	147.42522220	9.527654E-013	1.656277E-011	1	0.000000E+000
1	147.43889600	1.656277E-011	9.527654E-013	0	0.000000E+000
1	147.43891986	9.527654E-013	1.656277E-011	1	0.000000E+000
1	147.44258528	1.656277E-011	9.527654E-013	0	0.000000E+000
1	147.44259016	9.527654E-013	1.656277E-011	1	0.000000E+000
1	147.44311650	1.656277E-011	9.527654E-013	0	0.000000E+000
1	147.44313481	9.527654E-013	1.656277E-011	1	0.000000E+000
1	147.44989921	1.656277E-011	9.527654E-013	0	0.000000E+000
1	147.44998000	9.527654E-013	1.656277E-011	1	0.000000E+000
1	147.45523180	1.656277E-011	9.527654E-013	0	0.000000E+000
1	147.45526273	9.527654E-013	1.656277E-011	1	0.000000E+000
1	147.45924601	1.656277E-011	9.527654E-013	0	0.000000E+000
1	147.45929047	9.527654E-013	1.656277E-011	1	0.000000E+000
1	147.46023923	1.656277E-011	9.527654E-013	0	0.000000E+000
1	147.46028250	9.527654E-013	1.656277E-011	1	0.000000E+000
1	147.46208072	1.656277E-011	9.527654E-013	0	0.000000E+000
1	147.46209720	9.527654E-013	1.656277E-011	1	0.000000E+000
1	147.46646481	1.656277E-011	9.527654E-013	0	0.000000E+000
1	147.46648446	9.527654E-013	1.656277E-011	1	0.000000E+000
1	147.46808507	1.656277E-011	9.527654E-013	0	0.000000E+000
1	147.46810343	9.527654E-013	1.656277E-011	1	0.000000E+000
1	147.46976947	1.656277E-011	9.527654E-013	0	0.000000E+000
1	147.46979647	9.527654E-013	1.656277E-011	1	0.000000E+000
1	147.47244127	1.656277E-011	9.527654E-013	0	0.000000E+000
1	147.47245759	9.527654E-013	1.656277E-011	1	0.000000E+000
1	147.47274138	1.656277E-011	9.527654E-013	0	0.000000E+000
1	147.47276773	9.527654E-013	1.656277E-011	1	0.000000E+000
1	147.47437064	1.656277E-011	9.527654E-013	0	0.000000E+000
1	147.47438091	9.527654E-013	1.656277E-011	1	0.000000E+000
1	147.48154729	1.656277E-011	9.527654E-013	0	0.000000E+000
1	147.48163357	9.527654E-013	1.656277E-011	1	0.000000E+000
1	147.48307386	1.656277E-011	9.527654E-013	0	0.000000E+000
1	147.48313138	9.527654E-013	1.656277E-011	1	0.000000E+000
1	147.48495949	1.656277E-011	9.527654E-013	0	0.000000E+000
1	147.48502874	9.527654E-013	1.656277E-011	1	0.000000E+000
1	147.48555026	1.656277E-011	9.527654E-013	0	0.000000E+000
1	147.48561230	9.527654E-013	1.656277E-011	1	0.000000E+000
1	147.48940660	1.656277E-011	9.527654E-013	0	0.000000E+000
1	147.48941377	9.527654E-013	1.656277E-011	1	0.000000E+000
1	147.49974788	1.656277E-011	9.527654E-013	0	0.000000E+000
1	147.49975204	9.527654E-013	1.656277E-011	1	0.000000E+000
1	147.50509634	1.656277E-011	9.527654E-013	0	0.000000E+000
1	164.10073936	5.993415E-013	1.620934E-011	1	0.000000E+000
1	164.10118167	1.620934E-011	5.993415E-013	0	0.000000E+000
1	164.10122054	5.993415E-013	1.620934E-011	1	0.000000E+000
1	164.10166003	1.620934E-011	5.993415E-013	0	0.000000E+000
1	164.10169602	5.993415E-013	1.620934E-011	1	0.000000E+000
1	164.10242741	1.620934E-011	5.993415E-013	0	0.000000E+000
1	164.10245754	5.993415E-013	1.620934E-011	1	0.000000E+000
1	164.10940490	1.620934E-011	5.993415E-013	0	0.000000E+000
1	164.10944087	5.993415E-013	1.620934E-011	1	0.000000E+000
1	164.10977258	1.620934E-011	5.993415E-013	0	0.000000E+000
1	164.10978243	5.993415E-013	1.620934E-011	1	0.000000E+000
1	164.10991323	1.620934E-011	5.993415E-013	0	0.000000E+000
1	164.10992861	5.993415E-013	1.620934E-011	1	0.000000E+000
1	164.11728179	1.620934E-011	5.993415E-013	0	0.000000E+000
1	164.11730498	5.993415E-013	1.620934E-011	1	0.000000E+000
1	164.11942160	1.620934E-011	5.993415E-013	0	0.000000E+000
1	164.11945673	5.993415E-013	1.620934E-011	1	0.000000E+000
1	164.11995304	1.620934E-011	5.993415E-013	0	0.000000E+000
1	164.12013195	5.993415E-013	1.620934E-011	1	0.000000E+000
1	164.12491079	1.620934E-011	5.993415E-013	0	0.000000E+000
1	164.12499534	5.993415E-013	1.620934E-011	1	0.000000E+000
1	164.12532039	1.620934E-011	5.993415E-013	0	0.000000E+000
1	164.12534611	5.993415E-013	1.620934E-011	1	0.000000E+000
1	164.13154901	1.620934E-011	5.993415E-013	0	0.000000E+000
1	164.13158245	5.993415E-013	1.620934E-011	1	0.000000E+000
1	164.13227499	1.620934E-011	5.993415E-013	0	0.000000E+000
1	164.13229755	5.993415E-013	1.620934E-011	1	0.000000E+000
1	164.13588720	1.620934E-011	5.993415E-013	0	0.000000E+000
1	164.13591278	5.993415E-013	1.620934E-011	1	0.000000E+000
1	164.13856674	1.620934E-011	5.993415E-013	0	0.000000E+000
1	164.13858162	5.993415E-013	1.620934E-011	1	0.000000E+000
1	164.14166161	1.620934E-011	5.993415E-013	0	0.000000E+000
1	164.14167825	5.993415E-013	1.620934E-011	1	0.000000E+000
1	164.14174595	1.620934E-011	5.993415E-013	0	0.000000E+000
1	164.14178271	5.993415E-013	1.620934E-011	1	0.000000E+000
1	164.14478214	1.620934E-011	5.993415E-013	0	0.000000E+000
1	164.14481519	5.993415E-013	1.620934E-011	1	0.000000E+000
1	164.14525386	1.620934E-011	5.993415E-013	0	0.000000E+000
1	164.14572597	5.993415E-013	1.620934E-011	1	0.000000E+000
1	164.14812200	1.620934E-011	5.993415E-013	0	0.000000E+000
1	164.14815541	5.993415E-013	1.620934E-011	1	0.000000E+000
1	164.15544098	1.620934E-011	5.993415E-013	0	0.000000E+000
1	164.15547895	5.993415E-013	1.620934E-011	1	0.000000E+000
1	164.15693215	1.620934E-011	5.993415E-013	0	0.000000E+000
1	164.15705500	5.993415E-013	1.620934E-011	1	0.000000E+000
1	164.15752048	1.620934E-011	5.993415E-013	0	0.000000E+000
1	164.15755009	5.993415E-013	1.620934E-011	1	0.000000E+000
1	164.16103202	1.620934E-011	5.993415E-013	0	0.000000E+000
1	164.16108141	5.993415E-013	1.620934E-011	1	0.000000E+000
1	164.16550230	1.620934E-011	5.993415E-013	0	0.000000E+000
1	164.16552167	5.993415E-013	1.620934E-011	1	0.000000E+000
1	164.16792551	1.620934E-011	5.993415E-013	0	0.000000E+000
1	164.16796590	5.993415E-013	1.620934E-011	1	0.000000E+000
1	164.18123836	1.620934E-011	5.993415E-013	0	0.000000E+000
1	164.18142201	5.993415E-013	1.620934E-011	1	0.000000E+000
1	164.18559597	1.620934E-011	5.993415E-013	0	0.000000E+000
1	164.18567978	5.993415E-013	1.620934E-011	1	0.000000E+000
1	164.18726435	1.620934E-011	5.993415E-013	0	0.000000E+000
1	164.18729097	5.993415E-013	1.620934E-011	1	0.000000E+000
1	164.18857626	1.620934E-011	5.993415E-013	0	0.000000E+000
1	164.18859191	5.993415E-013	1.620934E-011	1	0.000000E+000
1	164.19187692	1.620934E-011	5.993415E-013	0	0.000000E+000
1	164.19190611	5.993415E-013	1.620934E-011	1	0.000000E+000
1	164.19192239	1.620934E-011	5.993415E-013	0	0.000000E+000
1	164.19203884	5.993415E-013	1.620934E-011	1	0.000000E+000
1	164.19211228	1.620934E-011	5.993415E-013	0	0.000000E+000
1	164.19221070	5.993415E-013	1.620934E-011	1	0.000000E+000
1	164.19741928	1.620934E-011	5.993415E-013	0	0.000000E+000
1	164.19746076	5.993415E-013	1.620934E-011	1	0.000000E+000
1	164.20136336	1.620934E-011	5.993415E-013	0	0.000000E+000
1	164.20139197	5.993415E-013	1.620934E-011	1	0.000000E+000
1	164.20571057	1.620934E-011	5.993415E-013	0	0.000000E+000
1	164.20572220	5.993415E-013	1.620934E-011	1	0.000000E+000
1	164.20819981	1.620934E-011	5.993415E-013	0	0.000000E+000
1	164.20822718	5.993415E-013	1.620934E-011	1	0.000000E+000
1	164.21278530	1.620934E-011	5.993415E-013	0	0.000000E+000
1	164.21284288	5.993415E-013	1.620934E-011	1	0.000000E+000
1	164.21470340	1.620934E-011	5.993415E-013	0	0.000000E+000
1	164.21473750	5.993415E-013	1.620934E-011	1	0.000000E+000
1	164.21731209	1.620934E-011	5.993415E-013	0	0.000000E+000
1	164.21759058	5.993415E-013	1.620934E-011	1	0.000000E+000
1	164.22049165	1.620934E-011	5.993415E-013	0	0.000000E+000
1	164.22049924	5.993415E-013	1.620934E-011	1	0.000000E+000
1	164.22092351	1.620934E-011	5.993415E-013	0	0.000000E+000
1	164.22094420	5.993415E-013	1.620934E-011	1	0.000000E+000
1	164.22874869	1.620934E-011	5.993415E-013	0	0.000000E+000
1	164.22875865	5.993415E-013	1.620934E-011	1	0.000000E+000
1	164.22906408	1.620934E-011	5.993415E-013	0	0.000000E+000
1	164.22907672	5.993415E-013	1.620934E-011	1	0.000000E+000
1	164.23310628	1.620934E-011	5.993415E-013	0	0.000000E+000
1	164.23319589	5.993415E-013	1.620934E-011	1	0.000000E+000
1	164.23413111	1.620934E-011	5.993415E-013	0	0.000000E+000
1	164.23419466	5.993415E-013	1.620934E-011	1	0.000000E+000
1	164.24381993	1.620934E-011	5.993415E-013	0	0.000000E+000
1	164.24383955	5.993415E-013	1.620934E-011	1	0.000000E+000
1	164.24384291	1.620934E-011	5.993415E-013	0	0.000000E+000
1	164.24387457	5.993415E-013	1.620934E-011	1	0.000000E+000
1	164.24616588	1.620934E-011	5.993415E-013	0	0.000000E+000
1	164.24618863	5.993415E-013	1.620934E-011	1	0.000000E+000
1	164.24863347	1.620934E-011	5.993415E-013	0	0.000000E+000
1	164.24864397	5.993415E-013	1.620934E-011	1	0.000000E+000
1	164.25051376	1.620934E-011	5.993415E-013	0	0.000000E+000
1	164.25052998	5.993415E-013	1.620934E-011	1	0.000000E+000
1	164.25477589	1.620934E-011	5.993415E-013	0	0.000000E+000
1	164.25480934	5.993415E-013	1.620934E-011	1	0.000000E+000
1	164.25889805	1.620934E-011	5.993415E-013	0	0.000000E+000
1	164.25905093	5.993415E-013	1.620934E-011	1	0.000000E+000
1	164.26275470	1.620934E-011	5.993415E-013	0	0.000000E+000
1	164.26278056	5.993415E-013	1.620934E-011	1	0.000000E+000
1	164.26571058	1.620934E-011	5.993415E-013	0	0.000000E+000
1	164.26574891	5.993415E-013	1.620934E-011	1	0.000000E+000
1	164.27318963	1.620934E-011	5.993415E-013	0	0.000000E+000
1	164.27324156	5.993415E-013	1.620934E-011	1	0.000000E+000
1	164.27620088	1.620934E-011	5.993415E-013	0	0.000000E+000
1	164.27623208	5.993415E-013	1.620934E-011	1	0.000000E+000
1	164.27791922	1.620934E-011	5.993415E-013	0	0.000000E+000
1	164.27796963	5.993415E-013	1.620934E-011	1	0.000000E+000
1	164.27822086	1.620934E-011	5.993415E-013	0	0.000000E+000
1	164.27823093	5.993415E-013	1.620934E-011	1	0.000000E+000
1	164.27951608	1.620934E-011	5.993415E-013	0	0.000000E+000
1	164.27953753	5.993415E-013	1.620934E-011	1	0.000000E+000
1	164.27957945	1.620934E-011	5.993415E-013	0	0.000000E+000
1	164.27961389	5.993415E-013	1.620934E-011	1	0.000000E+000
1	164.28300339	1.620934E-011	5.993415E-013	0	0.000000E+000
1	164.28301850	5.993415E-013	1.620934E-011	1	0.000000E+000
1	164.28379400	1.620934E-011	5.993415E-013	0	0.000000E+000
1	164.28382772	5.993415E-013	1.620934E-011	1	0.000000E+000
1	164.28597701	1.620934E-011	5.993415E-013	0	0.000000E+000
1	164.28602526	5.993415E-013	1.620934E-011	1	0.000000E+000
1	164.29232872	1.620934E-011	5.993415E-013	0	0.000000E+000
1	164.29234255	5.993415E-013	1.620934E-011	1	0.000000E+000
1	164.29349823	1.620934E-011	5.993415E-013	0	0.000000E+000
1	164.29354120	5.993415E-013	1.620934E-011	1	0.000000E+000
1	164.29359023	1.620934E-011	5.993415E-013	0	0.000000E+000
1	164.29368776	5.993415E-013	1.620934E-011	1	0.000000E+000
1	164.29374735	1.620934E-011	5.993415E-013	0	0.000000E+000
1	164.29379705	5.993415E-013	1.620934E-011	1	0.000000E+000
1	164.29382533	1.620934E-011	5.993415E-013	0	0.000000E+000
1	164.33558639	5.993415E-013	1.620934E-011	1	0.000000E+000
1	164.34489420	1.620934E-011	5.993415E-013	0	0.000000E+000
1	164.34492325	5.993415E-013	1.620934E-011	1	0.000000E+000
1	164.34858327	1.620934E-011	5.993415E-013	0	0.000000E+000
1	164.34862906	5.993415E-013	1.620934E-011	1	0.000000E+000
1	164.34931504	1.620934E-011	5.993415E-013	0	0.000000E+000
1	164.34934245	5.993415E-013	1.620934E-011	1	0.000000E+000
1	164.35003162	1.620934E-011	5.993415E-013	0	0.000000E+000
1	164.35004255	5.993415E-013	1.620934E-011	1	0.000000E+000
1	164.35060190	1.620934E-011	5.993415E-013	0	0.000000E+000
1	164.35064832	5.993415E-013	1.620934E-011	1	0.000000E+000
1	164.35787394	1.620934E-011	5.993415E-013	0	0.000000E+000
1	164.35787978	5.993415E-013	1.620934E-011	1	0.000000E+000
1	164.36015033	1.620934E-011	5.993415E-013	0	0.000000E+000
1	164.36018480	5.993415E-013	1.620934E-011	1	0.000000E+000
1	164.36391887	1.620934E-011	5.993415E-013	0	0.000000E+000
1	164.36396255	5.993415E-013	1.620934E-011	1	0.000000E+000
1	164.37079857	1.620934E-011	5.993415E-013	0	0.000000E+000
1	164.37087068	5.993415E-013	1.620934E-011	1	0.000000E+000
1	164.37179208	1.620934E-011	5.993415E-013	0	0.000000E+000
1	164.37183437	5.993415E-013	1.620934E-011	1	0.000000E+000
1	164.37764366	1.620934E-011	5.993415E-013	0	0.000000E+000
1	164.37764968	5.993415E-013	1.620934E-011	1	0.000000E+000
1	164.38145017	1.620934E-011	5.993415E-013	0	0.000000E+000
1	164.38146891	5.993415E-013	1.620934E-011	1	0.000000E+000
1	164.38207073	1.620934E-011	5.993415E-013	0	0.000000E+000
1	164.38208350	5.993415E-013	1.620934E-011	1	0.000000E+000
1	164.38586613	1.620934E-011	5.993415E-013	0	0.000000E+000
1	164.38593182	5.993415E-013	1.620934E-011	1	0.000000E+000
1	164.39387634	1.620934E-011	5.993415E-013	0	0.000000E+000
1	164.39388102	5.993415E-013	1.620934E-011	1	0.000000E+000
1	164.39551696	1.620934E-011	5.993415E-013	0	0.000000E+000
1	164.39556145	5.993415E-013	1.620934E-011	1	0.000000E+000
1	164.39980275	1.620934E-011	5.993415E-013	0	0.000000E+000
1	164.39987642	5.993415E-013	1.620934E-011	1	0.000000E+000
1	164.40049113	1.620934E-011	5.993415E-013	0	0.000000E+000
1	164.40051707	5.993415E-013	1.620934E-011	1	0.000000E+000
1	164.40064105	1.620934E-011	5.993415E-013	0	0.000000E+000
1	164.40069407	5.993415E-013	1.620934E-011	1	0.000000E+000
1	164.40487046	1.620934E-011	5.993415E-013	0	0.000000E+000
1	164.40495251	5.993415E-013	1.620934E-011	1	0.000000E+000
1	164.41310197	1.620934E-011	5.993415E-013	0	0.000000E+000
1	164.41312856	5.993415E-013	1.620934E-011	1	0.000000E+000
1	164.41314787	1.620934E-011	5.993415E-013	0	0.000000E+000
1	164.41318700	5.993415E-013	1.620934E-011	1	0.000000E+000
1	164.41442239	1.620934E-011	5.993415E-013	0	0.000000E+000
1	164.41445402	5.993415E-013	1.620934E-011	1	0.000000E+000
1	164.41732603	1.620934E-011	5.993415E-013	0	0.000000E+000
1	164.41735048	5.993415E-013	1.620934E-011	1	0.000000E+000
1	164.41835378	1.620934E-011	5.993415E-013	0	0.000000E+000
1	164.41837578	5.993415E-013	1.620934E-011	1	0.000000E+000
1	164.43238787	1.620934E-011	5.993415E-013	0	0.000000E+000
1	164.43243703	5.993415E-013	1.620934E-011	1	0.000000E+000
1	164.43627524	1.620934E-011	5.993415E-013	0	0.000000E+000
1	164.43654103	5.993415E-013	1.620934E-011	1	0.000000E+000
1	164.43833969	1.620934E-011	5.993415E-013	0	0.000000E+000
1	164.43837127	5.993415E-013	1.620934E-011	1	0.000000E+000
1	164.43846676	1.620934E-011	5.993415E-013	0	0.000000E+000
1	164.43851936	5.993415E-013	1.620934E-011	1	0.000000E+000
1	164.43961083	1.620934E-011	5.993415E-013	0	0.000000E+000
1	164.43964853	5.993415E-013	1.620934E-011	1	0.000000E+000
1	164.44073298	1.620934E-011	5.993415E-013	0	0.000000E+000
1	164.86408205	9.336533E-013	1.654365E-011	1	0.000000E+000
1	164.87142644	1.654365E-011	9.336533E-013	0	0.000000E+000
1	164.87144920	9.336533E-013	1.654365E-011	1	0.000000E+000
1	164.87329648	1.654365E-011	9.336533E-013	0	0.000000E+000
1	164.87334328	9.336533E-013	1.654365E-011	1	0.000000E+000
1	164.87384090	1.654365E-011	9.336533E-013	0	0.000000E+000
1	164.87385100	9.336533E-013	1.654365E-011	1	0.000000E+000
1	164.87525213	1.654365E-011	9.336533E-013	0	0.000000E+000
1	164.87531341	9.336533E-013	1.654365E-011	1	0.000000E+000
1	164.87668195	1.654365E-011	9.336533E-013	0	0.000000E+000
1	164.87674642	9.336533E-013	1.654365E-011	1	0.000000E+000
1	164.87881850	1.654365E-011	9.336533E-013	0	0.000000E+000
1	164.87885683	9.336533E-013	1.654365E-011	1	0.000000E+000
1	164.88263548	1.654365E-011	9.336533E-013	0	0.000000E+000
1	164.88267067	9.336533E-013	1.654365E-011	1	0.000000E+000
1	164.88691895	1.654365E-011	9.336533E-013	0	0.000000E+000
1	164.88692108	9.336533E-013	1.654365E-011	1	0.000000E+000
1	164.88874567	1.654365E-011	9.336533E-013	0	0.000000E+000
1	164.88877043	9.336533E-013	1.654365E-011	1	0.000000E+000
1	164.89838141	1.654365E-011	9.336533E-013	0	0.000000E+000
1	164.89841351	9.336533E-013	1.654365E-011	1	0.000000E+000
1	164.90707556	1.654365E-011	9.336533E-013	0	0.000000E+000
1	164.90710613	9.336533E-013	1.654365E-011	1	0.000000E+000
1	164.90777790	1.654365E-011	9.336533E-013	0	0.000000E+000
1	164.90780033	9.336533E-013	1.654365E-011	1	0.000000E+000
1	164.91011312	1.654365E-011	9.336533E-013	0	0.000000E+000
1	164.91015558	9.336533E-013	1.654365E-011	1	0.000000E+000
1	164.91258641	1.654365E-011	9.336533E-013	0	0.000000E+000
1	164.91258924	9.336533E-013	1.654365E-011	1	0.000000E+000
1	164.92229977	1.654365E-011	9.336533E-013	0	0.000000E+000
1	164.92231836	9.336533E-013	1.654365E-011	1	0.000000E+000
1	164.92889771	1.654365E-011	9.336533E-013	0	0.000000E+000
1	164.94047581	9.336533E-013	1.654365E-011	1	0.000000E+000
1	164.94112359	1.654365E-011	9.336533E-013	0	0.000000E+000
1	164.94119811	9.336533E-013	1.654365E-011	1	0.000000E+000
1	164.94351843	1.654365E-011	9.336533E-013	0	0.000000E+000
1	164.94358729	9.336533E-013	1.654365E-011	1	0.000000E+000
1	164.94460516	1.654365E-011	9.336533E-013	0	0.000000E+000
1	164.94465190	9.336533E-013	1.654365E-011	1	0.000000E+000
1	164.94472911	1.654365E-011	9.336533E-013	0	0.000000E+000
1	164.94602115	9.336533E-013	1.654365E-011	1	0.000000E+000
1	164.95056108	1.654365E-011	9.336533E-013	0	0.000000E+000
1	164.95057569	9.336533E-013	1.654365E-011	1	0.000000E+000
1	164.95183598	1.654365E-011	9.336533E-013	0	0.000000E+000
1	164.95183920	9.336533E-013	1.654365E-011	1	0.000000E+000
1	164.96077431	1.654365E-011	9.336533E-013	0	0.000000E+000
1	164.96081046	9.336533E-013	1.654365E-011	1	0.000000E+000
1	164.96146491	1.654365E-011	9.336533E-013	0	0.000000E+000
1	164.96162504	9.336533E-013	1.654365E-011	1	0.000000E+000
1	164.96170066	1.654365E-011	9.336533E-013	0	0.000000E+000
1	164.96191337	9.336533E-013	1.654365E-011	1	0.000000E+000
1	164.96368908	1.654365E-011	9.336533E-013	0	0.000000E+000
1	164.96395842	9.336533E-013	1.654365E-011	1	0.000000E+000
1	164.96502928	1.654365E-011	9.336533E-013	0	0.000000E+000
1	164.96508538	9.336533E-013	1.654365E-011	1	0.000000E+000
1	164.96719669	1.654365E-011	9.336533E-013	0	0.000000E+000
1	164.96723405	9.336533E-013	1.654365E-011	1	0.000000E+000
1	164.97465553	1.654365E-011	9.336533E-013	0	0.000000E+000
1	164.97473159	9.336533E-013	1.654365E-011	1	0.000000E+000
1	164.97619962	1.654365E-011	9.336533E-013	0	0.000000E+000
1	164.97621952	9.336533E-013	1.654365E-011	1	0.000000E+000
1	164.99120634	1.654365E-011	9.336533E-013	0	0.000000E+000
1	164.99121772	9.336533E-013	1.654365E-011	1	0.000000E+000
1	164.99530193	1.654365E-011	9.336533E-013	0	0.000000E+000
1	164.99535277	9.336533E-013	1.654365E-011	1	0.000000E+000
1	164.99648913	1.654365E-011	9.336533E-013	0	0.000000E+000
1	164.99652455	9.336533E-013	1.654365E-011	1	0.000000E+000
1	165.00075989	1.654365E-011	9.336533E-013	0	0.000000E+000
1	165.00098065	9.336533E-013	1.654365E-011	1	0.000000E+000
1	165.00273369	1.654365E-011	9.336533E-013	0	0.000000E+000
1	165.00278274	9.336533E-013	1.654365E-011	1	0.000000E+000
1	165.00424953	1.654365E-011	9.336533E-013	0	0.000000E+000
1	165.00426091	9.336533E-013	1.654365E-011	1	0.000000E+000
1	165.00451314	1.654365E-011	9.336533E-013	0	0.000000E+000
1	165.00455074	9.336533E-013	1.654365E-011	1	0.000000E+000
1	165.00463448	1.654365E-011	9.336533E-013	0	0.000000E+000
1	165.00475912	9.336533E-013	1.654365E-011	1	0.000000E+000
1	165.00580758	1.654365E-011	9.336533E-013	0	0.000000E+000
1	165.00585282	9.336533E-013	1.654365E-011	1	0.000000E+000
1	165.00736377	1.654365E-011	9.336533E-013	0	0.000000E+000
1	165.00739272	9.336533E-013	1.654365E-011	1	0.000000E+000
1	165.00842725	1.654365E-011	9.336533E-013	0	0.000000E+000
1	165.00862613	9.336533E-013	1.654365E-011	1	0.000000E+000
1	165.01251392	1.654365E-011	9.336533E-013	0	0.000000E+000
1	165.01252929	9.336533E-013	1.654365E-011	1	0.000000E+000
1	165.02133164	1.654365E-011	9.336533E-013	0	0.000000E+000
1	165.02134313	9.336533E-013	1.654365E-011	1	0.000000E+000
1	165.02624655	1.654365E-011	9.336533E-013	0	0.000000E+000
1	165.02626504	9.336533E-013	1.654365E-011	1	0.000000E+000
1	165.02885066	1.654365E-011	9.336533E-013	0	0.000000E+000
1	165.02886261	9.336533E-013	1.654365E-011	1	0.000000E+000
1	165.03108331	1.654365E-011	9.336533E-013	0	0.000000E+000
1	165.03110541	9.336533E-013	1.654365E-011	1	0.000000E+000
1	165.03153185	1.654365E-011	9.336533E-013	0	0.000000E+000
1	165.03162897	9.336533E-013	1.654365E-011	1	0.000000E+000
1	165.03251671	1.654365E-011	9.336533E-013	0	0.000000E+000
1	165.03251886	9.336533E-013	1.654365E-011	1	0.000000E+000
1	165.03514457	1.654365E-011	9.336533E-013	0	0.000000E+000
1	165.03516163	9.336533E-013	1.654365E-011	1	0.000000E+000
1	165.04309013	1.654365E-011	9.336533E-013	0	0.000000E+000
1	165.04313322	9.336533E-013	1.654365E-011	1	0.000000E+000
1	165.04452316	1.654365E-011	9.336533E-013	0	0.000000E+000
1	165.04452867	9.336533E-013	1.654365E-011	1	0.000000E+000
1	165.04662129	1.654365E-011	9.336533E-013	0	0.000000E+000
1	165.04674460	9.336533E-013	1.654365E-011	1	0.000000E+000
1	165.04735070	1.654365E-011	9.336533E-013	0	0.000000E+000
1	165.04736641	9.336533E-013	1.654365E-011	1	0.000000E+000
1	165.05825435	1.654365E-011	9.336533E-013	0	0.000000E+000
1	165.05829729	9.336533E-013	1.654365E-011	1	0.000000E+000
1	165.05894364	1.654365E-011	9.336533E-013	0	0.000000E+000
1	165.05896269	9.336533E-013	1.654365E-011	1	0.000000E+000
1	165.06013559	1.654365E-011	9.336533E-013	0	0.000000E+000
1	165.06015546	9.336533E-013	1.654365E-011	1	0.000000E+000
1	165.06413850	1.654365E-011	9.336533E-013	0	0.000000E+000
1	165.06415007	9.336533E-013	1.654365E-011	1	0.000000E+000
1	165.06600216	1.654365E-011	9.336533E-013	0	0.000000E+000
1	165.06602141	9.336533E-013	1.654365E-011	1	0.000000E+000
1	165.06730704	1.654365E-011	9.336533E-013	0	0.000000E+000
1	165.06733944	9.336533E-013	1.654365E-011	1	0.000000E+000
1	165.07104673	1.654365E-011	9.336533E-013	0	0.000000E+000
1	165.07115325	9.336533E-013	1.654365E-011	1	0.000000E+000
1	165.07192419	1.654365E-011	9.336533E-013	0	0.000000E+000
1	165.07196585	9.336533E-013	1.654365E-011	1	0.000000E+000
1	165.07410485	1.654365E-011	9.336533E-013	0	0.000000E+000
1	165.07416833	9.336533E-013	1.654365E-011	1	0.000000E+000
1	165.07467921	1.654365E-011	9.336533E-013	0	0.000000E+000
1	165.07470667	9.336533E-013	1.654365E-011	1	0.000000E+000
1	165.07738118	1.654365E-011	9.336533E-013	0	0.000000E+000
1	165.07741170	9.336533E-013	1.654365E-011	1	0.000000E+000
1	165.08408747	1.654365E-011	9.336533E-013	0	0.000000E+000
1	165.08410219	9.336533E-013	1.654365E-011	1	0.000000E+000
1	165.08515426	1.654365E-011	9.336533E-013	0	0.000000E+000
1	166.49583976	1.154786E-012	1.676479E-011	1	0.000000E+000
1	166.49789250	1.676479E-011	1.154786E-012	0	0.000000E+000
1	166.49793789	1.154786E-012	1.676479E-011	1	0.000000E+000
1	166.50119963	1.676479E-011	1.154786E-012	0	0.000000E+000
1	166.50125703	1.154786E-012	1.676479E-011	1	0.000000E+000
1	166.50138749	1.676479E-011	1.154786E-012	0	0.000000E+000
1	166.50140829	1.154786E-012	1.676479E-011	1	0.000000E+000
1	166.50145795	1.676479E-011	1.154786E-012	0	0.000000E+000
1	166.50150160	1.154786E-012	1.676479E-011	1	0.000000E+000
1	166.50397637	1.676479E-011	1.154786E-012	0	0.000000E+000
1	166.50399643	1.154786E-012	1.676479E-011	1	0.000000E+000
1	166.50457529	1.676479E-011	1.154786E-012	0	0.000000E+000
1	166.50460267	1.154786E-012	1.676479E-011	1	0.000000E+000
1	166.50468945	1.676479E-011	1.154786E-012	0	0.000000E+000
1	166.50471430	1.154786E-012	1.676479E-011	1	0.000000E+000
1	166.50477289	1.676479E-011	1.154786E-012	0	0.000000E+000
1	166.50479074	1.154786E-012	1.676479E-011	1	0.000000E+000
1	166.50636309	1.676479E-011	1.154786E-012	0	0.000000E+000
1	166.50642374	1.154786E-012	1.676479E-011	1	0.000000E+000
1	166.50658508	1.676479E-011	1.154786E-012	0	0.000000E+000
1	166.50670366	1.154786E-012	1.676479E-011	1	0.000000E+000
1	166.51195201	1.676479E-011	1.154786E-012	0	0.000000E+000
1	166.51202940	1.154786E-012	1.676479E-011	1	0.000000E+000
1	166.51207142	1.676479E-011	1.154786E-012	0	0.000000E+000
1	166.51208409	1.154786E-012	1.676479E-011	1	0.000000E+000
1	166.51240554	1.676479E-011	1.154786E-012	0	0.000000E+000
1	166.51330568	1.154786E-012	1.676479E-011	1	0.000000E+000
1	166.51522726	1.676479E-011	1.154786E-012	0	0.000000E+000
1	166.51523699	1.154786E-012	1.676479E-011	1	0.000000E+000
1	166.51575312	1.676479E-011	1.154786E-012	0	0.000000E+000
1	166.51578278	1.154786E-012	1.676479E-011	1	0.000000E+000
1	166.51606941	1.676479E-011	1.154786E-012	0	0.000000E+000
1	166.51608814	1.154786E-012	1.676479E-011	1	0.000000E+000
1	166.51972156	1.676479E-011	1.154786E-012	0	0.000000E+000
1	166.51973583	1.154786E-012	1.676479E-011	1	0.000000E+000
1	166.52411268	1.676479E-011	1.154786E-012	0	0.000000E+000
1	166.52413244	1.154786E-012	1.676479E-011	1	0.000000E+000
1	166.52578534	1.676479E-011	1.154786E-012	0	0.000000E+000
1	166.52582168	1.154786E-012	1.676479E-011	1	0.000000E+000
1	166.52668558	1.676479E-011	1.154786E-012	0	0.000000E+000
1	166.52677777	1.154786E-012	1.676479E-011	1	0.000000E+000
1	166.53294596	1.676479E-011	1.154786E-012	0	0.000000E+000
1	166.53295026	1.154786E-012	1.676479E-011	1	0.000000E+000
1	166.53462527	1.676479E-011	1.154786E-012	0	0.000000E+000
1	166.53464668	1.154786E-012	1.676479E-011	1	0.000000E+000
1	166.54262374	1.676479E-011	1.154786E-012	0	0.000000E+000
1	166.54267233	1.154786E-012	1.676479E-011	1	0.000000E+000
1	166.54316499	1.676479E-011	1.154786E-012	0	0.000000E+000
1	166.54339030	1.154786E-012	1.676479E-011	1	0.000000E+000
1	166.54379244	1.676479E-011	1.154786E-012	0	0.000000E+000
1	166.54383264	1.154786E-012	1.676479E-011	1	0.000000E+000
1	166.54599243	1.676479E-011	1.154786E-012	0	0.000000E+000
1	166.54616492	1.154786E-012	1.676479E-011	1	0.000000E+000
1	166.54623472	1.676479E-011	1.154786E-012	0	0.000000E+000
1	166.54655844	1.154786E-012	1.676479E-011	1	0.000000E+000
1	166.55753831	1.676479E-011	1.154786E-012	0	0.000000E+000
1	166.55754345	1.154786E-012	1.676479E-011	1	0.000000E+000
1	166.56660343	1.676479E-011	1.154786E-012	0	0.000000E+000
1	166.56662518	1.154786E-012	1.676479E-011	1	0.000000E+000
1	166.56739916	1.676479E-011	1.154786E-012	0	0.000000E+000
1	166.56742654	1.154786E-012	1.676479E-011	1	0.000000E+000
1	166.56998982	1.676479E-011	1.154786E-012	0	0.000000E+000
1	166.57000869	1.154786E-012	1.676479E-011	1	0.000000E+000
1	166.57150895	1.676479E-011	1.154786E-012	0	0.000000E+000
1	166.57154080	1.154786E-012	1.676479E-011	1	0.000000E+000
1	166.57488206	1.676479E-011	1.154786E-012	0	0.000000E+000
1	166.57489662	1.154786E-012	1.676479E-011	1	0.000000E+000
1	166.57753335	1.676479E-011	1.154786E-012	0	0.000000E+000
1	166.57764295	1.154786E-012	1.676479E-011	1	0.000000E+000
1	166.58145667	1.676479E-011	1.154786E-012	0	0.000000E+000
1	166.58148245	1.154786E-012	1.676479E-011	1	0.000000E+000
1	166.58213372	1.676479E-011	1.154786E-012	0	0.000000E+000
1	166.58214704	1.154786E-012	1.676479E-011	1	0.000000E+000
1	166.58217950	1.676479E-011	1.154786E-012	0	0.000000E+000
1	166.58222332	1.154786E-012	1.676479E-011	1	0.000000E+000
1	166.58312581	1.676479E-011	1.154786E-012	0	0.000000E+000
1	166.58322238	1.154786E-012	1.676479E-011	1	0.000000E+000
1	166.58331591	1.676479E-011	1.154786E-012	0	0.000000E+000
1	166.58394489	1.154786E-012	1.676479E-011	1	0.000000E+000
1	166.58661885	1.676479E-011	1.154786E-012	0	0.000000E+000
1	166.58668869	1.154786E-012	1.676479E-011	1	0.000000E+000
1	166.58965533	1.676479E-011	1.154786E-012	0	0.000000E+000
1	166.58970511	1.154786E-012	1.676479E-011	1	0.000000E+000
1	166.59269849	1.676479E-011	1.154786E-012	0	0.000000E+000
1	166.59285647	1.154786E-012	1.676479E-011	1	0.000000E+000
1	166.59404952	1.676479E-011	1.154786E-012	0	0.000000E+000
1	166.59406890	1.154786E-012	1.676479E-011	1	0.000000E+000
1	166.59776561	1.676479E-011	1.154786E-012	0	0.000000E+000
1	166.59781812	1.154786E-012	1.676479E-011	1	0.000000E+000
1	166.59838849	1.676479E-011	1.154786E-012	0	0.000000E+000
1	166.59839938	1.154786E-012	1.676479E-011	1	0.000000E+000
1	166.59931172	1.676479E-011	1.154786E-012	0	0.000000E+000
1	166.59932576	1.154786E-012	1.676479E-011	1	0.000000E+000
1	166.60100421	1.676479E-011	1.154786E-012	0	0.000000E+000
1	166.60103011	1.154786E-012	1.676479E-011	1	0.000000E+000
1	166.61024960	1.676479E-011	1.154786E-012	0	0.000000E+000
1	166.61030712	1.154786E-012	1.676479E-011	1	0.000000E+000
1	166.61265485	1.676479E-011	1.154786E-012	0	0.000000E+000
1	166.61268786	1.154786E-012	1.676479E-011	1	0.000000E+000
1	166.61301612	1.676479E-011	1.154786E-012	0	0.000000E+000
1	166.61317337	1.154786E-012	1.676479E-011	1	0.000000E+000
1	166.61328346	1.676479E-011	1.154786E-012	0	0.000000E+000
1	166.61339119	1.154786E-012	1.676479E-011	1	0.000000E+000
1	166.61343895	1.676479E-011	1.154786E-012	0	0.000000E+000
1	166.61345890	1.154786E-012	1.676479E-011	1	0.000000E+000
1	166.61348728	1.676479E-011	1.154786E-012	0	0.000000E+000
1	166.61353137	1.154786E-012	1.676479E-011	1	0.000000E+000
1	166.61997184	1.676479E-011	1.154786E-012	0	0.000000E+000
1	166.62000041	1.154786E-012	1.676479E-011	1	0.000000E+000
1	166.62001421	1.676479E-011	1.154786E-012	0	0.000000E+000
1	166.62004758	1.154786E-012	1.676479E-011	1	0.000000E+000
1	166.62051527	1.676479E-011	1.154786E-012	0	0.000000E+000
1	166.62055715	1.154786E-012	1.676479E-011	1	0.000000E+000
1	166.62175196	1.676479E-011	1.154786E-012	0	0.000000E+000
1	166.62179286	1.154786E-012	1.676479E-011	1	0.000000E+000
1	166.62386015	1.676479E-011	1.154786E-012	0	0.000000E+000
1	166.62390246	1.154786E-012	1.676479E-011	1	0.000000E+000
1	166.62523246	1.676479E-011	1.154786E-012	0	0.000000E+000
1	166.62524100	1.154786E-012	1.676479E-011	1	0.000000E+000
1	166.62613574	1.676479E-011	1.154786E-012	0	0.000000E+000
1	166.62616579	1.154786E-012	1.676479E-011	1	0.000000E+000
1	166.62617344	1.676479E-011	1.154786E-012	0	0.000000E+000
1	166.62624177	1.154786E-012	1.676479E-011	1	0.000000E+000
1	166.62638619	1.676479E-011	1.154786E-012	0	0.000000E+000
1	166.62644415	1.154786E-012	1.676479E-011	1	0.000000E+000
1	166.62939676	1.676479E-011	1.154786E-012	0	0.000000E+000
1	166.62945177	1.154786E-012	1.676479E-011	1	0.000000E+000
1	166.63148633	1.676479E-011	1.154786E-012	0	0.000000E+000
1	166.63151452	1.154786E-012	1.676479E-011	1	0.000000E+000
1	166.63361323	1.676479E-011	1.154786E-012	0	0.000000E+000
1	166.63365712	1.154786E-012	1.676479E-011	1	0.000000E+000
1	166.63408635	1.676479E-011	1.154786E-012	0	0.000000E+000
1	166.63410027	1.154786E-012	1.676479E-011	1	0.000000E+000
1	166.63460512	1.676479E-011	1.154786E-012	0	0.000000E+000
1	166.63460787	1.154786E-012	1.676479E-011	1	0.000000E+000
1	166.63851663	1.676479E-011	1.154786E-012	0	0.000000E+000
1	166.63856019	1.154786E-012	1.676479E-011	1	0.000000E+000
1	166.63948595	1.676479E-011	1.154786E-012	0	0.000000E+000
1	166.63957797	1.154786E-012	1.676479E-011	1	0.000000E+000
1	166.63972782	1.676479E-011	1.154786E-012	0	0.000000E+000
1	166.63984937	1.154786E-012	1.676479E-011	1	0.000000E+000
1	166.64024184	1.676479E-011	1.154786E-012	0	0.000000E+000
1	166.64026820	1.154786E-012	1.676479E-011	1	0.000000E+000
1	166.64299480	1.676479E-011	1.154786E-012	0	0.000000E+000
1	166.64300435	1.154786E-012	1.676479E-011	1	0.000000E+000
1	166.64306625	1.676479E-011	1.154786E-012	0	0.000000E+000
1	166.64310410	1.154786E-012	1.676479E-011	1	0.000000E+000
1	166.65527226	1.676479E-011	1.154786E-012	0	0.000000E+000
1	166.65529786	1.154786E-012	1.676479E-011	1	0.000000E+000
1	166.65695388	1.676479E-011	1.154786E-012	0	0.000000E+000
1	166.65704506	1.154786E-012	1.676479E-011	1	0.000000E+000
1	166.65852137	1.676479E-011	1.154786E-012	0	0.000000E+000
1	166.65853941	1.154786E-012	1.676479E-011	1	0.000000E+000
1	166.66228073	1.676479E-011	1.154786E-012	0	0.000000E+000
1	166.66231340	1.154786E-012	1.676479E-011	1	0.000000E+000
1	166.66335613	1.676479E-011	1.154786E-012	0	0.000000E+000
1	166.66339196	1.154786E-012	1.676479E-011	1	0.000000E+000
1	166.67656231	1.676479E-011	1.154786E-012	0	0.000000E+000
1	166.68178557	1.154786E-012	1.676479E-011	1	0.000000E+000
1	166.68353838	1.676479E-011	1.154786E-012	0	0.000000E+000
1	166.68355464	1.154786E-012	1.676479E-011	1	0.000000E+000
1	166.68414472	1.676479E-011	1.154786E-012	0	0.000000E+000
1	166.68418672	1.154786E-012	1.676479E-011	1	0.000000E+000
1	166.68440111	1.676479E-011	1.154786E-012	0	0.000000E+000
1	166.68442060	1.154786E-012	1.676479E-011	1	0.000000E+000
1	166.68474924	1.676479E-011	1.154786E-012	0	0.000000E+000
1	166.68476749	1.154786E-012	1.676479E-011	1	0.000000E+000
1	166.68565910	1.676479E-011	1.154786E-012	0	0.000000E+000
1	166.68569923	1.154786E-012	1.676479E-011	1	0.000000E+000
1	166.69193029	1.676479E-011	1.154786E-012	0	0.000000E+000
1	166.69194690	1.154786E-012	1.676479E-011	1	0.000000E+000
1	166.69256831	1.676479E-011	1.154786E-012	0	0.000000E+000
1	166.69258633	1.154786E-012	1.676479E-011	1	0.000000E+000
1	166.69363222	1.676479E-011	1.154786E-012	0	0.000000E+000
1	166.69367035	1.154786E-012	1.676479E-011	1	0.000000E+000
1	166.69383617	1.676479E-011	1.154786E-012	0	0.000000E+000
1	166.69394364	1.154786E-012	1.676479E-011	1	0.000000E+000
1	166.69583408	1.676479E-011	1.154786E-012	0	0.000000E+000
1	166.69604334	1.154786E-012	1.676479E-011	1	0.000000E+000
1	166.70228248	1.676479E-011	1.154786E-012	0	0.000000E+000
1	166.70231653	1.154786E-012	1.676479E-011	1	0.000000E+000
1	166.70481006	1.676479E-011	1.154786E-012	0	0.000000E+000
1	166.70482017	1.154786E-012	1.676479E-011	1	0.000000E+000
1	166.70706980	1.676479E-011	1.154786E-012	0	0.000000E+000
1	166.70710974	1.154786E-012	1.676479E-011	1	0.000000E+000
1	166.71263239	1.676479E-011	1.154786E-012	0	0.000000E+000
1	166.71268887	1.154786E-012	1.676479E-011	1	0.000000E+000
1	166.71686919	1.676479E-011	1.154786E-012	0	0.000000E+000
1	166.71691663	1.154786E-012	1.676479E-011	1	0.000000E+000
1	166.71693079	1.676479E-011	1.154786E-012	0	0.000000E+000
1	166.71695911	1.154786E-012	1.676479E-011	1	0.000000E+000
1	166.71827297	1.676479E-011	1.154786E-012	0	0.000000E+000
1	166.71834145	1.154786E-012	1.676479E-011	1	0.000000E+000
1	166.72213475	1.676479E-011	1.154786E-012	0	0.000000E+000
1	166.72288098	1.154786E-012	1.676479E-011	1	0.000000E+000
1	166.72351015	1.676479E-011	1.154786E-012	0	0.000000E+000
1	166.72359223	1.154786E-012	1.676479E-011	1	0.000000E+000
1	166.72626123	1.676479E-011	1.154786E-012	0	0.000000E+000
1	166.72628591	1.154786E-012	1.676479E-011	1	0.000000E+000
1	166.73605329	1.676479E-011	1.154786E-012	0	0.000000E+000
1	166.73607732	1.154786E-012	1.676479E-011	1	0.000000E+000
1	166.75220405	1.676479E-011	1.154786E-012	0	0.000000E+000
1	166.75221530	1.154786E-012	1.676479E-011	1	0.000000E+000
1	166.75482517	1.676479E-011	1.154786E-012	0	0.000000E+000
1	166.75483799	1.154786E-012	1.676479E-011	1	0.000000E+000
1	166.76302779	1.676479E-011	1.154786E-012	0	0.000000E+000
1	166.76304231	1.154786E-012	1.676479E-011	1	0.000000E+000
1	166.76689788	1.676479E-011	1.154786E-012	0	0.000000E+000
1	166.76692740	1.154786E-012	1.676479E-011	1	0.000000E+000
1	166.76963819	1.676479E-011	1.154786E-012	0	0.000000E+000
1	166.76966025	1.154786E-012	1.676479E-011	1	0.000000E+000
1	166.76974957	1.676479E-011	1.154786E-012	0	0.000000E+000
1	166.76982702	1.154786E-012	1.676479E-011	1	0.000000E+000
1	166.77504209	1.676479E-011	1.154786E-012	0	0.000000E+000
1	166.77508646	1.154786E-012	1.676479E-011	1	0.000000E+000
1	166.77680892	1.676479E-011	1.154786E-012	0	0.000000E+000
1	166.77690667	1.154786E-012	1.676479E-011	1	0.000000E+000
1	166.77699076	1.676479E-011	1.154786E-012	0	0.000000E+000
1	166.77699740	1.154786E-012	1.676479E-011	1	0.000000E+000
1	166.78674109	1.676479E-011	1.154786E-012	0	0.000000E+000
1	166.78678066	1.154786E-012	1.676479E-011	1	0.000000E+000
1	166.79163277	1.676479E-011	1.154786E-012	0	0.000000E+000
1	166.79310462	1.154786E-012	1.676479E-011	1	0.000000E+000
1	166.79423193	1.676479E-011	1.154786E-012	0	0.000000E+000
1	166.79426764	1.154786E-012	1.676479E-011	1	0.000000E+000
1	166.79462942	1.676479E-011	1.154786E-012	0	0.000000E+000
1	166.79469180	1.154786E-012	1.676479E-011	1	0.000000E+000
1	166.79485372	1.676479E-011	1.154786E-012	0	0.000000E+000
1	166.79488490	1.154786E-012	1.676479E-011	1	0.000000E+000
1	166.80051221	1.676479E-011	1.154786E-012	0	0.000000E+000
1	166.80058731	1.154786E-012	1.676479E-011	1	0.000000E+000
1	166.80339980	1.676479E-011	1.154786E-012	0	0.000000E+000
1	167.74851049	1.008363E-012	1.661836E-011	1	0.000000E+000
1	167.75160091	1.661836E-011	1.008363E-012	0	0.000000E+000
1	167.75163435	1.008363E-012	1.661836E-011	1	0.000000E+000
1	167.76301503	1.661836E-011	1.008363E-012	0	0.000000E+000
1	167.76302813	1.008363E-012	1.661836E-011	1	0.000000E+000
1	167.77377913	1.661836E-011	1.008363E-012	0	0.000000E+000
1	167.77384775	1.008363E-012	1.661836E-011	1	0.000000E+000
1	167.77409488	1.661836E-011	1.008363E-012	0	0.000000E+000
1	167.77412028	1.008363E-012	1.661836E-011	1	0.000000E+000
1	167.77477998	1.661836E-011	1.008363E-012	0	0.000000E+000
1	167.77487787	1.008363E-012	1.661836E-011	1	0.000000E+000
1	167.77636539	1.661836E-011	1.008363E-012	0	0.000000E+000
1	167.77640409	1.008363E-012	1.661836E-011	1	0.000000E+000
1	167.77647218	1.661836E-011	1.008363E-012	0	0.000000E+000
1	167.77648531	1.008363E-012	1.661836E-011	1	0.000000E+000
1	167.78119848	1.661836E-011	1.008363E-012	0	0.000000E+000
1	167.78139660	1.008363E-012	1.661836E-011	1	0.000000E+000
1	167.78389178	1.661836E-011	1.008363E-012	0	0.000000E+000
1	167.78392367	1.008363E-012	1.661836E-011	1	0.000000E+000
1	167.78395643	1.661836E-011	1.008363E-012	0	0.000000E+000
1	167.78396837	1.008363E-012	1.661836E-011	1	0.000000E+000
1	167.78403645	1.661836E-011	1.008363E-012	0	0.000000E+000
1	167.78405371	1.008363E-012	1.661836E-011	1	0.000000E+000
1	167.78599433	1.661836E-011	1.008363E-012	0	0.000000E+000
1	167.78604672	1.008363E-012	1.661836E-011	1	0.000000E+000
1	167.78621281	1.661836E-011	1.008363E-012	0	0.000000E+000
1	167.78622222	1.008363E-012	1.661836E-011	1	0.000000E+000
1	167.78628483	1.661836E-011	1.008363E-012	0	0.000000E+000
1	167.78636583	1.008363E-012	1.661836E-011	1	0.000000E+000
1	167.79124995	1.661836E-011	1.008363E-012	0	0.000000E+000
1	167.79127123	1.008363E-012	1.661836E-011	1	0.000000E+000
1	167.79328389	1.661836E-011	1.008363E-012	0	0.000000E+000
1	167.79335750	1.008363E-012	1.661836E-011	1	0.000000E+000
1	167.79425237	1.661836E-011	1.008363E-012	0	0.000000E+000
1	167.79425407	1.008363E-012	1.661836E-011	1	0.000000E+000
1	167.79723792	1.661836E-011	1.008363E-012	0	0.000000E+000
1	167.79732437	1.008363E-012	1.661836E-011	1	0.000000E+000
1	167.79735330	1.661836E-011	1.008363E-012	0	0.000000E+000
1	167.79741354	1.008363E-012	1.661836E-011	1	0.000000E+000
1	167.79771711	1.661836E-011	1.008363E-012	0	0.000000E+000
1	167.79774558	1.008363E-012	1.661836E-011	1	0.000000E+000
1	167.79811058	1.661836E-011	1.008363E-012	0	0.000000E+000
1	167.79824358	1.008363E-012	1.661836E-011	1	0.000000E+000
1	167.79825887	1.661836E-011	1.008363E-012	0	0.000000E+000
1	167.79831171	1.008363E-012	1.661836E-011	1	0.000000E+000
1	167.79850570	1.661836E-011	1.008363E-012	0	0.000000E+000
1	167.79854410	1.008363E-012	1.661836E-011	1	0.000000E+000
1	167.79905945	1.661836E-011	1.008363E-012	0	0.000000E+000
1	167.79910175	1.008363E-012	1.661836E-011	1	0.000000E+000
1	167.80122838	1.661836E-011	1.008363E-012	0	0.000000E+000
1	167.80126058	1.008363E-012	1.661836E-011	1	0.000000E+000
1	167.80373751	1.661836E-011	1.008363E-012	0	0.000000E+000
1	167.80377881	1.008363E-012	1.661836E-011	1	0.000000E+000
1	167.80678401	1.661836E-011	1.008363E-012	0	0.000000E+000
1	167.80684275	1.008363E-012	1.661836E-011	1	0.000000E+000
1	167.81260468	1.661836E-011	1.008363E-012	0	0.000000E+000
1	167.81264294	1.008363E-012	1.661836E-011	1	0.000000E+000
1	167.81366689	1.661836E-011	1.008363E-012	0	0.000000E+000
1	167.81369354	1.008363E-012	1.661836E-011	1	0.000000E+000
1	167.81588113	1.661836E-011	1.008363E-012	0	0.000000E+000
1	167.81589885	1.008363E-012	1.661836E-011	1	0.000000E+000
1	167.81905553	1.661836E-011	1.008363E-012	0	0.000000E+000
1	167.81913790	1.008363E-012	1.661836E-011	1	0.000000E+000
1	167.81965934	1.661836E-011	1.008363E-012	0	0.000000E+000
1	167.81970331	1.008363E-012	1.661836E-011	1	0.000000E+000
1	167.82880229	1.661836E-011	1.008363E-012	0	0.000000E+000
1	167.82881578	1.008363E-012	1.661836E-011	1	0.000000E+000
1	167.82887876	1.661836E-011	1.008363E-012	0	0.000000E+000
1	167.82894861	1.008363E-012	1.661836E-011	1	0.000000E+000
1	167.83213317	1.661836E-011	1.008363E-012	0	0.000000E+000
1	167.83216159	1.008363E-012	1.661836E-011	1	0.000000E+000
1	167.83537661	1.661836E-011	1.008363E-012	0	0.000000E+000
1	167.83538558	1.008363E-012	1.661836E-011	1	0.000000E+000
1	167.83643009	1.661836E-011	1.008363E-012	0	0.000000E+000
1	167.83644172	1.008363E-012	1.661836E-011	1	0.000000E+000
1	167.83665889	1.661836E-011	1.008363E-012	0	0.000000E+000
1	167.83668430	1.008363E-012	1.661836E-011	1	0.000000E+000
1	167.83671997	1.661836E-011	1.008363E-012	0	0.000000E+000
1	167.83676771	1.008363E-012	1.661836E-011	1	0.000000E+000
1	167.84228069	1.661836E-011	1.008363E-012	0	0.000000E+000
1	167.84230459	1.008363E-012	1.661836E-011	1	0.000000E+000
1	167.84631456	1.661836E-011	1.008363E-012	0	0.000000E+000
1	167.84633305	1.008363E-012	1.661836E-011	1	0.000000E+000
1	167.85182877	1.661836E-011	1.008363E-012	0	0.000000E+000
1	167.85309619	1.008363E-012	1.661836E-011	1	0.000000E+000
1	167.85334052	1.661836E-011	1.008363E-012	0	0.000000E+000
1	167.85334687	1.008363E-012	1.661836E-011	1	0.000000E+000
1	167.86209209	1.661836E-011	1.008363E-012	0	0.000000E+000
1	167.86213264	1.008363E-012	1.661836E-011	1	0.000000E+000
1	167.86372212	1.661836E-011	1.008363E-012	0	0.000000E+000
1	167.86382306	1.008363E-012	1.661836E-011	1	0.000000E+000
1	167.86664191	1.661836E-011	1.008363E-012	0	0.000000E+000
1	167.86935604	1.008363E-012	1.661836E-011	1	0.000000E+000
1	167.86951750	1.661836E-011	1.008363E-012	0	0.000000E+000
1	167.86955532	1.008363E-012	1.661836E-011	1	0.000000E+000
1	167.86984218	1.661836E-011	1.008363E-012	0	0.000000E+000
1	167.87121310	1.008363E-012	1.661836E-011	1	0.000000E+000
1	167.87177785	1.661836E-011	1.008363E-012	0	0.000000E+000
1	167.87180565	1.008363E-012	1.661836E-011	1	0.000000E+000
1	167.87229325	1.661836E-011	1.008363E-012	0	0.000000E+000
1	167.87229635	1.008363E-012	1.661836E-011	1	0.000000E+000
1	167.87744176	1.661836E-011	1.008363E-012	0	0.000000E+000
1	167.87747971	1.008363E-012	1.661836E-011	1	0.000000E+000
1	167.88483271	1.661836E-011	1.008363E-012	0	0.000000E+000
1	167.88486998	1.008363E-012	1.661836E-011	1	0.000000E+000
1	167.88627994	1.661836E-011	1.008363E-012	0	0.000000E+000
1	167.88631222	1.008363E-012	1.661836E-011	1	0.000000E+000
1	167.88709605	1.661836E-011	1.008363E-012	0	0.000000E+000
1	167.88720811	1.008363E-012	1.661836E-011	1	0.000000E+000
1	167.88947335	1.661836E-011	1.008363E-012	0	0.000000E+000
1	167.88949055	1.008363E-012	1.661836E-011	1	0.000000E+000
1	167.88972489	1.661836E-011	1.008363E-012	0	0.000000E+000
1	167.88974117	1.008363E-012	1.661836E-011	1	0.000000E+000
1	167.89117721	1.661836E-011	1.008363E-012	0	0.000000E+000
1	167.89121025	1.008363E-012	1.661836E-011	1	0.000000E+000
1	167.89138435	1.661836E-011	1.008363E-012	0	0.000000E+000
1	167.89144639	1.008363E-012	1.661836E-011	1	0.000000E+000
1	167.89202315	1.661836E-011	1.008363E-012	0	0.000000E+000
1	167.89497053	1.008363E-012	1.661836E-011	1	0.000000E+000
1	167.90086594	1.661836E-011	1.008363E-012	0	0.000000E+000
1	167.90087966	1.008363E-012	1.661836E-011	1	0.000000E+000
1	167.90343366	1.661836E-011	1.008363E-012	0	0.000000E+000
1	167.90344875	1.008363E-012	1.661836E-011	1	0.000000E+000
1	167.90470193	1.661836E-011	1.008363E-012	0	0.000000E+000
1	167.90475157	1.008363E-012	1.661836E-011	1	0.000000E+000
1	167.90503363	1.661836E-011	1.008363E-012	0	0.000000E+000
1	167.90507076	1.008363E-012	1.661836E-011	1	0.000000E+000
1	167.90877035	1.661836E-011	1.008363E-012	0	0.000000E+000
1	167.90877868	1.008363E-012	1.661836E-011	1	0.000000E+000
1	167.91459880	1.661836E-011	1.008363E-012	0	0.000000E+000
1	167.91460641	1.008363E-012	1.661836E-011	1	0.000000E+000
1	167.92153873	1.661836E-011	1.008363E-012	0	0.000000E+000
1	167.92354057	1.008363E-012	1.661836E-011	1	0.000000E+000
1	167.92781851	1.661836E-011	1.008363E-012	0	0.000000E+000
1	167.92787071	1.008363E-012	1.661836E-011	1	0.000000E+000
1	167.93050350	1.661836E-011	1.008363E-012	0	0.000000E+000
1	167.93056811	1.008363E-012	1.661836E-011	1	0.000000E+000
1	167.93116154	1.661836E-011	1.008363E-012	0	0.000000E+000
1	167.93192699	1.008363E-012	1.661836E-011	1	0.000000E+000
1	167.93500297	1.661836E-011	1.008363E-012	0	0.000000E+000
1	167.93501881	1.008363E-012	1.661836E-011	1	0.000000E+000
1	167.93582745	1.661836E-011	1.008363E-012	0	0.000000E+000
1	167.93583722	1.008363E-012	1.661836E-011	1	0.000000E+000
1	167.93590504	1.661836E-011	1.008363E-012	0	0.000000E+000
1	167.93595528	1.008363E-012	1.661836E-011	1	0.000000E+000
1	167.93598104	1.661836E-011	1.008363E-012	0	0.000000E+000
1	167.93600901	1.008363E-012	1.661836E-011	1	0.000000E+000
1	167.93866882	1.661836E-011	1.008363E-012	0	0.000000E+000
1	167.93868785	1.008363E-012	1.661836E-011	1	0.000000E+000
1	167.94717709	1.661836E-011	1.008363E-012	0	0.000000E+000
1	167.94718682	1.008363E-012	1.661836E-011	1	0.000000E+000
1	167.95046976	1.661836E-011	1.008363E-012	0	0.000000E+000
1	167.95061790	1.008363E-012	1.661836E-011	1	0.000000E+000
1	167.95363076	1.661836E-011	1.008363E-012	0	0.000000E+000
1	167.95366460	1.008363E-012	1.661836E-011	1	0.000000E+000
1	167.95386412	1.661836E-011	1.008363E-012	0	0.000000E+000
1	167.95387327	1.008363E-012	1.661836E-011	1	0.000000E+000
1	167.95510660	1.661836E-011	1.008363E-012	0	0.000000E+000
1	167.95512963	1.008363E-012	1.661836E-011	1	0.000000E+000
1	167.95657639	1.661836E-011	1.008363E-012	0	0.000000E+000
1	167.95661928	1.008363E-012	1.661836E-011	1	0.000000E+000
1	167.95709986	1.661836E-011	1.008363E-012	0	0.000000E+000
1	167.95712139	1.008363E-012	1.661836E-011	1	0.000000E+000
1	167.96237742	1.661836E-011	1.008363E-012	0	0.000000E+000
1	167.96239817	1.008363E-012	1.661836E-011	1	0.000000E+000
1	167.96348362	1.661836E-011	1.008363E-012	0	0.000000E+000
1	167.96354222	1.008363E-012	1.661836E-011	1	0.000000E+000
1	167.96550921	1.661836E-011	1.008363E-012	0	0.000000E+000
1	167.96554035	1.008363E-012	1.661836E-011	1	0.000000E+000
1	167.96784041	1.661836E-011	1.008363E-012	0	0.000000E+000
1	167.96787942	1.008363E-012	1.661836E-011	1	0.000000E+000
1	167.97175394	1.661836E-011	1.008363E-012	0	0.000000E+000
1	168.87524847	8.304184E-013	1.644042E-011	1	0.000000E+000
1	168.87731445	1.644042E-011	8.304184E-013	0	0.000000E+000
1	168.87733418	8.304184E-013	1.644042E-011	1	0.000000E+000
1	168.87821606	1.644042E-011	8.304184E-013	0	0.000000E+000
1	168.87834576	8.304184E-013	1.644042E-011	1	0.000000E+000
1	168.88471152	1.644042E-011	8.304184E-013	0	0.000000E+000
1	168.88473662	8.304184E-013	1.644042E-011	1	0.000000E+000
1	168.89240636	1.644042E-011	8.304184E-013	0	0.000000E+000
1	168.89243132	8.304184E-013	1.644042E-011	1	0.000000E+000
1	168.89620143	1.644042E-011	8.304184E-013	0	0.000000E+000
1	168.89622249	8.304184E-013	1.644042E-011	1	0.000000E+000
1	168.90359923	1.644042E-011	8.304184E-013	0	0.000000E+000
1	168.90361894	8.304184E-013	1.644042E-011	1	0.000000E+000
1	168.91146558	1.644042E-011	8.304184E-013	0	0.000000E+000
1	168.91148479	8.304184E-013	1.644042E-011	1	0.000000E+000
1	168.92694554	1.644042E-011	8.304184E-013	0	0.000000E+000
1	168.92698040	8.304184E-013	1.644042E-011	1	0.000000E+000
1	168.93784425	1.644042E-011	8.304184E-013	0	0.000000E+000
1	168.93797391	8.304184E-013	1.644042E-011	1	0.000000E+000
1	168.94536251	1.644042E-011	8.304184E-013	0	0.000000E+000
1	168.94537564	8.304184E-013	1.644042E-011	1	0.000000E+000
1	168.95573506	1.644042E-011	8.304184E-013	0	0.000000E+000
1	168.95577424	8.304184E-013	1.644042E-011	1	0.000000E+000
1	168.95738289	1.644042E-011	8.304184E-013	0	0.000000E+000
1	168.96044715	8.304184E-013	1.644042E-011	1	0.000000E+000
1	168.96761678	1.644042E-011	8.304184E-013	0	0.000000E+000
1	168.96763164	8.304184E-013	1.644042E-011	1	0.000000E+000
1	168.98013911	1.644042E-011	8.304184E-013	0	0.000000E+000
1	168.98016471	8.304184E-013	1.644042E-011	1	0.000000E+000
1	168.98315479	1.644042E-011	8.304184E-013	0	0.000000E+000
1	168.98319671	8.304184E-013	1.644042E-011	1	0.000000E+000
1	168.98753030	1.644042E-011	8.304184E-013	0	0.000000E+000
1	168.98780985	8.304184E-013	1.644042E-011	1	0.000000E+000
1	168.99226522	1.644042E-011	8.304184E-013	0	0.000000E+000
1	168.99228568	8.304184E-013	1.644042E-011	1	0.000000E+000
1	168.99253529	1.644042E-011	8.304184E-013	0	0.000000E+000
1	168.99259281	8.304184E-013	1.644042E-011	1	0.000000E+000
1	168.99551893	1.644042E-011	8.304184E-013	0	0.000000E+000
1	168.99563344	8.304184E-013	1.644042E-011	1	0.000000E+000
1	168.99827150	1.644042E-011	8.304184E-013	0	0.000000E+000
1	168.99831960	8.304184E-013	1.644042E-011	1	0.000000E+000
1	169.00060280	1.644042E-011	8.304184E-013	0	0.000000E+000
1	169.00067972	8.304184E-013	1.644042E-011	1	0.000000E+000
1	169.00749755	1.644042E-011	8.304184E-013	0	0.000000E+000
1	169.00799681	8.304184E-013	1.644042E-011	1	0.000000E+000
1	169.00833755	1.644042E-011	8.304184E-013	0	0.000000E+000
1	169.00837373	8.304184E-013	1.644042E-011	1	0.000000E+000
1	169.01139315	1.644042E-011	8.304184E-013	0	0.000000E+000
1	169.01140423	8.304184E-013	1.644042E-011	1	0.000000E+000
1	169.01641910	1.644042E-011	8.304184E-013	0	0.000000E+000
1	169.01644465	8.304184E-013	1.644042E-011	1	0.000000E+000
1	169.01894514	1.644042E-011	8.304184E-013	0	0.000000E+000
1	169.01896042	8.304184E-013	1.644042E-011	1	0.000000E+000
1	169.02052203	1.644042E-011	8.304184E-013	0	0.000000E+000
1	169.02057060	8.304184E-013	1.644042E-011	1	0.000000E+000
1	169.02066763	1.644042E-011	8.304184E-013	0	0.000000E+000
1	170.37104949	7.310500E-013	1.634105E-011	1	0.000000E+000
1	170.37124247	1.634105E-011	7.310500E-013	0	0.000000E+000
1	170.37127246	7.310500E-013	1.634105E-011	1	0.000000E+000
1	170.37174087	1.634105E-011	7.310500E-013	0	0.000000E+000
1	170.37189510	7.310500E-013	1.634105E-011	1	0.000000E+000
1	170.37351333	1.634105E-011	7.310500E-013	0	0.000000E+000
1	170.37351655	7.310500E-013	1.634105E-011	1	0.000000E+000
1	170.37371945	1.634105E-011	7.310500E-013	0	0.000000E+000
1	170.37374550	7.310500E-013	1.634105E-011	1	0.000000E+000
1	170.37380578	1.634105E-011	7.310500E-013	0	0.000000E+000
1	170.37389349	7.310500E-013	1.634105E-011	1	0.000000E+000
1	170.37479390	1.634105E-011	7.310500E-013	0	0.000000E+000
1	170.37481529	7.310500E-013	1.634105E-011	1	0.000000E+000
1	170.37595928	1.634105E-011	7.310500E-013	0	0.000000E+000
1	170.37598814	7.310500E-013	1.634105E-011	1	0.000000E+000
1	170.37642767	1.634105E-011	7.310500E-013	0	0.000000E+000
1	170.37671070	7.310500E-013	1.634105E-011	1	0.000000E+000
1	170.37682174	1.634105E-011	7.310500E-013	0	0.000000E+000
1	170.37698570	7.310500E-013	1.634105E-011	1	0.000000E+000
1	170.37774631	1.634105E-011	7.310500E-013	0	0.000000E+000
1	170.37783831	7.310500E-013	1.634105E-011	1	0.000000E+000
1	170.37825387	1.634105E-011	7.310500E-013	0	0.000000E+000
1	170.37850285	7.310500E-013	1.634105E-011	1	0.000000E+000
1	170.37903914	1.634105E-011	7.310500E-013	0	0.000000E+000
1	170.37904980	7.310500E-013	1.634105E-011	1	0.000000E+000
1	170.37949767	1.634105E-011	7.310500E-013	0	0.000000E+000
1	170.38006260	7.310500E-013	1.634105E-011	1	0.000000E+000
1	170.38032534	1.634105E-011	7.310500E-013	0	0.000000E+000
1	170.38034567	7.310500E-013	1.634105E-011	1	0.000000E+000
1	170.38080878	1.634105E-011	7.310500E-013	0	0.000000E+000
1	170.38083874	7.310500E-013	1.634105E-011	1	0.000000E+000
1	170.38089459	1.634105E-011	7.310500E-013	0	0.000000E+000
1	170.38092930	7.310500E-013	1.634105E-011	1	0.000000E+000
1	170.38095420	1.634105E-011	7.310500E-013	0	0.000000E+000
1	170.38098809	7.310500E-013	1.634105E-011	1	0.000000E+000
1	170.38134899	1.634105E-011	7.310500E-013	0	0.000000E+000
1	170.38138065	7.310500E-013	1.634105E-011	1	0.000000E+000
1	170.38167066	1.634105E-011	7.310500E-013	0	0.000000E+000
1	170.38191873	7.310500E-013	1.634105E-011	1	0.000000E+000
1	170.38208970	1.634105E-011	7.310500E-013	0	0.000000E+000
1	170.38209812	7.310500E-013	1.634105E-011	1	0.000000E+000
1	170.38311056	1.634105E-011	7.310500E-013	0	0.000000E+000
1	170.38316726	7.310500E-013	1.634105E-011	1	0.000000E+000
1	170.38412569	1.634105E-011	7.310500E-013	0	0.000000E+000
1	170.38419062	7.310500E-013	1.634105E-011	1	0.000000E+000
1	170.38538903	1.634105E-011	7.310500E-013	0	0.000000E+000
1	170.38543143	7.310500E-013	1.634105E-011	1	0.000000E+000
1	170.38569982	1.634105E-011	7.310500E-013	0	0.000000E+000
1	170.38573356	7.310500E-013	1.634105E-011	1	0.000000E+000
1	170.38577606	1.634105E-011	7.310500E-013	0	0.000000E+000
1	170.38585378	7.310500E-013	1.634105E-011	1	0.000000E+000
1	170.38597238	1.634105E-011	7.310500E-013	0	0.000000E+000
1	170.38601267	7.310500E-013	1.634105E-011	1	0.000000E+000
1	170.38749637	1.634105E-011	7.310500E-013	0	0.000000E+000
1	170.38752965	7.310500E-013	1.634105E-011	1	0.000000E+000
1	170.38809944	1.634105E-011	7.310500E-013	0	0.000000E+000
1	170.38821334	7.310500E-013	1.634105E-011	1	0.000000E+000
1	170.38835264	1.634105E-011	7.310500E-013	0	0.000000E+000
1	170.38839234	7.310500E-013	1.634105E-011	1	0.000000E+000
1	170.38857711	1.634105E-011	7.310500E-013	0	0.000000E+000
1	170.38861264	7.310500E-013	1.634105E-011	1	0.000000E+000
1	170.38957485	1.634105E-011	7.310500E-013	0	0.000000E+000
1	170.38958816	7.310500E-013	1.634105E-011	1	0.000000E+000
1	170.38970363	1.634105E-011	7.310500E-013	0	0.000000E+000
1	170.38972576	7.310500E-013	1.634105E-011	1	0.000000E+000
1	170.38978790	1.634105E-011	7.310500E-013	0	0.000000E+000
1	170.38981492	7.310500E-013	1.634105E-011	1	0.000000E+000
1	170.39099775	1.634105E-011	7.310500E-013	0	0.000000E+000
1	170.39102666	7.310500E-013	1.634105E-011	1	0.000000E+000
1	170.39195953	1.634105E-011	7.310500E-013	0	0.000000E+000
1	170.39209218	7.310500E-013	1.634105E-011	1	0.000000E+000
1	170.39245988	1.634105E-011	7.310500E-013	0	0.000000E+000
1	170.39250071	7.310500E-013	1.634105E-011	1	0.000000E+000
1	170.39269987	1.634105E-011	7.310500E-013	0	0.000000E+000
1	170.39278171	7.310500E-013	1.634105E-011	1	0.000000E+000
1	170.39280410	1.634105E-011	7.310500E-013	0	0.000000E+000
1	170.39297848	7.310500E-013	1.634105E-011	1	0.000000E+000
1	170.39384731	1.634105E-011	7.310500E-013	0	0.000000E+000
1	170.39572793	7.310500E-013	1.634105E-011	1	0.000000E+000
1	170.39576578	1.634105E-011	7.310500E-013	0	0.000000E+000
1	170.39578239	7.310500E-013	1.634105E-011	1	0.000000E+000
1	170.39606975	1.634105E-011	7.310500E-013	0	0.000000E+000
1	170.39615377	7.310500E-013	1.634105E-011	1	0.000000E+000
1	170.39671429	1.634105E-011	7.310500E-013	0	0.000000E+000
1	170.39676452	7.310500E-013	1.634105E-011	1	0.000000E+000
1	170.39681365	1.634105E-011	7.310500E-013	0	0.000000E+000
1	170.39684278	7.310500E-013	1.634105E-011	1	0.000000E+000
1	170.39686120	1.634105E-011	7.310500E-013	0	0.000000E+000
1	170.39693878	7.310500E-013	1.634105E-011	1	0.000000E+000
1	170.39696158	1.634105E-011	7.310500E-013	0	0.000000E+000
1	170.39699539	7.310500E-013	1.634105E-011	1	0.000000E+000
1	170.39707277	1.634105E-011	7.310500E-013	0	0.000000E+000
1	170.39719585	7.310500E-013	1.634105E-011	1	0.000000E+000
1	170.39987306	1.634105E-011	7.310500E-013	0	0.000000E+000
1	170.39993658	7.310500E-013	1.634105E-011	1	0.000000E+000
1	170.39994281	1.634105E-011	7.310500E-013	0	0.000000E+000
1	170.39996695	7.310500E-013	1.634105E-011	1	0.000000E+000
1	170.40003756	1.634105E-011	7.310500E-013	0	0.000000E+000
1	170.40005616	7.310500E-013	1.634105E-011	1	0.000000E+000
1	170.40013072	1.634105E-011	7.310500E-013	0	0.000000E+000
1	170.40015380	7.310500E-013	1.634105E-011	1	0.000000E+000
1	170.40019166	1.634105E-011	7.310500E-013	0	0.000000E+000
1	170.40023005	7.310500E-013	1.634105E-011	1	0.000000E+000
1	170.40046715	1.634105E-011	7.310500E-013	0	0.000000E+000
1	170.40063314	7.310500E-013	1.634105E-011	1	0.000000E+000
1	170.40065989	1.634105E-011	7.310500E-013	0	0.000000E+000
1	170.40069451	7.310500E-013	1.634105E-011	1	0.000000E+000
1	170.40088454	1.634105E-011	7.310500E-013	0	0.000000E+000
1	170.40094925	7.310500E-013	1.634105E-011	1	0.000000E+000
1	170.40097154	1.634105E-011	7.310500E-013	0	0.000000E+000
1	170.40098936	7.310500E-013	1.634105E-011	1	0.000000E+000
1	170.40142305	1.634105E-011	7.310500E-013	0	0.000000E+000
1	170.40150607	7.310500E-013	1.634105E-011	1	0.000000E+000
1	170.40170550	1.634105E-011	7.310500E-013	0	0.000000E+000
1	170.40183713	7.310500E-013	1.634105E-011	1	0.000000E+000
1	170.40187469	1.634105E-011	7.310500E-013	0	0.000000E+000
1	170.40188574	7.310500E-013	1.634105E-011	1	0.000000E+000
1	170.40508517	1.634105E-011	7.310500E-013	0	0.000000E+000
1	170.40516138	7.310500E-013	1.634105E-011	1	0.000000E+000
1	170.40561034	1.634105E-011	7.310500E-013	0	0.000000E+000
1	170.40563920	7.310500E-013	1.634105E-011	1	0.000000E+000
1	170.40610337	1.634105E-011	7.310500E-013	0	0.000000E+000
1	170.40719631	7.310500E-013	1.634105E-011	1	0.000000E+000
1	170.40952669	1.634105E-011	7.310500E-013	0	0.000000E+000
1	170.40959371	7.310500E-013	1.634105E-011	1	0.000000E+000
1	170.41063830	1.634105E-011	7.310500E-013	0	0.000000E+000
1	170.41065754	7.310500E-013	1.634105E-011	1	0.000000E+000
1	170.41086650	1.634105E-011	7.310500E-013	0	0.000000E+000
1	170.41087114	7.310500E-013	1.634105E-011	1	0.000000E+000
1	170.41238104	1.634105E-011	7.310500E-013	0	0.000000E+000
1	170.41258402	7.310500E-013	1.634105E-011	1	0.000000E+000
1	170.41304027	1.634105E-011	7.310500E-013	0	0.000000E+000
1	170.41311967	7.310500E-013	1.634105E-011	1	0.000000E+000
1	170.41512697	1.634105E-011	7.310500E-013	0	0.000000E+000
1	170.41515121	7.310500E-013	1.634105E-011	1	0.000000E+000
1	170.41933256	1.634105E-011	7.310500E-013	0	0.000000E+000
1	170.41939046	7.310500E-013	1.634105E-011	1	0.000000E+000
1	170.42350327	1.634105E-011	7.310500E-013	0	0.000000E+000
1	170.42354711	7.310500E-013	1.634105E-011	1	0.000000E+000
1	170.42448681	1.634105E-011	7.310500E-013	0	0.000000E+000
1	170.42459273	7.310500E-013	1.634105E-011	1	0.000000E+000
1	170.42522496	1.634105E-011	7.310500E-013	0	0.000000E+000
1	170.42539818	7.310500E-013	1.634105E-011	1	0.000000E+000
1	170.42541590	1.634105E-011	7.310500E-013	0	0.000000E+000
1	170.42548220	7.310500E-013	1.634105E-011	1	0.000000E+000
1	170.42549182	1.634105E-011	7.310500E-013	0	0.000000E+000
1	170.42555545	7.310500E-013	1.634105E-011	1	0.000000E+000
1	170.42618343	1.634105E-011	7.310500E-013	0	0.000000E+000
1	170.42625860	7.310500E-013	1.634105E-011	1	0.000000E+000
1	170.42637348	1.634105E-011	7.310500E-013	0	0.000000E+000
1	170.42652985	7.310500E-013	1.634105E-011	1	0.000000E+000
1	170.42664905	1.634105E-011	7.310500E-013	0	0.000000E+000
1	170.42680681	7.310500E-013	1.634105E-011	1	0.000000E+000
1	170.42810092	1.634105E-011	7.310500E-013	0	0.000000E+000
1	170.42812962	7.310500E-013	1.634105E-011	1	0.000000E+000
1	170.42817423	1.634105E-011	7.310500E-013	0	0.000000E+000
1	170.42823541	7.310500E-013	1.634105E-011	1	0.000000E+000
1	170.42828683	1.634105E-011	7.310500E-013	0	0.000000E+000
1	170.42831892	7.310500E-013	1.634105E-011	1	0.000000E+000
1	170.42862741	1.634105E-011	7.310500E-013	0	0.000000E+000
1	170.42919691	7.310500E-013	1.634105E-011	1	0.000000E+000
1	170.42971950	1.634105E-011	7.310500E-013	0	0.000000E+000
1	170.42973592	7.310500E-013	1.634105E-011	1	0.000000E+000
1	170.43050609	1.634105E-011	7.310500E-013	0	0.000000E+000
1	170.43054914	7.310500E-013	1.634105E-011	1	0.000000E+000
1	170.43088755	1.634105E-011	7.310500E-013	0	0.000000E+000
1	170.43093320	7.310500E-013	1.634105E-011	1	0.000000E+000
1	170.43230302	1.634105E-011	7.310500E-013	0	0.000000E+000
1	170.43231271	7.310500E-013	1.634105E-011	1	0.000000E+000
1	170.43285199	1.634105E-011	7.310500E-013	0	0.000000E+000
1	170.43287124	7.310500E-013	1.634105E-011	1	0.000000E+000
1	170.43364085	1.634105E-011	7.310500E-013	0	0.000000E+000
1	170.43365394	7.310500E-013	1.634105E-011	1	0.000000E+000
1	170.43426398	1.634105E-011	7.310500E-013	0	0.000000E+000
1	170.43434998	7.310500E-013	1.634105E-011	1	0.000000E+000
1	170.43437906	1.634105E-011	7.310500E-013	0	0.000000E+000
1	170.43444749	7.310500E-013	1.634105E-011	1	0.000000E+000
1	170.43498602	1.634105E-011	7.310500E-013	0	0.000000E+000
1	170.43514622	7.310500E-013	1.634105E-011	1	0.000000E+000
1	170.43609974	1.634105E-011	7.310500E-013	0	0.000000E+000
1	170.43612264	7.310500E-013	1.634105E-011	1	0.000000E+000
1	170.43633252	1.634105E-011	7.310500E-013	0	0.000000E+000
1	170.43641079	7.310500E-013	1.634105E-011	1	0.000000E+000
1	170.43658178	1.634105E-011	7.310500E-013	0	0.000000E+000
1	170.43664008	7.310500E-013	1.634105E-011	1	0.000000E+000
1	170.43665758	1.634105E-011	7.310500E-013	0	0.000000E+000
1	170.43676257	7.310500E-013	1.634105E-011	1	0.000000E+000
1	170.43684099	1.634105E-011	7.310500E-013	0	0.000000E+000
1	170.43688944	7.310500E-013	1.634105E-011	1	0.000000E+000
1	170.43791770	1.634105E-011	7.310500E-013	0	0.000000E+000
1	170.43794869	7.310500E-013	1.634105E-011	1	0.000000E+000
1	170.43813815	1.634105E-011	7.310500E-013	0	0.000000E+000
1	170.43819498	7.310500E-013	1.634105E-011	1	0.000000E+000
1	170.44023452	1.634105E-011	7.310500E-013	0	0.000000E+000
1	170.44029178	7.310500E-013	1.634105E-011	1	0.000000E+000
1	170.44044638	1.634105E-011	7.310500E-013	0	0.000000E+000
1	170.44171456	7.310500E-013	1.634105E-011	1	0.000000E+000
1	170.44176249	1.634105E-011	7.310500E-013	0	0.000000E+000
1	170.44182470	7.310500E-013	1.634105E-011	1	0.000000E+000
1	170.44198313	1.634105E-011	7.310500E-013	0	0.000000E+000
1	170.44201156	7.310500E-013	1.634105E-011	1	0.000000E+000
1	170.44336481	1.634105E-011	7.310500E-013	0	0.000000E+000
1	170.44342871	7.310500E-013	1.634105E-011	1	0.000000E+000
1	170.44451501	1.634105E-011	7.310500E-013	0	0.000000E+000
1	170.44454238	7.310500E-013	1.634105E-011	1	0.000000E+000
1	170.44481506	1.634105E-011	7.310500E-013	0	0.000000E+000
1	170.44500195	7.310500E-013	1.634105E-011	1	0.000000E+000
1	170.44678797	1.634105E-011	7.310500E-013	0	0.000000E+000
1	170.44698452	7.310500E-013	1.634105E-011	1	0.000000E+000
1	170.44839926	1.634105E-011	7.310500E-013	0	0.000000E+000
1	170.44842110	7.310500E-013	1.634105E-011	1	0.000000E+000
1	170.44857279	1.634105E-011	7.310500E-013	0	0.000000E+000
1	170.44859174	7.310500E-013	1.634105E-011	1	0.000000E+000
1	170.44898887	1.634105E-011	7.310500E-013	0	0.000000E+000
1	170.44901275	7.310500E-013	1.634105E-011	1	0.000000E+000
1	170.44932149	1.634105E-011	7.310500E-013	0	0.000000E+000
1	170.44938094	7.310500E-013	1.634105E-011	1	0.000000E+000
1	170.44970019	1.634105E-011	7.310500E-013	0	0.000000E+000
1	170.44974043	7.310500E-013	1.634105E-011	1	0.000000E+000
1	170.45017103	1.634105E-011	7.310500E-013	0	0.000000E+000
1	170.45019369	7.310500E-013	1.634105E-011	1	0.000000E+000
1	170.45040461	1.634105E-011	7.310500E-013	0	0.000000E+000
1	170.45044396	7.310500E-013	1.634105E-011	1	0.000000E+000
1	170.45045124	1.634105E-011	7.310500E-013	0	0.000000E+000
1	170.45052108	7.310500E-013	1.634105E-011	1	0.000000E+000
1	170.45071940	1.634105E-011	7.310500E-013	0	0.000000E+000
1	170.45079115	7.310500E-013	1.634105E-011	1	0.000000E+000
1	170.45087079	1.634105E-011	7.310500E-013	0	0.000000E+000
1	170.45090409	7.310500E-013	1.634105E-011	1	0.000000E+000
1	170.45205780	1.634105E-011	7.310500E-013	0	0.000000E+000
1	170.45212281	7.310500E-013	1.634105E-011	1	0.000000E+000
1	170.45231445	1.634105E-011	7.310500E-013	0	0.000000E+000
1	170.45235733	7.310500E-013	1.634105E-011	1	0.000000E+000
1	170.45237571	1.634105E-011	7.310500E-013	0	0.000000E+000
1	170.45251189	7.310500E-013	1.634105E-011	1	0.000000E+000
1	170.45254328	1.634105E-011	7.310500E-013	0	0.000000E+000
1	170.45263444	7.310500E-013	1.634105E-011	1	0.000000E+000
1	170.45283119	1.634105E-011	7.310500E-013	0	0.000000E+000
1	170.45293369	7.310500E-013	1.634105E-011	1	0.000000E+000
1	170.45296815	1.634105E-011	7.310500E-013	0	0.000000E+000
1	170.45300811	7.310500E-013	1.634105E-011	1	0.000000E+000
1	170.45387173	1.634105E-011	7.310500E-013	0	0.000000E+000
1	170.45398421	7.310500E-013	1.634105E-011	1	0.000000E+000
1	170.45451709	1.634105E-011	7.310500E-013	0	0.000000E+000
1	170.45453350	7.310500E-013	1.634105E-011	1	0.000000E+000
1	170.45457715	1.634105E-011	7.310500E-013	0	0.000000E+000
1	170.45479628	7.310500E-013	1.634105E-011	1	0.000000E+000
1	170.45559445	1.634105E-011	7.310500E-013	0	0.000000E+000
1	170.46016704	7.310500E-013	1.634105E-011	1	0.000000E+000
1	170.46024436	1.634105E-011	7.310500E-013	0	0.000000E+000
1	170.46028412	7.310500E-013	1.634105E-011	1	0.000000E+000
1	170.46036308	1.634105E-011	7.310500E-013	0	0.000000E+000
1	170.46037895	7.310500E-013	1.634105E-011	1	0.000000E+000
1	170.46073292	1.634105E-011	7.310500E-013	0	0.000000E+000
1	170.46080967	7.310500E-013	1.634105E-011	1	0.000000E+000
1	170.46107954	1.634105E-011	7.310500E-013	0	0.000000E+000
1	170.46111572	7.310500E-013	1.634105E-011	1	0.000000E+000
1	170.46113609	1.634105E-011	7.310500E-013	0	0.000000E+000
1	170.46124988	7.310500E-013	1.634105E-011	1	0.000000E+000
1	170.46134490	1.634105E-011	7.310500E-013	0	0.000000E+000
1	170.46145257	7.310500E-013	1.634105E-011	1	0.000000E+000
1	170.46154608	1.634105E-011	7.310500E-013	0	0.000000E+000
1	170.46171885	7.310500E-013	1.634105E-011	1	0.000000E+000
1	170.46183203	1.634105E-011	7.310500E-013	0	0.000000E+000
1	170.46229189	7.310500E-013	1.634105E-011	1	0.000000E+000
1	170.46275609	1.634105E-011	7.310500E-013	0	0.000000E+000
1	170.46282341	7.310500E-013	1.634105E-011	1	0.000000E+000
1	170.46342139	1.634105E-011	7.310500E-013	0	0.000000E+000
1	170.46374795	7.310500E-013	1.634105E-011	1	0.000000E+000
1	170.46430851	1.634105E-011	7.310500E-013	0	0.000000E+000
1	170.46433904	7.310500E-013	1.634105E-011	1	0.000000E+000
1	170.46571866	1.634105E-011	7.310500E-013	0	0.000000E+000
1	170.46575667	7.310500E-013	1.634105E-011	1	0.000000E+000
1	170.46633857	1.634105E-011	7.310500E-013	0	0.000000E+000
1	170.46639504	7.310500E-013	1.634105E-011	1	0.000000E+000
1	170.46718260	1.634105E-011	7.310500E-013	0	0.000000E+000
1	170.46720690	7.310500E-013	1.634105E-011	1	0.000000E+000
1	170.46788332	1.634105E-011	7.310500E-013	0	0.000000E+000
1	170.46792501	7.310500E-013	1.634105E-011	1	0.000000E+000
1	170.46945001	1.634105E-011	7.310500E-013	0	0.000000E+000
1	170.46949594	7.310500E-013	1.634105E-011	1	0.000000E+000
1	170.46971375	1.634105E-011	7.310500E-013	0	0.000000E+000
1	170.46973400	7.310500E-013	1.634105E-011	1	0.000000E+000
1	170.46999134	1.634105E-011	7.310500E-013	0	0.000000E+000
1	170.47003675	7.310500E-013	1.634105E-011	1	0.000000E+000
1	170.47006721	1.634105E-011	7.310500E-013	0	0.000000E+000
1	170.47010317	7.310500E-013	1.634105E-011	1	0.000000E+000
1	170.47038459	1.634105E-011	7.310500E-013	0	0.000000E+000
1	170.47054109	7.310500E-013	1.634105E-011	1	0.000000E+000
1	170.47160401	1.634105E-011	7.310500E-013	0	0.000000E+000
1	170.47170629	7.310500E-013	1.634105E-011	1	0.000000E+000
1	170.47192428	1.634105E-011	7.310500E-013	0	0.000000E+000
1	170.47196856	7.310500E-013	1.634105E-011	1	0.000000E+000
1	170.47248339	1.634105E-011	7.310500E-013	0	0.000000E+000
1	170.47249941	7.310500E-013	1.634105E-011	1	0.000000E+000
1	170.47279033	1.634105E-011	7.310500E-013	0	0.000000E+000
1	170.47284332	7.310500E-013	1.634105E-011	1	0.000000E+000
1	170.47381575	1.634105E-011	7.310500E-013	0	0.000000E+000
1	170.47398804	7.310500E-013	1.634105E-011	1	0.000000E+000
1	170.47438532	1.634105E-011	7.310500E-013	0	0.000000E+000
1	170.47462110	7.310500E-013	1.634105E-011	1	0.000000E+000
1	170.47624970	1.634105E-011	7.310500E-013	0	0.000000E+000
1	170.47625332	7.310500E-013	1.634105E-011	1	0.000000E+000
1	170.47654202	1.634105E-011	7.310500E-013	0	0.000000E+000
1	170.47656864	7.310500E-013	1.634105E-011	1	0.000000E+000
1	170.47696941	1.634105E-011	7.310500E-013	0	0.000000E+000
1	170.47701363	7.310500E-013	1.634105E-011	1	0.000000E+000
1	170.47726587	1.634105E-011	7.310500E-013	0	0.000000E+000
1	170.47732085	7.310500E-013	1.634105E-011	1	0.000000E+000
1	170.47822776	1.634105E-011	7.310500E-013	0	0.000000E+000
1	170.47824526	7.310500E-013	1.634105E-011	1	0.000000E+000
1	170.47894224	1.634105E-011	7.310500E-013	0	0.000000E+000
1	170.48003795	7.310500E-013	1.634105E-011	1	0.000000E+000
1	170.48012734	1.634105E-011	7.310500E-013	0	0.000000E+000
1	170.48029117	7.310500E-013	1.634105E-011	1	0.000000E+000
1	170.48033955	1.634105E-011	7.310500E-013	0	0.000000E+000
1	170.48036531	7.310500E-013	1.634105E-011	1	0.000000E+000
1	170.48138934	1.634105E-011	7.310500E-013	0	0.000000E+000
1	170.48143447	7.310500E-013	1.634105E-011	1	0.000000E+000
1	170.48348239	1.634105E-011	7.310500E-013	0	0.000000E+000
1	170.48351395	7.310500E-013	1.634105E-011	1	0.000000E+000
1	170.48540807	1.634105E-011	7.310500E-013	0	0.000000E+000
1	170.48549851	7.310500E-013	1.634105E-011	1	0.000000E+000
1	170.48731401	1.634105E-011	7.310500E-013	0	0.000000E+000
1	170.48737832	7.310500E-013	1.634105E-011	1	0.000000E+000
1	170.48823940	1.634105E-011	7.310500E-013	0	0.000000E+000
1	170.48824599	7.310500E-013	1.634105E-011	1	0.000000E+000
1	170.48850469	1.634105E-011	7.310500E-013	0	0.000000E+000
1	170.48857494	7.310500E-013	1.634105E-011	1	0.000000E+000
1	170.48859147	1.634105E-011	7.310500E-013	0	0.000000E+000
1	170.48864273	7.310500E-013	1.634105E-011	1	0.000000E+000
1	170.48881546	1.634105E-011	7.310500E-013	0	0.000000E+000
1	170.52749727	7.310500E-013	1.634105E-011	1	0.000000E+000
1	170.52758905	1.634105E-011	7.310500E-013	0	0.000000E+000
1	170.52762202	7.310500E-013	1.634105E-011	1	0.000000E+000
1	170.52796048	1.634105E-011	7.310500E-013	0	0.000000E+000
1	170.52797686	7.310500E-013	1.634105E-011	1	0.000000E+000
1	170.52810081	1.634105E-011	7.310500E-013	0	0.000000E+000
1	170.52812736	7.310500E-013	1.634105E-011	1	0.000000E+000
1	170.52816161	1.634105E-011	7.310500E-013	0	0.000000E+000
1	170.52817959	7.310500E-013	1.634105E-011	1	0.000000E+000
1	170.52883416	1.634105E-011	7.310500E-013	0	0.000000E+000
1	170.52893627	7.310500E-013	1.634105E-011	1	0.000000E+000
1	170.52898848	1.634105E-011	7.310500E-013	0	0.000000E+000
1	170.52900636	7.310500E-013	1.634105E-011	1	0.000000E+000
1	170.52992252	1.634105E-011	7.310500E-013	0	0.000000E+000
1	170.52995045	7.310500E-013	1.634105E-011	1	0.000000E+000
1	170.53093755	1.634105E-011	7.310500E-013	0	0.000000E+000
1	170.53100328	7.310500E-013	1.634105E-011	1	0.000000E+000
1	170.53126390	1.634105E-011	7.310500E-013	0	0.000000E+000
1	170.53128691	7.310500E-013	1.634105E-011	1	0.000000E+000
1	170.53130461	1.634105E-011	7.310500E-013	0	0.000000E+000
1	170.53134032	7.310500E-013	1.634105E-011	1	0.000000E+000
1	170.53150521	1.634105E-011	7.310500E-013	0	0.000000E+000
1	170.53152689	7.310500E-013	1.634105E-011	1	0.000000E+000
1	170.53195935	1.634105E-011	7.310500E-013	0	0.000000E+000
1	170.53210273	7.310500E-013	1.634105E-011	1	0.000000E+000
1	170.53272529	1.634105E-011	7.310500E-013	0	0.000000E+000
1	170.53275687	7.310500E-013	1.634105E-011	1	0.000000E+000
1	170.53278161	1.634105E-011	7.310500E-013	0	0.000000E+000
1	170.53290911	7.310500E-013	1.634105E-011	1	0.000000E+000
1	170.53296807	1.634105E-011	7.310500E-013	0	0.000000E+000
1	170.53306034	7.310500E-013	1.634105E-011	1	0.000000E+000
1	170.53654887	1.634105E-011	7.310500E-013	0	0.000000E+000
1	170.53660138	7.310500E-013	1.634105E-011	1	0.000000E+000
1	170.53684383	1.634105E-011	7.310500E-013	0	0.000000E+000
1	170.53690945	7.310500E-013	1.634105E-011	1	0.000000E+000
1	170.53756676	1.634105E-011	7.310500E-013	0	0.000000E+000
1	170.53764305	7.310500E-013	1.634105E-011	1	0.000000E+000
1	170.53766627	1.634105E-011	7.310500E-013	0	0.000000E+000
1	170.53770685	7.310500E-013	1.634105E-011	1	0.000000E+000
1	170.53866047	1.634105E-011	7.310500E-013	0	0.000000E+000
1	170.53876447	7.310500E-013	1.634105E-011	1	0.000000E+000
1	170.53928273	1.634105E-011	7.310500E-013	0	0.000000E+000
1	170.53936845	7.310500E-013	1.634105E-011	1	0.000000E+000
1	170.53984452	1.634105E-011	7.310500E-013	0	0.000000E+000
1	170.54309325	7.310500E-013	1.634105E-011	1	0.000000E+000
1	170.54365169	1.634105E-011	7.310500E-013	0	0.000000E+000
1	170.54398000	7.310500E-013	1.634105E-011	1	0.000000E+000
1	170.54454107	1.634105E-011	7.310500E-013	0	0.000000E+000
1	170.54472309	7.310500E-013	1.634105E-011	1	0.000000E+000
1	170.54485714	1.634105E-011	7.310500E-013	0	0.000000E+000
1	170.54488811	7.310500E-013	1.634105E-011	1	0.000000E+000
1	170.54511988	1.634105E-011	7.310500E-013	0	0.000000E+000
1	170.54515661	7.310500E-013	1.634105E-011	1	0.000000E+000
1	170.54544307	1.634105E-011	7.310500E-013	0	0.000000E+000
1	170.54548766	7.310500E-013	1.634105E-011	1	0.000000E+000
1	170.54551071	1.634105E-011	7.310500E-013	0	0.000000E+000
1	170.54552345	7.310500E-013	1.634105E-011	1	0.000000E+000
1	170.54561802	1.634105E-011	7.310500E-013	0	0.000000E+000
1	170.54567583	7.310500E-013	1.634105E-011	1	0.000000E+000
1	170.54580338	1.634105E-011	7.310500E-013	0	0.000000E+000
1	170.54589190	7.310500E-013	1.634105E-011	1	0.000000E+000
1	170.54597108	1.634105E-011	7.310500E-013	0	0.000000E+000
1	242.49779180	6.042264E-013	1.621423E-011	1	0.000000E+000
1	242.49939152	1.621423E-011	6.042264E-013	0	0.000000E+000
1	242.49939907	6.042264E-013	1.621423E-011	1	0.000000E+000
1	242.50010706	1.621423E-011	6.042264E-013	0	0.000000E+000
1	242.50012287	6.042264E-013	1.621423E-011	1	0.000000E+000
1	242.50023154	1.621423E-011	6.042264E-013	0	0.000000E+000
1	242.50028335	6.042264E-013	1.621423E-011	1	0.000000E+000
1	242.50233035	1.621423E-011	6.042264E-013	0	0.000000E+000
1	242.50235697	6.042264E-013	1.621423E-011	1	0.000000E+000
1	242.50318000	1.621423E-011	6.042264E-013	0	0.000000E+000
1	242.50323705	6.042264E-013	1.621423E-011	1	0.000000E+000
1	242.50519905	1.621423E-011	6.042264E-013	0	0.000000E+000
1	242.50522831	6.042264E-013	1.621423E-011	1	0.000000E+000
1	242.50595570	1.621423E-011	6.042264E-013	0	0.000000E+000
1	242.50598156	6.042264E-013	1.621423E-011	1	0.000000E+000
1	242.51065203	1.621423E-011	6.042264E-013	0	0.000000E+000
1	242.51068163	6.042264E-013	1.621423E-011	1	0.000000E+000
1	242.51343780	1.621423E-011	6.042264E-013	0	0.000000E+000
1	242.51483366	6.042264E-013	1.621423E-011	1	0.000000E+000
1	242.51637360	1.621423E-011	6.042264E-013	0	0.000000E+000
1	242.51641291	6.042264E-013	1.621423E-011	1	0.000000E+000
1	242.51798934	1.621423E-011	6.042264E-013	0	0.000000E+000
1	242.51801346	6.042264E-013	1.621423E-011	1	0.000000E+000
1	242.51811529	1.621423E-011	6.042264E-013	0	0.000000E+000
1	242.51814993	6.042264E-013	1.621423E-011	1	0.000000E+000
1	242.51828294	1.621423E-011	6.042264E-013	0	0.000000E+000
1	242.51829159	6.042264E-013	1.621423E-011	1	0.000000E+000
1	242.52096715	1.621423E-011	6.042264E-013	0	0.000000E+000
1	242.52100644	6.042264E-013	1.621423E-011	1	0.000000E+000
1	242.52497687	1.621423E-011	6.042264E-013	0	0.000000E+000
1	242.52505028	6.042264E-013	1.621423E-011	1	0.000000E+000
1	242.52617111	1.621423E-011	6.042264E-013	0	0.000000E+000
1	242.52618761	6.042264E-013	1.621423E-011	1	0.000000E+000
1	242.52627420	1.621423E-011	6.042264E-013	0	0.000000E+000
1	242.52630769	6.042264E-013	1.621423E-011	1	0.000000E+000
1	242.52781337	1.621423E-011	6.042264E-013	0	0.000000E+000
1	242.52786832	6.042264E-013	1.621423E-011	1	0.000000E+000
1	242.52856591	1.621423E-011	6.042264E-013	0	0.000000E+000
1	242.52860354	6.042264E-013	1.621423E-011	1	0.000000E+000
1	242.53084526	1.621423E-011	6.042264E-013	0	0.000000E+000
1	242.53104343	6.042264E-013	1.621423E-011	1	0.000000E+000
1	242.53157224	1.621423E-011	6.042264E-013	0	0.000000E+000
1	242.53170792	6.042264E-013	1.621423E-011	1	0.000000E+000
1	242.53188140	1.621423E-011	6.042264E-013	0	0.000000E+000
1	242.53189683	6.042264E-013	1.621423E-011	1	0.000000E+000
1	242.53509539	1.621423E-011	6.042264E-013	0	0.000000E+000
1	242.53512876	6.042264E-013	1.621423E-011	1	0.000000E+000
1	242.53597135	1.621423E-011	6.042264E-013	0	0.000000E+000
1	242.53600286	6.042264E-013	1.621423E-011	1	0.000000E+000
1	242.53606305	1.621423E-011	6.042264E-013	0	0.000000E+000
1	242.53609581	6.042264E-013	1.621423E-011	1	0.000000E+000
1	242.53626113	1.621423E-011	6.042264E-013	0	0.000000E+000
1	242.53630934	6.042264E-013	1.621423E-011	1	0.000000E+000
1	242.53696007	1.621423E-011	6.042264E-013	0	0.000000E+000
1	242.53697477	6.042264E-013	1.621423E-011	1	0.000000E+000
1	242.54070456	1.621423E-011	6.042264E-013	0	0.000000E+000
1	242.54076699	6.042264E-013	1.621423E-011	1	0.000000E+000
1	242.54181761	1.621423E-011	6.042264E-013	0	0.000000E+000
1	242.54184557	6.042264E-013	1.621423E-011	1	0.000000E+000
1	242.54273647	1.621423E-011	6.042264E-013	0	0.000000E+000
1	242.54297151	6.042264E-013	1.621423E-011	1	0.000000E+000
1	242.54346530	1.621423E-011	6.042264E-013	0	0.000000E+000
1	242.54347836	6.042264E-013	1.621423E-011	1	0.000000E+000
1	242.54379428	1.621423E-011	6.042264E-013	0	0.000000E+000
1	242.54386722	6.042264E-013	1.621423E-011	1	0.000000E+000
1	242.54439208	1.621423E-011	6.042264E-013	0	0.000000E+000
1	242.54442138	6.042264E-013	1.621423E-011	1	0.000000E+000
1	242.54517165	1.621423E-011	6.042264E-013	0	0.000000E+000
1	242.54517336	6.042264E-013	1.621423E-011	1	0.000000E+000
1	242.54550302	1.621423E-011	6.042264E-013	0	0.000000E+000
1	242.54554642	6.042264E-013	1.621423E-011	1	0.000000E+000
1	242.54685920	1.621423E-011	6.042264E-013	0	0.000000E+000
1	242.54688461	6.042264E-013	1.621423E-011	1	0.000000E+000
1	242.54706198	1.621423E-011	6.042264E-013	0	0.000000E+000
1	242.54708427	6.042264E-013	1.621423E-011	1	0.000000E+000
1	242.54721883	1.621423E-011	6.042264E-013	0	0.000000E+000
1	242.54724768	6.042264E-013	1.621423E-011	1	0.000000E+000
1	242.54746104	1.621423E-011	6.042264E-013	0	0.000000E+000
1	242.54749756	6.042264E-013	1.621423E-011	1	0.000000E+000
1	242.54793019	1.621423E-011	6.042264E-013	0	0.000000E+000
1	242.54795709	6.042264E-013	1.621423E-011	1	0.000000E+000
1	242.54967389	1.621423E-011	6.042264E-013	0	0.000000E+000
1	242.54989206	6.042264E-013	1.621423E-011	1	0.000000E+000
1	242.55210792	1.621423E-011	6.042264E-013	0	0.000000E+000
1	242.55219096	6.042264E-013	1.621423E-011	1	0.000000E+000
1	242.55258895	1.621423E-011	6.042264E-013	0	0.000000E+000
1	242.55264779	6.042264E-013	1.621423E-011	1	0.000000E+000
1	242.55339165	1.621423E-011	6.042264E-013	0	0.000000E+000
1	242.55342211	6.042264E-013	1.621423E-011	1	0.000000E+000
1	242.55674025	1.621423E-011	6.042264E-013	0	0.000000E+000
1	242.55679206	6.042264E-013	1.621423E-011	1	0.000000E+000
1	242.56205095	1.621423E-011	6.042264E-013	0	0.000000E+000
1	242.56215857	6.042264E-013	1.621423E-011	1	0.000000E+000
1	242.56249747	1.621423E-011	6.042264E-013	0	0.000000E+000
1	242.56265291	6.042264E-013	1.621423E-011	1	0.000000E+000
1	242.56412176	1.621423E-011	6.042264E-013	0	0.000000E+000
1	242.56413782	6.042264E-013	1.621423E-011	1	0.000000E+000
1	242.56438513	1.621423E-011	6.042264E-013	0	0.000000E+000
1	242.56443682	6.042264E-013	1.621423E-011	1	0.000000E+000
1	242.56486861	1.621423E-011	6.042264E-013	0	0.000000E+000
1	242.56488351	6.042264E-013	1.621423E-011	1	0.000000E+000
1	242.56659462	1.621423E-011	6.042264E-013	0	0.000000E+000
1	242.56660759	6.042264E-013	1.621423E-011	1	0.000000E+000
1	242.56661540	1.621423E-011	6.042264E-013	0	0.000000E+000
1	242.56662968	6.042264E-013	1.621423E-011	1	0.000000E+000
1	242.56799234	1.621423E-011	6.042264E-013	0	0.000000E+000
1	242.56808641	6.042264E-013	1.621423E-011	1	0.000000E+000
1	242.56811467	1.621423E-011	6.042264E-013	0	0.000000E+000
1	242.56817667	6.042264E-013	1.621423E-011	1	0.000000E+000
1	242.56845371	1.621423E-011	6.042264E-013	0	0.000000E+000
1	242.56847425	6.042264E-013	1.621423E-011	1	0.000000E+000
1	242.57242003	1.621423E-011	6.042264E-013	0	0.000000E+000
1	242.57249470	6.042264E-013	1.621423E-011	1	0.000000E+000
1	242.57477815	1.621423E-011	6.042264E-013	0	0.000000E+000
1	242.63687736	6.042264E-013	1.621423E-011	1	0.000000E+000
1	242.63694700	1.621423E-011	6.042264E-013	0	0.000000E+000
1	242.63696262	6.042264E-013	1.621423E-011	1	0.000000E+000
1	242.63818312	1.621423E-011	6.042264E-013	0	0.000000E+000
1	242.63832081	6.042264E-013	1.621423E-011	1	0.000000E+000
1	242.63873949	1.621423E-011	6.042264E-013	0	0.000000E+000
1	242.63875979	6.042264E-013	1.621423E-011	1	0.000000E+000
1	242.63971265	1.621423E-011	6.042264E-013	0	0.000000E+000
1	242.63981660	6.042264E-013	1.621423E-011	1	0.000000E+000
1	242.64148749	1.621423E-011	6.042264E-013	0	0.000000E+000
1	242.64149614	6.042264E-013	1.621423E-011	1	0.000000E+000
1	242.64154210	1.621423E-011	6.042264E-013	0	0.000000E+000
1	242.64156215	6.042264E-013	1.621423E-011	1	0.000000E+000
1	242.64332361	1.621423E-011	6.042264E-013	0	0.000000E+000
1	242.64339515	6.042264E-013	1.621423E-011	1	0.000000E+000
1	242.64462036	1.621423E-011	6.042264E-013	0	0.000000E+000
1	242.64467624	6.042264E-013	1.621423E-011	1	0.000000E+000
1	242.64526240	1.621423E-011	6.042264E-013	0	0.000000E+000
1	242.64530800	6.042264E-013	1.621423E-011	1	0.000000E+000
1	242.64532708	1.621423E-011	6.042264E-013	0	0.000000E+000
1	242.64615504	6.042264E-013	1.621423E-011	1	0.000000E+000
1	242.64714724	1.621423E-011	6.042264E-013	0	0.000000E+000
1	242.64733036	6.042264E-013	1.621423E-011	1	0.000000E+000
1	242.64941420	1.621423E-011	6.042264E-013	0	0.000000E+000
1	242.64945316	6.042264E-013	1.621423E-011	1	0.000000E+000
1	242.65013825	1.621423E-011	6.042264E-013	0	0.000000E+000
1	242.65152592	6.042264E-013	1.621423E-011	1	0.000000E+000
1	242.65450093	1.621423E-011	6.042264E-013	0	0.000000E+000
1	242.65458092	6.042264E-013	1.621423E-011	1	0.000000E+000
1	242.65483183	1.621423E-011	6.042264E-013	0	0.000000E+000
1	242.65484954	6.042264E-013	1.621423E-011	1	0.000000E+000
1	242.65548195	1.621423E-011	6.042264E-013	0	0.000000E+000
1	242.65548801	6.042264E-013	1.621423E-011	1	0.000000E+000
1	242.65619898	1.621423E-011	6.042264E-013	0	0.000000E+000
1	242.65625791	6.042264E-013	1.621423E-011	1	0.000000E+000
1	242.65656273	1.621423E-011	6.042264E-013	0	0.000000E+000
1	242.65660526	6.042264E-013	1.621423E-011	1	0.000000E+000
1	242.66113848	1.621423E-011	6.042264E-013	0	0.000000E+000
1	242.66117112	6.042264E-013	1.621423E-011	1	0.000000E+000
1	242.66217511	1.621423E-011	6.042264E-013	0	0.000000E+000
1	242.66218186	6.042264E-013	1.621423E-011	1	0.000000E+000
1	242.66229926	1.621423E-011	6.042264E-013	0	0.000000E+000
1	242.66245895	6.042264E-013	1.621423E-011	1	0.000000E+000
1	242.66259835	1.621423E-011	6.042264E-013	0	0.000000E+000
1	242.66263448	6.042264E-013	1.621423E-011	1	0.000000E+000
1	242.66301975	1.621423E-011	6.042264E-013	0	0.000000E+000
1	242.66308669	6.042264E-013	1.621423E-011	1	0.000000E+000
1	242.66757521	1.621423E-011	6.042264E-013	0	0.000000E+000
1	242.66762070	6.042264E-013	1.621423E-011	1	0.000000E+000
1	242.66768031	1.621423E-011	6.042264E-013	0	0.000000E+000
1	242.66796337	6.042264E-013	1.621423E-011	1	0.000000E+000
1	242.66896713	1.621423E-011	6.042264E-013	0	0.000000E+000
1	242.66898385	6.042264E-013	1.621423E-011	1	0.000000E+000
1	242.66946160	1.621423E-011	6.042264E-013	0	0.000000E+000
1	242.66948039	6.042264E-013	1.621423E-011	1	0.000000E+000
1	242.67259326	1.621423E-011	6.042264E-013	0	0.000000E+000
1	242.67265182	6.042264E-013	1.621423E-011	1	0.000000E+000
1	242.67390362	1.621423E-011	6.042264E-013	0	0.000000E+000
1	242.67393836	6.042264E-013	1.621423E-011	1	0.000000E+000
1	242.67407524	1.621423E-011	6.042264E-013	0	0.000000E+000
1	242.67411836	6.042264E-013	1.621423E-011	1	0.000000E+000
1	242.67784145	1.621423E-011	6.042264E-013	0	0.000000E+000
1	242.67795244	6.042264E-013	1.621423E-011	1	0.000000E+000
1	242.67978305	1.621423E-011	6.042264E-013	0	0.000000E+000
1	242.67980929	6.042264E-013	1.621423E-011	1	0.000000E+000
1	242.67989966	1.621423E-011	6.042264E-013	0	0.000000E+000
1	242.67993285	6.042264E-013	1.621423E-011	1	0.000000E+000
1	242.67994653	1.621423E-011	6.042264E-013	0	0.000000E+000
1	242.67996325	6.042264E-013	1.621423E-011	1	0.000000E+000
1	242.67998897	1.621423E-011	6.042264E-013	0	0.000000E+000
1	242.68007269	6.042264E-013	1.621423E-011	1	0.000000E+000
1	242.68049005	1.621423E-011	6.042264E-013	0	0.000000E+000
1	242.68051038	6.042264E-013	1.621423E-011	1	0.000000E+000
1	242.68065897	1.621423E-011	6.042264E-013	0	0.000000E+000
1	242.68127067	6.042264E-013	1.621423E-011	1	0.000000E+000
1	242.68486234	1.621423E-011	6.042264E-013	0	0.000000E+000
1	242.68490114	6.042264E-013	1.621423E-011	1	0.000000E+000
1	242.68504715	1.621423E-011	6.042264E-013	0	0.000000E+000
1	242.68512511	6.042264E-013	1.621423E-011	1	0.000000E+000
1	242.68516103	1.621423E-011	6.042264E-013	0	0.000000E+000
1	242.68520740	6.042264E-013	1.621423E-011	1	0.000000E+000
1	242.69302405	1.621423E-011	6.042264E-013	0	0.000000E+000
1	242.69303133	6.042264E-013	1.621423E-011	1	0.000000E+000
1	242.69430268	1.621423E-011	6.042264E-013	0	0.000000E+000
1	242.69432411	6.042264E-013	1.621423E-011	1	0.000000E+000
1	242.69518796	1.621423E-011	6.042264E-013	0	0.000000E+000
1	242.69541100	6.042264E-013	1.621423E-011	1	0.000000E+000
1	242.70067175	1.621423E-011	6.042264E-013	0	0.000000E+000
1	242.70069110	6.042264E-013	1.621423E-011	1	0.000000E+000
1	242.70115237	1.621423E-011	6.042264E-013	0	0.000000E+000
1	242.70123399	6.042264E-013	1.621423E-011	1	0.000000E+000
1	242.70183524	1.621423E-011	6.042264E-013	0	0.000000E+000
1	242.70185468	6.042264E-013	1.621423E-011	1	0.000000E+000
1	242.70221453	1.621423E-011	6.042264E-013	0	0.000000E+000
1	242.70255633	6.042264E-013	1.621423E-011	1	0.000000E+000
1	242.70333205	1.621423E-011	6.042264E-013	0	0.000000E+000
1	242.70336154	6.042264E-013	1.621423E-011	1	0.000000E+000
1	242.70339634	1.621423E-011	6.042264E-013	0	0.000000E+000
1	242.70340627	6.042264E-013	1.621423E-011	1	0.000000E+000
1	242.70471648	1.621423E-011	6.042264E-013	0	0.000000E+000
1	242.70474169	6.042264E-013	1.621423E-011	1	0.000000E+000
1	242.70543636	1.621423E-011	6.042264E-013	0	0.000000E+000
1	242.70549952	6.042264E-013	1.621423E-011	1	0.000000E+000
1	242.70647606	1.621423E-011	6.042264E-013	0	0.000000E+000
1	242.70649688	6.042264E-013	1.621423E-011	1	0.000000E+000
1	242.71084230	1.621423E-011	6.042264E-013	0	0.000000E+000
1	242.71100683	6.042264E-013	1.621423E-011	1	0.000000E+000
1	242.71104535	1.621423E-011	6.042264E-013	0	0.000000E+000
1	242.71109568	6.042264E-013	1.621423E-011	1	0.000000E+000
1	242.71339333	1.621423E-011	6.042264E-013	0	0.000000E+000
1	242.71342001	6.042264E-013	1.621423E-011	1	0.000000E+000
1	242.71536334	1.621423E-011	6.042264E-013	0	0.000000E+000
1	242.71540322	6.042264E-013	1.621423E-011	1	0.000000E+000
1	242.71634971	1.621423E-011	6.042264E-013	0	0.000000E+000
1	242.71639168	6.042264E-013	1.621423E-011	1	0.000000E+000
1	242.71645314	1.621423E-011	6.042264E-013	0	0.000000E+000
1	242.71648633	6.042264E-013	1.621423E-011	1	0.000000E+000
1	242.71782994	1.621423E-011	6.042264E-013	0	0.000000E+000
1	242.71791462	6.042264E-013	1.621423E-011	1	0.000000E+000
1	242.71903062	1.621423E-011	6.042264E-013	0	0.000000E+000
1	242.71909434	6.042264E-013	1.621423E-011	1	0.000000E+000
1	242.71910976	1.621423E-011	6.042264E-013	0	0.000000E+000
1	242.72008043	6.042264E-013	1.621423E-011	1	0.000000E+000
1	242.72021100	1.621423E-011	6.042264E-013	0	0.000000E+000
1	242.72023146	6.042264E-013	1.621423E-011	1	0.000000E+000
1	242.72042710	1.621423E-011	6.042264E-013	0	0.000000E+000
1	242.72043666	6.042264E-013	1.621423E-011	1	0.000000E+000
1	242.72402123	1.621423E-011	6.042264E-013	0	0.000000E+000
1	242.72406411	6.042264E-013	1.621423E-011	1	0.000000E+000
1	242.72482898	1.621423E-011	6.042264E-013	0	0.000000E+000
1	242.72483741	6.042264E-013	1.621423E-011	1	0.000000E+000
1	242.72632655	1.621423E-011	6.042264E-013	0	0.000000E+000
1	242.72634306	6.042264E-013	1.621423E-011	1	0.000000E+000
1	242.72826087	1.621423E-011	6.042264E-013	0	0.000000E+000
1	242.72834493	6.042264E-013	1.621423E-011	1	0.000000E+000
1	242.72938668	1.621423E-011	6.042264E-013	0	0.000000E+000
1	242.72940508	6.042264E-013	1.621423E-011	1	0.000000E+000
1	242.73218075	1.621423E-011	6.042264E-013	0	0.000000E+000
1	242.73234285	6.042264E-013	1.621423E-011	1	0.000000E+000
1	242.73450065	1.621423E-011	6.042264E-013	0	0.000000E+000
1	242.73454802	6.042264E-013	1.621423E-011	1	0.000000E+000
1	242.73497371	1.621423E-011	6.042264E-013	0	0.000000E+000
1	242.73500704	6.042264E-013	1.621423E-011	1	0.000000E+000
1	242.73546670	1.621423E-011	6.042264E-013	0	0.000000E+000
1	242.73550544	6.042264E-013	1.621423E-011	1	0.000000E+000
1	242.73751773	1.621423E-011	6.042264E-013	0	0.000000E+000
1	242.73752084	6.042264E-013	1.621423E-011	1	0.000000E+000
1	242.73804850	1.621423E-011	6.042264E-013	0	0.000000E+000
1	242.77923137	6.042264E-013	1.621423E-011	1	0.000000E+000
1	242.77975700	1.621423E-011	6.042264E-013	0	0.000000E+000
1	242.77980788	6.042264E-013	1.621423E-011	1	0.000000E+000
1	242.77985744	1.621423E-011	6.042264E-013	0	0.000000E+000
1	242.77989641	6.042264E-013	1.621423E-011	1	0.000000E+000
1	242.78152193	1.621423E-011	6.042264E-013	0	0.000000E+000
1	242.78154722	6.042264E-013	1.621423E-011	1	0.000000E+000
1	242.78188550	1.621423E-011	6.042264E-013	0	0.000000E+000
1	242.78195549	6.042264E-013	1.621423E-011	1	0.000000E+000
1	242.78297909	1.621423E-011	6.042264E-013	0	0.000000E+000
1	242.78401418	6.042264E-013	1.621423E-011	1	0.000000E+000
1	242.78421671	1.621423E-011	6.042264E-013	0	0.000000E+000
1	242.78428155	6.042264E-013	1.621423E-011	1	0.000000E+000
1	242.78601221	1.621423E-011	6.042264E-013	0	0.000000E+000
1	242.78604205	6.042264E-013	1.621423E-011	1	0.000000E+000
1	242.78634113	1.621423E-011	6.042264E-013	0	0.000000E+000
1	242.78637402	6.042264E-013	1.621423E-011	1	0.000000E+000
1	242.78762610	1.621423E-011	6.042264E-013	0	0.000000E+000
1	242.78765734	6.042264E-013	1.621423E-011	1	0.000000E+000
1	242.78772482	1.621423E-011	6.042264E-013	0	0.000000E+000
1	242.78777901	6.042264E-013	1.621423E-011	1	0.000000E+000
1	242.78921543	1.621423E-011	6.042264E-013	0	0.000000E+000
1	242.78923593	6.042264E-013	1.621423E-011	1	0.000000E+000
1	242.79818124	1.621423E-011	6.042264E-013	0	0.000000E+000
1	242.80207287	6.042264E-013	1.621423E-011	1	0.000000E+000
1	242.80407456	1.621423E-011	6.042264E-013	0	0.000000E+000
1	242.80414271	6.042264E-013	1.621423E-011	1	0.000000E+000
1	242.80773527	1.621423E-011	6.042264E-013	0	0.000000E+000
1	242.80783331	6.042264E-013	1.621423E-011	1	0.000000E+000
1	242.80786148	1.621423E-011	6.042264E-013	0	0.000000E+000
1	242.80799293	6.042264E-013	1.621423E-011	1	0.000000E+000
1	242.80909489	1.621423E-011	6.042264E-013	0	0.000000E+000
1	242.80918647	6.042264E-013	1.621423E-011	1	0.000000E+000
1	242.80919539	1.621423E-011	6.042264E-013	0	0.000000E+000
1	242.80921386	6.042264E-013	1.621423E-011	1	0.000000E+000
1	242.81571560	1.621423E-011	6.042264E-013	0	0.000000E+000
1	242.81612939	6.042264E-013	1.621423E-011	1	0.000000E+000
1	242.81823313	1.621423E-011	6.042264E-013	0	0.000000E+000
1	242.81824745	6.042264E-013	1.621423E-011	1	0.000000E+000
1	242.81840519	1.621423E-011	6.042264E-013	0	0.000000E+000
1	242.81845970	6.042264E-013	1.621423E-011	1	0.000000E+000
1	242.81849993	1.621423E-011	6.042264E-013	0	0.000000E+000
1	242.81853069	6.042264E-013	1.621423E-011	1	0.000000E+000
1	242.82494632	1.621423E-011	6.042264E-013	0	0.000000E+000
1	242.82499342	6.042264E-013	1.621423E-011	1	0.000000E+000
1	242.82626908	1.621423E-011	6.042264E-013	0	0.000000E+000
1	242.82630585	6.042264E-013	1.621423E-011	1	0.000000E+000
1	242.82649063	1.621423E-011	6.042264E-013	0	0.000000E+000
1	242.82652844	6.042264E-013	1.621423E-011	1	0.000000E+000
1	242.82702513	1.621423E-011	6.042264E-013	0	0.000000E+000
1	242.82706365	6.042264E-013	1.621423E-011	1	0.000000E+000
1	242.82707785	1.621423E-011	6.042264E-013	0	0.000000E+000
1	242.82710650	6.042264E-013	1.621423E-011	1	0.000000E+000
1	242.82988784	1.621423E-011	6.042264E-013	0	0.000000E+000
1	242.82991398	6.042264E-013	1.621423E-011	1	0.000000E+000
1	242.83007960	1.621423E-011	6.042264E-013	0	0.000000E+000
1	242.83012679	6.042264E-013	1.621423E-011	1	0.000000E+000
1	242.83014433	1.621423E-011	6.042264E-013	0	0.000000E+000
1	242.83021089	6.042264E-013	1.621423E-011	1	0.000000E+000
1	242.83044374	1.621423E-011	6.042264E-013	0	0.000000E+000
1	242.83052437	6.042264E-013	1.621423E-011	1	0.000000E+000
1	242.83212774	1.621423E-011	6.042264E-013	0	0.000000E+000
1	242.83220328	6.042264E-013	1.621423E-011	1	0.000000E+000
1	242.83222338	1.621423E-011	6.042264E-013	0	0.000000E+000
1	242.83223704	6.042264E-013	1.621423E-011	1	0.000000E+000
1	242.83526232	1.621423E-011	6.042264E-013	0	0.000000E+000
1	242.83526660	6.042264E-013	1.621423E-011	1	0.000000E+000
1	242.83566760	1.621423E-011	6.042264E-013	0	0.000000E+000
1	242.83568234	6.042264E-013	1.621423E-011	1	0.000000E+000
1	242.83655926	1.621423E-011	6.042264E-013	0	0.000000E+000
1	242.83656927	6.042264E-013	1.621423E-011	1	0.000000E+000
1	242.83663455	1.621423E-011	6.042264E-013	0	0.000000E+000
1	242.83665476	6.042264E-013	1.621423E-011	1	0.000000E+000
1	242.83734048	1.621423E-011	6.042264E-013	0	0.000000E+000
1	242.83735654	6.042264E-013	1.621423E-011	1	0.000000E+000
1	242.83882760	1.621423E-011	6.042264E-013	0	0.000000E+000
1	242.83884759	6.042264E-013	1.621423E-011	1	0.000000E+000
1	242.84120378	1.621423E-011	6.042264E-013	0	0.000000E+000
1	242.84126800	6.042264E-013	1.621423E-011	1	0.000000E+000
1	242.84258351	1.621423E-011	6.042264E-013	0	0.000000E+000
1	242.84259365	6.042264E-013	1.621423E-011	1	0.000000E+000
1	242.84515887	1.621423E-011	6.042264E-013	0	0.000000E+000
1	242.84569546	6.042264E-013	1.621423E-011	1	0.000000E+000
1	242.84908629	1.621423E-011	6.042264E-013	0	0.000000E+000
1	242.84915778	6.042264E-013	1.621423E-011	1	0.000000E+000
1	242.85020774	1.621423E-011	6.042264E-013	0	0.000000E+000
1	242.85025695	6.042264E-013	1.621423E-011	1	0.000000E+000
1	242.85163012	1.621423E-011	6.042264E-013	0	0.000000E+000
1	242.85163327	6.042264E-013	1.621423E-011	1	0.000000E+000
1	242.85177801	1.621423E-011	6.042264E-013	0	0.000000E+000
1	242.85180451	6.042264E-013	1.621423E-011	1	0.000000E+000
1	242.85185033	1.621423E-011	6.042264E-013	0	0.000000E+000
1	242.85187453	6.042264E-013	1.621423E-011	1	0.000000E+000
1	242.85234534	1.621423E-011	6.042264E-013	0	0.000000E+000
1	242.85254146	6.042264E-013	1.621423E-011	1	0.000000E+000
1	242.85300746	1.621423E-011	6.042264E-013	0	0.000000E+000
1	242.85301847	6.042264E-013	1.621423E-011	1	0.000000E+000
1	242.85304444	1.621423E-011	6.042264E-013	0	0.000000E+000
1	242.85309136	6.042264E-013	1.621423E-011	1	0.000000E+000
1	242.85321914	1.621423E-011	6.042264E-013	0	0.000000E+000
1	242.85326146	6.042264E-013	1.621423E-011	1	0.000000E+000
1	242.85575425	1.621423E-011	6.042264E-013	0	0.000000E+000
1	242.85578544	6.042264E-013	1.621423E-011	1	0.000000E+000
1	242.85581979	1.621423E-011	6.042264E-013	0	0.000000E+000
1	242.85584941	6.042264E-013	1.621423E-011	1	0.000000E+000
1	242.85824424	1.621423E-011	6.042264E-013	0	0.000000E+000
1	242.86006580	6.042264E-013	1.621423E-011	1	0.000000E+000
1	242.86197224	1.621423E-011	6.042264E-013	0	0.000000E+000
1	242.86199131	6.042264E-013	1.621423E-011	1	0.000000E+000
1	242.86274971	1.621423E-011	6.042264E-013	0	0.000000E+000
1	242.86283011	6.042264E-013	1.621423E-011	1	0.000000E+000
1	242.86755599	1.621423E-011	6.042264E-013	0	0.000000E+000
1	242.86758580	6.042264E-013	1.621423E-011	1	0.000000E+000
1	242.86930585	1.621423E-011	6.042264E-013	0	0.000000E+000
1	242.86989279	6.042264E-013	1.621423E-011	1	0.000000E+000
1	242.87161811	1.621423E-011	6.042264E-013	0	0.000000E+000
1	242.87167276	6.042264E-013	1.621423E-011	1	0.000000E+000
1	242.87175358	1.621423E-011	6.042264E-013	0	0.000000E+000
1	242.87178972	6.042264E-013	1.621423E-011	1	0.000000E+000
1	242.87224257	1.621423E-011	6.042264E-013	0	0.000000E+000
1	242.87230726	6.042264E-013	1.621423E-011	1	0.000000E+000
1	242.87378123	1.621423E-011	6.042264E-013	0	0.000000E+000
1	242.87381738	6.042264E-013	1.621423E-011	1	0.000000E+000
1	242.87386750	1.621423E-011	6.042264E-013	0	0.000000E+000
1	242.87392043	6.042264E-013	1.621423E-011	1	0.000000E+000
1	242.87396414	1.621423E-011	6.042264E-013	0	0.000000E+000
1	242.87398049	6.042264E-013	1.621423E-011	1	0.000000E+000
1	242.87500343	1.621423E-011	6.042264E-013	0	0.000000E+000
1	242.87505285	6.042264E-013	1.621423E-011	1	0.000000E+000
1	242.87577217	1.621423E-011	6.042264E-013	0	0.000000E+000
1	242.87579094	6.042264E-013	1.621423E-011	1	0.000000E+000
1	242.87616014	1.621423E-011	6.042264E-013	0	0.000000E+000
1	242.87619027	6.042264E-013	1.621423E-011	1	0.000000E+000
1	242.87809219	1.621423E-011	6.042264E-013	0	0.000000E+000
1	242.87811705	6.042264E-013	1.621423E-011	1	0.000000E+000
1	242.87825734	1.621423E-011	6.042264E-013	0	0.000000E+000
1	242.87991858	6.042264E-013	1.621423E-011	1	0.000000E+000
1	242.88485806	1.621423E-011	6.042264E-013	0	0.000000E+000
1	242.88487178	6.042264E-013	1.621423E-011	1	0.000000E+000
1	242.88733746	1.621423E-011	6.042264E-013	0	0.000000E+000
1	242.88738414	6.042264E-013	1.621423E-011	1	0.000000E+000
1	242.88782854	1.621423E-011	6.042264E-013	0	0.000000E+000
1	242.88796543	6.042264E-013	1.621423E-011	1	0.000000E+000
1	242.88958482	1.621423E-011	6.042264E-013	0	0.000000E+000
1	242.88960095	6.042264E-013	1.621423E-011	1	0.000000E+000
1	242.89037137	1.621423E-011	6.042264E-013	0	0.000000E+000
1	242.89039224	6.042264E-013	1.621423E-011	1	0.000000E+000
1	242.89197255	1.621423E-011	6.042264E-013	0	0.000000E+000
1	242.89200693	6.042264E-013	1.621423E-011	1	0.000000E+000
1	242.89231452	1.621423E-011	6.042264E-013	0	0.000000E+000
1	242.89232812	6.042264E-013	1.621423E-011	1	0.000000E+000
1	242.89321713	1.621423E-011	6.042264E-013	0	0.000000E+000
1	242.89322103	6.042264E-013	1.621423E-011	1	0.000000E+000
1	242.89348580	1.621423E-011	6.042264E-013	0	0.000000E+000
1	242.89354118	6.042264E-013	1.621423E-011	1	0.000000E+000
1	242.89447768	1.621423E-011	6.042264E-013	0	0.000000E+000
1	242.89450548	6.042264E-013	1.621423E-011	1	0.000000E+000
1	242.89562042	1.621423E-011	6.042264E-013	0	0.000000E+000
1	242.89563822	6.042264E-013	1.621423E-011	1	0.000000E+000
1	242.89755310	1.621423E-011	6.042264E-013	0	0.000000E+000
1	242.89765852	6.042264E-013	1.621423E-011	1	0.000000E+000
1	242.89787037	1.621423E-011	6.042264E-013	0	0.000000E+000
1	242.89789885	6.042264E-013	1.621423E-011	1	0.000000E+000
1	242.90013131	1.621423E-011	6.042264E-013	0	0.000000E+000
1	242.90015737	6.042264E-013	1.621423E-011	1	0.000000E+000
1	242.90047524	1.621423E-011	6.042264E-013	0	0.000000E+000
1	242.90049047	6.042264E-013	1.621423E-011	1	0.000000E+000
1	242.90054982	1.621423E-011	6.042264E-013	0	0.000000E+000
1	242.90056582	6.042264E-013	1.621423E-011	1	0.000000E+000
1	242.90221889	1.621423E-011	6.042264E-013	0	0.000000E+000
1	242.90226401	6.042264E-013	1.621423E-011	1	0.000000E+000
1	242.90271185	1.621423E-011	6.042264E-013	0	0.000000E+000
1	242.90297608	6.042264E-013	1.621423E-011	1	0.000000E+000
1	242.90687567	1.621423E-011	6.042264E-013	0	0.000000E+000
1	242.90689682	6.042264E-013	1.621423E-011	1	0.000000E+000
1	242.91456954	1.621423E-011	6.042264E-013	0	0.000000E+000
1	242.91458838	6.042264E-013	1.621423E-011	1	0.000000E+000
1	242.91511414	1.621423E-011	6.042264E-013	0	0.000000E+000
1	242.91514850	6.042264E-013	1.621423E-011	1	0.000000E+000
1	242.91654722	1.621423E-011	6.042264E-013	0	0.000000E+000
1	242.91657012	6.042264E-013	1.621423E-011	1	0.000000E+000
1	242.92069865	1.621423E-011	6.042264E-013	0	0.000000E+000
1	242.92077511	6.042264E-013	1.621423E-011	1	0.000000E+000
1	242.92784258	1.621423E-011	6.042264E-013	0	0.000000E+000
1	242.92785285	6.042264E-013	1.621423E-011	1	0.000000E+000
1	242.92930670	1.621423E-011	6.042264E-013	0	0.000000E+000
1	242.92933823	6.042264E-013	1.621423E-011	1	0.000000E+000
1	242.92943882	1.621423E-011	6.042264E-013	0	0.000000E+000
1	242.92946307	6.042264E-013	1.621423E-011	1	0.000000E+000
1	242.93102862	1.621423E-011	6.042264E-013	0	0.000000E+000
1	242.93108675	6.042264E-013	1.621423E-011	1	0.000000E+000
1	242.93145101	1.621423E-011	6.042264E-013	0	0.000000E+000
1	242.93148073	6.042264E-013	1.621423E-011	1	0.000000E+000
1	242.93206297	1.621423E-011	6.042264E-013	0	0.000000E+000
1	242.93206778	6.042264E-013	1.621423E-011	1	0.000000E+000
1	242.93371834	1.621423E-011	6.042264E-013	0	0.000000E+000
1	242.93375166	6.042264E-013	1.621423E-011	1	0.000000E+000
1	242.93765310	1.621423E-011	6.042264E-013	0	0.000000E+000
1	242.93767730	6.042264E-013	1.621423E-011	1	0.000000E+000
1	242.93780190	1.621423E-011	6.042264E-013	0	0.000000E+000
1	242.93784052	6.042264E-013	1.621423E-011	1	0.000000E+000
1	242.93800603	1.621423E-011	6.042264E-013	0	0.000000E+000
1	242.93808841	6.042264E-013	1.621423E-011	1	0.000000E+000
1	242.93830722	1.621423E-011	6.042264E-013	0	0.000000E+000
1	242.93832697	6.042264E-013	1.621423E-011	1	0.000000E+000
1	242.93986344	1.621423E-011	6.042264E-013	0	0.000000E+000
1	242.93990399	6.042264E-013	1.621423E-011	1	0.000000E+000
1	242.94010304	1.621423E-011	6.042264E-013	0	0.000000E+000
1	242.94012799	6.042264E-013	1.621423E-011	1	0.000000E+000
1	242.94307953	1.621423E-011	6.042264E-013	0	0.000000E+000
1	242.94314029	6.042264E-013	1.621423E-011	1	0.000000E+000
1	242.94418124	1.621423E-011	6.042264E-013	0	0.000000E+000
1	242.94422261	6.042264E-013	1.621423E-011	1	0.000000E+000
1	242.94706780	1.621423E-011	6.042264E-013	0	0.000000E+000
1	242.94720810	6.042264E-013	1.621423E-011	1	0.000000E+000
1	242.94723962	1.621423E-011	6.042264E-013	0	0.000000E+000
1	242.94737825	6.042264E-013	1.621423E-011	1	0.000000E+000
1	242.94963799	1.621423E-011	6.042264E-013	0	0.000000E+000
1	242.94964393	6.042264E-013	1.621423E-011	1	0.000000E+000
1	242.95115906	1.621423E-011	6.042264E-013	0	0.000000E+000
1	242.95119316	6.042264E-013	1.621423E-011	1	0.000000E+000
1	242.95286497	1.621423E-011	6.042264E-013	0	0.000000E+000
1	242.95289810	6.042264E-013	1.621423E-011	1	0.000000E+000
1	242.95459207	1.621423E-011	6.042264E-013	0	0.000000E+000
1	242.95463570	6.042264E-013	1.621423E-011	1	0.000000E+000
1	242.95882851	1.621423E-011	6.042264E-013	0	0.000000E+000
1	242.95884289	6.042264E-013	1.621423E-011	1	0.000000E+000
1	242.96012928	1.621423E-011	6.042264E-013	0	0.000000E+000
1	242.96017164	6.042264E-013	1.621423E-011	1	0.000000E+000
1	242.96347212	1.621423E-011	6.042264E-013	0	0.000000E+000
1	242.96355310	6.042264E-013	1.621423E-011	1	0.000000E+000
1	242.96368313	1.621423E-011	6.042264E-013	0	0.000000E+000
1	242.96371078	6.042264E-013	1.621423E-011	1	0.000000E+000
1	242.96480610	1.621423E-011	6.042264E-013	0	0.000000E+000
1	242.96483420	6.042264E-013	1.621423E-011	1	0.000000E+000
1	242.96564747	1.621423E-011	6.042264E-013	0	0.000000E+000
1	242.96566827	6.042264E-013	1.621423E-011	1	0.000000E+000
1	242.96668238	1.621423E-011	6.042264E-013	0	0.000000E+000
1	242.96684283	6.042264E-013	1.621423E-011	1	0.000000E+000
1	242.96690499	1.621423E-011	6.042264E-013	0	0.000000E+000
1	242.96694786	6.042264E-013	1.621423E-011	1	0.000000E+000
1	242.96814993	1.621423E-011	6.042264E-013	0	0.000000E+000
1	242.96817000	6.042264E-013	1.621423E-011	1	0.000000E+000
1	242.96875598	1.621423E-011	6.042264E-013	0	0.000000E+000
1	242.96885969	6.042264E-013	1.621423E-011	1	0.000000E+000
1	242.96906431	1.621423E-011	6.042264E-013	0	0.000000E+000
1	242.96907911	6.042264E-013	1.621423E-011	1	0.000000E+000
1	242.96917848	1.621423E-011	6.042264E-013	0	0.000000E+000
1	242.96920367	6.042264E-013	1.621423E-011	1	0.000000E+000
1	242.97071724	1.621423E-011	6.042264E-013	0	0.000000E+000
1	242.97074366	6.042264E-013	1.621423E-011	1	0.000000E+000
1	242.97344515	1.621423E-011	6.042264E-013	0	0.000000E+000
1	242.97347315	6.042264E-013	1.621423E-011	1	0.000000E+000
1	242.97389690	1.621423E-011	6.042264E-013	0	0.000000E+000
1	242.97393662	6.042264E-013	1.621423E-011	1	0.000000E+000
1	242.97564695	1.621423E-011	6.042264E-013	0	0.000000E+000
1	242.97566264	6.042264E-013	1.621423E-011	1	0.000000E+000
1	242.97819300	1.621423E-011	6.042264E-013	0	0.000000E+000
1	242.97820551	6.042264E-013	1.621423E-011	1	0.000000E+000
1	242.97842613	1.621423E-011	6.042264E-013	0	0.000000E+000
1	242.97848566	6.042264E-013	1.621423E-011	1	0.000000E+000
1	242.98103432	1.621423E-011	6.042264E-013	0	0.000000E+000
1	242.98107907	6.042264E-013	1.621423E-011	1	0.000000E+000
1	242.98263234	1.621423E-011	6.042264E-013	0	0.000000E+000
1	242.98265452	6.042264E-013	1.621423E-011	1	0.000000E+000
1	242.98384315	1.621423E-011	6.042264E-013	0	0.000000E+000
1	242.98388391	6.042264E-013	1.621423E-011	1	0.000000E+000
1	242.98459658	1.621423E-011	6.042264E-013	0	0.000000E+000
1	242.98469978	6.042264E-013	1.621423E-011	1	0.000000E+000
1	242.98667969	1.621423E-011	6.042264E-013	0	0.000000E+000
1	242.98670367	6.042264E-013	1.621423E-011	1	0.000000E+000
1	242.98902565	1.621423E-011	6.042264E-013	0	0.000000E+000
1	242.98903686	6.042264E-013	1.621423E-011	1	0.000000E+000
1	242.99128231	1.621423E-011	6.042264E-013	0	0.000000E+000
1	242.99129184	6.042264E-013	1.621423E-011	1	0.000000E+000
1	242.99164171	1.621423E-011	6.042264E-013	0	0.000000E+000
1	242.99168433	6.042264E-013	1.621423E-011	1	0.000000E+000
1	242.99755872	1.621423E-011	6.042264E-013	0	0.000000E+000
1	244.51852763	5.865577E-013	1.619656E-011	1	0.000000E+000
1	244.51935195	1.619656E-011	5.865577E-013	0	0.000000E+000
1	244.51937910	5.865577E-013	1.619656E-011	1	0.000000E+000
1	244.52186289	1.619656E-011	5.865577E-013	0	0.000000E+000
1	244.52188509	5.865577E-013	1.619656E-011	1	0.000000E+000
1	244.52433524	1.619656E-011	5.865577E-013	0	0.000000E+000
1	244.52448732	5.865577E-013	1.619656E-011	1	0.000000E+000
1	244.52636784	1.619656E-011	5.865577E-013	0	0.000000E+000
1	244.52639081	5.865577E-013	1.619656E-011	1	0.000000E+000
1	244.52802233	1.619656E-011	5.865577E-013	0	0.000000E+000
1	244.52809735	5.865577E-013	1.619656E-011	1	0.000000E+000
1	244.53083142	1.619656E-011	5.865577E-013	0	0.000000E+000
1	245.14846094	8.533726E-013	1.646337E-011	1	0.000000E+000
1	245.15104747	1.646337E-011	8.533726E-013	0	0.000000E+000
1	245.15105525	8.533726E-013	1.646337E-011	1	0.000000E+000
1	245.15112264	1.646337E-011	8.533726E-013	0	0.000000E+000
1	245.15115570	8.533726E-013	1.646337E-011	1	0.000000E+000
1	245.15946473	1.646337E-011	8.533726E-013	0	0.000000E+000
1	245.15951750	8.533726E-013	1.646337E-011	1	0.000000E+000
1	245.16012312	1.646337E-011	8.533726E-013	0	0.000000E+000
1	245.16014888	8.533726E-013	1.646337E-011	1	0.000000E+000
1	245.16048225	1.646337E-011	8.533726E-013	0	0.000000E+000
1	245.16051367	8.533726E-013	1.646337E-011	1	0.000000E+000
1	245.16103241	1.646337E-011	8.533726E-013	0	0.000000E+000
1	245.16104869	8.533726E-013	1.646337E-011	1	0.000000E+000
1	245.16366351	1.646337E-011	8.533726E-013	0	0.000000E+000
1	245.16367123	8.533726E-013	1.646337E-011	1	0.000000E+000
1	245.16405474	1.646337E-011	8.533726E-013	0	0.000000E+000
1	245.16408896	8.533726E-013	1.646337E-011	1	0.000000E+000
1	245.16743959	1.646337E-011	8.533726E-013	0	0.000000E+000
1	245.16749478	8.533726E-013	1.646337E-011	1	0.000000E+000
1	245.16773226	1.646337E-011	8.533726E-013	0	0.000000E+000
1	245.16775062	8.533726E-013	1.646337E-011	1	0.000000E+000
1	245.17087264	1.646337E-011	8.533726E-013	0	0.000000E+000
1	245.17090381	8.533726E-013	1.646337E-011	1	0.000000E+000
1	245.17141384	1.646337E-011	8.533726E-013	0	0.000000E+000
1	245.17145181	8.533726E-013	1.646337E-011	1	0.000000E+000
1	245.17276002	1.646337E-011	8.533726E-013	0	0.000000E+000
1	245.17279821	8.533726E-013	1.646337E-011	1	0.000000E+000
1	245.17413723	1.646337E-011	8.533726E-013	0	0.000000E+000
1	245.17415676	8.533726E-013	1.646337E-011	1	0.000000E+000
1	245.17506082	1.646337E-011	8.533726E-013	0	0.000000E+000
1	245.17513595	8.533726E-013	1.646337E-011	1	0.000000E+000
1	245.17547268	1.646337E-011	8.533726E-013	0	0.000000E+000
1	245.17550855	8.533726E-013	1.646337E-011	1	0.000000E+000
1	245.17585311	1.646337E-011	8.533726E-013	0	0.000000E+000
1	245.17612033	8.533726E-013	1.646337E-011	1	0.000000E+000
1	245.18438641	1.646337E-011	8.533726E-013	0	0.000000E+000
1	245.18455116	8.533726E-013	1.646337E-011	1	0.000000E+000
1	245.18633124	1.646337E-011	8.533726E-013	0	0.000000E+000
1	245.18635002	8.533726E-013	1.646337E-011	1	0.000000E+000
1	245.18836270	1.646337E-011	8.533726E-013	0	0.000000E+000
1	245.18841563	8.533726E-013	1.646337E-011	1	0.000000E+000
1	245.18954669	1.646337E-011	8.533726E-013	0	0.000000E+000
1	245.18957383	8.533726E-013	1.646337E-011	1	0.000000E+000
1	245.19365047	1.646337E-011	8.533726E-013	0	0.000000E+000
1	245.19368331	8.533726E-013	1.646337E-011	1	0.000000E+000
1	245.19401761	1.646337E-011	8.533726E-013	0	0.000000E+000
1	245.19404948	8.533726E-013	1.646337E-011	1	0.000000E+000
1	245.19547241	1.646337E-011	8.533726E-013	0	0.000000E+000
1	245.19587695	8.533726E-013	1.646337E-011	1	0.000000E+000
1	245.19601725	1.646337E-011	8.533726E-013	0	0.000000E+000
1	245.19604989	8.533726E-013	1.646337E-011	1	0.000000E+000
1	245.20004450	1.646337E-011	8.533726E-013	0	0.000000E+000
1	245.20006675	8.533726E-013	1.646337E-011	1	0.000000E+000
1	245.20045552	1.646337E-011	8.533726E-013	0	0.000000E+000
1	245.20064231	8.533726E-013	1.646337E-011	1	0.000000E+000
1	245.20066498	1.646337E-011	8.533726E-013	0	0.000000E+000
1	245.20075776	8.533726E-013	1.646337E-011	1	0.000000E+000
1	245.20105943	1.646337E-011	8.533726E-013	0	0.000000E+000
1	245.20114096	8.533726E-013	1.646337E-011	1	0.000000E+000
1	245.20137811	1.646337E-011	8.533726E-013	0	0.000000E+000
1	245.20141183	8.533726E-013	1.646337E-011	1	0.000000E+000
1	245.20141611	1.646337E-011	8.533726E-013	0	0.000000E+000
1	245.20157411	8.533726E-013	1.646337E-011	1	0.000000E+000
1	245.20166946	1.646337E-011	8.533726E-013	0	0.000000E+000
1	245.20169275	8.533726E-013	1.646337E-011	1	0.000000E+000
1	245.20290352	1.646337E-011	8.533726E-013	0	0.000000E+000
1	245.20294780	8.533726E-013	1.646337E-011	1	0.000000E+000
1	245.20608803	1.646337E-011	8.533726E-013	0	0.000000E+000
1	245.20610325	8.533726E-013	1.646337E-011	1	0.000000E+000
1	245.20841515	1.646337E-011	8.533726E-013	0	0.000000E+000
1	245.20843281	8.533726E-013	1.646337E-011	1	0.000000E+000
1	245.20899579	1.646337E-011	8.533726E-013	0	0.000000E+000
1	245.20901652	8.533726E-013	1.646337E-011	1	0.000000E+000
1	245.20934363	1.646337E-011	8.533726E-013	0	0.000000E+000
1	245.20936983	8.533726E-013	1.646337E-011	1	0.000000E+000
1	245.21054670	1.646337E-011	8.533726E-013	0	0.000000E+000
1	245.21055419	8.533726E-013	1.646337E-011	1	0.000000E+000
1	245.21363442	1.646337E-011	8.533726E-013	0	0.000000E+000
1	245.21365747	8.533726E-013	1.646337E-011	1	0.000000E+000
1	245.21411037	1.646337E-011	8.533726E-013	0	0.000000E+000
1	245.21411943	8.533726E-013	1.646337E-011	1	0.000000E+000
1	245.22069384	1.646337E-011	8.533726E-013	0	0.000000E+000
1	245.22073567	8.533726E-013	1.646337E-011	1	0.000000E+000
1	245.22768410	1.646337E-011	8.533726E-013	0	0.000000E+000
1	245.22809595	8.533726E-013	1.646337E-011	1	0.000000E+000
1	245.23882302	1.646337E-011	8.533726E-013	0	0.000000E+000
1	245.23889835	8.533726E-013	1.646337E-011	1	0.000000E+000
1	245.23913064	1.646337E-011	8.533726E-013	0	0.000000E+000
1	245.23923631	8.533726E-013	1.646337E-011	1	0.000000E+000
1	245.23935152	1.646337E-011	8.533726E-013	0	0.000000E+000
1	245.23940548	8.533726E-013	1.646337E-011	1	0.000000E+000
1	245.23949046	1.646337E-011	8.533726E-013	0	0.000000E+000
1	245.23952555	8.533726E-013	1.646337E-011	1	0.000000E+000
1	245.24377810	1.646337E-011	8.533726E-013	0	0.000000E+000
1	245.24380709	8.533726E-013	1.646337E-011	1	0.000000E+000
1	245.24545341	1.646337E-011	8.533726E-013	0	0.000000E+000
1	245.24548280	8.533726E-013	1.646337E-011	1	0.000000E+000
1	245.24573153	1.646337E-011	8.533726E-013	0	0.000000E+000
1	245.24585287	8.533726E-013	1.646337E-011	1	0.000000E+000
1	245.24588586	1.646337E-011	8.533726E-013	0	0.000000E+000
1	245.24590512	8.533726E-013	1.646337E-011	1	0.000000E+000
1	245.24718181	1.646337E-011	8.533726E-013	0	0.000000E+000
1	245.24719257	8.533726E-013	1.646337E-011	1	0.000000E+000
1	245.24820895	1.646337E-011	8.533726E-013	0	0.000000E+000
1	245.24822373	8.533726E-013	1.646337E-011	1	0.000000E+000
1	245.24974041	1.646337E-011	8.533726E-013	0	0.000000E+000
1	245.24983006	8.533726E-013	1.646337E-011	1	0.000000E+000
1	245.25006022	1.646337E-011	8.533726E-013	0	0.000000E+000
1	245.25007496	8.533726E-013	1.646337E-011	1	0.000000E+000
1	245.25131170	1.646337E-011	8.533726E-013	0	0.000000E+000
1	245.25132930	8.533726E-013	1.646337E-011	1	0.000000E+000
1	245.26560974	1.646337E-011	8.533726E-013	0	0.000000E+000
1	245.26567649	8.533726E-013	1.646337E-011	1	0.000000E+000
1	245.26704784	1.646337E-011	8.533726E-013	0	0.000000E+000
1	245.26709166	8.533726E-013	1.646337E-011	1	0.000000E+000
1	245.26824585	1.646337E-011	8.533726E-013	0	0.000000E+000
1	245.26825937	8.533726E-013	1.646337E-011	1	0.000000E+000
1	245.26831286	1.646337E-011	8.533726E-013	0	0.000000E+000
1	245.26844167	8.533726E-013	1.646337E-011	1	0.000000E+000
1	245.26868953	1.646337E-011	8.533726E-013	0	0.000000E+000
1	245.26902300	8.533726E-013	1.646337E-011	1	0.000000E+000
1	245.27053621	1.646337E-011	8.533726E-013	0	0.000000E+000
1	245.27057774	8.533726E-013	1.646337E-011	1	0.000000E+000
1	245.27060631	1.646337E-011	8.533726E-013	0	0.000000E+000
1	245.27066032	8.533726E-013	1.646337E-011	1	0.000000E+000
1	245.27111712	1.646337E-011	8.533726E-013	0	0.000000E+000
1	245.27133220	8.533726E-013	1.646337E-011	1	0.000000E+000
1	245.27151040	1.646337E-011	8.533726E-013	0	0.000000E+000
1	245.27155208	8.533726E-013	1.646337E-011	1	0.000000E+000
1	245.27409388	1.646337E-011	8.533726E-013	0	0.000000E+000
1	245.27410477	8.533726E-013	1.646337E-011	1	0.000000E+000
1	245.27578480	1.646337E-011	8.533726E-013	0	0.000000E+000
1	245.27693404	8.533726E-013	1.646337E-011	1	0.000000E+000
1	245.27922071	1.646337E-011	8.533726E-013	0	0.000000E+000
1	245.27922513	8.533726E-013	1.646337E-011	1	0.000000E+000
1	245.28177285	1.646337E-011	8.533726E-013	0	0.000000E+000
1	245.28180963	8.533726E-013	1.646337E-011	1	0.000000E+000
1	245.28363634	1.646337E-011	8.533726E-013	0	0.000000E+000
1	245.28366374	8.533726E-013	1.646337E-011	1	0.000000E+000
1	245.28504352	1.646337E-011	8.533726E-013	0	0.000000E+000
1	245.28518109	8.533726E-013	1.646337E-011	1	0.000000E+000
1	245.28709719	1.646337E-011	8.533726E-013	0	0.000000E+000
1	245.28714543	8.533726E-013	1.646337E-011	1	0.000000E+000
1	245.28929340	1.646337E-011	8.533726E-013	0	0.000000E+000
1	245.28940585	8.533726E-013	1.646337E-011	1	0.000000E+000
1	245.29056667	1.646337E-011	8.533726E-013	0	0.000000E+000
1	245.29062392	8.533726E-013	1.646337E-011	1	0.000000E+000
1	245.29743993	1.646337E-011	8.533726E-013	0	0.000000E+000
1	245.29746352	8.533726E-013	1.646337E-011	1	0.000000E+000
1	245.29873925	1.646337E-011	8.533726E-013	0	0.000000E+000
1	245.29877208	8.533726E-013	1.646337E-011	1	0.000000E+000
1	245.29896328	1.646337E-011	8.533726E-013	0	0.000000E+000
1	245.29898495	8.533726E-013	1.646337E-011	1	0.000000E+000
1	245.30407372	1.646337E-011	8.533726E-013	0	0.000000E+000
1	245.30409329	8.533726E-013	1.646337E-011	1	0.000000E+000
1	245.30500397	1.646337E-011	8.533726E-013	0	0.000000E+000
1	245.30504863	8.533726E-013	1.646337E-011	1	0.000000E+000
1	245.30619774	1.646337E-011	8.533726E-013	0	0.000000E+000
1	245.30623841	8.533726E-013	1.646337E-011	1	0.000000E+000
1	245.30843221	1.646337E-011	8.533726E-013	0	0.000000E+000
1	245.30846426	8.533726E-013	1.646337E-011	1	0.000000E+000
1	245.30871727	1.646337E-011	8.533726E-013	0	0.000000E+000
1	245.30872606	8.533726E-013	1.646337E-011	1	0.000000E+000
1	245.30878452	1.646337E-011	8.533726E-013	0	0.000000E+000
1	245.30883997	8.533726E-013	1.646337E-011	1	0.000000E+000
1	245.30933080	1.646337E-011	8.533726E-013	0	0.000000E+000
1	245.30942946	8.533726E-013	1.646337E-011	1	0.000000E+000
1	245.31308465	1.646337E-011	8.533726E-013	0	0.000000E+000
1	245.31312855	8.533726E-013	1.646337E-011	1	0.000000E+000
1	245.31324915	1.646337E-011	8.533726E-013	0	0.000000E+000
1	245.31329262	8.533726E-013	1.646337E-011	1	0.000000E+000
1	245.31588307	1.646337E-011	8.533726E-013	0	0.000000E+000
1	245.31595196	8.533726E-013	1.646337E-011	1	0.000000E+000
1	245.31602882	1.646337E-011	8.533726E-013	0	0.000000E+000
1	245.31612145	8.533726E-013	1.646337E-011	1	0.000000E+000
1	245.31800652	1.646337E-011	8.533726E-013	0	0.000000E+000
1	245.31806393	8.533726E-013	1.646337E-011	1	0.000000E+000
1	245.31849644	1.646337E-011	8.533726E-013	0	0.000000E+000
1	245.31885804	8.533726E-013	1.646337E-011	1	0.000000E+000
1	245.31998265	1.646337E-011	8.533726E-013	0	0.000000E+000
1	245.32000737	8.533726E-013	1.646337E-011	1	0.000000E+000
1	245.32071709	1.646337E-011	8.533726E-013	0	0.000000E+000
1	245.32073039	8.533726E-013	1.646337E-011	1	0.000000E+000
1	245.32540795	1.646337E-011	8.533726E-013	0	0.000000E+000
1	245.32545020	8.533726E-013	1.646337E-011	1	0.000000E+000
1	245.32679671	1.646337E-011	8.533726E-013	0	0.000000E+000
1	245.52818462	8.533726E-013	1.646337E-011	1	0.000000E+000
1	245.53049694	1.646337E-011	8.533726E-013	0	0.000000E+000
1	245.53053499	8.533726E-013	1.646337E-011	1	0.000000E+000
1	245.53165834	1.646337E-011	8.533726E-013	0	0.000000E+000
1	245.53167389	8.533726E-013	1.646337E-011	1	0.000000E+000
1	245.53206259	1.646337E-011	8.533726E-013	0	0.000000E+000
1	245.53209889	8.533726E-013	1.646337E-011	1	0.000000E+000
1	245.53414852	1.646337E-011	8.533726E-013	0	0.000000E+000
1	245.53423735	8.533726E-013	1.646337E-011	1	0.000000E+000
1	245.54550395	1.646337E-011	8.533726E-013	0	0.000000E+000
1	245.54551998	8.533726E-013	1.646337E-011	1	0.000000E+000
1	245.54730924	1.646337E-011	8.533726E-013	0	0.000000E+000
1	245.54769927	8.533726E-013	1.646337E-011	1	0.000000E+000
1	245.54776089	1.646337E-011	8.533726E-013	0	0.000000E+000
1	245.54786653	8.533726E-013	1.646337E-011	1	0.000000E+000
1	245.54922747	1.646337E-011	8.533726E-013	0	0.000000E+000
1	245.54924513	8.533726E-013	1.646337E-011	1	0.000000E+000
1	245.54938146	1.646337E-011	8.533726E-013	0	0.000000E+000
1	245.54938788	8.533726E-013	1.646337E-011	1	0.000000E+000
1	245.55291112	1.646337E-011	8.533726E-013	0	0.000000E+000
1	245.55295792	8.533726E-013	1.646337E-011	1	0.000000E+000
1	245.55743569	1.646337E-011	8.533726E-013	0	0.000000E+000
1	245.55745419	8.533726E-013	1.646337E-011	1	0.000000E+000
1	245.55880456	1.646337E-011	8.533726E-013	0	0.000000E+000
1	245.55881955	8.533726E-013	1.646337E-011	1	0.000000E+000
1	245.55986997	1.646337E-011	8.533726E-013	0	0.000000E+000
1	245.55996978	8.533726E-013	1.646337E-011	1	0.000000E+000
1	245.56049827	1.646337E-011	8.533726E-013	0	0.000000E+000
1	245.56054444	8.533726E-013	1.646337E-011	1	0.000000E+000
1	245.56096223	1.646337E-011	8.533726E-013	0	0.000000E+000
1	245.56099186	8.533726E-013	1.646337E-011	1	0.000000E+000
1	245.56240740	1.646337E-011	8.533726E-013	0	0.000000E+000
1	245.56244254	8.533726E-013	1.646337E-011	1	0.000000E+000
1	245.56692152	1.646337E-011	8.533726E-013	0	0.000000E+000
1	245.56692906	8.533726E-013	1.646337E-011	1	0.000000E+000
1	245.57153665	1.646337E-011	8.533726E-013	0	0.000000E+000
1	245.57155502	8.533726E-013	1.646337E-011	1	0.000000E+000
1	245.57745269	1.646337E-011	8.533726E-013	0	0.000000E+000
1	245.57746118	8.533726E-013	1.646337E-011	1	0.000000E+000
1	245.58261853	1.646337E-011	8.533726E-013	0	0.000000E+000
1	245.58263623	8.533726E-013	1.646337E-011	1	0.000000E+000
1	245.58336358	1.646337E-011	8.533726E-013	0	0.000000E+000
1	245.58340897	8.533726E-013	1.646337E-011	1	0.000000E+000
1	245.58464476	1.646337E-011	8.533726E-013	0	0.000000E+000
1	245.58466092	8.533726E-013	1.646337E-011	1	0.000000E+000
1	245.58898023	1.646337E-011	8.533726E-013	0	0.000000E+000
1	245.58900003	8.533726E-013	1.646337E-011	1	0.000000E+000
1	245.59124171	1.646337E-011	8.533726E-013	0	0.000000E+000
1	245.59126235	8.533726E-013	1.646337E-011	1	0.000000E+000
1	245.59553213	1.646337E-011	8.533726E-013	0	0.000000E+000
1	245.59557411	8.533726E-013	1.646337E-011	1	0.000000E+000
1	245.59748998	1.646337E-011	8.533726E-013	0	0.000000E+000
1	245.59755141	8.533726E-013	1.646337E-011	1	0.000000E+000
1	245.60412621	1.646337E-011	8.533726E-013	0	0.000000E+000
1	245.60414183	8.533726E-013	1.646337E-011	1	0.000000E+000
1	245.60800592	1.646337E-011	8.533726E-013	0	0.000000E+000
1	245.60802072	8.533726E-013	1.646337E-011	1	0.000000E+000
1	245.60807644	1.646337E-011	8.533726E-013	0	0.000000E+000
1	245.60811869	8.533726E-013	1.646337E-011	1	0.000000E+000
1	245.61126312	1.646337E-011	8.533726E-013	0	0.000000E+000
1	245.61132060	8.533726E-013	1.646337E-011	1	0.000000E+000
1	245.61343261	1.646337E-011	8.533726E-013	0	0.000000E+000
1	245.61348003	8.533726E-013	1.646337E-011	1	0.000000E+000
1	245.61459392	1.646337E-011	8.533726E-013	0	0.000000E+000
1	245.61460912	8.533726E-013	1.646337E-011	1	0.000000E+000
1	245.61661483	1.646337E-011	8.533726E-013	0	0.000000E+000
1	245.61967717	8.533726E-013	1.646337E-011	1	0.000000E+000
1	245.62283401	1.646337E-011	8.533726E-013	0	0.000000E+000
1	245.62285660	8.533726E-013	1.646337E-011	1	0.000000E+000
1	245.62426662	1.646337E-011	8.533726E-013	0	0.000000E+000
1	245.62427581	8.533726E-013	1.646337E-011	1	0.000000E+000
1	245.62537393	1.646337E-011	8.533726E-013	0	0.000000E+000
1	245.62580001	8.533726E-013	1.646337E-011	1	0.000000E+000
1	245.62584494	1.646337E-011	8.533726E-013	0	0.000000E+000
1	245.62600289	8.533726E-013	1.646337E-011	1	0.000000E+000
1	245.62635051	1.646337E-011	8.533726E-013	0	0.000000E+000
1	245.62637285	8.533726E-013	1.646337E-011	1	0.000000E+000
1	245.62857307	1.646337E-011	8.533726E-013	0	0.000000E+000
1	245.62861402	8.533726E-013	1.646337E-011	1	0.000000E+000
1	245.62935506	1.646337E-011	8.533726E-013	0	0.000000E+000
1	245.62938807	8.533726E-013	1.646337E-011	1	0.000000E+000
1	245.62991757	1.646337E-011	8.533726E-013	0	0.000000E+000
1	245.63046048	8.533726E-013	1.646337E-011	1	0.000000E+000
1	245.63493752	1.646337E-011	8.533726E-013	0	0.000000E+000
1	245.63495116	8.533726E-013	1.646337E-011	1	0.000000E+000
1	245.63501053	1.646337E-011	8.533726E-013	0	0.000000E+000
1	245.63502081	8.533726E-013	1.646337E-011	1	0.000000E+000
1	245.63513490	1.646337E-011	8.533726E-013	0	0.000000E+000
1	245.63514348	8.533726E-013	1.646337E-011	1	0.000000E+000
1	245.63526688	1.646337E-011	8.533726E-013	0	0.000000E+000
1	245.63530079	8.533726E-013	1.646337E-011	1	0.000000E+000
1	245.63533129	1.646337E-011	8.533726E-013	0	0.000000E+000
1	245.63534964	8.533726E-013	1.646337E-011	1	0.000000E+000
1	245.63681354	1.646337E-011	8.533726E-013	0	0.000000E+000
1	245.64021675	8.533726E-013	1.646337E-011	1	0.000000E+000
1	245.64316089	1.646337E-011	8.533726E-013	0	0.000000E+000
1	245.64319763	8.533726E-013	1.646337E-011	1	0.000000E+000
1	245.64380763	1.646337E-011	8.533726E-013	0	0.000000E+000
1	245.64382999	8.533726E-013	1.646337E-011	1	0.000000E+000
1	245.64460843	1.646337E-011	8.533726E-013	0	0.000000E+000
1	245.77079291	8.533726E-013	1.646337E-011	1	0.000000E+000
1	245.77504859	1.646337E-011	8.533726E-013	0	0.000000E+000
1	245.77506838	8.533726E-013	1.646337E-011	1	0.000000E+000
1	245.77581072	1.646337E-011	8.533726E-013	0	0.000000E+000
1	245.77583315	8.533726E-013	1.646337E-011	1	0.000000E+000
1	245.77772452	1.646337E-011	8.533726E-013	0	0.000000E+000
1	245.77779561	8.533726E-013	1.646337E-011	1	0.000000E+000
1	245.78074717	1.646337E-011	8.533726E-013	0	0.000000E+000
1	245.78077946	8.533726E-013	1.646337E-011	1	0.000000E+000
1	245.78305468	1.646337E-011	8.533726E-013	0	0.000000E+000
1	245.78311956	8.533726E-013	1.646337E-011	1	0.000000E+000
1	245.78526396	1.646337E-011	8.533726E-013	0	0.000000E+000
1	245.78533887	8.533726E-013	1.646337E-011	1	0.000000E+000
1	245.78580437	1.646337E-011	8.533726E-013	0	0.000000E+000
1	245.78587515	8.533726E-013	1.646337E-011	1	0.000000E+000
1	245.79069049	1.646337E-011	8.533726E-013	0	0.000000E+000
1	245.79069703	8.533726E-013	1.646337E-011	1	0.000000E+000
1	245.79175207	1.646337E-011	8.533726E-013	0	0.000000E+000
1	245.79189862	8.533726E-013	1.646337E-011	1	0.000000E+000
1	245.79467793	1.646337E-011	8.533726E-013	0	0.000000E+000
1	245.79471301	8.533726E-013	1.646337E-011	1	0.000000E+000
1	245.79472429	1.646337E-011	8.533726E-013	0	0.000000E+000
1	245.79475773	8.533726E-013	1.646337E-011	1	0.000000E+000
1	245.79481597	1.646337E-011	8.533726E-013	0	0.000000E+000
1	245.79483099	8.533726E-013	1.646337E-011	1	0.000000E+000
1	245.79732750	1.646337E-011	8.533726E-013	0	0.000000E+000
1	245.79735078	8.533726E-013	1.646337E-011	1	0.000000E+000
1	245.80374951	1.646337E-011	8.533726E-013	0	0.000000E+000
1	245.80375580	8.533726E-013	1.646337E-011	1	0.000000E+000
1	245.80379288	1.646337E-011	8.533726E-013	0	0.000000E+000
1	245.80380850	8.533726E-013	1.646337E-011	1	0.000000E+000
1	245.80515946	1.646337E-011	8.533726E-013	0	0.000000E+000
1	245.80521672	8.533726E-013	1.646337E-011	1	0.000000E+000
1	245.81079193	1.646337E-011	8.533726E-013	0	0.000000E+000
1	245.81082298	8.533726E-013	1.646337E-011	1	0.000000E+000
1	245.81227905	1.646337E-011	8.533726E-013	0	0.000000E+000
1	245.81229541	8.533726E-013	1.646337E-011	1	0.000000E+000
1	245.81235627	1.646337E-011	8.533726E-013	0	0.000000E+000
1	245.81236524	8.533726E-013	1.646337E-011	1	0.000000E+000
1	245.81343158	1.646337E-011	8.533726E-013	0	0.000000E+000
1	245.81343991	8.533726E-013	1.646337E-011	1	0.000000E+000
1	245.81385274	1.646337E-011	8.533726E-013	0	0.000000E+000
1	245.81475572	8.533726E-013	1.646337E-011	1	0.000000E+000
1	245.81476163	1.646337E-011	8.533726E-013	0	0.000000E+000
1	248.26150208	6.577114E-013	1.626771E-011	1	0.000000E+000
1	248.26190649	1.626771E-011	6.577114E-013	0	0.000000E+000
1	248.26194823	6.577114E-013	1.626771E-011	1	0.000000E+000
1	248.26261683	1.626771E-011	6.577114E-013	0	0.000000E+000
1	248.26262976	6.577114E-013	1.626771E-011	1	0.000000E+000
1	248.26330940	1.626771E-011	6.577114E-013	0	0.000000E+000
1	248.26334125	6.577114E-013	1.626771E-011	1	0.000000E+000
1	248.26539009	1.626771E-011	6.577114E-013	0	0.000000E+000
1	248.26541689	6.577114E-013	1.626771E-011	1	0.000000E+000
1	248.26604489	1.626771E-011	6.577114E-013	0	0.000000E+000
1	248.26606057	6.577114E-013	1.626771E-011	1	0.000000E+000
1	248.26698700	1.626771E-011	6.577114E-013	0	0.000000E+000
1	248.26700346	6.577114E-013	1.626771E-011	1	0.000000E+000
1	248.26958329	1.626771E-011	6.577114E-013	0	0.000000E+000
1	248.26959493	6.577114E-013	1.626771E-011	1	0.000000E+000
1	248.27654481	1.626771E-011	6.577114E-013	0	0.000000E+000
1	248.27658321	6.577114E-013	1.626771E-011	1	0.000000E+000
1	248.27733352	1.626771E-011	6.577114E-013	0	0.000000E+000
1	248.27735809	6.577114E-013	1.626771E-011	1	0.000000E+000
1	248.28018271	1.626771E-011	6.577114E-013	0	0.000000E+000
1	248.28021780	6.577114E-013	1.626771E-011	1	0.000000E+000
1	248.28522755	1.626771E-011	6.577114E-013	0	0.000000E+000
1	248.28525704	6.577114E-013	1.626771E-011	1	0.000000E+000
1	248.29234103	1.626771E-011	6.577114E-013	0	0.000000E+000
1	248.29262837	6.577114E-013	1.626771E-011	1	0.000000E+000
1	248.29289768	1.626771E-011	6.577114E-013	0	0.000000E+000
1	248.29295611	6.577114E-013	1.626771E-011	1	0.000000E+000
1	248.29304889	1.626771E-011	6.577114E-013	0	0.000000E+000
1	248.29308878	6.577114E-013	1.626771E-011	1	0.000000E+000
1	248.29630339	1.626771E-011	6.577114E-013	0	0.000000E+000
1	248.29632657	6.577114E-013	1.626771E-011	1	0.000000E+000
1	248.30060328	1.626771E-011	6.577114E-013	0	0.000000E+000
1	248.30064485	6.577114E-013	1.626771E-011	1	0.000000E+000
1	248.30243264	1.626771E-011	6.577114E-013	0	0.000000E+000
1	248.30244918	6.577114E-013	1.626771E-011	1	0.000000E+000
1	248.30279352	1.626771E-011	6.577114E-013	0	0.000000E+000
1	248.30286891	6.577114E-013	1.626771E-011	1	0.000000E+000
1	248.30329781	1.626771E-011	6.577114E-013	0	0.000000E+000
1	248.30332349	6.577114E-013	1.626771E-011	1	0.000000E+000
1	248.30442929	1.626771E-011	6.577114E-013	0	0.000000E+000
1	248.30444084	6.577114E-013	1.626771E-011	1	0.000000E+000
1	248.30578718	1.626771E-011	6.577114E-013	0	0.000000E+000
1	248.30582887	6.577114E-013	1.626771E-011	1	0.000000E+000
1	248.30697331	1.626771E-011	6.577114E-013	0	0.000000E+000
1	248.30715921	6.577114E-013	1.626771E-011	1	0.000000E+000
1	248.30747363	1.626771E-011	6.577114E-013	0	0.000000E+000
1	248.30749281	6.577114E-013	1.626771E-011	1	0.000000E+000
1	248.30884866	1.626771E-011	6.577114E-013	0	0.000000E+000
1	248.30885934	6.577114E-013	1.626771E-011	1	0.000000E+000
1	248.31500603	1.626771E-011	6.577114E-013	0	0.000000E+000
1	248.31503529	6.577114E-013	1.626771E-011	1	0.000000E+000
1	248.31515059	1.626771E-011	6.577114E-013	0	0.000000E+000
1	248.31516803	6.577114E-013	1.626771E-011	1	0.000000E+000
1	248.31575774	1.626771E-011	6.577114E-013	0	0.000000E+000
1	248.31576778	6.577114E-013	1.626771E-011	1	0.000000E+000
1	248.31650658	1.626771E-011	6.577114E-013	0	0.000000E+000
1	248.31653014	6.577114E-013	1.626771E-011	1	0.000000E+000
1	248.32088986	1.626771E-011	6.577114E-013	0	0.000000E+000
1	248.32091882	6.577114E-013	1.626771E-011	1	0.000000E+000
1	248.32321690	1.626771E-011	6.577114E-013	0	0.000000E+000
1	248.32323504	6.577114E-013	1.626771E-011	1	0.000000E+000
1	248.32843453	1.626771E-011	6.577114E-013	0	0.000000E+000
1	248.32846687	6.577114E-013	1.626771E-011	1	0.000000E+000
1	248.33259082	1.626771E-011	6.577114E-013	0	0.000000E+000
1	248.33260548	6.577114E-013	1.626771E-011	1	0.000000E+000
1	248.33588089	1.626771E-011	6.577114E-013	0	0.000000E+000
1	248.33594294	6.577114E-013	1.626771E-011	1	0.000000E+000
1	248.33602019	1.626771E-011	6.577114E-013	0	0.000000E+000
1	248.33602305	6.577114E-013	1.626771E-011	1	0.000000E+000
1	248.34034185	1.626771E-011	6.577114E-013	0	0.000000E+000
1	248.34037017	6.577114E-013	1.626771E-011	1	0.000000E+000
1	248.34121311	1.626771E-011	6.577114E-013	0	0.000000E+000
1	248.34125141	6.577114E-013	1.626771E-011	1	0.000000E+000
1	248.34253713	1.626771E-011	6.577114E-013	0	0.000000E+000
1	248.34259418	6.577114E-013	1.626771E-011	1	0.000000E+000
1	248.34368370	1.626771E-011	6.577114E-013	0	0.000000E+000
1	248.34371033	6.577114E-013	1.626771E-011	1	0.000000E+000
1	248.34385844	1.626771E-011	6.577114E-013	0	0.000000E+000
1	248.34387213	6.577114E-013	1.626771E-011	1	0.000000E+000
1	248.34756445	1.626771E-011	6.577114E-013	0	0.000000E+000
1	249.50037341	6.487689E-013	1.625877E-011	1	0.000000E+000
1	249.50040629	1.625877E-011	6.487689E-013	0	0.000000E+000
1	249.50062591	6.487689E-013	1.625877E-011	1	0.000000E+000
1	249.50416057	1.625877E-011	6.487689E-013	0	0.000000E+000
1	249.50418754	6.487689E-013	1.625877E-011	1	0.000000E+000
1	249.50446501	1.625877E-011	6.487689E-013	0	0.000000E+000
1	249.50451192	6.487689E-013	1.625877E-011	1	0.000000E+000
1	249.50718006	1.625877E-011	6.487689E-013	0	0.000000E+000
1	249.50719542	6.487689E-013	1.625877E-011	1	0.000000E+000
1	249.50968312	1.625877E-011	6.487689E-013	0	0.000000E+000
1	249.50979538	6.487689E-013	1.625877E-011	1	0.000000E+000
1	249.51081444	1.625877E-011	6.487689E-013	0	0.000000E+000
1	249.51083918	6.487689E-013	1.625877E-011	1	0.000000E+000
1	249.51175182	1.625877E-011	6.487689E-013	0	0.000000E+000
1	249.51176711	6.487689E-013	1.625877E-011	1	0.000000E+000
1	249.51352223	1.625877E-011	6.487689E-013	0	0.000000E+000
1	249.51355350	6.487689E-013	1.625877E-011	1	0.000000E+000
1	249.51435995	1.625877E-011	6.487689E-013	0	0.000000E+000
1	249.51438847	6.487689E-013	1.625877E-011	1	0.000000E+000
1	249.51572067	1.625877E-011	6.487689E-013	0	0.000000E+000
1	249.51581162	6.487689E-013	1.625877E-011	1	0.000000E+000
1	249.51763489	1.625877E-011	6.487689E-013	0	0.000000E+000
1	249.51780507	6.487689E-013	1.625877E-011	1	0.000000E+000
1	249.51915898	1.625877E-011	6.487689E-013	0	0.000000E+000
1	249.51917877	6.487689E-013	1.625877E-011	1	0.000000E+000
1	249.52750853	1.625877E-011	6.487689E-013	0	0.000000E+000
1	249.52755117	6.487689E-013	1.625877E-011	1	0.000000E+000
1	249.52804528	1.625877E-011	6.487689E-013	0	0.000000E+000
1	249.52806627	6.487689E-013	1.625877E-011	1	0.000000E+000
1	249.52970214	1.625877E-011	6.487689E-013	0	0.000000E+000
1	249.52976001	6.487689E-013	1.625877E-011	1	0.000000E+000
1	249.53239978	1.625877E-011	6.487689E-013	0	0.000000E+000
1	249.53240864	6.487689E-013	1.625877E-011	1	0.000000E+000
1	249.53571536	1.625877E-011	6.487689E-013	0	0.000000E+000
1	249.53574540	6.487689E-013	1.625877E-011	1	0.000000E+000
1	249.53979029	1.625877E-011	6.487689E-013	0	0.000000E+000
1	249.53980166	6.487689E-013	1.625877E-011	1	0.000000E+000
1	249.54004756	1.625877E-011	6.487689E-013	0	0.000000E+000
1	249.54007464	6.487689E-013	1.625877E-011	1	0.000000E+000
1	249.54009516	1.625877E-011	6.487689E-013	0	0.000000E+000
1	249.54025672	6.487689E-013	1.625877E-011	1	0.000000E+000
1	249.54271646	1.625877E-011	6.487689E-013	0	0.000000E+000
1	249.54274166	6.487689E-013	1.625877E-011	1	0.000000E+000
1	249.54339868	1.625877E-011	6.487689E-013	0	0.000000E+000
1	249.54343164	6.487689E-013	1.625877E-011	1	0.000000E+000
1	249.54356314	1.625877E-011	6.487689E-013	0	0.000000E+000
1	249.54358466	6.487689E-013	1.625877E-011	1	0.000000E+000
1	249.54527321	1.625877E-011	6.487689E-013	0	0.000000E+000
1	249.54531132	6.487689E-013	1.625877E-011	1	0.000000E+000
1	249.54536676	1.625877E-011	6.487689E-013	0	0.000000E+000
1	249.54553894	6.487689E-013	1.625877E-011	1	0.000000E+000
1	249.54851817	1.625877E-011	6.487689E-013	0	0.000000E+000
1	249.54861766	6.487689E-013	1.625877E-011	1	0.000000E+000
1	249.54862888	1.625877E-011	6.487689E-013	0	0.000000E+000
1	249.54865963	6.487689E-013	1.625877E-011	1	0.000000E+000
1	249.55576168	1.625877E-011	6.487689E-013	0	0.000000E+000
1	249.55578191	6.487689E-013	1.625877E-011	1	0.000000E+000
1	249.55696086	1.625877E-011	6.487689E-013	0	0.000000E+000
1	249.55698764	6.487689E-013	1.625877E-011	1	0.000000E+000
1	249.55999239	1.625877E-011	6.487689E-013	0	0.000000E+000
1	249.56030230	6.487689E-013	1.625877E-011	1	0.000000E+000
1	249.56041325	1.625877E-011	6.487689E-013	0	0.000000E+000
1	249.56051786	6.487689E-013	1.625877E-011	1	0.000000E+000
1	249.56056338	1.625877E-011	6.487689E-013	0	0.000000E+000
1	249.56065971	6.487689E-013	1.625877E-011	1	0.000000E+000
1	249.56094145	1.625877E-011	6.487689E-013	0	0.000000E+000
1	249.56097330	6.487689E-013	1.625877E-011	1	0.000000E+000
1	249.56106289	1.625877E-011	6.487689E-013	0	0.000000E+000
1	249.56108365	6.487689E-013	1.625877E-011	1	0.000000E+000
1	249.56352980	1.625877E-011	6.487689E-013	0	0.000000E+000
1	249.56359150	6.487689E-013	1.625877E-011	1	0.000000E+000
1	249.56390051	1.625877E-011	6.487689E-013	0	0.000000E+000
1	249.56392910	6.487689E-013	1.625877E-011	1	0.000000E+000
1	249.56419955	1.625877E-011	6.487689E-013	0	0.000000E+000
1	249.56432057	6.487689E-013	1.625877E-011	1	0.000000E+000
1	249.56435059	1.625877E-011	6.487689E-013	0	0.000000E+000
1	249.56436115	6.487689E-013	1.625877E-011	1	0.000000E+000
1	249.56446428	1.625877E-011	6.487689E-013	0	0.000000E+000
1	249.56455085	6.487689E-013	1.625877E-011	1	0.000000E+000
1	249.56579236	1.625877E-011	6.487689E-013	0	0.000000E+000
1	249.56589291	6.487689E-013	1.625877E-011	1	0.000000E+000
1	249.56710209	1.625877E-011	6.487689E-013	0	0.000000E+000
1	249.56726073	6.487689E-013	1.625877E-011	1	0.000000E+000
1	249.56766190	1.625877E-011	6.487689E-013	0	0.000000E+000
1	249.56767932	6.487689E-013	1.625877E-011	1	0.000000E+000
1	249.57412156	1.625877E-011	6.487689E-013	0	0.000000E+000
1	249.57415773	6.487689E-013	1.625877E-011	1	0.000000E+000
1	249.57754000	1.625877E-011	6.487689E-013	0	0.000000E+000
1	249.57755403	6.487689E-013	1.625877E-011	1	0.000000E+000
1	249.57800975	1.625877E-011	6.487689E-013	0	0.000000E+000
1	249.57804136	6.487689E-013	1.625877E-011	1	0.000000E+000
1	249.58011114	1.625877E-011	6.487689E-013	0	0.000000E+000
1	249.58019647	6.487689E-013	1.625877E-011	1	0.000000E+000
1	249.58106240	1.625877E-011	6.487689E-013	0	0.000000E+000
1	249.58108301	6.487689E-013	1.625877E-011	1	0.000000E+000
1	249.58552687	1.625877E-011	6.487689E-013	0	0.000000E+000
1	249.58559182	6.487689E-013	1.625877E-011	1	0.000000E+000
1	249.58858399	1.625877E-011	6.487689E-013	0	0.000000E+000
1	249.58860371	6.487689E-013	1.625877E-011	1	0.000000E+000
1	249.58901391	1.625877E-011	6.487689E-013	0	0.000000E+000
1	249.58905340	6.487689E-013	1.625877E-011	1	0.000000E+000
1	249.59043982	1.625877E-011	6.487689E-013	0	0.000000E+000
1	249.59048495	6.487689E-013	1.625877E-011	1	0.000000E+000
1	249.59119967	1.625877E-011	6.487689E-013	0	0.000000E+000
1	249.59123325	6.487689E-013	1.625877E-011	1	0.000000E+000
1	249.59133329	1.625877E-011	6.487689E-013	0	0.000000E+000
1	249.59136177	6.487689E-013	1.625877E-011	1	0.000000E+000
1	249.59273567	1.625877E-011	6.487689E-013	0	0.000000E+000
1	249.59325630	6.487689E-013	1.625877E-011	1	0.000000E+000
1	249.59566824	1.625877E-011	6.487689E-013	0	0.000000E+000
1	249.59574787	6.487689E-013	1.625877E-011	1	0.000000E+000
1	249.59936146	1.625877E-011	6.487689E-013	0	0.000000E+000
1	249.59939826	6.487689E-013	1.625877E-011	1	0.000000E+000
1	249.60107771	1.625877E-011	6.487689E-013	0	0.000000E+000
1	249.60111315	6.487689E-013	1.625877E-011	1	0.000000E+000
1	249.60119697	1.625877E-011	6.487689E-013	0	0.000000E+000
1	249.60121214	6.487689E-013	1.625877E-011	1	0.000000E+000
1	249.60193180	1.625877E-011	6.487689E-013	0	0.000000E+000
1	249.60196234	6.487689E-013	1.625877E-011	1	0.000000E+000
1	249.60572400	1.625877E-011	6.487689E-013	0	0.000000E+000
1	249.60573144	6.487689E-013	1.625877E-011	1	0.000000E+000
1	249.60651787	1.625877E-011	6.487689E-013	0	0.000000E+000
1	249.60653021	6.487689E-013	1.625877E-011	1	0.000000E+000
1	249.60729600	1.625877E-011	6.487689E-013	0	0.000000E+000
1	249.60731671	6.487689E-013	1.625877E-011	1	0.000000E+000
1	249.61081785	1.625877E-011	6.487689E-013	0	0.000000E+000
1	249.61083692	6.487689E-013	1.625877E-011	1	0.000000E+000
1	249.61220610	1.625877E-011	6.487689E-013	0	0.000000E+000
1	249.61223273	6.487689E-013	1.625877E-011	1	0.000000E+000
1	249.61501502	1.625877E-011	6.487689E-013	0	0.000000E+000
1	249.61502633	6.487689E-013	1.625877E-011	1	0.000000E+000
1	249.61507982	1.625877E-011	6.487689E-013	0	0.000000E+000
1	249.61513765	6.487689E-013	1.625877E-011	1	0.000000E+000
1	249.61609458	1.625877E-011	6.487689E-013	0	0.000000E+000
1	249.61644065	6.487689E-013	1.625877E-011	1	0.000000E+000
1	249.61928380	1.625877E-011	6.487689E-013	0	0.000000E+000
1	249.61931781	6.487689E-013	1.625877E-011	1	0.000000E+000
1	249.62165143	1.625877E-011	6.487689E-013	0	0.000000E+000
1	249.62166293	6.487689E-013	1.625877E-011	1	0.000000E+000
1	249.62173193	1.625877E-011	6.487689E-013	0	0.000000E+000
1	249.62175730	6.487689E-013	1.625877E-011	1	0.000000E+000
1	249.62186379	1.625877E-011	6.487689E-013	0	0.000000E+000
1	249.62192166	6.487689E-013	1.625877E-011	1	0.000000E+000
1	249.62358453	1.625877E-011	6.487689E-013	0	0.000000E+000
1	249.62370329	6.487689E-013	1.625877E-011	1	0.000000E+000
1	249.62837964	1.625877E-011	6.487689E-013	0	0.000000E+000
1	249.62841187	6.487689E-013	1.625877E-011	1	0.000000E+000
1	249.63043846	1.625877E-011	6.487689E-013	0	0.000000E+000
1	249.63053618	6.487689E-013	1.625877E-011	1	0.000000E+000
1	249.63370063	1.625877E-011	6.487689E-013	0	0.000000E+000
1	249.63373489	6.487689E-013	1.625877E-011	1	0.000000E+000
1	249.63494769	1.625877E-011	6.487689E-013	0	0.000000E+000
1	249.63503189	6.487689E-013	1.625877E-011	1	0.000000E+000
1	249.63506046	1.625877E-011	6.487689E-013	0	0.000000E+000
1	249.63506731	6.487689E-013	1.625877E-011	1	0.000000E+000
1	249.63513153	1.625877E-011	6.487689E-013	0	0.000000E+000
1	249.63519476	6.487689E-013	1.625877E-011	1	0.000000E+000
1	249.63822266	1.625877E-011	6.487689E-013	0	0.000000E+000
1	249.63825630	6.487689E-013	1.625877E-011	1	0.000000E+000
1	249.63904715	1.625877E-011	6.487689E-013	0	0.000000E+000
1	249.63949600	6.487689E-013	1.625877E-011	1	0.000000E+000
1	249.64213789	1.625877E-011	6.487689E-013	0	0.000000E+000
1	249.64215698	6.487689E-013	1.625877E-011	1	0.000000E+000
1	249.64289604	1.625877E-011	6.487689E-013	0	0.000000E+000
1	249.64295599	6.487689E-013	1.625877E-011	1	0.000000E+000
1	249.64332781	1.625877E-011	6.487689E-013	0	0.000000E+000
1	249.64335810	6.487689E-013	1.625877E-011	1	0.000000E+000
1	249.64350622	1.625877E-011	6.487689E-013	0	0.000000E+000
1	249.64354034	6.487689E-013	1.625877E-011	1	0.000000E+000
1	249.64408550	1.625877E-011	6.487689E-013	0	0.000000E+000
1	249.64412292	6.487689E-013	1.625877E-011	1	0.000000E+000
1	249.64485677	1.625877E-011	6.487689E-013	0	0.000000E+000
1	249.64490133	6.487689E-013	1.625877E-011	1	0.000000E+000
1	249.64727216	1.625877E-011	6.487689E-013	0	0.000000E+000
1	249.64751010	6.487689E-013	1.625877E-011	1	0.000000E+000
1	249.65078602	1.625877E-011	6.487689E-013	0	0.000000E+000
1	249.65083967	6.487689E-013	1.625877E-011	1	0.000000E+000
1	249.65158314	1.625877E-011	6.487689E-013	0	0.000000E+000
1	249.65159579	6.487689E-013	1.625877E-011	1	0.000000E+000
1	249.65178333	1.625877E-011	6.487689E-013	0	0.000000E+000
1	249.65183551	6.487689E-013	1.625877E-011	1	0.000000E+000
1	249.65221950	1.625877E-011	6.487689E-013	0	0.000000E+000
1	249.65225462	6.487689E-013	1.625877E-011	1	0.000000E+000
1	249.65370061	1.625877E-011	6.487689E-013	0	0.000000E+000
1	249.65371652	6.487689E-013	1.625877E-011	1	0.000000E+000
1	249.65375419	1.625877E-011	6.487689E-013	0	0.000000E+000
1	249.65378832	6.487689E-013	1.625877E-011	1	0.000000E+000
1	249.65584483	1.625877E-011	6.487689E-013	0	0.000000E+000
1	249.65618558	6.487689E-013	1.625877E-011	1	0.000000E+000
1	249.65686466	1.625877E-011	6.487689E-013	0	0.000000E+000
1	249.66014402	6.487689E-013	1.625877E-011	1	0.000000E+000
1	249.66071268	1.625877E-011	6.487689E-013	0	0.000000E+000
1	249.66085336	6.487689E-013	1.625877E-011	1	0.000000E+000
1	249.66261838	1.625877E-011	6.487689E-013	0	0.000000E+000
1	249.66263795	6.487689E-013	1.625877E-011	1	0.000000E+000
1	249.66266749	1.625877E-011	6.487689E-013	0	0.000000E+000
1	249.66271176	6.487689E-013	1.625877E-011	1	0.000000E+000
1	249.66272894	1.625877E-011	6.487689E-013	0	0.000000E+000
1	249.66276436	6.487689E-013	1.625877E-011	1	0.000000E+000
1	249.66280445	1.625877E-011	6.487689E-013	0	0.000000E+000
1	249.66282459	6.487689E-013	1.625877E-011	1	0.000000E+000
1	249.66645228	1.625877E-011	6.487689E-013	0	0.000000E+000
1	249.66650075	6.487689E-013	1.625877E-011	1	0.000000E+000
1	249.67059676	1.625877E-011	6.487689E-013	0	0.000000E+000
1	249.67060431	6.487689E-013	1.625877E-011	1	0.000000E+000
1	249.67131253	1.625877E-011	6.487689E-013	0	0.000000E+000
1	249.67134143	6.487689E-013	1.625877E-011	1	0.000000E+000
1	249.67157124	1.625877E-011	6.487689E-013	0	0.000000E+000
1	249.67159774	6.487689E-013	1.625877E-011	1	0.000000E+000
1	249.67451847	1.625877E-011	6.487689E-013	0	0.000000E+000
1	249.67452124	6.487689E-013	1.625877E-011	1	0.000000E+000
1	249.67469103	1.625877E-011	6.487689E-013	0	0.000000E+000
1	249.67473048	6.487689E-013	1.625877E-011	1	0.000000E+000
1	249.67482444	1.625877E-011	6.487689E-013	0	0.000000E+000
1	249.67483976	6.487689E-013	1.625877E-011	1	0.000000E+000
1	249.67575583	1.625877E-011	6.487689E-013	0	0.000000E+000
1	249.67578661	6.487689E-013	1.625877E-011	1	0.000000E+000
1	249.67628633	1.625877E-011	6.487689E-013	0	0.000000E+000
1	249.67629599	6.487689E-013	1.625877E-011	1	0.000000E+000
1	249.67709575	1.625877E-011	6.487689E-013	0	0.000000E+000
1	249.67718196	6.487689E-013	1.625877E-011	1	0.000000E+000
1	249.67727069	1.625877E-011	6.487689E-013	0	0.000000E+000
1	249.67729125	6.487689E-013	1.625877E-011	1	0.000000E+000
1	249.67795064	1.625877E-011	6.487689E-013	0	0.000000E+000
1	249.67796317	6.487689E-013	1.625877E-011	1	0.000000E+000
1	249.68058809	1.625877E-011	6.487689E-013	0	0.000000E+000
1	249.68082262	6.487689E-013	1.625877E-011	1	0.000000E+000
1	249.68182607	1.625877E-011	6.487689E-013	0	0.000000E+000
1	249.68184810	6.487689E-013	1.625877E-011	1	0.000000E+000
1	249.68193640	1.625877E-011	6.487689E-013	0	0.000000E+000
1	249.68195935	6.487689E-013	1.625877E-011	1	0.000000E+000
1	249.68203777	1.625877E-011	6.487689E-013	0	0.000000E+000
1	249.68209977	6.487689E-013	1.625877E-011	1	0.000000E+000
1	249.68219096	1.625877E-011	6.487689E-013	0	0.000000E+000
1	249.68221681	6.487689E-013	1.625877E-011	1	0.000000E+000
1	249.68634967	1.625877E-011	6.487689E-013	0	0.000000E+000
1	249.68654590	6.487689E-013	1.625877E-011	1	0.000000E+000
1	249.68656327	1.625877E-011	6.487689E-013	0	0.000000E+000
1	249.68700897	6.487689E-013	1.625877E-011	1	0.000000E+000
1	249.68780200	1.625877E-011	6.487689E-013	0	0.000000E+000
1	249.68783236	6.487689E-013	1.625877E-011	1	0.000000E+000
1	249.68786892	1.625877E-011	6.487689E-013	0	0.000000E+000
1	249.68936245	6.487689E-013	1.625877E-011	1	0.000000E+000
1	249.69121156	1.625877E-011	6.487689E-013	0	0.000000E+000
1	249.69132853	6.487689E-013	1.625877E-011	1	0.000000E+000
1	249.69528284	1.625877E-011	6.487689E-013	0	0.000000E+000
1	249.69532268	6.487689E-013	1.625877E-011	1	0.000000E+000
1	249.69948756	1.625877E-011	6.487689E-013	0	0.000000E+000
1	249.69960654	6.487689E-013	1.625877E-011	1	0.000000E+000
1	249.69966884	1.625877E-011	6.487689E-013	0	0.000000E+000
1	249.69974743	6.487689E-013	1.625877E-011	1	0.000000E+000
1	249.70017373	1.625877E-011	6.487689E-013	0	0.000000E+000
1	249.70017733	6.487689E-013	1.625877E-011	1	0.000000E+000
1	249.70048456	1.625877E-011	6.487689E-013	0	0.000000E+000
1	249.70055256	6.487689E-013	1.625877E-011	1	0.000000E+000
1	249.70059435	1.625877E-011	6.487689E-013	0	0.000000E+000
1	249.70061674	6.487689E-013	1.625877E-011	1	0.000000E+000
1	249.70340088	1.625877E-011	6.487689E-013	0	0.000000E+000
1	249.70346153	6.487689E-013	1.625877E-011	1	0.000000E+000
1	249.70461804	1.625877E-011	6.487689E-013	0	0.000000E+000
1	249.70463779	6.487689E-013	1.625877E-011	1	0.000000E+000
1	249.70620851	1.625877E-011	6.487689E-013	0	0.000000E+000
1	249.70633952	6.487689E-013	1.625877E-011	1	0.000000E+000
1	249.70637372	1.625877E-011	6.487689E-013	0	0.000000E+000
1	249.70640010	6.487689E-013	1.625877E-011	1	0.000000E+000
1	249.70642568	1.625877E-011	6.487689E-013	0	0.000000E+000
1	249.70645372	6.487689E-013	1.625877E-011	1	0.000000E+000
1	249.70939980	1.625877E-011	6.487689E-013	0	0.000000E+000
1	249.70943008	6.487689E-013	1.625877E-011	1	0.000000E+000
1	249.70954411	1.625877E-011	6.487689E-013	0	0.000000E+000
1	249.70957709	6.487689E-013	1.625877E-011	1	0.000000E+000
1	249.71343584	1.625877E-011	6.487689E-013	0	0.000000E+000
1	249.71346641	6.487689E-013	1.625877E-011	1	0.000000E+000
1	249.71521110	1.625877E-011	6.487689E-013	0	0.000000E+000
1	249.71524025	6.487689E-013	1.625877E-011	1	0.000000E+000
1	249.71598164	1.625877E-011	6.487689E-013	0	0.000000E+000
1	249.71598585	6.487689E-013	1.625877E-011	1	0.000000E+000
1	249.72411025	1.625877E-011	6.487689E-013	0	0.000000E+000
1	249.72414450	6.487689E-013	1.625877E-011	1	0.000000E+000
1	249.72416987	1.625877E-011	6.487689E-013	0	0.000000E+000
1	249.72424117	6.487689E-013	1.625877E-011	1	0.000000E+000
1	249.72671077	1.625877E-011	6.487689E-013	0	0.000000E+000
1	249.72671996	6.487689E-013	1.625877E-011	1	0.000000E+000
1	249.72698283	1.625877E-011	6.487689E-013	0	0.000000E+000
1	249.72733205	6.487689E-013	1.625877E-011	1	0.000000E+000
1	249.73155666	1.625877E-011	6.487689E-013	0	0.000000E+000
1	249.73159795	6.487689E-013	1.625877E-011	1	0.000000E+000
1	249.73322076	1.625877E-011	6.487689E-013	0	0.000000E+000
1	249.73326633	6.487689E-013	1.625877E-011	1	0.000000E+000
1	249.73671245	1.625877E-011	6.487689E-013	0	0.000000E+000
1	249.73679978	6.487689E-013	1.625877E-011	1	0.000000E+000
1	249.73777383	1.625877E-011	6.487689E-013	0	0.000000E+000
1	249.73779679	6.487689E-013	1.625877E-011	1	0.000000E+000
1	249.74115448	1.625877E-011	6.487689E-013	0	0.000000E+000
1	249.74120905	6.487689E-013	1.625877E-011	1	0.000000E+000
1	249.74894792	1.625877E-011	6.487689E-013	0	0.000000E+000
1	249.74898445	6.487689E-013	1.625877E-011	1	0.000000E+000
1	249.75256745	1.625877E-011	6.487689E-013	0	0.000000E+000
1	249.75258028	6.487689E-013	1.625877E-011	1	0.000000E+000
1	249.75351560	1.625877E-011	6.487689E-013	0	0.000000E+000
1	249.75354759	6.487689E-013	1.625877E-011	1	0.000000E+000
1	249.75712088	1.625877E-011	6.487689E-013	0	0.000000E+000
1	249.75713862	6.487689E-013	1.625877E-011	1	0.000000E+000
1	249.75767763	1.625877E-011	6.487689E-013	0	0.000000E+000
1	249.75770432	6.487689E-013	1.625877E-011	1	0.000000E+000
1	249.76157946	1.625877E-011	6.487689E-013	0	0.000000E+000
1	249.76163536	6.487689E-013	1.625877E-011	1	0.000000E+000
1	249.76229531	1.625877E-011	6.487689E-013	0	0.000000E+000
1	249.76233921	6.487689E-013	1.625877E-011	1	0.000000E+000
1	249.76459752	1.625877E-011	6.487689E-013	0	0.000000E+000
1	249.76472915	6.487689E-013	1.625877E-011	1	0.000000E+000
1	249.76806021	1.625877E-011	6.487689E-013	0	0.000000E+000
1	249.76808559	6.487689E-013	1.625877E-011	1	0.000000E+000
1	249.77123651	1.625877E-011	6.487689E-013	0	0.000000E+000
1	249.77124667	6.487689E-013	1.625877E-011	1	0.000000E+000
1	249.77518334	1.625877E-011	6.487689E-013	0	0.000000E+000
1	249.77520557	6.487689E-013	1.625877E-011	1	0.000000E+000
1	249.77676112	1.625877E-011	6.487689E-013	0	0.000000E+000
1	249.77681540	6.487689E-013	1.625877E-011	1	0.000000E+000
1	249.77706383	1.625877E-011	6.487689E-013	0	0.000000E+000
1	249.77708533	6.487689E-013	1.625877E-011	1	0.000000E+000
1	249.77914733	1.625877E-011	6.487689E-013	0	0.000000E+000
1	249.77921938	6.487689E-013	1.625877E-011	1	0.000000E+000
1	249.77953257	1.625877E-011	6.487689E-013	0	0.000000E+000
1	249.77954469	6.487689E-013	1.625877E-011	1	0.000000E+000
1	249.78144308	1.625877E-011	6.487689E-013	0	0.000000E+000
1	249.78153512	6.487689E-013	1.625877E-011	1	0.000000E+000
1	249.78406585	1.625877E-011	6.487689E-013	0	0.000000E+000
1	249.78410064	6.487689E-013	1.625877E-011	1	0.000000E+000
1	249.78701341	1.625877E-011	6.487689E-013	0	0.000000E+000
1	249.78703387	6.487689E-013	1.625877E-011	1	0.000000E+000
1	249.78724912	1.625877E-011	6.487689E-013	0	0.000000E+000
1	249.78728947	6.487689E-013	1.625877E-011	1	0.000000E+000
1	249.78820324	1.625877E-011	6.487689E-013	0	0.000000E+000
1	249.78831218	6.487689E-013	1.625877E-011	1	0.000000E+000
1	249.78996780	1.625877E-011	6.487689E-013	0	0.000000E+000
1	249.79004813	6.487689E-013	1.625877E-011	1	0.000000E+000
1	249.79098311	1.625877E-011	6.487689E-013	0	0.000000E+000
1	249.79102290	6.487689E-013	1.625877E-011	1	0.000000E+000
1	249.79108971	1.625877E-011	6.487689E-013	0	0.000000E+000
1	249.79109458	6.487689E-013	1.625877E-011	1	0.000000E+000
1	249.79296925	1.625877E-011	6.487689E-013	0	0.000000E+000
1	249.79304438	6.487689E-013	1.625877E-011	1	0.000000E+000
1	249.79314322	1.625877E-011	6.487689E-013	0	0.000000E+000
1	249.79316644	6.487689E-013	1.625877E-011	1	0.000000E+000
1	249.79334314	1.625877E-011	6.487689E-013	0	0.000000E+000
1	249.79336450	6.487689E-013	1.625877E-011	1	0.000000E+000
1	249.79342417	1.625877E-011	6.487689E-013	0	0.000000E+000
1	249.79346886	6.487689E-013	1.625877E-011	1	0.000000E+000
1	249.79655911	1.625877E-011	6.487689E-013	0	0.000000E+000
1	249.79658790	6.487689E-013	1.625877E-011	1	0.000000E+000
1	249.79741895	1.625877E-011	6.487689E-013	0	0.000000E+000
1	249.79753776	6.487689E-013	1.625877E-011	1	0.000000E+000
1	249.79760103	1.625877E-011	6.487689E-013	0	0.000000E+000
1	249.79776076	6.487689E-013	1.625877E-011	1	0.000000E+000
1	249.79968972	1.625877E-011	6.487689E-013	0	0.000000E+000
1	249.79971899	6.487689E-013	1.625877E-011	1	0.000000E+000
1	249.80180947	1.625877E-011	6.487689E-013	0	0.000000E+000
1	249.80195630	6.487689E-013	1.625877E-011	1	0.000000E+000
1	249.80462766	1.625877E-011	6.487689E-013	0	0.000000E+000
1	249.80467187	6.487689E-013	1.625877E-011	1	0.000000E+000
1	249.80634992	1.625877E-011	6.487689E-013	0	0.000000E+000
1	249.80641802	6.487689E-013	1.625877E-011	1	0.000000E+000
1	249.80723812	1.625877E-011	6.487689E-013	0	0.000000E+000
1	249.80729796	6.487689E-013	1.625877E-011	1	0.000000E+000
1	249.80907874	1.625877E-011	6.487689E-013	0	0.000000E+000
1	249.80909912	6.487689E-013	1.625877E-011	1	0.000000E+000
1	249.80912909	1.625877E-011	6.487689E-013	0	0.000000E+000
1	249.80915872	6.487689E-013	1.625877E-011	1	0.000000E+000
1	249.81194127	1.625877E-011	6.487689E-013	0	0.000000E+000
1	249.81206864	6.487689E-013	1.625877E-011	1	0.000000E+000
1	249.81268029	1.625877E-011	6.487689E-013	0	0.000000E+000
1	249.81269179	6.487689E-013	1.625877E-011	1	0.000000E+000
1	249.81681170	1.625877E-011	6.487689E-013	0	0.000000E+000
1	249.81683318	6.487689E-013	1.625877E-011	1	0.000000E+000
1	249.81789768	1.625877E-011	6.487689E-013	0	0.000000E+000
1	249.81794002	6.487689E-013	1.625877E-011	1	0.000000E+000
1	249.81970446	1.625877E-011	6.487689E-013	0	0.000000E+000
1	249.81972273	6.487689E-013	1.625877E-011	1	0.000000E+000
1	249.82087273	1.625877E-011	6.487689E-013	0	0.000000E+000
1	249.82090252	6.487689E-013	1.625877E-011	1	0.000000E+000
1	249.82105089	1.625877E-011	6.487689E-013	0	0.000000E+000
1	249.82116925	6.487689E-013	1.625877E-011	1	0.000000E+000
1	249.82123117	1.625877E-011	6.487689E-013	0	0.000000E+000
1	249.82124101	6.487689E-013	1.625877E-011	1	0.000000E+000
1	249.82142773	1.625877E-011	6.487689E-013	0	0.000000E+000
1	249.82150236	6.487689E-013	1.625877E-011	1	0.000000E+000
1	249.82344700	1.625877E-011	6.487689E-013	0	0.000000E+000
1	249.82352515	6.487689E-013	1.625877E-011	1	0.000000E+000
1	249.82541004	1.625877E-011	6.487689E-013	0	0.000000E+000
1	249.82545375	6.487689E-013	1.625877E-011	1	0.000000E+000
1	249.82622240	1.625877E-011	6.487689E-013	0	0.000000E+000
1	249.82624115	6.487689E-013	1.625877E-011	1	0.000000E+000
1	249.82725293	1.625877E-011	6.487689E-013	0	0.000000E+000
1	249.82728170	6.487689E-013	1.625877E-011	1	0.000000E+000
1	249.83422459	1.625877E-011	6.487689E-013	0	0.000000E+000
1	249.83532839	6.487689E-013	1.625877E-011	1	0.000000E+000
1	249.83536427	1.625877E-011	6.487689E-013	0	0.000000E+000
1	249.83536877	6.487689E-013	1.625877E-011	1	0.000000E+000
1	249.84101522	1.625877E-011	6.487689E-013	0	0.000000E+000
1	249.84106604	6.487689E-013	1.625877E-011	1	0.000000E+000
1	249.84140543	1.625877E-011	6.487689E-013	0	0.000000E+000
1	249.84148216	6.487689E-013	1.625877E-011	1	0.000000E+000
1	249.84283324	1.625877E-011	6.487689E-013	0	0.000000E+000
1	249.84289032	6.487689E-013	1.625877E-011	1	0.000000E+000
1	249.84292375	1.625877E-011	6.487689E-013	0	0.000000E+000
1	249.84336366	6.487689E-013	1.625877E-011	1	0.000000E+000
1	249.84453025	1.625877E-011	6.487689E-013	0	0.000000E+000
1	249.84459308	6.487689E-013	1.625877E-011	1	0.000000E+000
1	249.84488424	1.625877E-011	6.487689E-013	0	0.000000E+000
1	249.84578196	6.487689E-013	1.625877E-011	1	0.000000E+000
1	249.84650403	1.625877E-011	6.487689E-013	0	0.000000E+000
1	249.84674731	6.487689E-013	1.625877E-011	1	0.000000E+000
1	249.85026209	1.625877E-011	6.487689E-013	0	0.000000E+000
1	249.87054075	6.487689E-013	1.625877E-011	1	0.000000E+000
1	249.87140421	1.625877E-011	6.487689E-013	0	0.000000E+000
1	249.87142539	6.487689E-013	1.625877E-011	1	0.000000E+000
1	249.87233580	1.625877E-011	6.487689E-013	0	0.000000E+000
1	249.87238976	6.487689E-013	1.625877E-011	1	0.000000E+000
1	249.87703405	1.625877E-011	6.487689E-013	0	0.000000E+000
1	249.87715935	6.487689E-013	1.625877E-011	1	0.000000E+000
1	249.87725667	1.625877E-011	6.487689E-013	0	0.000000E+000
1	249.87727883	6.487689E-013	1.625877E-011	1	0.000000E+000
1	249.87964922	1.625877E-011	6.487689E-013	0	0.000000E+000
1	249.87970638	6.487689E-013	1.625877E-011	1	0.000000E+000
1	249.88264369	1.625877E-011	6.487689E-013	0	0.000000E+000
1	249.88701492	6.487689E-013	1.625877E-011	1	0.000000E+000
1	249.89160984	1.625877E-011	6.487689E-013	0	0.000000E+000
1	249.89165100	6.487689E-013	1.625877E-011	1	0.000000E+000
1	249.89689110	1.625877E-011	6.487689E-013	0	0.000000E+000
1	249.89693562	6.487689E-013	1.625877E-011	1	0.000000E+000
1	249.89695500	1.625877E-011	6.487689E-013	0	0.000000E+000
1	249.89700527	6.487689E-013	1.625877E-011	1	0.000000E+000
1	249.89709113	1.625877E-011	6.487689E-013	0	0.000000E+000
1	249.89711859	6.487689E-013	1.625877E-011	1	0.000000E+000
1	249.89727348	1.625877E-011	6.487689E-013	0	0.000000E+000
1	249.89732527	6.487689E-013	1.625877E-011	1	0.000000E+000
1	249.89781138	1.625877E-011	6.487689E-013	0	0.000000E+000
1	249.89785654	6.487689E-013	1.625877E-011	1	0.000000E+000
1	249.90124643	1.625877E-011	6.487689E-013	0	0.000000E+000
1	249.90126783	6.487689E-013	1.625877E-011	1	0.000000E+000
1	249.90373933	1.625877E-011	6.487689E-013	0	0.000000E+000
1	249.90381357	6.487689E-013	1.625877E-011	1	0.000000E+000
1	249.90384953	1.625877E-011	6.487689E-013	0	0.000000E+000
1	249.90387931	6.487689E-013	1.625877E-011	1	0.000000E+000
1	249.90942181	1.625877E-011	6.487689E-013	0	0.000000E+000
1	249.90945847	6.487689E-013	1.625877E-011	1	0.000000E+000
1	249.91198733	1.625877E-011	6.487689E-013	0	0.000000E+000
1	249.91210413	6.487689E-013	1.625877E-011	1	0.000000E+000
1	249.91212071	1.625877E-011	6.487689E-013	0	0.000000E+000
1	250.96103141	7.099530E-013	1.631995E-011	1	0.000000E+000
1	250.96495034	1.631995E-011	7.099530E-013	0	0.000000E+000
1	250.96497478	7.099530E-013	1.631995E-011	1	0.000000E+000
1	250.96750458	1.631995E-011	7.099530E-013	0	0.000000E+000
1	250.96753469	7.099530E-013	1.631995E-011	1	0.000000E+000
1	250.97034630	1.631995E-011	7.099530E-013	0	0.000000E+000
1	250.97035206	7.099530E-013	1.631995E-011	1	0.000000E+000
1	250.97210334	1.631995E-011	7.099530E-013	0	0.000000E+000
1	250.97213636	7.099530E-013	1.631995E-011	1	0.000000E+000
1	250.97221547	1.631995E-011	7.099530E-013	0	0.000000E+000
1	250.97224076	7.099530E-013	1.631995E-011	1	0.000000E+000
1	250.97288059	1.631995E-011	7.099530E-013	0	0.000000E+000
1	250.97291501	7.099530E-013	1.631995E-011	1	0.000000E+000
1	250.97294854	1.631995E-011	7.099530E-013	0	0.000000E+000
1	250.97306531	7.099530E-013	1.631995E-011	1	0.000000E+000
1	250.97321890	1.631995E-011	7.099530E-013	0	0.000000E+000
1	250.97330469	7.099530E-013	1.631995E-011	1	0.000000E+000
1	250.97495228	1.631995E-011	7.099530E-013	0	0.000000E+000
1	250.97499182	7.099530E-013	1.631995E-011	1	0.000000E+000
1	250.97972779	1.631995E-011	7.099530E-013	0	0.000000E+000
1	255.33434093	6.205279E-013	1.623053E-011	1	0.000000E+000
1	255.33534006	1.623053E-011	6.205279E-013	0	0.000000E+000
1	255.33544056	6.205279E-013	1.623053E-011	1	0.000000E+000
1	255.33552051	1.623053E-011	6.205279E-013	0	0.000000E+000
1	255.33555501	6.205279E-013	1.623053E-011	1	0.000000E+000
1	255.33589908	1.623053E-011	6.205279E-013	0	0.000000E+000
1	255.33591118	6.205279E-013	1.623053E-011	1	0.000000E+000
1	255.33704974	1.623053E-011	6.205279E-013	0	0.000000E+000
1	255.33710842	6.205279E-013	1.623053E-011	1	0.000000E+000
1	255.33900366	1.623053E-011	6.205279E-013	0	0.000000E+000
1	255.33904559	6.205279E-013	1.623053E-011	1	0.000000E+000
1	255.34048375	1.623053E-011	6.205279E-013	0	0.000000E+000
1	255.34049520	6.205279E-013	1.623053E-011	1	0.000000E+000
1	255.34277261	1.623053E-011	6.205279E-013	0	0.000000E+000
1	255.34279372	6.205279E-013	1.623053E-011	1	0.000000E+000
1	255.34342303	1.623053E-011	6.205279E-013	0	0.000000E+000
1	255.34344091	6.205279E-013	1.623053E-011	1	0.000000E+000
1	255.34412275	1.623053E-011	6.205279E-013	0	0.000000E+000
1	255.34413944	6.205279E-013	1.623053E-011	1	0.000000E+000
1	255.35294919	1.623053E-011	6.205279E-013	0	0.000000E+000
1	255.35324846	6.205279E-013	1.623053E-011	1	0.000000E+000
1	255.35402372	1.623053E-011	6.205279E-013	0	0.000000E+000
1	255.35420881	6.205279E-013	1.623053E-011	1	0.000000E+000
1	255.35457851	1.623053E-011	6.205279E-013	0	0.000000E+000
1	255.35459336	6.205279E-013	1.623053E-011	1	0.000000E+000
1	255.35733175	1.623053E-011	6.205279E-013	0	0.000000E+000
1	255.36147912	6.205279E-013	1.623053E-011	1	0.000000E+000
1	255.36244893	1.623053E-011	6.205279E-013	0	0.000000E+000
1	255.36250236	6.205279E-013	1.623053E-011	1	0.000000E+000
1	255.36342951	1.623053E-011	6.205279E-013	0	0.000000E+000
1	255.36348219	6.205279E-013	1.623053E-011	1	0.000000E+000
1	255.36352212	1.623053E-011	6.205279E-013	0	0.000000E+000
1	255.36355480	6.205279E-013	1.623053E-011	1	0.000000E+000
1	255.36370723	1.623053E-011	6.205279E-013	0	0.000000E+000
1	255.36375236	6.205279E-013	1.623053E-011	1	0.000000E+000
1	255.36819460	1.623053E-011	6.205279E-013	0	0.000000E+000
1	255.36822591	6.205279E-013	1.623053E-011	1	0.000000E+000
1	255.37134348	1.623053E-011	6.205279E-013	0	0.000000E+000
1	255.37155650	6.205279E-013	1.623053E-011	1	0.000000E+000
1	255.37772873	1.623053E-011	6.205279E-013	0	0.000000E+000
1	255.37774932	6.205279E-013	1.623053E-011	1	0.000000E+000
1	255.37917883	1.623053E-011	6.205279E-013	0	0.000000E+000
1	255.37949534	6.205279E-013	1.623053E-011	1	0.000000E+000
1	255.37952107	1.623053E-011	6.205279E-013	0	0.000000E+000
1	255.37954853	6.205279E-013	1.623053E-011	1	0.000000E+000
1	255.38411770	1.623053E-011	6.205279E-013	0	0.000000E+000
1	255.38413419	6.205279E-013	1.623053E-011	1	0.000000E+000
1	255.38420281	1.623053E-011	6.205279E-013	0	0.000000E+000
1	255.38424580	6.205279E-013	1.623053E-011	1	0.000000E+000
1	255.38653292	1.623053E-011	6.205279E-013	0	0.000000E+000
1	255.38654826	6.205279E-013	1.623053E-011	1	0.000000E+000
1	255.38663423	1.623053E-011	6.205279E-013	0	0.000000E+000
1	255.38665201	6.205279E-013	1.623053E-011	1	0.000000E+000
1	255.39250133	1.623053E-011	6.205279E-013	0	0.000000E+000
1	255.39253789	6.205279E-013	1.623053E-011	1	0.000000E+000
1	255.39611763	1.623053E-011	6.205279E-013	0	0.000000E+000
1	255.39617004	6.205279E-013	1.623053E-011	1	0.000000E+000
1	255.39654561	1.623053E-011	6.205279E-013	0	0.000000E+000
1	255.39658266	6.205279E-013	1.623053E-011	1	0.000000E+000
1	255.39698940	1.623053E-011	6.205279E-013	0	0.000000E+000
1	255.39703927	6.205279E-013	1.623053E-011	1	0.000000E+000
1	255.39745329	1.623053E-011	6.205279E-013	0	0.000000E+000
1	255.39747812	6.205279E-013	1.623053E-011	1	0.000000E+000
1	255.39776872	1.623053E-011	6.205279E-013	0	0.000000E+000
1	255.39788180	6.205279E-013	1.623053E-011	1	0.000000E+000
1	255.40173810	1.623053E-011	6.205279E-013	0	0.000000E+000
1	255.40178417	6.205279E-013	1.623053E-011	1	0.000000E+000
1	255.40428521	1.623053E-011	6.205279E-013	0	0.000000E+000
1	255.40434338	6.205279E-013	1.623053E-011	1	0.000000E+000
1	255.40533427	1.623053E-011	6.205279E-013	0	0.000000E+000
1	255.40536169	6.205279E-013	1.623053E-011	1	0.000000E+000
1	255.40897889	1.623053E-011	6.205279E-013	0	0.000000E+000
1	255.40903890	6.205279E-013	1.623053E-011	1	0.000000E+000
1	255.40990190	1.623053E-011	6.205279E-013	0	0.000000E+000
1	255.40993779	6.205279E-013	1.623053E-011	1	0.000000E+000
1	255.41356083	1.623053E-011	6.205279E-013	0	0.000000E+000
1	255.41356977	6.205279E-013	1.623053E-011	1	0.000000E+000
1	255.41733966	1.623053E-011	6.205279E-013	0	0.000000E+000
1	255.41734581	6.205279E-013	1.623053E-011	1	0.000000E+000
1	255.41966620	1.623053E-011	6.205279E-013	0	0.000000E+000
1	255.41972809	6.205279E-013	1.623053E-011	1	0.000000E+000
1	255.42494218	1.623053E-011	6.205279E-013	0	0.000000E+000
1	255.42495514	6.205279E-013	1.623053E-011	1	0.000000E+000
1	255.42829612	1.623053E-011	6.205279E-013	0	0.000000E+000
1	255.42832071	6.205279E-013	1.623053E-011	1	0.000000E+000
1	255.42935522	1.623053E-011	6.205279E-013	0	0.000000E+000
1	255.42945231	6.205279E-013	1.623053E-011	1	0.000000E+000
1	255.43376803	1.623053E-011	6.205279E-013	0	0.000000E+000
1	255.43380348	6.205279E-013	1.623053E-011	1	0.000000E+000
1	255.43397667	1.623053E-011	6.205279E-013	0	0.000000E+000
1	255.43415173	6.205279E-013	1.623053E-011	1	0.000000E+000
1	255.43532012	1.623053E-011	6.205279E-013	0	0.000000E+000
1	255.43534971	6.205279E-013	1.623053E-011	1	0.000000E+000
1	255.43632857	1.623053E-011	6.205279E-013	0	0.000000E+000
1	255.43638868	6.205279E-013	1.623053E-011	1	0.000000E+000
1	255.45160839	1.623053E-011	6.205279E-013	0	0.000000E+000
1	255.45162929	6.205279E-013	1.623053E-011	1	0.000000E+000
1	255.45164680	1.623053E-011	6.205279E-013	0	0.000000E+000
1	255.45169651	6.205279E-013	1.623053E-011	1	0.000000E+000
1	255.45186977	1.623053E-011	6.205279E-013	0	0.000000E+000
1	255.45193546	6.205279E-013	1.623053E-011	1	0.000000E+000
1	255.45235999	1.623053E-011	6.205279E-013	0	0.000000E+000
1	255.45237702	6.205279E-013	1.623053E-011	1	0.000000E+000
1	255.45240142	1.623053E-011	6.205279E-013	0	0.000000E+000
1	255.45243637	6.205279E-013	1.623053E-011	1	0.000000E+000
1	255.45349487	1.623053E-011	6.205279E-013	0	0.000000E+000
1	255.45354903	6.205279E-013	1.623053E-011	1	0.000000E+000
1	255.45609332	1.623053E-011	6.205279E-013	0	0.000000E+000
1	255.45612129	6.205279E-013	1.623053E-011	1	0.000000E+000
1	255.46118860	1.623053E-011	6.205279E-013	0	0.000000E+000
1	255.46139974	6.205279E-013	1.623053E-011	1	0.000000E+000
1	255.46143159	1.623053E-011	6.205279E-013	0	0.000000E+000
1	255.46145406	6.205279E-013	1.623053E-011	1	0.000000E+000
1	255.46188405	1.623053E-011	6.205279E-013	0	0.000000E+000
1	255.46192803	6.205279E-013	1.623053E-011	1	0.000000E+000
1	255.46258439	1.623053E-011	6.205279E-013	0	0.000000E+000
1	255.46266369	6.205279E-013	1.623053E-011	1	0.000000E+000
1	255.46299696	1.623053E-011	6.205279E-013	0	0.000000E+000
1	255.46300683	6.205279E-013	1.623053E-011	1	0.000000E+000
1	255.46620086	1.623053E-011	6.205279E-013	0	0.000000E+000
1	255.46627357	6.205279E-013	1.623053E-011	1	0.000000E+000
1	255.46968291	1.623053E-011	6.205279E-013	0	0.000000E+000
1	255.46968611	6.205279E-013	1.623053E-011	1	0.000000E+000
1	255.47222629	1.623053E-011	6.205279E-013	0	0.000000E+000
1	255.47225680	6.205279E-013	1.623053E-011	1	0.000000E+000
1	255.47277069	1.623053E-011	6.205279E-013	0	0.000000E+000
1	255.47287420	6.205279E-013	1.623053E-011	1	0.000000E+000
1	255.47884108	1.623053E-011	6.205279E-013	0	0.000000E+000
1	255.47892371	6.205279E-013	1.623053E-011	1	0.000000E+000
1	255.48051087	1.623053E-011	6.205279E-013	0	0.000000E+000
1	255.48053468	6.205279E-013	1.623053E-011	1	0.000000E+000
1	255.48069132	1.623053E-011	6.205279E-013	0	0.000000E+000
1	255.48073093	6.205279E-013	1.623053E-011	1	0.000000E+000
1	255.48260724	1.623053E-011	6.205279E-013	0	0.000000E+000
1	255.48261415	6.205279E-013	1.623053E-011	1	0.000000E+000
1	255.48330026	1.623053E-011	6.205279E-013	0	0.000000E+000
1	255.48332917	6.205279E-013	1.623053E-011	1	0.000000E+000
1	255.48476090	1.623053E-011	6.205279E-013	0	0.000000E+000
1	255.48479084	6.205279E-013	1.623053E-011	1	0.000000E+000
1	255.48777853	1.623053E-011	6.205279E-013	0	0.000000E+000
1	255.48783099	6.205279E-013	1.623053E-011	1	0.000000E+000
1	255.49208425	1.623053E-011	6.205279E-013	0	0.000000E+000
1	255.49317621	6.205279E-013	1.623053E-011	1	0.000000E+000
1	255.49386963	1.623053E-011	6.205279E-013	0	0.000000E+000
1	255.49402646	6.205279E-013	1.623053E-011	1	0.000000E+000
1	255.49455703	1.623053E-011	6.205279E-013	0	0.000000E+000
1	255.49456370	6.205279E-013	1.623053E-011	1	0.000000E+000
1	255.49550436	1.623053E-011	6.205279E-013	0	0.000000E+000
1	255.49553799	6.205279E-013	1.623053E-011	1	0.000000E+000
1	255.49599427	1.623053E-011	6.205279E-013	0	0.000000E+000
1	255.49599890	6.205279E-013	1.623053E-011	1	0.000000E+000
1	255.49654469	1.623053E-011	6.205279E-013	0	0.000000E+000
1	255.49659371	6.205279E-013	1.623053E-011	1	0.000000E+000
1	255.49827044	1.623053E-011	6.205279E-013	0	0.000000E+000
1	255.49827717	6.205279E-013	1.623053E-011	1	0.000000E+000
1	255.49986959	1.623053E-011	6.205279E-013	0	0.000000E+000
1	255.49989062	6.205279E-013	1.623053E-011	1	0.000000E+000
1	255.50360550	1.623053E-011	6.205279E-013	0	0.000000E+000
1	273.55981072	8.835193E-013	1.649352E-011	1	0.000000E+000
1	273.56004489	1.649352E-011	8.835193E-013	0	0.000000E+000
1	273.56015466	8.835193E-013	1.649352E-011	1	0.000000E+000
1	273.56015799	1.649352E-011	8.835193E-013	0	0.000000E+000
1	273.56022483	8.835193E-013	1.649352E-011	1	0.000000E+000
1	273.56127916	1.649352E-011	8.835193E-013	0	0.000000E+000
1	273.56130074	8.835193E-013	1.649352E-011	1	0.000000E+000
1	273.56138657	1.649352E-011	8.835193E-013	0	0.000000E+000
1	273.56140204	8.835193E-013	1.649352E-011	1	0.000000E+000
1	273.56288076	1.649352E-011	8.835193E-013	0	0.000000E+000
1	273.56290112	8.835193E-013	1.649352E-011	1	0.000000E+000
1	273.56626957	1.649352E-011	8.835193E-013	0	0.000000E+000
1	273.56627889	8.835193E-013	1.649352E-011	1	0.000000E+000
1	273.56748900	1.649352E-011	8.835193E-013	0	0.000000E+000
1	273.56750281	8.835193E-013	1.649352E-011	1	0.000000E+000
1	273.56778952	1.649352E-011	8.835193E-013	0	0.000000E+000
1	273.56783201	8.835193E-013	1.649352E-011	1	0.000000E+000
1	273.56906579	1.649352E-011	8.835193E-013	0	0.000000E+000
1	273.56923230	8.835193E-013	1.649352E-011	1	0.000000E+000
1	273.56948017	1.649352E-011	8.835193E-013	0	0.000000E+000
1	273.57144678	8.835193E-013	1.649352E-011	1	0.000000E+000
1	273.57497872	1.649352E-011	8.835193E-013	0	0.000000E+000
1	273.57514272	8.835193E-013	1.649352E-011	1	0.000000E+000
1	273.57537441	1.649352E-011	8.835193E-013	0	0.000000E+000
1	273.57537964	8.835193E-013	1.649352E-011	1	0.000000E+000
1	273.57540195	1.649352E-011	8.835193E-013	0	0.000000E+000
1	273.57544224	8.835193E-013	1.649352E-011	1	0.000000E+000
1	273.57545974	1.649352E-011	8.835193E-013	0	0.000000E+000
1	273.57548806	8.835193E-013	1.649352E-011	1	0.000000E+000
1	273.57605922	1.649352E-011	8.835193E-013	0	0.000000E+000
1	273.57606594	8.835193E-013	1.649352E-011	1	0.000000E+000
1	273.57703579	1.649352E-011	8.835193E-013	0	0.000000E+000
1	273.57704263	8.835193E-013	1.649352E-011	1	0.000000E+000
1	273.57707526	1.649352E-011	8.835193E-013	0	0.000000E+000
1	273.57711787	8.835193E-013	1.649352E-011	1	0.000000E+000
1	273.57745796	1.649352E-011	8.835193E-013	0	0.000000E+000
1	273.57750203	8.835193E-013	1.649352E-011	1	0.000000E+000
1	273.57754051	1.649352E-011	8.835193E-013	0	0.000000E+000
1	273.57771085	8.835193E-013	1.649352E-011	1	0.000000E+000
1	273.57773197	1.649352E-011	8.835193E-013	0	0.000000E+000
1	273.57781548	8.835193E-013	1.649352E-011	1	0.000000E+000
1	273.57806935	1.649352E-011	8.835193E-013	0	0.000000E+000
1	273.57809906	8.835193E-013	1.649352E-011	1	0.000000E+000
1	273.57858027	1.649352E-011	8.835193E-013	0	0.000000E+000
1	273.57868524	8.835193E-013	1.649352E-011	1	0.000000E+000
1	273.57926224	1.649352E-011	8.835193E-013	0	0.000000E+000
1	273.57962586	8.835193E-013	1.649352E-011	1	0.000000E+000
1	273.57963693	1.649352E-011	8.835193E-013	0	0.000000E+000
1	273.57964906	8.835193E-013	1.649352E-011	1	0.000000E+000
1	273.57993903	1.649352E-011	8.835193E-013	0	0.000000E+000
1	273.57997917	8.835193E-013	1.649352E-011	1	0.000000E+000
1	273.58066005	1.649352E-011	8.835193E-013	0	0.000000E+000
1	273.58068955	8.835193E-013	1.649352E-011	1	0.000000E+000
1	273.58071280	1.649352E-011	8.835193E-013	0	0.000000E+000
1	273.58075339	8.835193E-013	1.649352E-011	1	0.000000E+000
1	273.58102116	1.649352E-011	8.835193E-013	0	0.000000E+000
1	273.58109038	8.835193E-013	1.649352E-011	1	0.000000E+000
1	273.58113097	1.649352E-011	8.835193E-013	0	0.000000E+000
1	273.58115514	8.835193E-013	1.649352E-011	1	0.000000E+000
1	273.58132131	1.649352E-011	8.835193E-013	0	0.000000E+000
1	273.58142647	8.835193E-013	1.649352E-011	1	0.000000E+000
1	273.58159878	1.649352E-011	8.835193E-013	0	0.000000E+000
1	273.58167380	8.835193E-013	1.649352E-011	1	0.000000E+000
1	273.58390820	1.649352E-011	8.835193E-013	0	0.000000E+000
1	273.58394001	8.835193E-013	1.649352E-011	1	0.000000E+000
1	273.58443597	1.649352E-011	8.835193E-013	0	0.000000E+000
1	273.58449418	8.835193E-013	1.649352E-011	1	0.000000E+000
1	273.58490429	1.649352E-011	8.835193E-013	0	0.000000E+000
1	273.58493008	8.835193E-013	1.649352E-011	1	0.000000E+000
1	273.58498504	1.649352E-011	8.835193E-013	0	0.000000E+000
1	273.58508003	8.835193E-013	1.649352E-011	1	0.000000E+000
1	273.58514186	1.649352E-011	8.835193E-013	0	0.000000E+000
1	273.58520353	8.835193E-013	1.649352E-011	1	0.000000E+000
1	273.58534669	1.649352E-011	8.835193E-013	0	0.000000E+000
1	273.58544872	8.835193E-013	1.649352E-011	1	0.000000E+000
1	273.58574350	1.649352E-011	8.835193E-013	0	0.000000E+000
1	273.58604595	8.835193E-013	1.649352E-011	1	0.000000E+000
1	273.58914448	1.649352E-011	8.835193E-013	0	0.000000E+000
1	273.58918574	8.835193E-013	1.649352E-011	1	0.000000E+000
1	273.58964178	1.649352E-011	8.835193E-013	0	0.000000E+000
1	273.58967041	8.835193E-013	1.649352E-011	1	0.000000E+000
1	273.58993142	1.649352E-011	8.835193E-013	0	0.000000E+000
1	273.59002694	8.835193E-013	1.649352E-011	1	0.000000E+000
1	273.59007479	1.649352E-011	8.835193E-013	0	0.000000E+000
1	273.59010988	8.835193E-013	1.649352E-011	1	0.000000E+000
1	273.59012418	1.649352E-011	8.835193E-013	0	0.000000E+000
1	273.59023667	8.835193E-013	1.649352E-011	1	0.000000E+000
1	273.59025866	1.649352E-011	8.835193E-013	0	0.000000E+000
1	273.59046303	8.835193E-013	1.649352E-011	1	0.000000E+000
1	273.59065713	1.649352E-011	8.835193E-013	0	0.000000E+000
1	273.59074901	8.835193E-013	1.649352E-011	1	0.000000E+000
1	273.59344955	1.649352E-011	8.835193E-013	0	0.000000E+000
1	273.59348198	8.835193E-013	1.649352E-011	1	0.000000E+000
1	273.59459151	1.649352E-011	8.835193E-013	0	0.000000E+000
1	273.60293415	8.835193E-013	1.649352E-011	1	0.000000E+000
1	273.60315042	1.649352E-011	8.835193E-013	0	0.000000E+000
1	273.60316301	8.835193E-013	1.649352E-011	1	0.000000E+000
1	273.60328511	1.649352E-011	8.835193E-013	0	0.000000E+000
1	273.60336547	8.835193E-013	1.649352E-011	1	0.000000E+000
1	273.60507107	1.649352E-011	8.835193E-013	0	0.000000E+000
1	273.60511489	8.835193E-013	1.649352E-011	1	0.000000E+000
1	273.60635162	1.649352E-011	8.835193E-013	0	0.000000E+000
1	273.60653286	8.835193E-013	1.649352E-011	1	0.000000E+000
1	273.60720579	1.649352E-011	8.835193E-013	0	0.000000E+000
1	273.60723478	8.835193E-013	1.649352E-011	1	0.000000E+000
1	273.60830473	1.649352E-011	8.835193E-013	0	0.000000E+000
1	273.60832276	8.835193E-013	1.649352E-011	1	0.000000E+000
1	273.60912016	1.649352E-011	8.835193E-013	0	0.000000E+000
1	273.60924027	8.835193E-013	1.649352E-011	1	0.000000E+000
1	273.60934514	1.649352E-011	8.835193E-013	0	0.000000E+000
1	273.60940093	8.835193E-013	1.649352E-011	1	0.000000E+000
1	273.61018869	1.649352E-011	8.835193E-013	0	0.000000E+000
1	273.61025317	8.835193E-013	1.649352E-011	1	0.000000E+000
1	273.61084712	1.649352E-011	8.835193E-013	0	0.000000E+000
1	273.61090707	8.835193E-013	1.649352E-011	1	0.000000E+000
1	273.61100927	1.649352E-011	8.835193E-013	0	0.000000E+000
1	273.61145988	8.835193E-013	1.649352E-011	1	0.000000E+000
1	273.61153184	1.649352E-011	8.835193E-013	0	0.000000E+000
1	273.61156638	8.835193E-013	1.649352E-011	1	0.000000E+000
1	273.61299637	1.649352E-011	8.835193E-013	0	0.000000E+000
1	273.61310158	8.835193E-013	1.649352E-011	1	0.000000E+000
1	273.61349157	1.649352E-011	8.835193E-013	0	0.000000E+000
1	273.61349487	8.835193E-013	1.649352E-011	1	0.000000E+000
1	273.61458666	1.649352E-011	8.835193E-013	0	0.000000E+000
1	273.61461457	8.835193E-013	1.649352E-011	1	0.000000E+000
1	273.61539062	1.649352E-011	8.835193E-013	0	0.000000E+000
1	273.61541954	8.835193E-013	1.649352E-011	1	0.000000E+000
1	273.61544974	1.649352E-011	8.835193E-013	0	0.000000E+000
1	273.61553994	8.835193E-013	1.649352E-011	1	0.000000E+000
1	273.61644579	1.649352E-011	8.835193E-013	0	0.000000E+000
1	273.61651385	8.835193E-013	1.649352E-011	1	0.000000E+000
1	273.61658624	1.649352E-011	8.835193E-013	0	0.000000E+000
1	273.61661528	8.835193E-013	1.649352E-011	1	0.000000E+000
1	273.61670191	1.649352E-011	8.835193E-013	0	0.000000E+000
1	273.61673080	8.835193E-013	1.649352E-011	1	0.000000E+000
1	273.61839065	1.649352E-011	8.835193E-013	0	0.000000E+000
1	273.61851113	8.835193E-013	1.649352E-011	1	0.000000E+000
1	273.61901908	1.649352E-011	8.835193E-013	0	0.000000E+000
1	273.61904707	8.835193E-013	1.649352E-011	1	0.000000E+000
1	273.61906770	1.649352E-011	8.835193E-013	0	0.000000E+000
1	273.61911023	8.835193E-013	1.649352E-011	1	0.000000E+000
1	273.61929152	1.649352E-011	8.835193E-013	0	0.000000E+000
1	273.61933289	8.835193E-013	1.649352E-011	1	0.000000E+000
1	273.61943290	1.649352E-011	8.835193E-013	0	0.000000E+000
1	273.61945699	8.835193E-013	1.649352E-011	1	0.000000E+000
1	273.61978850	1.649352E-011	8.835193E-013	0	0.000000E+000
1	273.61983793	8.835193E-013	1.649352E-011	1	0.000000E+000
1	273.62040881	1.649352E-011	8.835193E-013	0	0.000000E+000
1	273.62049679	8.835193E-013	1.649352E-011	1	0.000000E+000
1	273.62197297	1.649352E-011	8.835193E-013	0	0.000000E+000
1	273.62199735	8.835193E-013	1.649352E-011	1	0.000000E+000
1	273.62210717	1.649352E-011	8.835193E-013	0	0.000000E+000
1	273.62215806	8.835193E-013	1.649352E-011	1	0.000000E+000
1	273.62249194	1.649352E-011	8.835193E-013	0	0.000000E+000
1	273.62256372	8.835193E-013	1.649352E-011	1	0.000000E+000
1	273.62345218	1.649352E-011	8.835193E-013	0	0.000000E+000
1	273.62384939	8.835193E-013	1.649352E-011	1	0.000000E+000
1	273.62420582	1.649352E-011	8.835193E-013	0	0.000000E+000
1	273.62423318	8.835193E-013	1.649352E-011	1	0.000000E+000
1	273.62489540	1.649352E-011	8.835193E-013	0	0.000000E+000
1	273.62521434	8.835193E-013	1.649352E-011	1	0.000000E+000
1	273.62529855	1.649352E-011	8.835193E-013	0	0.000000E+000
1	273.62535210	8.835193E-013	1.649352E-011	1	0.000000E+000
1	273.62546522	1.649352E-011	8.835193E-013	0	0.000000E+000
1	273.62550891	8.835193E-013	1.649352E-011	1	0.000000E+000
1	273.62581020	1.649352E-011	8.835193E-013	0	0.000000E+000
1	273.62584804	8.835193E-013	1.649352E-011	1	0.000000E+000
1	273.62768789	1.649352E-011	8.835193E-013	0	0.000000E+000
1	273.62771731	8.835193E-013	1.649352E-011	1	0.000000E+000
1	273.62774630	1.649352E-011	8.835193E-013	0	0.000000E+000
1	273.62776705	8.835193E-013	1.649352E-011	1	0.000000E+000
1	273.62988967	1.649352E-011	8.835193E-013	0	0.000000E+000
1	273.62989579	8.835193E-013	1.649352E-011	1	0.000000E+000
1	273.62993596	1.649352E-011	8.835193E-013	0	0.000000E+000
1	273.62996825	8.835193E-013	1.649352E-011	1	0.000000E+000
1	273.63105746	1.649352E-011	8.835193E-013	0	0.000000E+000
1	273.63107597	8.835193E-013	1.649352E-011	1	0.000000E+000
1	273.63306155	1.649352E-011	8.835193E-013	0	0.000000E+000
1	273.63314230	8.835193E-013	1.649352E-011	1	0.000000E+000
1	273.63359264	1.649352E-011	8.835193E-013	0	0.000000E+000
1	273.63360875	8.835193E-013	1.649352E-011	1	0.000000E+000
1	273.63373629	1.649352E-011	8.835193E-013	0	0.000000E+000
1	273.63381977	8.835193E-013	1.649352E-011	1	0.000000E+000
1	273.63391909	1.649352E-011	8.835193E-013	0	0.000000E+000
1	273.63405467	8.835193E-013	1.649352E-011	1	0.000000E+000
1	273.63495585	1.649352E-011	8.835193E-013	0	0.000000E+000
1	273.63506874	8.835193E-013	1.649352E-011	1	0.000000E+000
1	273.63702025	1.649352E-011	8.835193E-013	0	0.000000E+000
1	273.63717189	8.835193E-013	1.649352E-011	1	0.000000E+000
1	273.63719791	1.649352E-011	8.835193E-013	0	0.000000E+000
1	273.63725104	8.835193E-013	1.649352E-011	1	0.000000E+000
1	273.63743030	1.649352E-011	8.835193E-013	0	0.000000E+000
1	273.63765013	8.835193E-013	1.649352E-011	1	0.000000E+000
1	273.63814284	1.649352E-011	8.835193E-013	0	0.000000E+000
1	273.63823085	8.835193E-013	1.649352E-011	1	0.000000E+000
1	273.63926916	1.649352E-011	8.835193E-013	0	0.000000E+000
1	273.63930819	8.835193E-013	1.649352E-011	1	0.000000E+000
1	273.63933991	1.649352E-011	8.835193E-013	0	0.000000E+000
1	273.63937586	8.835193E-013	1.649352E-011	1	0.000000E+000
1	273.63939724	1.649352E-011	8.835193E-013	0	0.000000E+000
1	273.63942779	8.835193E-013	1.649352E-011	1	0.000000E+000
1	273.63972842	1.649352E-011	8.835193E-013	0	0.000000E+000
1	273.64019137	8.835193E-013	1.649352E-011	1	0.000000E+000
1	273.64032545	1.649352E-011	8.835193E-013	0	0.000000E+000
1	273.64033820	8.835193E-013	1.649352E-011	1	0.000000E+000
1	273.64084184	1.649352E-011	8.835193E-013	0	0.000000E+000
1	273.64085138	8.835193E-013	1.649352E-011	1	0.000000E+000
1	273.64347280	1.649352E-011	8.835193E-013	0	0.000000E+000
1	273.64348530	8.835193E-013	1.649352E-011	1	0.000000E+000
1	273.64361452	1.649352E-011	8.835193E-013	0	0.000000E+000
1	273.64364767	8.835193E-013	1.649352E-011	1	0.000000E+000
1	273.64443576	1.649352E-011	8.835193E-013	0	0.000000E+000
1	273.64450591	8.835193E-013	1.649352E-011	1	0.000000E+000
1	273.64451553	1.649352E-011	8.835193E-013	0	0.000000E+000
1	273.64464500	8.835193E-013	1.649352E-011	1	0.000000E+000
1	273.64476393	1.649352E-011	8.835193E-013	0	0.000000E+000
1	273.64481433	8.835193E-013	1.649352E-011	1	0.000000E+000
1	273.64483583	1.649352E-011	8.835193E-013	0	0.000000E+000
1	273.64486164	8.835193E-013	1.649352E-011	1	0.000000E+000
1	273.64563998	1.649352E-011	8.835193E-013	0	0.000000E+000
1	273.64566534	8.835193E-013	1.649352E-011	1	0.000000E+000
1	273.64666099	1.649352E-011	8.835193E-013	0	0.000000E+000
1	273.64667595	8.835193E-013	1.649352E-011	1	0.000000E+000
1	273.64725360	1.649352E-011	8.835193E-013	0	0.000000E+000
1	273.64729417	8.835193E-013	1.649352E-011	1	0.000000E+000
1	273.64917499	1.649352E-011	8.835193E-013	0	0.000000E+000
1	273.64919844	8.835193E-013	1.649352E-011	1	0.000000E+000
1	273.65063078	1.649352E-011	8.835193E-013	0	0.000000E+000
1	273.65082458	8.835193E-013	1.649352E-011	1	0.000000E+000
1	273.65346677	1.649352E-011	8.835193E-013	0	0.000000E+000
1	273.65347958	8.835193E-013	1.649352E-011	1	0.000000E+000
1	273.65407605	1.649352E-011	8.835193E-013	0	0.000000E+000
1	273.65410873	8.835193E-013	1.649352E-011	1	0.000000E+000
1	273.65566007	1.649352E-011	8.835193E-013	0	0.000000E+000
1	273.65567867	8.835193E-013	1.649352E-011	1	0.000000E+000
1	273.65570937	1.649352E-011	8.835193E-013	0	0.000000E+000
1	273.65597823	8.835193E-013	1.649352E-011	1	0.000000E+000
1	273.65609803	1.649352E-011	8.835193E-013	0	0.000000E+000
1	273.65624961	8.835193E-013	1.649352E-011	1	0.000000E+000
1	273.65626889	1.649352E-011	8.835193E-013	0	0.000000E+000
1	273.65635331	8.835193E-013	1.649352E-011	1	0.000000E+000
1	273.65660937	1.649352E-011	8.835193E-013	0	0.000000E+000
1	273.65664762	8.835193E-013	1.649352E-011	1	0.000000E+000
1	273.65703703	1.649352E-011	8.835193E-013	0	0.000000E+000
1	273.65720406	8.835193E-013	1.649352E-011	1	0.000000E+000
1	273.65727384	1.649352E-011	8.835193E-013	0	0.000000E+000
1	273.65730143	8.835193E-013	1.649352E-011	1	0.000000E+000
1	273.65755735	1.649352E-011	8.835193E-013	0	0.000000E+000
1	273.65771839	8.835193E-013	1.649352E-011	1	0.000000E+000
1	273.65788599	1.649352E-011	8.835193E-013	0	0.000000E+000
1	273.65794956	8.835193E-013	1.649352E-011	1	0.000000E+000
1	273.65831973	1.649352E-011	8.835193E-013	0	0.000000E+000
1	273.65835893	8.835193E-013	1.649352E-011	1	0.000000E+000
1	273.65838233	1.649352E-011	8.835193E-013	0	0.000000E+000
1	273.65843040	8.835193E-013	1.649352E-011	1	0.000000E+000
1	273.65844235	1.649352E-011	8.835193E-013	0	0.000000E+000
1	273.65850377	8.835193E-013	1.649352E-011	1	0.000000E+000
1	273.65885731	1.649352E-011	8.835193E-013	0	0.000000E+000
1	273.65891718	8.835193E-013	1.649352E-011	1	0.000000E+000
1	273.66005036	1.649352E-011	8.835193E-013	0	0.000000E+000
1	273.66032837	8.835193E-013	1.649352E-011	1	0.000000E+000
1	273.66039588	1.649352E-011	8.835193E-013	0	0.000000E+000
1	273.66057192	8.835193E-013	1.649352E-011	1	0.000000E+000
1	273.66133682	1.649352E-011	8.835193E-013	0	0.000000E+000
1	273.66137722	8.835193E-013	1.649352E-011	1	0.000000E+000
1	273.66139696	1.649352E-011	8.835193E-013	0	0.000000E+000
1	273.66141315	8.835193E-013	1.649352E-011	1	0.000000E+000
1	273.66159596	1.649352E-011	8.835193E-013	0	0.000000E+000
1	273.66164799	8.835193E-013	1.649352E-011	1	0.000000E+000
1	273.66170186	1.649352E-011	8.835193E-013	0	0.000000E+000
1	273.66172221	8.835193E-013	1.649352E-011	1	0.000000E+000
1	273.66244030	1.649352E-011	8.835193E-013	0	0.000000E+000
1	273.66261811	8.835193E-013	1.649352E-011	1	0.000000E+000
1	273.66393170	1.649352E-011	8.835193E-013	0	0.000000E+000
1	273.66405121	8.835193E-013	1.649352E-011	1	0.000000E+000
1	273.66423290	1.649352E-011	8.835193E-013	0	0.000000E+000
1	273.66438474	8.835193E-013	1.649352E-011	1	0.000000E+000
1	273.66442514	1.649352E-011	8.835193E-013	0	0.000000E+000
1	273.66452476	8.835193E-013	1.649352E-011	1	0.000000E+000
1	273.66625030	1.649352E-011	8.835193E-013	0	0.000000E+000
1	273.66626319	8.835193E-013	1.649352E-011	1	0.000000E+000
1	273.66703367	1.649352E-011	8.835193E-013	0	0.000000E+000
1	273.66718514	8.835193E-013	1.649352E-011	1	0.000000E+000
1	273.66949045	1.649352E-011	8.835193E-013	0	0.000000E+000
1	273.66986718	8.835193E-013	1.649352E-011	1	0.000000E+000
1	273.67041223	1.649352E-011	8.835193E-013	0	0.000000E+000
1	273.67049968	8.835193E-013	1.649352E-011	1	0.000000E+000
1	273.67168253	1.649352E-011	8.835193E-013	0	0.000000E+000
1	273.67170571	8.835193E-013	1.649352E-011	1	0.000000E+000
1	273.67214321	1.649352E-011	8.835193E-013	0	0.000000E+000
1	273.67218383	8.835193E-013	1.649352E-011	1	0.000000E+000
1	273.67364009	1.649352E-011	8.835193E-013	0	0.000000E+000
1	273.67370170	8.835193E-013	1.649352E-011	1	0.000000E+000
1	273.67386452	1.649352E-011	8.835193E-013	0	0.000000E+000
1	273.67396389	8.835193E-013	1.649352E-011	1	0.000000E+000
1	273.67404925	1.649352E-011	8.835193E-013	0	0.000000E+000
1	273.67407231	8.835193E-013	1.649352E-011	1	0.000000E+000
1	273.67463429	1.649352E-011	8.835193E-013	0	0.000000E+000
1	273.67469776	8.835193E-013	1.649352E-011	1	0.000000E+000
1	273.67515283	1.649352E-011	8.835193E-013	0	0.000000E+000
1	273.67518868	8.835193E-013	1.649352E-011	1	0.000000E+000
1	273.67521873	1.649352E-011	8.835193E-013	0	0.000000E+000
1	273.67529775	8.835193E-013	1.649352E-011	1	0.000000E+000
1	273.67581607	1.649352E-011	8.835193E-013	0	0.000000E+000
1	273.67585800	8.835193E-013	1.649352E-011	1	0.000000E+000
1	273.67625068	1.649352E-011	8.835193E-013	0	0.000000E+000
1	273.67628442	8.835193E-013	1.649352E-011	1	0.000000E+000
1	273.67945074	1.649352E-011	8.835193E-013	0	0.000000E+000
1	273.67954166	8.835193E-013	1.649352E-011	1	0.000000E+000
1	273.68237375	1.649352E-011	8.835193E-013	0	0.000000E+000
1	273.68238971	8.835193E-013	1.649352E-011	1	0.000000E+000
1	273.68676803	1.649352E-011	8.835193E-013	0	0.000000E+000
1	273.68687827	8.835193E-013	1.649352E-011	1	0.000000E+000
1	273.68688756	1.649352E-011	8.835193E-013	0	0.000000E+000
1	273.68692949	8.835193E-013	1.649352E-011	1	0.000000E+000
1	273.68958963	1.649352E-011	8.835193E-013	0	0.000000E+000
1	273.68964664	8.835193E-013	1.649352E-011	1	0.000000E+000
1	273.68973974	1.649352E-011	8.835193E-013	0	0.000000E+000
1	273.68980828	8.835193E-013	1.649352E-011	1	0.000000E+000
1	273.69220171	1.649352E-011	8.835193E-013	0	0.000000E+000
1	273.69222060	8.835193E-013	1.649352E-011	1	0.000000E+000
1	273.69242024	1.649352E-011	8.835193E-013	0	0.000000E+000
1	273.69243410	8.835193E-013	1.649352E-011	1	0.000000E+000
1	273.69298398	1.649352E-011	8.835193E-013	0	0.000000E+000
1	273.69300668	8.835193E-013	1.649352E-011	1	0.000000E+000
1	273.69306014	1.649352E-011	8.835193E-013	0	0.000000E+000
1	273.69307833	8.835193E-013	1.649352E-011	1	0.000000E+000
1	273.69315777	1.649352E-011	8.835193E-013	0	0.000000E+000
1	273.69319546	8.835193E-013	1.649352E-011	1	0.000000E+000
1	273.69783626	1.649352E-011	8.835193E-013	0	0.000000E+000
1	273.69788502	8.835193E-013	1.649352E-011	1	0.000000E+000
1	273.69827091	1.649352E-011	8.835193E-013	0	0.000000E+000
1	273.69831240	8.835193E-013	1.649352E-011	1	0.000000E+000
1	273.69888927	1.649352E-011	8.835193E-013	0	0.000000E+000
1	273.69911513	8.835193E-013	1.649352E-011	1	0.000000E+000
1	273.69914609	1.649352E-011	8.835193E-013	0	0.000000E+000
1	273.69915876	8.835193E-013	1.649352E-011	1	0.000000E+000
1	273.70112011	1.649352E-011	8.835193E-013	0	0.000000E+000
1	273.70119195	8.835193E-013	1.649352E-011	1	0.000000E+000
1	273.70135785	1.649352E-011	8.835193E-013	0	0.000000E+000
1	273.70140628	8.835193E-013	1.649352E-011	1	0.000000E+000
1	273.70766126	1.649352E-011	8.835193E-013	0	0.000000E+000
1	273.70766809	8.835193E-013	1.649352E-011	1	0.000000E+000
1	273.70778963	1.649352E-011	8.835193E-013	0	0.000000E+000
1	273.70781606	8.835193E-013	1.649352E-011	1	0.000000E+000
1	273.70929021	1.649352E-011	8.835193E-013	0	0.000000E+000
1	273.70929939	8.835193E-013	1.649352E-011	1	0.000000E+000
1	273.71035808	1.649352E-011	8.835193E-013	0	0.000000E+000
1	273.71039282	8.835193E-013	1.649352E-011	1	0.000000E+000
1	273.71042053	1.649352E-011	8.835193E-013	0	0.000000E+000
1	273.71044015	8.835193E-013	1.649352E-011	1	0.000000E+000
1	273.71103946	1.649352E-011	8.835193E-013	0	0.000000E+000
1	273.71107184	8.835193E-013	1.649352E-011	1	0.000000E+000
1	273.71109455	1.649352E-011	8.835193E-013	0	0.000000E+000
1	273.71113562	8.835193E-013	1.649352E-011	1	0.000000E+000
1	273.71121023	1.649352E-011	8.835193E-013	0	0.000000E+000
1	273.71124145	8.835193E-013	1.649352E-011	1	0.000000E+000
1	273.71166475	1.649352E-011	8.835193E-013	0	0.000000E+000
1	273.71167905	8.835193E-013	1.649352E-011	1	0.000000E+000
1	273.71292960	1.649352E-011	8.835193E-013	0	0.000000E+000
1	273.71306059	8.835193E-013	1.649352E-011	1	0.000000E+000
1	273.71372021	1.649352E-011	8.835193E-013	0	0.000000E+000
1	273.71379179	8.835193E-013	1.649352E-011	1	0.000000E+000
1	273.71567651	1.649352E-011	8.835193E-013	0	0.000000E+000
1	273.71754911	8.835193E-013	1.649352E-011	1	0.000000E+000
1	273.71838536	1.649352E-011	8.835193E-013	0	0.000000E+000
1	273.71840032	8.835193E-013	1.649352E-011	1	0.000000E+000
1	273.71884969	1.649352E-011	8.835193E-013	0	0.000000E+000
1	273.71944733	8.835193E-013	1.649352E-011	1	0.000000E+000
1	273.71947095	1.649352E-011	8.835193E-013	0	0.000000E+000
1	273.71949430	8.835193E-013	1.649352E-011	1	0.000000E+000
1	273.72059894	1.649352E-011	8.835193E-013	0	0.000000E+000
1	273.72089931	8.835193E-013	1.649352E-011	1	0.000000E+000
1	273.72092733	1.649352E-011	8.835193E-013	0	0.000000E+000
1	273.72101370	8.835193E-013	1.649352E-011	1	0.000000E+000
1	273.72406629	1.649352E-011	8.835193E-013	0	0.000000E+000
1	273.72416757	8.835193E-013	1.649352E-011	1	0.000000E+000
1	273.72420090	1.649352E-011	8.835193E-013	0	0.000000E+000
1	273.72421962	8.835193E-013	1.649352E-011	1	0.000000E+000
1	273.72426149	1.649352E-011	8.835193E-013	0	0.000000E+000
1	273.72429056	8.835193E-013	1.649352E-011	1	0.000000E+000
1	273.72640807	1.649352E-011	8.835193E-013	0	0.000000E+000
1	273.72644805	8.835193E-013	1.649352E-011	1	0.000000E+000
1	273.72776206	1.649352E-011	8.835193E-013	0	0.000000E+000
1	273.72804844	8.835193E-013	1.649352E-011	1	0.000000E+000
1	273.73111834	1.649352E-011	8.835193E-013	0	0.000000E+000
1	273.73116165	8.835193E-013	1.649352E-011	1	0.000000E+000
1	273.73502449	1.649352E-011	8.835193E-013	0	0.000000E+000
1	273.73508075	8.835193E-013	1.649352E-011	1	0.000000E+000
1	273.73579745	1.649352E-011	8.835193E-013	0	0.000000E+000
1	273.73584337	8.835193E-013	1.649352E-011	1	0.000000E+000
1	273.73609295	1.649352E-011	8.835193E-013	0	0.000000E+000
1	273.73615823	8.835193E-013	1.649352E-011	1	0.000000E+000
1	273.73815537	1.649352E-011	8.835193E-013	0	0.000000E+000
1	273.73818352	8.835193E-013	1.649352E-011	1	0.000000E+000
1	273.73896462	1.649352E-011	8.835193E-013	0	0.000000E+000
1	273.73898923	8.835193E-013	1.649352E-011	1	0.000000E+000
1	273.74011701	1.649352E-011	8.835193E-013	0	0.000000E+000
1	273.74018122	8.835193E-013	1.649352E-011	1	0.000000E+000
1	273.74178330	1.649352E-011	8.835193E-013	0	0.000000E+000
1	273.74187146	8.835193E-013	1.649352E-011	1	0.000000E+000
1	273.74190128	1.649352E-011	8.835193E-013	0	0.000000E+000
1	273.74193597	8.835193E-013	1.649352E-011	1	0.000000E+000
1	273.74489272	1.649352E-011	8.835193E-013	0	0.000000E+000
1	273.74492339	8.835193E-013	1.649352E-011	1	0.000000E+000
1	273.74510961	1.649352E-011	8.835193E-013	0	0.000000E+000
1	273.74511758	8.835193E-013	1.649352E-011	1	0.000000E+000
1	273.74580321	1.649352E-011	8.835193E-013	0	0.000000E+000
1	273.74586329	8.835193E-013	1.649352E-011	1	0.000000E+000
1	273.74760935	1.649352E-011	8.835193E-013	0	0.000000E+000
1	273.74764122	8.835193E-013	1.649352E-011	1	0.000000E+000
1	273.74959907	1.649352E-011	8.835193E-013	0	0.000000E+000
1	273.74969109	8.835193E-013	1.649352E-011	1	0.000000E+000
1	273.74989196	1.649352E-011	8.835193E-013	0	0.000000E+000
1	273.74996148	8.835193E-013	1.649352E-011	1	0.000000E+000
1	273.75006168	1.649352E-011	8.835193E-013	0	0.000000E+000
1	273.75013717	8.835193E-013	1.649352E-011	1	0.000000E+000
1	273.75028054	1.649352E-011	8.835193E-013	0	0.000000E+000
1	273.75028712	8.835193E-013	1.649352E-011	1	0.000000E+000
1	273.75126551	1.649352E-011	8.835193E-013	0	0.000000E+000
1	273.75129125	8.835193E-013	1.649352E-011	1	0.000000E+000
1	273.75281537	1.649352E-011	8.835193E-013	0	0.000000E+000
1	273.75286218	8.835193E-013	1.649352E-011	1	0.000000E+000
1	273.75291805	1.649352E-011	8.835193E-013	0	0.000000E+000
1	273.75293875	8.835193E-013	1.649352E-011	1	0.000000E+000
1	273.75355313	1.649352E-011	8.835193E-013	0	0.000000E+000
1	273.75363860	8.835193E-013	1.649352E-011	1	0.000000E+000
1	273.75398784	1.649352E-011	8.835193E-013	0	0.000000E+000
1	273.75400145	8.835193E-013	1.649352E-011	1	0.000000E+000
1	273.75488977	1.649352E-011	8.835193E-013	0	0.000000E+000
1	273.75493401	8.835193E-013	1.649352E-011	1	0.000000E+000
1	273.75538921	1.649352E-011	8.835193E-013	0	0.000000E+000
1	273.75540813	8.835193E-013	1.649352E-011	1	0.000000E+000
1	273.75637137	1.649352E-011	8.835193E-013	0	0.000000E+000
1	273.75639116	8.835193E-013	1.649352E-011	1	0.000000E+000
1	273.75683564	1.649352E-011	8.835193E-013	0	0.000000E+000
1	273.75686530	8.835193E-013	1.649352E-011	1	0.000000E+000
1	273.75690177	1.649352E-011	8.835193E-013	0	0.000000E+000
1	273.75692679	8.835193E-013	1.649352E-011	1	0.000000E+000
1	273.75695152	1.649352E-011	8.835193E-013	0	0.000000E+000
1	273.75696408	8.835193E-013	1.649352E-011	1	0.000000E+000
1	273.75717718	1.649352E-011	8.835193E-013	0	0.000000E+000
1	273.75722708	8.835193E-013	1.649352E-011	1	0.000000E+000
1	273.75757370	1.649352E-011	8.835193E-013	0	0.000000E+000
1	273.75759385	8.835193E-013	1.649352E-011	1	0.000000E+000
1	273.75932077	1.649352E-011	8.835193E-013	0	0.000000E+000
1	273.75935992	8.835193E-013	1.649352E-011	1	0.000000E+000
1	273.75939968	1.649352E-011	8.835193E-013	0	0.000000E+000
1	273.75940958	8.835193E-013	1.649352E-011	1	0.000000E+000
1	273.75945218	1.649352E-011	8.835193E-013	0	0.000000E+000
1	273.75960360	8.835193E-013	1.649352E-011	1	0.000000E+000
1	273.75973331	1.649352E-011	8.835193E-013	0	0.000000E+000
1	273.75976329	8.835193E-013	1.649352E-011	1	0.000000E+000
1	273.76087089	1.649352E-011	8.835193E-013	0	0.000000E+000
1	273.76110005	8.835193E-013	1.649352E-011	1	0.000000E+000
1	273.76125153	1.649352E-011	8.835193E-013	0	0.000000E+000
1	273.76135556	8.835193E-013	1.649352E-011	1	0.000000E+000
1	273.76166882	1.649352E-011	8.835193E-013	0	0.000000E+000
1	273.76168532	8.835193E-013	1.649352E-011	1	0.000000E+000
1	273.76265882	1.649352E-011	8.835193E-013	0	0.000000E+000
1	273.76957319	8.835193E-013	1.649352E-011	1	0.000000E+000
1	273.76981199	1.649352E-011	8.835193E-013	0	0.000000E+000
1	273.76988832	8.835193E-013	1.649352E-011	1	0.000000E+000
1	273.76994258	1.649352E-011	8.835193E-013	0	0.000000E+000
1	273.76997059	8.835193E-013	1.649352E-011	1	0.000000E+000
1	273.77105831	1.649352E-011	8.835193E-013	0	0.000000E+000
1	273.77111045	8.835193E-013	1.649352E-011	1	0.000000E+000
1	273.77137701	1.649352E-011	8.835193E-013	0	0.000000E+000
1	273.77144191	8.835193E-013	1.649352E-011	1	0.000000E+000
1	273.77157822	1.649352E-011	8.835193E-013	0	0.000000E+000
1	273.77159813	8.835193E-013	1.649352E-011	1	0.000000E+000
1	273.77181910	1.649352E-011	8.835193E-013	0	0.000000E+000
1	273.77191421	8.835193E-013	1.649352E-011	1	0.000000E+000
1	273.77208567	1.649352E-011	8.835193E-013	0	0.000000E+000
1	273.77216329	8.835193E-013	1.649352E-011	1	0.000000E+000
1	273.77322866	1.649352E-011	8.835193E-013	0	0.000000E+000
1	273.77324998	8.835193E-013	1.649352E-011	1	0.000000E+000
1	273.77381739	1.649352E-011	8.835193E-013	0	0.000000E+000
1	273.77383514	8.835193E-013	1.649352E-011	1	0.000000E+000
1	273.77429751	1.649352E-011	8.835193E-013	0	0.000000E+000
1	273.77431499	8.835193E-013	1.649352E-011	1	0.000000E+000
1	273.77490182	1.649352E-011	8.835193E-013	0	0.000000E+000
1	273.77490497	8.835193E-013	1.649352E-011	1	0.000000E+000
1	273.77688042	1.649352E-011	8.835193E-013	0	0.000000E+000
1	273.77693357	8.835193E-013	1.649352E-011	1	0.000000E+000
1	273.77706641	1.649352E-011	8.835193E-013	0	0.000000E+000
1	273.77712183	8.835193E-013	1.649352E-011	1	0.000000E+000
1	273.78064047	1.649352E-011	8.835193E-013	0	0.000000E+000
1	273.78067993	8.835193E-013	1.649352E-011	1	0.000000E+000
1	273.78215421	1.649352E-011	8.835193E-013	0	0.000000E+000
1	273.78217230	8.835193E-013	1.649352E-011	1	0.000000E+000
1	273.78361069	1.649352E-011	8.835193E-013	0	0.000000E+000
1	273.78364815	8.835193E-013	1.649352E-011	1	0.000000E+000
1	273.78508875	1.649352E-011	8.835193E-013	0	0.000000E+000
1	273.78510858	8.835193E-013	1.649352E-011	1	0.000000E+000
1	273.78512028	1.649352E-011	8.835193E-013	0	0.000000E+000
1	273.78525226	8.835193E-013	1.649352E-011	1	0.000000E+000
1	273.78554115	1.649352E-011	8.835193E-013	0	0.000000E+000
1	273.78573190	8.835193E-013	1.649352E-011	1	0.000000E+000
1	273.78576483	1.649352E-011	8.835193E-013	0	0.000000E+000
1	273.78581156	8.835193E-013	1.649352E-011	1	0.000000E+000
1	273.78738833	1.649352E-011	8.835193E-013	0	0.000000E+000
1	273.78745017	8.835193E-013	1.649352E-011	1	0.000000E+000
1	273.78761459	1.649352E-011	8.835193E-013	0	0.000000E+000
1	273.78764048	8.835193E-013	1.649352E-011	1	0.000000E+000
1	273.78780202	1.649352E-011	8.835193E-013	0	0.000000E+000
1	273.78783788	8.835193E-013	1.649352E-011	1	0.000000E+000
1	273.78977108	1.649352E-011	8.835193E-013	0	0.000000E+000
1	273.78980327	8.835193E-013	1.649352E-011	1	0.000000E+000
1	273.79030236	1.649352E-011	8.835193E-013	0	0.000000E+000
1	273.79032349	8.835193E-013	1.649352E-011	1	0.000000E+000
1	273.79123145	1.649352E-011	8.835193E-013	0	0.000000E+000
1	273.79124012	8.835193E-013	1.649352E-011	1	0.000000E+000
1	273.79220044	1.649352E-011	8.835193E-013	0	0.000000E+000
1	273.79222926	8.835193E-013	1.649352E-011	1	0.000000E+000
1	273.79235254	1.649352E-011	8.835193E-013	0	0.000000E+000
1	273.79514994	8.835193E-013	1.649352E-011	1	0.000000E+000
1	273.79613763	1.649352E-011	8.835193E-013	0	0.000000E+000
1	273.79647701	8.835193E-013	1.649352E-011	1	0.000000E+000
1	273.79865323	1.649352E-011	8.835193E-013	0	0.000000E+000
1	273.79876621	8.835193E-013	1.649352E-011	1	0.000000E+000
1	273.79916237	1.649352E-011	8.835193E-013	0	0.000000E+000
1	273.79918775	8.835193E-013	1.649352E-011	1	0.000000E+000
1	273.79935618	1.649352E-011	8.835193E-013	0	0.000000E+000
1	273.79938546	8.835193E-013	1.649352E-011	1	0.000000E+000
1	273.79992232	1.649352E-011	8.835193E-013	0	0.000000E+000
1	273.80000279	8.835193E-013	1.649352E-011	1	0.000000E+000
1	273.80032860	1.649352E-011	8.835193E-013	0	0.000000E+000
1	273.80050234	8.835193E-013	1.649352E-011	1	0.000000E+000
1	273.80534175	1.649352E-011	8.835193E-013	0	0.000000E+000
1	273.80546010	8.835193E-013	1.649352E-011	1	0.000000E+000
1	273.80678621	1.649352E-011	8.835193E-013	0	0.000000E+000
1	273.80692770	8.835193E-013	1.649352E-011	1	0.000000E+000
1	273.80744578	1.649352E-011	8.835193E-013	0	0.000000E+000
1	273.80756675	8.835193E-013	1.649352E-011	1	0.000000E+000
1	273.80772810	1.649352E-011	8.835193E-013	0	0.000000E+000
1	273.80782867	8.835193E-013	1.649352E-011	1	0.000000E+000
1	273.80967704	1.649352E-011	8.835193E-013	0	0.000000E+000
1	273.80971240	8.835193E-013	1.649352E-011	1	0.000000E+000
1	273.81220796	1.649352E-011	8.835193E-013	0	0.000000E+000
1	273.81226248	8.835193E-013	1.649352E-011	1	0.000000E+000
1	273.81230761	1.649352E-011	8.835193E-013	0	0.000000E+000
1	273.81233091	8.835193E-013	1.649352E-011	1	0.000000E+000
1	273.81284136	1.649352E-011	8.835193E-013	0	0.000000E+000
1	273.81286351	8.835193E-013	1.649352E-011	1	0.000000E+000
1	273.81289605	1.649352E-011	8.835193E-013	0	0.000000E+000
1	273.81290946	8.835193E-013	1.649352E-011	1	0.000000E+000
1	273.81294156	1.649352E-011	8.835193E-013	0	0.000000E+000
1	273.81298221	8.835193E-013	1.649352E-011	1	0.000000E+000
1	273.81326451	1.649352E-011	8.835193E-013	0	0.000000E+000
1	273.81328563	8.835193E-013	1.649352E-011	1	0.000000E+000
1	273.81349925	1.649352E-011	8.835193E-013	0	0.000000E+000
1	273.81353234	8.835193E-013	1.649352E-011	1	0.000000E+000
1	273.81386971	1.649352E-011	8.835193E-013	0	0.000000E+000
1	273.81397224	8.835193E-013	1.649352E-011	1	0.000000E+000
1	273.81410526	1.649352E-011	8.835193E-013	0	0.000000E+000
1	273.81412349	8.835193E-013	1.649352E-011	1	0.000000E+000
1	273.81426559	1.649352E-011	8.835193E-013	0	0.000000E+000
1	273.81431855	8.835193E-013	1.649352E-011	1	0.000000E+000
1	273.81461402	1.649352E-011	8.835193E-013	0	0.000000E+000
1	273.81465208	8.835193E-013	1.649352E-011	1	0.000000E+000
1	273.81543447	1.649352E-011	8.835193E-013	0	0.000000E+000
1	273.81578684	8.835193E-013	1.649352E-011	1	0.000000E+000
1	273.81589049	1.649352E-011	8.835193E-013	0	0.000000E+000
1	273.81599425	8.835193E-013	1.649352E-011	1	0.000000E+000
1	273.81606732	1.649352E-011	8.835193E-013	0	0.000000E+000
1	273.81614602	8.835193E-013	1.649352E-011	1	0.000000E+000
1	273.81731890	1.649352E-011	8.835193E-013	0	0.000000E+000
1	273.81739631	8.835193E-013	1.649352E-011	1	0.000000E+000
1	273.81742423	1.649352E-011	8.835193E-013	0	0.000000E+000
1	273.81750534	8.835193E-013	1.649352E-011	1	0.000000E+000
1	273.81832730	1.649352E-011	8.835193E-013	0	0.000000E+000
1	273.81834612	8.835193E-013	1.649352E-011	1	0.000000E+000
1	273.81852248	1.649352E-011	8.835193E-013	0	0.000000E+000
1	273.81856801	8.835193E-013	1.649352E-011	1	0.000000E+000
1	273.82052047	1.649352E-011	8.835193E-013	0	0.000000E+000
1	273.82062895	8.835193E-013	1.649352E-011	1	0.000000E+000
1	273.82191207	1.649352E-011	8.835193E-013	0	0.000000E+000
1	273.82192704	8.835193E-013	1.649352E-011	1	0.000000E+000
1	273.82310573	1.649352E-011	8.835193E-013	0	0.000000E+000
1	273.82312701	8.835193E-013	1.649352E-011	1	0.000000E+000
1	273.82425003	1.649352E-011	8.835193E-013	0	0.000000E+000
1	273.82445303	8.835193E-013	1.649352E-011	1	0.000000E+000
1	273.82529983	1.649352E-011	8.835193E-013	0	0.000000E+000
1	273.82540293	8.835193E-013	1.649352E-011	1	0.000000E+000
1	273.82619990	1.649352E-011	8.835193E-013	0	0.000000E+000
1	279.80522338	5.579725E-013	1.616797E-011	1	0.000000E+000
1	279.80580545	1.616797E-011	5.579725E-013	0	0.000000E+000
1	279.80583737	5.579725E-013	1.616797E-011	1	0.000000E+000
1	279.80696829	1.616797E-011	5.579725E-013	0	0.000000E+000
1	279.80763370	5.579725E-013	1.616797E-011	1	0.000000E+000
1	279.80894704	1.616797E-011	5.579725E-013	0	0.000000E+000
1	279.80897016	5.579725E-013	1.616797E-011	1	0.000000E+000
1	279.81032852	1.616797E-011	5.579725E-013	0	0.000000E+000
1	279.81034630	5.579725E-013	1.616797E-011	1	0.000000E+000
1	279.81061583	1.616797E-011	5.579725E-013	0	0.000000E+000
1	279.81174485	5.579725E-013	1.616797E-011	1	0.000000E+000
1	279.81321980	1.616797E-011	5.579725E-013	0	0.000000E+000
1	279.81326583	5.579725E-013	1.616797E-011	1	0.000000E+000
1	279.81546877	1.616797E-011	5.579725E-013	0	0.000000E+000
1	279.81590825	5.579725E-013	1.616797E-011	1	0.000000E+000
1	279.81684693	1.616797E-011	5.579725E-013	0	0.000000E+000
1	279.81688609	5.579725E-013	1.616797E-011	1	0.000000E+000
1	279.81804453	1.616797E-011	5.579725E-013	0	0.000000E+000
1	279.81809588	5.579725E-013	1.616797E-011	1	0.000000E+000
1	279.81842153	1.616797E-011	5.579725E-013	0	0.000000E+000
1	279.81843864	5.579725E-013	1.616797E-011	1	0.000000E+000
1	279.81849362	1.616797E-011	5.579725E-013	0	0.000000E+000
1	279.81859780	5.579725E-013	1.616797E-011	1	0.000000E+000
1	279.82409468	1.616797E-011	5.579725E-013	0	0.000000E+000
1	279.82429647	5.579725E-013	1.616797E-011	1	0.000000E+000
1	279.82436229	1.616797E-011	5.579725E-013	0	0.000000E+000
1	279.82436784	5.579725E-013	1.616797E-011	1	0.000000E+000
1	279.82650384	1.616797E-011	5.579725E-013	0	0.000000E+000
1	279.82657069	5.579725E-013	1.616797E-011	1	0.000000E+000
1	279.83237583	1.616797E-011	5.579725E-013	0	0.000000E+000
1	279.83237854	5.579725E-013	1.616797E-011	1	0.000000E+000
1	279.83482840	1.616797E-011	5.579725E-013	0	0.000000E+000
1	279.83493047	5.579725E-013	1.616797E-011	1	0.000000E+000
1	279.83516821	1.616797E-011	5.579725E-013	0	0.000000E+000
1	279.83547070	5.579725E-013	1.616797E-011	1	0.000000E+000
1	279.83785920	1.616797E-011	5.579725E-013	0	0.000000E+000
1	279.83788484	5.579725E-013	1.616797E-011	1	0.000000E+000
1	279.84048301	1.616797E-011	5.579725E-013	0	0.000000E+000
1	279.84048952	5.579725E-013	1.616797E-011	1	0.000000E+000
1	279.84058780	1.616797E-011	5.579725E-013	0	0.000000E+000
1	279.84062850	5.579725E-013	1.616797E-011	1	0.000000E+000
1	279.84255944	1.616797E-011	5.579725E-013	0	0.000000E+000
1	279.84259010	5.579725E-013	1.616797E-011	1	0.000000E+000
1	279.84316678	1.616797E-011	5.579725E-013	0	0.000000E+000
1	279.84320868	5.579725E-013	1.616797E-011	1	0.000000E+000
1	279.84500240	1.616797E-011	5.579725E-013	0	0.000000E+000
1	279.84503639	5.579725E-013	1.616797E-011	1	0.000000E+000
1	279.84507973	1.616797E-011	5.579725E-013	0	0.000000E+000
1	279.84508099	5.579725E-013	1.616797E-011	1	0.000000E+000
1	279.84511783	1.616797E-011	5.579725E-013	0	0.000000E+000
1	279.84516190	5.579725E-013	1.616797E-011	1	0.000000E+000
1	279.84542427	1.616797E-011	5.579725E-013	0	0.000000E+000
1	279.84572499	5.579725E-013	1.616797E-011	1	0.000000E+000
1	279.84682345	1.616797E-011	5.579725E-013	0	0.000000E+000
1	279.84685525	5.579725E-013	1.616797E-011	1	0.000000E+000
1	279.84747076	1.616797E-011	5.579725E-013	0	0.000000E+000
1	279.84752092	5.579725E-013	1.616797E-011	1	0.000000E+000
1	279.84842861	1.616797E-011	5.579725E-013	0	0.000000E+000
1	279.84853436	5.579725E-013	1.616797E-011	1	0.000000E+000
1	279.84945845	1.616797E-011	5.579725E-013	0	0.000000E+000
1	279.84948933	5.579725E-013	1.616797E-011	1	0.000000E+000
1	279.85054591	1.616797E-011	5.579725E-013	0	0.000000E+000
1	279.85056667	5.579725E-013	1.616797E-011	1	0.000000E+000
1	279.85220846	1.616797E-011	5.579725E-013	0	0.000000E+000
1	279.85226846	5.579725E-013	1.616797E-011	1	0.000000E+000
1	279.85265078	1.616797E-011	5.579725E-013	0	0.000000E+000
1	279.85280645	5.579725E-013	1.616797E-011	1	0.000000E+000
1	279.85344596	1.616797E-011	5.579725E-013	0	0.000000E+000
1	279.85349496	5.579725E-013	1.616797E-011	1	0.000000E+000
1	279.85352915	1.616797E-011	5.579725E-013	0	0.000000E+000
1	279.85356497	5.579725E-013	1.616797E-011	1	0.000000E+000
1	279.85539791	1.616797E-011	5.579725E-013	0	0.000000E+000
1	279.85539922	5.579725E-013	1.616797E-011	1	0.000000E+000
1	279.85665365	1.616797E-011	5.579725E-013	0	0.000000E+000
1	279.85668133	5.579725E-013	1.616797E-011	1	0.000000E+000
1	279.85675370	1.616797E-011	5.579725E-013	0	0.000000E+000
1	279.85680043	5.579725E-013	1.616797E-011	1	0.000000E+000
1	279.85786836	1.616797E-011	5.579725E-013	0	0.000000E+000
1	279.85790278	5.579725E-013	1.616797E-011	1	0.000000E+000
1	279.85941327	1.616797E-011	5.579725E-013	0	0.000000E+000
1	279.85942447	5.579725E-013	1.616797E-011	1	0.000000E+000
1	279.86004026	1.616797E-011	5.579725E-013	0	0.000000E+000
1	279.86015883	5.579725E-013	1.616797E-011	1	0.000000E+000
1	279.86041227	1.616797E-011	5.579725E-013	0	0.000000E+000
1	279.86052262	5.579725E-013	1.616797E-011	1	0.000000E+000
1	279.86066909	1.616797E-011	5.579725E-013	0	0.000000E+000
1	279.86069493	5.579725E-013	1.616797E-011	1	0.000000E+000
1	279.86278797	1.616797E-011	5.579725E-013	0	0.000000E+000
1	279.86289484	5.579725E-013	1.616797E-011	1	0.000000E+000
1	279.86407464	1.616797E-011	5.579725E-013	0	0.000000E+000
1	279.86417559	5.579725E-013	1.616797E-011	1	0.000000E+000
1	279.86498494	1.616797E-011	5.579725E-013	0	0.000000E+000
1	279.86500804	5.579725E-013	1.616797E-011	1	0.000000E+000
1	279.86508017	1.616797E-011	5.579725E-013	0	0.000000E+000
1	279.86510317	5.579725E-013	1.616797E-011	1	0.000000E+000
1	279.86613933	1.616797E-011	5.579725E-013	0	0.000000E+000
1	279.86616727	5.579725E-013	1.616797E-011	1	0.000000E+000
1	279.86762350	1.616797E-011	5.579725E-013	0	0.000000E+000
1	279.86767590	5.579725E-013	1.616797E-011	1	0.000000E+000
1	279.86788688	1.616797E-011	5.579725E-013	0	0.000000E+000
1	279.86805289	5.579725E-013	1.616797E-011	1	0.000000E+000
1	279.87932079	1.616797E-011	5.579725E-013	0	0.000000E+000
1	279.87937373	5.579725E-013	1.616797E-011	1	0.000000E+000
1	279.88137870	1.616797E-011	5.579725E-013	0	0.000000E+000
1	279.88141434	5.579725E-013	1.616797E-011	1	0.000000E+000
1	279.88282114	1.616797E-011	5.579725E-013	0	0.000000E+000
1	279.88289584	5.579725E-013	1.616797E-011	1	0.000000E+000
1	279.88492504	1.616797E-011	5.579725E-013	0	0.000000E+000
1	279.88494898	5.579725E-013	1.616797E-011	1	0.000000E+000
1	279.88496755	1.616797E-011	5.579725E-013	0	0.000000E+000
1	279.88498133	5.579725E-013	1.616797E-011	1	0.000000E+000
1	279.89238655	1.616797E-011	5.579725E-013	0	0.000000E+000
1	279.89242981	5.579725E-013	1.616797E-011	1	0.000000E+000
1	279.89395020	1.616797E-011	5.579725E-013	0	0.000000E+000
1	279.89395950	5.579725E-013	1.616797E-011	1	0.000000E+000
1	279.89437689	1.616797E-011	5.579725E-013	0	0.000000E+000
1	279.89442947	5.579725E-013	1.616797E-011	1	0.000000E+000
1	279.89457923	1.616797E-011	5.579725E-013	0	0.000000E+000
1	279.89459257	5.579725E-013	1.616797E-011	1	0.000000E+000
1	279.89461327	1.616797E-011	5.579725E-013	0	0.000000E+000
1	279.89465228	5.579725E-013	1.616797E-011	1	0.000000E+000
1	279.89472499	1.616797E-011	5.579725E-013	0	0.000000E+000
1	279.89477292	5.579725E-013	1.616797E-011	1	0.000000E+000
1	279.89816957	1.616797E-011	5.579725E-013	0	0.000000E+000
1	279.89820670	5.579725E-013	1.616797E-011	1	0.000000E+000
1	279.90118223	1.616797E-011	5.579725E-013	0	0.000000E+000
1	279.90121183	5.579725E-013	1.616797E-011	1	0.000000E+000
1	279.90345316	1.616797E-011	5.579725E-013	0	0.000000E+000
1	279.90349595	5.579725E-013	1.616797E-011	1	0.000000E+000
1	279.90816009	1.616797E-011	5.579725E-013	0	0.000000E+000
1	279.90820103	5.579725E-013	1.616797E-011	1	0.000000E+000
1	279.90838149	1.616797E-011	5.579725E-013	0	0.000000E+000
1	279.90859224	5.579725E-013	1.616797E-011	1	0.000000E+000
1	279.91003565	1.616797E-011	5.579725E-013	0	0.000000E+000
1	279.91003844	5.579725E-013	1.616797E-011	1	0.000000E+000
1	279.91009419	1.616797E-011	5.579725E-013	0	0.000000E+000
1	279.91015078	5.579725E-013	1.616797E-011	1	0.000000E+000
1	279.91052484	1.616797E-011	5.579725E-013	0	0.000000E+000
1	279.91059243	5.579725E-013	1.616797E-011	1	0.000000E+000
1	279.91233033	1.616797E-011	5.579725E-013	0	0.000000E+000
1	279.91240274	5.579725E-013	1.616797E-011	1	0.000000E+000
1	279.91248497	1.616797E-011	5.579725E-013	0	0.000000E+000
1	279.91250507	5.579725E-013	1.616797E-011	1	0.000000E+000
1	279.91376470	1.616797E-011	5.579725E-013	0	0.000000E+000
1	279.91379852	5.579725E-013	1.616797E-011	1	0.000000E+000
1	279.91488541	1.616797E-011	5.579725E-013	0	0.000000E+000
1	279.91502451	5.579725E-013	1.616797E-011	1	0.000000E+000
1	279.91705155	1.616797E-011	5.579725E-013	0	0.000000E+000
1	279.91706756	5.579725E-013	1.616797E-011	1	0.000000E+000
1	279.91776706	1.616797E-011	5.579725E-013	0	0.000000E+000
1	279.91779843	5.579725E-013	1.616797E-011	1	0.000000E+000
1	279.91802239	1.616797E-011	5.579725E-013	0	0.000000E+000
1	279.91806803	5.579725E-013	1.616797E-011	1	0.000000E+000
1	279.91811648	1.616797E-011	5.579725E-013	0	0.000000E+000
1	279.91815644	5.579725E-013	1.616797E-011	1	0.000000E+000
1	279.92113964	1.616797E-011	5.579725E-013	0	0.000000E+000
1	279.92121159	5.579725E-013	1.616797E-011	1	0.000000E+000
1	279.92313622	1.616797E-011	5.579725E-013	0	0.000000E+000
1	279.92352852	5.579725E-013	1.616797E-011	1	0.000000E+000
1	279.92642756	1.616797E-011	5.579725E-013	0	0.000000E+000
1	279.92646562	5.579725E-013	1.616797E-011	1	0.000000E+000
1	279.92647501	1.616797E-011	5.579725E-013	0	0.000000E+000
1	279.92648635	5.579725E-013	1.616797E-011	1	0.000000E+000
1	279.92974039	1.616797E-011	5.579725E-013	0	0.000000E+000
1	279.92981678	5.579725E-013	1.616797E-011	1	0.000000E+000
1	279.93010813	1.616797E-011	5.579725E-013	0	0.000000E+000
1	279.95029800	5.579725E-013	1.616797E-011	1	0.000000E+000
1	279.95390154	1.616797E-011	5.579725E-013	0	0.000000E+000
1	279.95393970	5.579725E-013	1.616797E-011	1	0.000000E+000
1	279.95396807	1.616797E-011	5.579725E-013	0	0.000000E+000
1	279.95402883	5.579725E-013	1.616797E-011	1	0.000000E+000
1	279.95490046	1.616797E-011	5.579725E-013	0	0.000000E+000
1	279.95491753	5.579725E-013	1.616797E-011	1	0.000000E+000
1	279.95497649	1.616797E-011	5.579725E-013	0	0.000000E+000
1	279.95751824	5.579725E-013	1.616797E-011	1	0.000000E+000
1	279.95812194	1.616797E-011	5.579725E-013	0	0.000000E+000
1	279.95812465	5.579725E-013	1.616797E-011	1	0.000000E+000
1	279.95818671	1.616797E-011	5.579725E-013	0	0.000000E+000
1	279.95822999	5.579725E-013	1.616797E-011	1	0.000000E+000
1	279.95861881	1.616797E-011	5.579725E-013	0	0.000000E+000
1	279.95892347	5.579725E-013	1.616797E-011	1	0.000000E+000
1	279.96102982	1.616797E-011	5.579725E-013	0	0.000000E+000
1	279.96103893	5.579725E-013	1.616797E-011	1	0.000000E+000
1	279.96241868	1.616797E-011	5.579725E-013	0	0.000000E+000
1	279.96247179	5.579725E-013	1.616797E-011	1	0.000000E+000
1	279.96420842	1.616797E-011	5.579725E-013	0	0.000000E+000
1	279.96428249	5.579725E-013	1.616797E-011	1	0.000000E+000
1	279.96575149	1.616797E-011	5.579725E-013	0	0.000000E+000
1	279.96578926	5.579725E-013	1.616797E-011	1	0.000000E+000
1	279.96598878	1.616797E-011	5.579725E-013	0	0.000000E+000
1	279.96607797	5.579725E-013	1.616797E-011	1	0.000000E+000
1	279.96624691	1.616797E-011	5.579725E-013	0	0.000000E+000
1	279.96625689	5.579725E-013	1.616797E-011	1	0.000000E+000
1	279.96653499	1.616797E-011	5.579725E-013	0	0.000000E+000
1	279.96658422	5.579725E-013	1.616797E-011	1	0.000000E+000
1	279.96680421	1.616797E-011	5.579725E-013	0	0.000000E+000
1	279.96682522	5.579725E-013	1.616797E-011	1	0.000000E+000
1	279.96793457	1.616797E-011	5.579725E-013	0	0.000000E+000
1	279.96797096	5.579725E-013	1.616797E-011	1	0.000000E+000
1	279.96801891	1.616797E-011	5.579725E-013	0	0.000000E+000
1	279.96806172	5.579725E-013	1.616797E-011	1	0.000000E+000
1	279.97126991	1.616797E-011	5.579725E-013	0	0.000000E+000
1	279.97134155	5.579725E-013	1.616797E-011	1	0.000000E+000
1	279.97197872	1.616797E-011	5.579725E-013	0	0.000000E+000
1	279.97200683	5.579725E-013	1.616797E-011	1	0.000000E+000
1	279.97546765	1.616797E-011	5.579725E-013	0	0.000000E+000
1	279.97551138	5.579725E-013	1.616797E-011	1	0.000000E+000
1	279.97554874	1.616797E-011	5.579725E-013	0	0.000000E+000
1	279.97574761	5.579725E-013	1.616797E-011	1	0.000000E+000
1	279.97590308	1.616797E-011	5.579725E-013	0	0.000000E+000
1	279.97695191	5.579725E-013	1.616797E-011	1	0.000000E+000
1	279.97997243	1.616797E-011	5.579725E-013	0	0.000000E+000
1	280.06172167	5.579725E-013	1.616797E-011	1	0.000000E+000
1	280.06274876	1.616797E-011	5.579725E-013	0	0.000000E+000
1	280.06275648	5.579725E-013	1.616797E-011	1	0.000000E+000
1	280.06567006	1.616797E-011	5.579725E-013	0	0.000000E+000
1	280.06571753	5.579725E-013	1.616797E-011	1	0.000000E+000
1	280.06672359	1.616797E-011	5.579725E-013	0	0.000000E+000
1	280.06675420	5.579725E-013	1.616797E-011	1	0.000000E+000
1	280.06706351	1.616797E-011	5.579725E-013	0	0.000000E+000
1	280.06716829	5.579725E-013	1.616797E-011	1	0.000000E+000
1	280.06950457	1.616797E-011	5.579725E-013	0	0.000000E+000
1	280.06954213	5.579725E-013	1.616797E-011	1	0.000000E+000
1	280.06962556	1.616797E-011	5.579725E-013	0	0.000000E+000
1	280.06967730	5.579725E-013	1.616797E-011	1	0.000000E+000
1	280.07017903	1.616797E-011	5.579725E-013	0	0.000000E+000
1	280.07023301	5.579725E-013	1.616797E-011	1	0.000000E+000
1	280.07041762	1.616797E-011	5.579725E-013	0	0.000000E+000
1	280.07042890	5.579725E-013	1.616797E-011	1	0.000000E+000
1	280.07164177	1.616797E-011	5.579725E-013	0	0.000000E+000
1	280.07169831	5.579725E-013	1.616797E-011	1	0.000000E+000
1	280.07292123	1.616797E-011	5.579725E-013	0	0.000000E+000
1	280.07294494	5.579725E-013	1.616797E-011	1	0.000000E+000
1	280.07296601	1.616797E-011	5.579725E-013	0	0.000000E+000
1	280.07297527	5.579725E-013	1.616797E-011	1	0.000000E+000
1	280.07493567	1.616797E-011	5.579725E-013	0	0.000000E+000
1	280.07500136	5.579725E-013	1.616797E-011	1	0.000000E+000
1	280.07730896	1.616797E-011	5.579725E-013	0	0.000000E+000
1	280.07733060	5.579725E-013	1.616797E-011	1	0.000000E+000
1	280.07908145	1.616797E-011	5.579725E-013	0	0.000000E+000
1	280.07909494	5.579725E-013	1.616797E-011	1	0.000000E+000
1	280.07918156	1.616797E-011	5.579725E-013	0	0.000000E+000
1	280.07922021	5.579725E-013	1.616797E-011	1	0.000000E+000
1	280.07933612	1.616797E-011	5.579725E-013	0	0.000000E+000
1	280.07934321	5.579725E-013	1.616797E-011	1	0.000000E+000
1	280.08073669	1.616797E-011	5.579725E-013	0	0.000000E+000
1	280.08096740	5.579725E-013	1.616797E-011	1	0.000000E+000
1	280.08190897	1.616797E-011	5.579725E-013	0	0.000000E+000
1	280.08192951	5.579725E-013	1.616797E-011	1	0.000000E+000
1	280.08199260	1.616797E-011	5.579725E-013	0	0.000000E+000
1	280.08205551	5.579725E-013	1.616797E-011	1	0.000000E+000
1	280.08315402	1.616797E-011	5.579725E-013	0	0.000000E+000
1	280.08330294	5.579725E-013	1.616797E-011	1	0.000000E+000
1	280.08508100	1.616797E-011	5.579725E-013	0	0.000000E+000
1	280.08511673	5.579725E-013	1.616797E-011	1	0.000000E+000
1	280.08686855	1.616797E-011	5.579725E-013	0	0.000000E+000
1	280.08710729	5.579725E-013	1.616797E-011	1	0.000000E+000
1	280.08866957	1.616797E-011	5.579725E-013	0	0.000000E+000
1	280.08880309	5.579725E-013	1.616797E-011	1	0.000000E+000
1	280.09080899	1.616797E-011	5.579725E-013	0	0.000000E+000
1	280.09083640	5.579725E-013	1.616797E-011	1	0.000000E+000
1	280.09429041	1.616797E-011	5.579725E-013	0	0.000000E+000
1	280.09431171	5.579725E-013	1.616797E-011	1	0.000000E+000
1	280.09551869	1.616797E-011	5.579725E-013	0	0.000000E+000
1	280.09555233	5.579725E-013	1.616797E-011	1	0.000000E+000
1	280.09627425	1.616797E-011	5.579725E-013	0	0.000000E+000
1	280.09628507	5.579725E-013	1.616797E-011	1	0.000000E+000
1	280.09640468	1.616797E-011	5.579725E-013	0	0.000000E+000
1	280.09642661	5.579725E-013	1.616797E-011	1	0.000000E+000
1	280.09679482	1.616797E-011	5.579725E-013	0	0.000000E+000
1	280.09681254	5.579725E-013	1.616797E-011	1	0.000000E+000
1	280.09790430	1.616797E-011	5.579725E-013	0	0.000000E+000
1	280.09792472	5.579725E-013	1.616797E-011	1	0.000000E+000
1	280.09912899	1.616797E-011	5.579725E-013	0	0.000000E+000
1	280.09929031	5.579725E-013	1.616797E-011	1	0.000000E+000
1	280.10078236	1.616797E-011	5.579725E-013	0	0.000000E+000
1	280.10084768	5.579725E-013	1.616797E-011	1	0.000000E+000
1	280.10427819	1.616797E-011	5.579725E-013	0	0.000000E+000
1	280.10430989	5.579725E-013	1.616797E-011	1	0.000000E+000
1	280.10959014	1.616797E-011	5.579725E-013	0	0.000000E+000
1	280.10962903	5.579725E-013	1.616797E-011	1	0.000000E+000
1	280.11114267	1.616797E-011	5.579725E-013	0	0.000000E+000
1	280.11117719	5.579725E-013	1.616797E-011	1	0.000000E+000
1	280.11336336	1.616797E-011	5.579725E-013	0	0.000000E+000
1	280.11338382	5.579725E-013	1.616797E-011	1	0.000000E+000
1	280.11341719	1.616797E-011	5.579725E-013	0	0.000000E+000
1	280.11345056	5.579725E-013	1.616797E-011	1	0.000000E+000
1	280.11573401	1.616797E-011	5.579725E-013	0	0.000000E+000
1	280.11576607	5.579725E-013	1.616797E-011	1	0.000000E+000
1	280.11744717	1.616797E-011	5.579725E-013	0	0.000000E+000
1	280.11747754	5.579725E-013	1.616797E-011	1	0.000000E+000
1	280.12090436	1.616797E-011	5.579725E-013	0	0.000000E+000
1	280.12092513	5.579725E-013	1.616797E-011	1	0.000000E+000
1	280.12249788	1.616797E-011	5.579725E-013	0	0.000000E+000
1	280.12251551	5.579725E-013	1.616797E-011	1	0.000000E+000
1	280.12418266	1.616797E-011	5.579725E-013	0	0.000000E+000
1	280.12420624	5.579725E-013	1.616797E-011	1	0.000000E+000
1	280.12482494	1.616797E-011	5.579725E-013	0	0.000000E+000
1	280.12487529	5.579725E-013	1.616797E-011	1	0.000000E+000
1	280.12983177	1.616797E-011	5.579725E-013	0	0.000000E+000
1	280.12992492	5.579725E-013	1.616797E-011	1	0.000000E+000
1	280.13283550	1.616797E-011	5.579725E-013	0	0.000000E+000
1	280.13284454	5.579725E-013	1.616797E-011	1	0.000000E+000
1	280.13655298	1.616797E-011	5.579725E-013	0	0.000000E+000
1	280.13658997	5.579725E-013	1.616797E-011	1	0.000000E+000
1	280.13726732	1.616797E-011	5.579725E-013	0	0.000000E+000
1	280.13732642	5.579725E-013	1.616797E-011	1	0.000000E+000
1	280.13821499	1.616797E-011	5.579725E-013	0	0.000000E+000
1	280.13828385	5.579725E-013	1.616797E-011	1	0.000000E+000
1	280.13844961	1.616797E-011	5.579725E-013	0	0.000000E+000
1	280.13847695	5.579725E-013	1.616797E-011	1	0.000000E+000
1	280.13853669	1.616797E-011	5.579725E-013	0	0.000000E+000
1	280.13860898	5.579725E-013	1.616797E-011	1	0.000000E+000
1	280.13909850	1.616797E-011	5.579725E-013	0	0.000000E+000
1	280.13912671	5.579725E-013	1.616797E-011	1	0.000000E+000
1	280.14034286	1.616797E-011	5.579725E-013	0	0.000000E+000
1	280.14039366	5.579725E-013	1.616797E-011	1	0.000000E+000
1	280.14064706	1.616797E-011	5.579725E-013	0	0.000000E+000
1	280.14068421	5.579725E-013	1.616797E-011	1	0.000000E+000
1	280.14142810	1.616797E-011	5.579725E-013	0	0.000000E+000
1	280.14145649	5.579725E-013	1.616797E-011	1	0.000000E+000
1	280.14148444	1.616797E-011	5.579725E-013	0	0.000000E+000
1	280.14150912	5.579725E-013	1.616797E-011	1	0.000000E+000
1	280.14158565	1.616797E-011	5.579725E-013	0	0.000000E+000
1	280.14160569	5.579725E-013	1.616797E-011	1	0.000000E+000
1	280.14165098	1.616797E-011	5.579725E-013	0	0.000000E+000
1	280.14169047	5.579725E-013	1.616797E-011	1	0.000000E+000
1	280.14206778	1.616797E-011	5.579725E-013	0	0.000000E+000
1	280.14210599	5.579725E-013	1.616797E-011	1	0.000000E+000
1	280.14300080	1.616797E-011	5.579725E-013	0	0.000000E+000
1	280.14302016	5.579725E-013	1.616797E-011	1	0.000000E+000
1	280.14910199	1.616797E-011	5.579725E-013	0	0.000000E+000
1	280.14911056	5.579725E-013	1.616797E-011	1	0.000000E+000
1	280.14928047	1.616797E-011	5.579725E-013	0	0.000000E+000
1	280.14932185	5.579725E-013	1.616797E-011	1	0.000000E+000
1	280.15051965	1.616797E-011	5.579725E-013	0	0.000000E+000
1	280.15056308	5.579725E-013	1.616797E-011	1	0.000000E+000
1	280.15098174	1.616797E-011	5.579725E-013	0	0.000000E+000
1	280.15102028	5.579725E-013	1.616797E-011	1	0.000000E+000
1	280.15170446	1.616797E-011	5.579725E-013	0	0.000000E+000
1	280.15219480	5.579725E-013	1.616797E-011	1	0.000000E+000
1	280.15328805	1.616797E-011	5.579725E-013	0	0.000000E+000
1	280.15395795	5.579725E-013	1.616797E-011	1	0.000000E+000
1	280.15398136	1.616797E-011	5.579725E-013	0	0.000000E+000
1	280.15423457	5.579725E-013	1.616797E-011	1	0.000000E+000
1	280.15488198	1.616797E-011	5.579725E-013	0	0.000000E+000
1	280.15492133	5.579725E-013	1.616797E-011	1	0.000000E+000
1	280.15840335	1.616797E-011	5.579725E-013	0	0.000000E+000
1	280.15843646	5.579725E-013	1.616797E-011	1	0.000000E+000
1	280.16066586	1.616797E-011	5.579725E-013	0	0.000000E+000
1	280.16070621	5.579725E-013	1.616797E-011	1	0.000000E+000
1	280.16161189	1.616797E-011	5.579725E-013	0	0.000000E+000
1	280.16163027	5.579725E-013	1.616797E-011	1	0.000000E+000
1	280.16309867	1.616797E-011	5.579725E-013	0	0.000000E+000
1	280.16317212	5.579725E-013	1.616797E-011	1	0.000000E+000
1	280.16347806	1.616797E-011	5.579725E-013	0	0.000000E+000
1	280.16350802	5.579725E-013	1.616797E-011	1	0.000000E+000
1	280.16629608	1.616797E-011	5.579725E-013	0	0.000000E+000
1	280.16631223	5.579725E-013	1.616797E-011	1	0.000000E+000
1	280.16674020	1.616797E-011	5.579725E-013	0	0.000000E+000
1	280.16677622	5.579725E-013	1.616797E-011	1	0.000000E+000
1	280.16867505	1.616797E-011	5.579725E-013	0	0.000000E+000
1	280.16889427	5.579725E-013	1.616797E-011	1	0.000000E+000
1	280.17364225	1.616797E-011	5.579725E-013	0	0.000000E+000
1	280.17367481	5.579725E-013	1.616797E-011	1	0.000000E+000
1	280.17644692	1.616797E-011	5.579725E-013	0	0.000000E+000
1	280.17653428	5.579725E-013	1.616797E-011	1	0.000000E+000
1	280.17775623	1.616797E-011	5.579725E-013	0	0.000000E+000
1	280.17777806	5.579725E-013	1.616797E-011	1	0.000000E+000
1	280.17840222	1.616797E-011	5.579725E-013	0	0.000000E+000
1	280.17843750	5.579725E-013	1.616797E-011	1	0.000000E+000
1	280.17861159	1.616797E-011	5.579725E-013	0	0.000000E+000
1	280.17865044	5.579725E-013	1.616797E-011	1	0.000000E+000
1	280.17954986	1.616797E-011	5.579725E-013	0	0.000000E+000
1	280.17960816	5.579725E-013	1.616797E-011	1	0.000000E+000
1	280.18316272	1.616797E-011	5.579725E-013	0	0.000000E+000
1	280.18318157	5.579725E-013	1.616797E-011	1	0.000000E+000
1	280.18567938	1.616797E-011	5.579725E-013	0	0.000000E+000
1	280.18578834	5.579725E-013	1.616797E-011	1	0.000000E+000
1	280.18852821	1.616797E-011	5.579725E-013	0	0.000000E+000
1	280.18856529	5.579725E-013	1.616797E-011	1	0.000000E+000
1	280.18906193	1.616797E-011	5.579725E-013	0	0.000000E+000
1	280.18927156	5.579725E-013	1.616797E-011	1	0.000000E+000
1	280.18981774	1.616797E-011	5.579725E-013	0	0.000000E+000
1	280.18985012	5.579725E-013	1.616797E-011	1	0.000000E+000
1	280.19284040	1.616797E-011	5.579725E-013	0	0.000000E+000
1	280.19286026	5.579725E-013	1.616797E-011	1	0.000000E+000
1	280.19801685	1.616797E-011	5.579725E-013	0	0.000000E+000
1	280.19805856	5.579725E-013	1.616797E-011	1	0.000000E+000
1	280.19869254	1.616797E-011	5.579725E-013	0	0.000000E+000
1	280.19872768	5.579725E-013	1.616797E-011	1	0.000000E+000
1	280.20209846	1.616797E-011	5.579725E-013	0	0.000000E+000
1	280.20213092	5.579725E-013	1.616797E-011	1	0.000000E+000
1	280.20295580	1.616797E-011	5.579725E-013	0	0.000000E+000
1	280.20298068	5.579725E-013	1.616797E-011	1	0.000000E+000
1	280.20701040	1.616797E-011	5.579725E-013	0	0.000000E+000
1	280.20704863	5.579725E-013	1.616797E-011	1	0.000000E+000
1	280.20708576	1.616797E-011	5.579725E-013	0	0.000000E+000
1	280.20715640	5.579725E-013	1.616797E-011	1	0.000000E+000
1	280.21190565	1.616797E-011	5.579725E-013	0	0.000000E+000
1	280.21194983	5.579725E-013	1.616797E-011	1	0.000000E+000
1	280.21197400	1.616797E-011	5.579725E-013	0	0.000000E+000
1	280.21203016	5.579725E-013	1.616797E-011	1	0.000000E+000
1	280.21204974	1.616797E-011	5.579725E-013	0	0.000000E+000
1	280.21207335	5.579725E-013	1.616797E-011	1	0.000000E+000
1	280.21343801	1.616797E-011	5.579725E-013	0	0.000000E+000
1	280.21346449	5.579725E-013	1.616797E-011	1	0.000000E+000
1	280.21452925	1.616797E-011	5.579725E-013	0	0.000000E+000
1	280.21455612	5.579725E-013	1.616797E-011	1	0.000000E+000
1	280.21459631	1.616797E-011	5.579725E-013	0	0.000000E+000
1	280.21461657	5.579725E-013	1.616797E-011	1	0.000000E+000
1	280.21621398	1.616797E-011	5.579725E-013	0	0.000000E+000
1	280.21623744	5.579725E-013	1.616797E-011	1	0.000000E+000
1	280.21664035	1.616797E-011	5.579725E-013	0	0.000000E+000
1	280.21667366	5.579725E-013	1.616797E-011	1	0.000000E+000
1	280.21670958	1.616797E-011	5.579725E-013	0	0.000000E+000
1	280.21673313	5.579725E-013	1.616797E-011	1	0.000000E+000
1	280.21871381	1.616797E-011	5.579725E-013	0	0.000000E+000
1	280.21871613	5.579725E-013	1.616797E-011	1	0.000000E+000
1	280.21999008	1.616797E-011	5.579725E-013	0	0.000000E+000
1	280.22001381	5.579725E-013	1.616797E-011	1	0.000000E+000
1	280.22169435	1.616797E-011	5.579725E-013	0	0.000000E+000
1	280.22176933	5.579725E-013	1.616797E-011	1	0.000000E+000
1	280.22183603	1.616797E-011	5.579725E-013	0	0.000000E+000
1	280.22184010	5.579725E-013	1.616797E-011	1	0.000000E+000
1	280.22543536	1.616797E-011	5.579725E-013	0	0.000000E+000
1	280.22553835	5.579725E-013	1.616797E-011	1	0.000000E+000
1	280.22557588	1.616797E-011	5.579725E-013	0	0.000000E+000
1	280.22558492	5.579725E-013	1.616797E-011	1	0.000000E+000
1	280.22685265	1.616797E-011	5.579725E-013	0	0.000000E+000
1	280.22688714	5.579725E-013	1.616797E-011	1	0.000000E+000
1	280.22966799	1.616797E-011	5.579725E-013	0	0.000000E+000
1	280.22970222	5.579725E-013	1.616797E-011	1	0.000000E+000
1	280.22982854	1.616797E-011	5.579725E-013	0	0.000000E+000
1	280.22986172	5.579725E-013	1.616797E-011	1	0.000000E+000
1	280.23179389	1.616797E-011	5.579725E-013	0	0.000000E+000
1	280.23182497	5.579725E-013	1.616797E-011	1	0.000000E+000
1	280.23261298	1.616797E-011	5.579725E-013	0	0.000000E+000
1	280.23271524	5.579725E-013	1.616797E-011	1	0.000000E+000
1	280.23308503	1.616797E-011	5.579725E-013	0	0.000000E+000
1	280.23314079	5.579725E-013	1.616797E-011	1	0.000000E+000
1	280.23458605	1.616797E-011	5.579725E-013	0	0.000000E+000
1	280.23462160	5.579725E-013	1.616797E-011	1	0.000000E+000
1	280.23501252	1.616797E-011	5.579725E-013	0	0.000000E+000
1	280.23507828	5.579725E-013	1.616797E-011	1	0.000000E+000
1	280.23929529	1.616797E-011	5.579725E-013	0	0.000000E+000
1	280.23931758	5.579725E-013	1.616797E-011	1	0.000000E+000
1	280.23945065	1.616797E-011	5.579725E-013	0	0.000000E+000
1	280.23945985	5.579725E-013	1.616797E-011	1	0.000000E+000
1	280.24082511	1.616797E-011	5.579725E-013	0	0.000000E+000
1	280.24095958	5.579725E-013	1.616797E-011	1	0.000000E+000
1	280.24405046	1.616797E-011	5.579725E-013	0	0.000000E+000
1	280.24407464	5.579725E-013	1.616797E-011	1	0.000000E+000
1	280.24708174	1.616797E-011	5.579725E-013	0	0.000000E+000
1	280.24714398	5.579725E-013	1.616797E-011	1	0.000000E+000
1	280.24717256	1.616797E-011	5.579725E-013	0	0.000000E+000
1	280.24723189	5.579725E-013	1.616797E-011	1	0.000000E+000
1	280.24970715	1.616797E-011	5.579725E-013	0	0.000000E+000
1	280.24975683	5.579725E-013	1.616797E-011	1	0.000000E+000
1	280.25139780	1.616797E-011	5.579725E-013	0	0.000000E+000
[truncated: 119,063 more chars]
