# Supplementary material for: Ancestral acetylcholine receptor β-subunit forms homopentamers that prime before opening spontaneously
Source: eLife. 2022 Jul 4;11:e76504. doi: 10.7554/eLife.76504 (PMC9365395; doi:10.7554/eLife.76504)
Supplement: Supplementary file 1. [file elife-76504-supp1.txt]

>MouseGABAb2
-QSVNDPSN--MSLVKETVDRLL---KGYDIRLRP-DFGGPPVAVGMNIDIASIDMVSEVNMDYTLTMYFQQ
-------------------------AWRDKRLSYNVIPL-NLTLDNRVADQLWVPDTYFLNDKKSFVHGVTV
KNRMIRLHPDGTVLYGLRITTTAACMMDLRRYPLDEQNCTLEIESYGYTTDDIEFYWRGD---DNA------
-VTG-VTKIELPQFSIVDYKLITKKVVF-----STGSYPRLSLSFKLKRNIGYFILQTYMPSILITILSWVS
FWINYDASAARVALGITTVLTMTTINTHLRETLPKIPY-VKAIDMYLMGCFVFVFMALLEYALVNYIFFGRG
PQ--------RQKKAAEKAANA----NNE-KMR-----------------------LDVNKMFYKDIKQNGT
QY-RSL----------WDPTGD----------LSPTRRTTNYDFSL-----------YTMDPHENILLSTLE
IKNEMATSEAV----------MGLGDPRS--TML--AYDASSIQYRKAGLPRHSFGRNA-------------
---------------------LERH------------VAQKKSRLRRRASQLKITI----------------
-------------------------PDLTDVNAIDRWSRIFFPVVFSFFNIVYWLYYVN-------------
-----------------
>MouseGABAb3
-QSVNDPGN--MSFVKETVDKLL---KGYDIRLRP-DFGGPPVCVGMNIDIASIDMVSEVNMDYTLTMYFQQ
-------------------------YWRDKRLAYSGIPL-NLTLDNRVADQLWVPDTYFLNDKKSFVHGVTV
KNRMIRLHPDGTVLYGLRITTTAACMMDLRRYPLDEQNCTLEIESYGYTTDDIEFYWRGG---DKA------
-VTG-VERIELPQFSIVEHRLVSRNVVF-----ATGAYPRLSLSFRLKRNIGYFILQTYMPSILITILSWVS
FWINYDASAARVALGITTVLTMTTINTHLRETLPKIPY-VKAIDMYLMGCFVFVFLALLEYAFVNYIFFGRG
PQ--------RQKKLAEKTAKA----KND-RSK-----------------------SESNR-----------
-----------------------------------------------------------VDAHGNILLTSLE
VHNEM--NEVS----------GGIGDTRN--SAI--SFDNSGIQYRKQSMPREGHGRFL-------------
---------------------GDRS------------LPHKKTHLRRRSSQLKIKI----------------
-------------------------PDLTDVNAIDRWSRIVFPFTFSLFNLVYWLYYVN-------------
-----------------
>MouseGABAa4
--QNQKEEKLCTENFTRILDSLL---DGYDNRLRP-GFGGPVTEVKTDIYVTSFGPVSDVEMEYTMDVFFRQ
-------------------------TWIDKRLKYDGPIE-ILRLNNMMVTKVWTPDTFFRNGKKSVSHNMTA
PNKLFRIMRNGTILYTMRLTISAECPMRLVDFPMDGHACPLKFGSYAYPKSEMIYTWTKGP--EKS------
-VEVPKESSSLVQYDLIGQTVSSETIKS-----ITGEYIVMTVYFHLRRKMGYFMIQTYIPCIMTVILSQVS
FWINKESVPARTVFGITTVLTMTTLSISARHSLPKVSY-ATAMDWFIAVCFAFVFSALIEFAAVNYFTN-IQ
ME--------KAKRKTSKPPQEVPAAPVQ-REK----------------------HPEAP------------
--------------------------------LQNTNANLNMRKRT-----------NALVHSESDVGNRTE
VGNHSSKSSTV-------VQESSKGTPRS-------------------YLASSPNPFSR-------------
-------------ANAAETISAARA------------LPSASPTS-IRTGYMPRKASVGSASTRHVFGSRLQ
RIKTTVNTIGATGKLSATPPPSAPPPSGSGTSKIDKYARILFPVTFGAFNMVYWVVYLS---KDTMEKSES-
-----------------
>GABARho1
LRRSPDITK--SPLTKS--EQLL-RIDDHDFSMRP-GFGGPAIPVGVDVQVESLDSISEVDMDFTMTLYLRH
-------------------------YWKDERLSFPSTNNLSMTFDGRLVKKIWVPDMFFVHSKRSFIHDTTT
DNVMLRVQPDGKVLYSLRVTVTAMCNMDFSRFPLDTQTCSLEIESYAYTEDDLMLYWKKG---NDS------
-LKT-DERISLSQFLIQEFHTTTKLAFYS----STGWYNRLYINFTLRRHIFFFLLQTYFPATLMVMLSWVS
FWIDRRAVPARVPLGITTVLTMSTIITGVNASMPRVSY-IKAVDIYLWVSFVFVFLSVLEYAAVNYLTT-VQ
ER--------KEQKLREKLPCT--------------------------------------------------
------------------------------------------------------------------------
---------------------SGLPPPRT--AMLDGNYSDGEVNDLDNYMPENGEKPDR-------------
-------------MMVQLTLASERS------------SPQRKS---QRSSYVSMRI----------------
-----------------------------DTHAIDKYSRIIFPAAYILFNLIYWSIFS--------------
-----------------
>GlyRa1
--ARSAPKP--MS-PSDFLDKLMGRTSGYDARIRP-NFKGPPVNVSCNIFINSFGSIAETTMDYRVNIFLRQ
-------------------------QWNDPRLAYNEYPDDSLDLDPSMLDSIWKPDLFFANEKGAHFHEITT
DNKLLRISRNGNVLYSIRITLTLACPMDLKNFPMDVQTCIMQLESFGYTMNDLIFEWQE----QGA------
-VQV-ADGLTLPQFILKEEKDLRYCTKHY----NTGKFTCIEARFHLERQMGYYLIQMYIPSLLIVILSWIS
FWINMDAAPARVGLGITTVLTMTTQSSGSRASLPKVSY-VKAIDIWMAVCLLFVFSALLEYAAVNFVSR-QH
KE----LLRFRRKRRHHKSPML-----------------------------------------------NLF
QE---------------DEAGEG-----------------RFNFSA--------------------------
---------------------YGMGPACL--QAKDGISVKGANNSNTTNPPPAPSKSPE-------------
-------------EMRKLFIQR--------------------------------------------------
------------------------------AKKIDKISRIGFPMAFLIFNMFYWIIYKIVRREDVHNQ----
-----------------
>nAChRa7
-----------GEFQRKLYKELV---KNYNPLERPVANDSQPLTVYFSLSLLQIMDVDEKNQVLTTNIWLQM
-------------------------SWTDHYLQWNVSEYPGVKTVRFPDGQIWKPDILLYNSADERFDATFH
TNVL--VNSSGHCQYLPPGIFKSSCYIDVRWFPFDVQHCKLKFGSWSYGGWSLDLQMQE-------------
-ADI-SGYIPNGEWDLVGIPGKRSERFYECC--KEP-YPDVTFTVTMRRRTLYYGLNLLIPCVLISALALLV
FLLPADS-GEKISLGITVLLSLTVFMLLVAEIMPATSDSVPLIAQYFASTMIIVGLSVVVTVIVLQYHH-HD
PDG-GKMPKWTRVILLNWCAWFLR---MK-RPG-----------------------EDKV-------RPACQ
HK----------------------------------------------------------------QRRCS-
----LASVEMS----------AVAPPPASNGNLL--YIGFRGLDGV-HCVPTPDSG----------------
------------VVCGRMACSPTHDEHLLHGGQPPEGDPDLAKIL-EEVRYIANRFR--CQDESEAVCSEWK
FA----------------------------ACVVD---RLCLMAFSVFTIICTIGILMSAPN---FVEAVSK
DFA--------------
>nAChRb3
--------I--AENEDALLRHLF---QGYQKWVRPVLHSNDTIKVYFGLKISQLVDVDEKNQLMTTNVWLKQ
-------------------------EWTDHKLRWNPDDYGGIHSIKVPSESLWLPDIVLFENADGRFEGSLM
TKVI--VKSNGTVVWTPPASYKSSCTMDVTFFPFDRQNCSMKFGSWTYDGTMVDLILINE---N--------
-VDR-KDFFDNGEWEILNAKGMKGNRRDGVY--S---YPFITYSFVLRRLPLFYTLFLIIPCLGLSFLTVLV
FYLPSDE-GEKLSLSTSVLVSLTVFLLVIEEIIPSSSKVIPLIGEYLLFIMIFVTLSIIVTVFVINVHH-RS
SSTYHPMAPWVKRLFLQKLPKLLC---MK--------------DHVDRYSS-----PEKEE------SQPVV
KG-----------------------------------KVLEKKK----------------------------
-QKQLSDGEKV-------------------------------------------------------------
---------------------------L---------VAFLEKAA-DSIRYISRHVK--KEHFISQVVQDWK
FV----------------------------AQVLD---RIFLWLFLIVSVTGSVLIFTPAL----K------
-------MWLHS---YH
>nAChRa4
----HVETR--AHAEERLLKKLF---SGYNKWSRPVANISDVVLVRFGLSIAQLIDVDEKNQMMTTNVWVKQ
-------------------------EWHDYKLRWDPADYENVTSIRIPSELIWRPDIVLYNNADGDFAVTHL
TKAH--LFHDGRVQWTPPAIYKSSCSIDVTFFPFDQQNCTMKFGSWTYDKAKIDLVNMHS---R--------
-VDQ-LDFWESGEWVIVDAVGTYNTRKYECC--AEI-YPDITYAFVIRRLPLFYTINLIIPCLLISCLTVLV
FYLPSEC-GEKITLCISVLLSLTVFLLLITEIIPSTSLVIPLIGEYLLFTMIFVTLSIVITVFVLNVHH-RS
PRT-HTMPTWVRRVFLDIVPRLLL---MK-RPSVVKDNCRRLIESMHKMASAPRFWPEPEG------EPPAT
SGTQSLHPPSPSFCVPLDVPAEPGPSCKSPSDQLPPQQPLEAEKASPHPSPGPCRPPHGTQAPGLAKARSLS
VQHMSSPGEAVEGGVRCRSRSIQYCVPRD--DAA--PEADGQAAG---ALASRNTHSAELPPPDQPSPCKCT
CKKEPSSVSPSATVKTRSTKAPPPHLPL---------SPALTRAV-EGVQYIADHLK--AEDTDFSVKEDWK
YV----------------------------AMVID---RIFLWMFIIVCLLGTVGLFLP-------------
-------PWLAG---MI
>nAChRbeta1
-----------SEAEGRLREKLF---SGYDSSVRPAREVGDRVRVSVGLILAQLISLNEKDEEMSTKVYLDL
-------------------------EWTDYRLSWDPAEHDGIDSLRITAESVWLPDVVLLNNNDGNFDVALD
ISVV--VSSDGSVRWQPPGIYRSSCSIQVTYFPFDWQNCTMVFSSYSYDSSEVSLQTGLG---PDGQGHQEI
HIHE-GTFIENGQWENIHKPSRLIQPPGDPRGGREGQRQEVIFYLIIRRKPLFYLVNVIAPCILITLLAIFV
FYLPPDA-GEKMGLSIFALLTLTVFLLLLADKVPETSLSVPIIIKYLMFTMVLVTFSVILSVVVLNLHH-RS
PHT-HQMPLWVRQIFIHKLPLYLR---LK-RPK-----------------------PERDL------MPEPP
------------------------------------------------------------------HCSSPG
SGWGRGTDEYF------------IRKPPS--DFL--FPKPNRFQ------PELSAP----------------
-------------DLRRFIDGPNRAVAL---------LPELREVV-SSISYIARQLQ--EQEDHDALKEDWQ
FV----------------------------AMVVD---RLFLWTFIIFTSVGTLVIFLDAT----YHLPPPD
PFP--------------
>nAChRalpha1
-----------SEHETRLVAKLF---KDYSSVVRPVEDHRQVVEVTVGLQLIQLINVDEVNQIVTTNVRLKQ
GDMVDLPRPSCVTLGVPLFSHLQNEQWVDYNLKWNPDDYGGVKKIHIPSEKIWRPDLVLYNNADGDFAIVKF
TKVL--LQYTGHITWTPPAIFKSYCEIIVTHFPFDEQNCSMKLGTWTYDGSVVAINPESD---Q--------
-PDL-SNFMESGEWVIKESRGWKHSVTYSCC--PDTPYLDITYHFVMQRLPLYFIVNVIIPCLLFSFLTGLV
FYLPTDS-GEKMTLSISVLLSLTVFLLVIVELIPSTSSAVPLIGKYMLFTMVFVIASIIITVIVINTHH-RS
PST-HVMPNWVRKVFIDTIPNIMFFSTMK-RPS-----------------------REKQ-------DKKIF
TE----------------------------------------------------------------------
-------------------------------DID--ISDISGKPG---------------------------
----------------PPPMGFHSPLIK---------HPEVKSAI-EGIKYIAETMK--SDQESNNAAAEWK
YV----------------------------AMVMD---HILLGVFMLVCIIGTLAVFAGRLIE--LNQ----
---------------QG
>nAChRdelta
-----------LNEEERLIRHLF-QEKGYNKELRPVAHKEESVDVALALTLSNLISLKEVEETLTTNVWIEH
-------------------------GWTDNRLKWNAEEFGNISVLRLPPDMVWLPEIVLENNNDGSFQISYS
CNVL--VYHYGFVYWLPPAIFRSSCPISVTYFPFDWQNCSLKFSSLKYTAKEITLSLKQDAKENRTYPVEWI
IIDP-EGFTENGEWEIVHRPARVNVDPRAPL--DSPSRQDITFYLIIRRKPLFYIINILVPCVLISFMVNLV
FYLPADS-GEKTSVAISVLLAQSVFLLLISKRLPATSMAIPLIGKFLLFGMVLVTMVVVICVIVLNIHF-RT
PST-HVLSEGVKKLFLETLPELLH---MS-RPA-----------------------EDGP-------SPGAL
------------------------------------------------------------------VRRSSS
LGYISKAEEYF------------LLKSRS--DLM--FEKQSERHGL----ARRLTT----------------
-------------ARRPPASSEQAQQEL---------FNELKPAV-DGANFIVNHMR--DQNNYNEEKDSWN
RV----------------------------ARTVD---RLCLFVVTPVMVVGTAWIFLQGV----YNQPPPQ
PFPGDPYSYNVQDKRFI
>nAChRepsilon
-----------KNEELRLYHHLF---NNYDPGSRPVREPEDTVTISLKVTLTNLISLNEKEETLTTSVWIGI
-------------------------DWQDYRLNYSKDDFGGIETLRVPSELVWLPEIVLENNIDGQFGVAYD
ANVL--VYEGGSVTWLPPAIYRSVCAVEVTYFPFDWQNCSLIFRSQTYNAEEVEFTFAVD---NDGKTINKI
DIDT-EAYTENGEWAIDFCPGVIRRHHGGAT--DGPGETDVIYSLIIRRKPLFYVINIIVPCVLISGLVLLA
YFLPAQAGGQKCTVSINVLLAQTVFLFLIAQKIPETSLSVPLLGRFLIFVMVVATLIVMNCVIVLNVSQ-RT
PTT-HAMSPRLRHVLLELLPRLLG---SP-PP------------------------PE---------APRAA
SP----------------------------------------------------------------PRRASS
VGLLLRAEELI------------LKKPRS--ELV--FEGQRHRQGT--------------------------
-------------WTAAFCQSLGAA------------APEVRCCV-DAVNFVAESTR--DQEATGEEVSDWV
RM----------------------------GNALD---NICFWAALVLFSVGSSLIFLGAY----FNRVPDL
PYAPCIQP---------
>nAChRgamma
-----------RNQEERLLADLM---QNYDPNLRPAERDSDVVNVSLKLTLTNLISLNEREEALTTNVWIEM
-------------------------QWCDYRLRWDPRDYEGLWVLRVPSTMVWRPDIVLENNVDGVFEVALY
CNVL--VSPDGCIYWLPPAIFRSACSISVTYFPFDWQNCSLIFQSQTYSTNEIDLQLSQ----EDGQTIEWI
FIDP-EAFTENGEWAIQHRPAKMLLDPAAPA--QEAGHQKVVFYLLIQRKPLFYVINIIAPCVLISSVAILI
HFLPAKAGGQKCTVAINVLLAQTVFLFLVAKKVPETSQAVPLISKYLTFLLVVTILIVVNAVVVLNVSL-RS
PHT-HSMARGVRKVFLRLLPQLLR---MHVRPL----------------------------------APAAV
QD---------------------------------------------------------TQSR---LQNGSS
GWSITTGEEVA------------LCLPRS--ELL--FQQWQR-QGLVAAALEKLEKGPE-------------
------------LGLSQFCGSLKQA------------APAIQACV-EACNLIACARH--QQSHFDNGNEEWF
LV----------------------------GRVLD---RVCFLAMLSLFICGTAGIFLMAH----YNRVPAL
PFPGDPRPYLPS---PD
>Banc81
-----------SETEERLLEKLF---KNYNLKVRPARTVGDRVTVRVGMTLSQLISLNEKDEEMTTNVFMDL
-------------------------AWTDYRLSWNPAEYEGIKSLRIPSDKVWLPDIVLMNNNDGNFEVALH
VNVL--VYHDGTVNWLPPAIYRSSCSIKVTYFPFDWQNCTMVFRSYTYDASEIDLQHALD---EDGQEIKEI
IIDE-DAFTENGQWEIRHKPSRKNVLPDDPL------YEDITFYLIIQRKPLFYIINIIIPCILISILAILV
FYLPPDA-GEKMTLSISVLLALTVFLLLLADKVPETSLGVPIIVKYLMFTMILVTFSVILSVVVLNLHH-RS
PNT-HTMPLWVRQIFIEMLPRYLG---MQ-RPK-----------------------PEPPL------EPEPP
RK----------------------------------------------------------------PKENTP
RISNRAADEYF------------IRKPNS--DFI--FPKPNRFQ------PERLST----------------
-------------DLRRFIDGLSHCLTL---------PPDLKSAI-DAVKYIAEQLQ--KQNDYDALKEDWQ
YV----------------------------AMVVD---RLFLWIFIIFCSLGTLGIFLDAS----FNHPPED
PFP--------------
>BancS
-----------SDTEDRLLNKLF---RNYNPNVRPARTLGDKVTVRVGLTLSQLISLNEKDEEMTTNVFLNL
-------------------------EWTDYRLQWDPADYEGIKSLRIPSDKVWLPDIVLMNNNDGNFEITLH
VNVL--VNHDGTVRWQPPAIYRSSCSIEVTYFPFDWQNCTMVFRSYTYDSSEITLQHALD---EEGREIKEI
IIDE-DAFTENGQWEIRHKPSRKNWLPDDPS------YEDITFYLIIQRKPLFYIINIIIPCILISILAILV
FYLPPDA-GEKMTLSISALLALTVFLLLLADKVPETSLAVPIIVKYLMFTMILVTFSVILSVVVLNLHH-RS
PNT-HTMPNWVRQIFIEKLPRFLG---LQ-RPK-----------------------PEP-------------
------------------------------------------------------------------SPDSTL
RLSNRATDEYF------------IRKPAG--DFI--FPKDNRFQ------PERLST----------------
-------------DLRRFLDGLSHSVTL---------PPDLKSAI-DAVKYIAEQLQ--EQNDYDNLKEDWQ
YV----------------------------AMVVD---RLFLWIFITVCSLGTLSIFLDAS----YNHPPAD
PFP--------------
